# Supplementary material for: T‐cell differentiation stage block bias confers hypermethylation and mediastinal preference in T‐cell lymphoblastic lymphoma
Source: Clin Transl Med. 2025 Jun 27;15(7):e70380. doi: 10.1002/ctm2.70380 (PMC12205001; doi:10.1002/ctm2.70380)
Supplement: Supplementary file 1 — Supporting Information [file CTM2-15-e70380-s012.xlsx]

## Sheet: Sheet1
Supplemental Table S1 T-LBL patient information of scT-LBLs
PatientID	Gender	Age	Bone marrow infiltration	Mutation
T-LBL1	F	9y	0	/
T-LBL2	M	5.58y	0	FBXW7R387C , STAT5BN642H
T-LBL3	F	5.25y	0.12	KMT2A-AFDN
T-LBL4	M	11y	0.213	HOXA10-TCRB
T-LBL5	F	8.75y	0	NOTCH1-IKZF2
T-LBL6	M	5.83y	0	/
