# Supplementary material for: T‐cell differentiation stage block bias confers hypermethylation and mediastinal preference in T‐cell lymphoblastic lymphoma
Source: Clin Transl Med. 2025 Jun 27;15(7):e70380. doi: 10.1002/ctm2.70380 (PMC12205001; doi:10.1002/ctm2.70380)
Supplement: Supplementary file 2 — Supporting Information [file CTM2-15-e70380-s006.xlsx]

## Sheet: Sheet1
Supplemental Table S2 involved dataset
Data name/Data ID	Data source	Data type	Used samples in paper
scT-LBL	our own data	scRNA-seq and scTCR-seq	6 T-LBL diagnostic specimens
NCH-TALL-LBL cohort	our own data	Flow cytometry data and somatic mutation data	Flow cytometry data of 45 T-ALL and 21 T-LBL diagnostic samples, somatic mutation data of 20 T-ALL and 15 T-LBL diagnostic samples
Profile of UHRF1 knockdown SUP-T1 cells	our own data	WGBS and RNA-seq	WGBS of 2 UHRF1 knockdown and 2 Vector control SUP-T1 cells, RNA-seq of 3 UHRF1 knockdown and 3 Vector control SUP-T1 cells
GSE29986	GEO	Expression profiling by array	20 T-LBL and 10 T-ALL diagnostic specimens
TARGET-ALL-P2	TCGA	RNA-seq and clinical information	All T-ALL samples in this corhort
GSE132509	GEO	scRNA-seq	Three health pediatric bone marrow sample (PBMMC-1, PBMMC-2 and PBMMC-3)and two Pre-T ALL samples (PRE-T_1, PRE-T_2)
E-MTAB-8581	EMBL-EBI	scRNA-seq	Thymus cells from three healthy thymus samples (T03, T06, T07) and epithelial cells from one healthy thymus sample (T07)
GSE227122	GEO	scRNA-seq	Ten pediatric T-ALL, bone marrows collected at diagnosis (T1 to T10)
GSE143974	GEO	RRBS and RNA-seq	Four control samples (Chimera_exp_control_01 to Chimera_exp_control_04) and four chimera samples (Chimera_exp_uhrf1_chimera_01 to Chimera_exp_uhrf1_chimera_04)
