# Supplementary material for: T‐cell differentiation stage block bias confers hypermethylation and mediastinal preference in T‐cell lymphoblastic lymphoma
Source: Clin Transl Med. 2025 Jun 27;15(7):e70380. doi: 10.1002/ctm2.70380 (PMC12205001; doi:10.1002/ctm2.70380)
Supplement: Supplementary file 3 — Supporting Information [file CTM2-15-e70380-s015.xlsx]

## Sheet: Sheet1
Supplemental Table S3 scT-LBL vs scT-ALL deg
p_val	avg_log2FC	pct.1	pct.2	p_val_adj	State	Diff	gene	-log10p
0	-0.29682	0.152	0.317	0	DOWN	-0.165	SDF4	Inf
0	-0.390494	0.285	0.483	0	DOWN	-0.198	AURKAIP1	Inf
0	-0.514732	0.15	0.267	0	DOWN	-0.117	CDK11A	Inf
0	0.691744	0.505	0.299	0	UP	0.206	GNB1	Inf
0	-0.311357	0.301	0.458	0	DOWN	-0.157	FAAP20	Inf
0	-0.392691	0.144	0.296	0	DOWN	-0.152	TNFRSF14	Inf
0	-2.47569	0.371	0.936	0	DOWN	-0.565	RPL22	Inf
0	-0.373583	0.032	0.121	0	DOWN	-0.089	TNFRSF25	Inf
0	-0.274941	0.554	0.653	0	DOWN	-0.099	PARK7	Inf
0	0.63495	0.325	0.134	0	UP	0.191	RERE	Inf
0	0.417038	0.221	0.031	0	UP	0.19	KIF1B	Inf
0	-0.402192	0.22	0.397	0	DOWN	-0.177	PGD	Inf
0	0.675683	0.226	0.096	0	UP	0.13	UQCRHL	Inf
0	0.891726	0.485	0.265	0	UP	0.22	SPEN	Inf
0	-0.257678	0.143	0.27	0	DOWN	-0.127	AKR7A2	Inf
0	-0.899305	0	0.37	0	DOWN	-0.37	MINOS1	Inf
0	-0.39544	0.284	0.447	0	DOWN	-0.163	DDOST	Inf
0	0.807243	0.736	0.634	0	UP	0.102	HP1BP3	Inf
0	0.864889	0.371	0.083	0	UP	0.288	EIF4G3	Inf
0	0.306759	0.159	0.054	0	UP	0.105	ZBTB40	Inf
0	0.493366	0.453	0.279	0	UP	0.174	KDM1A	Inf
0	0.590933	0.68	0.598	0	UP	0.082	HNRNPR	Inf
0	-1.34285	0.922	0.98	0	DOWN	-0.058	RPL11	Inf
0	-0.281265	0.165	0.312	0	DOWN	-0.147	PITHD1	Inf
0	0.577649	0.522	0.338	0	UP	0.184	PNRC2	Inf
0	0.571231	0.307	0.088	0	UP	0.219	RUNX3	Inf
0	0.552989	0.867	0.83	0	UP	0.037	STMN1	Inf
0	0.417405	0.233	0.061	0	UP	0.172	PAFAH2	Inf
0	-1.11271	0.7	0.89	0	DOWN	-0.19	SH3BGRL3	Inf
0	-0.872283	0.465	0.605	0	DOWN	-0.14	CD52	Inf
0	-1.11512	0.645	0.833	0	DOWN	-0.188	HMGN2	Inf
0	0.568943	0.497	0.343	0	UP	0.154	ARID1A	Inf
0	-0.659896	0.12	0.407	0	DOWN	-0.287	SYTL1	Inf
0	-0.255982	0.445	0.571	0	DOWN	-0.126	WASF2	Inf
0	0.338974	0.198	0.051	0	UP	0.147	EYA3	Inf
0	-0.467426	0	0.129	0	DOWN	-0.129	ATPIF1	Inf
0	0.499322	0.367	0.217	0	UP	0.15	PHACTR4	Inf
0	-0.798958	0.188	0.477	0	DOWN	-0.289	RCC1	Inf
0	0.564675	0.458	0.281	0	UP	0.177	EPB41	Inf
0	-0.927641	0.375	0.684	0	DOWN	-0.309	LAPTM5	Inf
0	0.633931	0.466	0.272	0	UP	0.194	PUM1	Inf
0	-1.91769	0.271	0.763	0	DOWN	-0.492	PTP4A2	Inf
0	-0.788149	0.57	0.801	0	DOWN	-0.231	MARCKSL1	Inf
0	-0.665854	0	0.269	0	DOWN	-0.269	YARS	Inf
0	0.429776	0.241	0.113	0	UP	0.128	S100PBP	Inf
0	1.35791	0.559	0.102	0	UP	0.457	ZMYM4	Inf
0	0.451547	0.256	0.104	0	UP	0.152	KIAA0319L	Inf
0	0.279253	0.14	0.044	0	UP	0.096	AGO4	Inf
0	0.700492	0.632	0.489	0	UP	0.143	MACF1	Inf
0	0.6204	0.405	0.191	0	UP	0.214	RLF	Inf
0	0.794027	0.448	0.204	0	UP	0.244	SMAP2	Inf
0	0.693573	0.272	0.105	0	UP	0.167	SCMH1	Inf
0	0.644521	0.411	0.183	0	UP	0.228	FOXJ3	Inf
0	-0.42632	0.804	0.89	0	DOWN	-0.086	YBX1	Inf
0	-0.659079	0.265	0.536	0	DOWN	-0.271	ATP6V0B	Inf
0	-0.542215	0.162	0.34	0	DOWN	-0.178	RNF220	Inf
0	-0.719973	0	0.154	0	DOWN	-0.154	C1orf228	Inf
0	-1.39991	0.916	0.983	0	DOWN	-0.067	RPS8	Inf
0	-0.251728	0.036	0.129	0	DOWN	-0.093	MUTYH	Inf
0	0.666866	0.455	0.241	0	UP	0.214	GPBP1L1	Inf
0	0.423402	0.369	0.206	0	UP	0.163	EFCAB14	Inf
0	1.59497	0.549	0.202	0	UP	0.347	FAF1	Inf
0	0.476777	0.336	0.191	0	UP	0.145	CDKN2C	Inf
0	-0.262367	0	0.109	0	DOWN	-0.109	KTI12	Inf
0	0.285787	0.199	0.062	0	UP	0.137	ZYG11B	Inf
0	-0.519567	0	0.231	0	DOWN	-0.231	C1orf123	Inf
0	0.660721	0.328	0.102	0	UP	0.226	USP24	Inf
0	0.555394	0.333	0.116	0	UP	0.217	MYSM1	Inf
0	1.53459	0.117	0.001	0	UP	0.116	L1TD1	Inf
0	0.547411	0.548	0.425	0	UP	0.123	JAK1	Inf
0	-0.451026	0.001	0.16	0	DOWN	-0.159	LEPROT	Inf
0	0.492002	0.215	0.051	0	UP	0.164	SLC35D1	Inf
0	0.318506	0.245	0.105	0	UP	0.14	LRRC40	Inf
0	0.402729	0.27	0.097	0	UP	0.173	ANKRD13C	Inf
0	0.915357	0.65	0.418	0	UP	0.232	ZRANB2	Inf
0	0.346829	0.203	0.027	0	UP	0.176	ZZZ3	Inf
0	0.569047	0.438	0.242	0	UP	0.196	USP33	Inf
0	0.952501	0.586	0.321	0	UP	0.265	FUBP1	Inf
0	0.849108	0.419	0.189	0	UP	0.23	PRKACB	Inf
0	-0.666797	0.304	0.573	0	DOWN	-0.269	GNG5	Inf
0	0.316962	0.318	0.167	0	UP	0.151	C1orf52	Inf
0	0.546037	0.506	0.356	0	UP	0.15	SH3GLB1	Inf
0	-0.368879	0	0.115	0	DOWN	-0.115	SEP15	Inf
0	0.580189	0.282	0.116	0	UP	0.166	HS2ST1	Inf
0	0.757966	0.462	0.265	0	UP	0.197	PKN2	Inf
0	0.28143	0.167	0.055	0	UP	0.112	GBP3	Inf
0	0.610484	0.2	0.044	0	UP	0.156	GBP2	Inf
0	0.451934	0.269	0.075	0	UP	0.194	LRRC8D	Inf
0	1.1014	0.534	0.237	0	UP	0.297	ZNF644	Inf
0	2.03329	0.499	0.182	0	UP	0.317	RPAP2	Inf
0	0.60493	0.234	0.002	0	UP	0.232	EVI5	Inf
0	0.705043	0.559	0.371	0	UP	0.188	MTF2	Inf
0	0.44448	0.361	0.197	0	UP	0.164	TMED5	Inf
0	0.280201	0.193	0.075	0	UP	0.118	GCLM	Inf
0	1.21435	0.461	0.147	0	UP	0.314	PTBP2	Inf
0	1.16238	0.495	0.263	0	UP	0.232	DPYD	Inf
0	0.574081	0.277	0.075	0	UP	0.202	TRMT13	Inf
0	0.358153	0.286	0.139	0	UP	0.147	SLC30A7	Inf
0	-0.683741	0.035	0.234	0	DOWN	-0.199	S1PR1	Inf
0	0.524341	0.361	0.179	0	UP	0.182	RNPC3	Inf
0	0.854667	0.382	0.167	0	UP	0.215	VAV3	Inf
0	0.56224	0.578	0.435	0	UP	0.143	PRPF38B	Inf
0	0.534083	0.312	0.106	0	UP	0.206	STXBP3	Inf
0	-0.579054	0	0.247	0	DOWN	-0.247	SARS	Inf
0	-0.36804	0	0.126	0	DOWN	-0.126	GSTM1	Inf
0	0.33034	0.244	0.116	0	UP	0.128	AHCYL1	Inf
0	0.483587	0.24	0.101	0	UP	0.139	LRIF1	Inf
0	-1.21688	0.285	0.551	0	DOWN	-0.266	CHI3L2	Inf
0	-0.340373	0.056	0.189	0	DOWN	-0.133	WDR77	Inf
0	-0.490642	0	0.13	0	DOWN	-0.13	ATP5F1	Inf
0	0.796939	0.403	0.198	0	UP	0.205	RAP1A	Inf
0	0.652999	0.566	0.399	0	UP	0.167	CAPZA1	Inf
0	0.870286	0.392	0.126	0	UP	0.266	PTPN22	Inf
0	0.514015	0.403	0.216	0	UP	0.187	HIPK1	Inf
0	0.754745	0.439	0.207	0	UP	0.232	TRIM33	Inf
0	-0.288381	0.046	0.141	0	DOWN	-0.095	TSPAN2	Inf
0	1.48331	0.726	0.371	0	UP	0.355	CD2	Inf
0	0.337939	0.207	0.062	0	UP	0.145	GDAP2	Inf
0	0.364664	0.179	0.051	0	UP	0.128	WDR3	Inf
0	-0.511874	0	0.218	0	DOWN	-0.218	CHD1L	Inf
0	0.315619	0.12	0.005	0	UP	0.115	LINC01138	Inf
0	-0.421201	0	0.15	0	DOWN	-0.15	HIST2H2AC	Inf
0	-0.339641	0.173	0.363	0	DOWN	-0.19	APH1A	Inf
0	0.567314	0.326	0.133	0	UP	0.193	PRPF3	Inf
0	0.561062	0.342	0.145	0	UP	0.197	RPRD2	Inf
0	-1.98979	0.202	0.491	0	DOWN	-0.289	S100A10	Inf
0	-1.48293	0.134	0.436	0	DOWN	-0.302	S100A6	Inf
0	-1.36245	0.113	0.358	0	DOWN	-0.245	S100A4	Inf
0	0.678192	0.422	0.19	0	UP	0.232	GATAD2B	Inf
0	-1.21913	0.196	0.609	0	DOWN	-0.413	JTB	Inf
0	-0.85506	0.912	0.975	0	DOWN	-0.063	RPS27	Inf
0	-0.356864	0.675	0.808	0	DOWN	-0.133	TPM3	Inf
0	0.409438	0.324	0.174	0	UP	0.15	UBAP2L	Inf
0	0.285997	0.226	0.092	0	UP	0.134	UBE2Q1	Inf
0	-0.297748	0.205	0.353	0	DOWN	-0.148	PBXIP1	Inf
0	-0.250053	0.03	0.118	0	DOWN	-0.088	SHC1	Inf
0	-1.02234	0.211	0.537	0	DOWN	-0.326	KRTCAP2	Inf
0	-0.392501	0.031	0.207	0	DOWN	-0.176	MTX1	Inf
0	-0.464649	0.298	0.445	0	DOWN	-0.147	FDPS	Inf
0	1.05643	0.517	0.318	0	UP	0.199	ASH1L	Inf
0	0.291618	0.175	0.029	0	UP	0.146	SYT11	Inf
0	-0.318052	0.542	0.699	0	DOWN	-0.157	SSR2	Inf
0	0.365592	0.187	0.025	0	UP	0.162	CD1D	Inf
0	0.429776	0.174	0.06	0	UP	0.114	CD1C	Inf
0	1.4941	0.367	0.06	0	UP	0.307	PYHIN1	Inf
0	1.41558	0.686	0.385	0	UP	0.301	IFI16	Inf
0	-1.49947	0.478	0.816	0	DOWN	-0.338	TAGLN2	Inf
0	-1.00826	0.124	0.473	0	DOWN	-0.349	TSTD1	Inf
0	-0.529297	0.362	0.587	0	DOWN	-0.225	UFC1	Inf
0	0.655215	0.358	0.13	0	UP	0.228	ATF6	Inf
0	-0.302913	0.143	0.286	0	DOWN	-0.143	MGST3	Inf
0	0.697132	0.324	0.106	0	UP	0.218	POU2F1	Inf
0	1.10548	0.573	0.403	0	UP	0.17	CD247	Inf
0	-0.363957	0.326	0.493	0	DOWN	-0.167	MPC2	Inf
0	-0.353465	0.215	0.533	0	DOWN	-0.318	SELL	Inf
0	0.843333	0.723	0.677	0	UP	0.046	PRRC2C	Inf
0	0.479432	0.359	0.201	0	UP	0.158	SUCO	Inf
0	-0.367465	0.431	0.585	0	DOWN	-0.154	PRDX6	Inf
0	0.663098	0.282	0.082	0	UP	0.2	KLHL20	Inf
0	0.851605	0.333	0.139	0	UP	0.194	RABGAP1L	Inf
0	0.759013	0.118	0	0	UP	0.118	RASAL2	Inf
0	0.449797	0.271	0.106	0	UP	0.165	RALGPS2	Inf
0	1.2117	0.563	0.266	0	UP	0.297	CEP350	Inf
0	0.541578	0.266	0.061	0	UP	0.205	XPR1	Inf
0	-0.778322	0.364	0.665	0	DOWN	-0.301	GLUL	Inf
0	0.702713	0.595	0.418	0	UP	0.177	DHX9	Inf
0	0.459367	0.392	0.232	0	UP	0.16	SMG7	Inf
0	-0.423903	0	0.135	0	DOWN	-0.135	FAM129A	Inf
0	0.970747	0.676	0.514	0	UP	0.162	TPR	Inf
0	0.451247	0.207	0.089	0	UP	0.118	RGS2	Inf
0	-0.824125	0	0.314	0	DOWN	-0.314	TROVE2	Inf
0	0.644431	0.396	0.171	0	UP	0.225	CDC73	Inf
0	0.306509	0.139	0.019	0	UP	0.12	ZBTB41	Inf
0	0.945475	0.446	0.194	0	UP	0.252	DENND1B	Inf
0	0.874744	0.41	0.143	0	UP	0.267	NEK7	Inf
0	2.11017	0.753	0.613	0	UP	0.14	PTPRC	Inf
0	0.484834	0.349	0.154	0	UP	0.195	ZNF281	Inf
0	0.299171	0.191	0.065	0	UP	0.126	DDX59	Inf
0	-0.262086	0.065	0.204	0	DOWN	-0.139	CSRP1	Inf
0	0.792346	0.282	0.057	0	UP	0.225	PPP1R12B	Inf
0	0.737713	0.532	0.26	0	UP	0.272	KDM5B	Inf
0	-0.280784	0.169	0.331	0	DOWN	-0.162	ATP2B4	Inf
0	-0.488303	0.001	0.177	0	DOWN	-0.176	ZC3H11A	Inf
0	0.401505	0.296	0.123	0	UP	0.173	PPP1R15B	Inf
0	1.0226	0.609	0.417	0	UP	0.192	MDM4	Inf
0	0.438852	0.301	0.117	0	UP	0.184	ELK4	Inf
0	0.707556	0.689	0.584	0	UP	0.105	NUCKS1	Inf
0	0.492804	0.355	0.163	0	UP	0.192	FCMR	Inf
0	0.612596	0.362	0.154	0	UP	0.208	RCOR3	Inf
0	0.407362	0.218	0.06	0	UP	0.158	INTS7	Inf
0	0.521412	0.36	0.157	0	UP	0.203	PPP2R5A	Inf
0	0.372469	0.244	0.089	0	UP	0.155	TATDN3	Inf
0	0.297216	0.154	0.049	0	UP	0.105	RPS6KC1	Inf
0	0.449893	0.255	0.094	0	UP	0.161	GPATCH2	Inf
0	0.494736	0.236	0.07	0	UP	0.166	LYPLAL1	Inf
0	-0.683724	0	0.286	0	DOWN	-0.286	EPRS	Inf
0	0.425887	0.323	0.15	0	UP	0.173	RAB3GAP2	Inf
0	1.1264	0.395	0.166	0	UP	0.229	DUSP10	Inf
0	0.627947	0.398	0.194	0	UP	0.204	MIA3	Inf
0	0.467606	0.285	0.111	0	UP	0.174	BROX	Inf
0	0.250246	0.127	0.013	0	UP	0.114	DISP1	Inf
0	0.35203	0.195	0.073	0	UP	0.122	NVL	Inf
0	0.707083	0.376	0.138	0	UP	0.238	WDR26	Inf
0	0.726364	0.589	0.453	0	UP	0.136	LBR	Inf
0	-4.33795	0	0.954	0	DOWN	-0.954	H3F3A	Inf
0	0.673376	0.344	0.092	0	UP	0.252	ACBD3	Inf
0	0.823873	0.265	0.024	0	UP	0.241	CDC42BPA	Inf
0	0.487626	0.244	0.041	0	UP	0.203	ZNF678	Inf
0	-0.463058	0.558	0.711	0	DOWN	-0.153	ARF1	Inf
0	-0.698079	0.52	0.783	0	DOWN	-0.263	GUK1	Inf
0	-0.59622	0	0.195	0	DOWN	-0.195	HIST3H2A	Inf
0	-0.2658	0.198	0.353	0	DOWN	-0.155	RNF187	Inf
0	0.459139	0.269	0.063	0	UP	0.206	CCSAP	Inf
0	0.29775	0.156	0.032	0	UP	0.124	ABCB10	Inf
0	-0.507248	0.272	0.536	0	DOWN	-0.264	GALNT2	Inf
0	0.399285	0.227	0.088	0	UP	0.139	COG2	Inf
0	0.292736	0.149	0.047	0	UP	0.102	TTC13	Inf
0	-0.307605	0.007	0.108	0	DOWN	-0.101	RBM34	Inf
0	1.05237	0.603	0.596	0	UP	0.007	ARID4B	Inf
0	1.56336	0.464	0.132	0	UP	0.332	LYST	Inf
0	1.02853	0.406	0.142	0	UP	0.264	CEP170	Inf
0	0.493482	0.335	0.184	0	UP	0.151	SDCCAG8	Inf
0	1.04382	0.327	0.045	0	UP	0.282	AKT3	Inf
0	0.529073	0.242	0.04	0	UP	0.202	ZBTB18	Inf
0	-0.510034	0	0.202	0	DOWN	-0.202	ADSS	Inf
0	0.613605	0.812	0.738	0	UP	0.074	HNRNPU	Inf
0	0.97006	0.353	0.159	0	UP	0.194	SMYD3	Inf
0	0.47679	0.329	0.141	0	UP	0.188	AHCTF1	Inf
0	0.36777	0.239	0.088	0	UP	0.151	ZNF124	Inf
0	-1.25537	0.886	0.974	0	DOWN	-0.088	RPS7	Inf
0	0.366751	0.277	0.125	0	UP	0.152	RNF144A	Inf
0	0.300572	0.282	0.143	0	UP	0.139	ADAM17	Inf
0	0.450815	0.303	0.12	0	UP	0.183	TAF1B	Inf
0	-0.459847	0.276	0.427	0	DOWN	-0.151	ODC1	Inf
0	-0.300129	0	0.102	0	DOWN	-0.102	PQLC3	Inf
0	0.546592	0.255	0.061	0	UP	0.194	ROCK2	Inf
0	0.473819	0.351	0.202	0	UP	0.149	DDX1	Inf
0	0.42064	0.256	0.122	0	UP	0.134	SMC6	Inf
0	0.39337	0.168	0.039	0	UP	0.129	GEN1	Inf
0	0.973981	0.554	0.297	0	UP	0.257	PUM2	Inf
0	0.619192	0.382	0.169	0	UP	0.213	ATAD2B	Inf
0	1.27515	0.434	0.112	0	UP	0.322	NCOA1	Inf
0	0.469872	0.265	0.09	0	UP	0.175	ASXL2	Inf
0	0.546477	0.45	0.291	0	UP	0.159	RAB10	Inf
0	-0.593683	0.169	0.37	0	DOWN	-0.201	PPP1CB	Inf
0	0.486125	0.221	0.04	0	UP	0.181	CLIP4	Inf
0	0.538536	0.255	0.071	0	UP	0.184	LCLAT1	Inf
0	0.503023	0.3	0.103	0	UP	0.197	SPAST	Inf
0	0.86648	0.5	0.322	0	UP	0.178	BIRC6	Inf
0	0.728389	0.272	0.019	0	UP	0.253	CRIM1	Inf
0	0.346945	0.248	0.114	0	UP	0.134	STRN	Inf
0	0.328741	0.181	0.071	0	UP	0.11	GPATCH11	Inf
0	0.549468	0.395	0.212	0	UP	0.183	CEBPZ	Inf
0	-0.266096	0.031	0.133	0	DOWN	-0.102	CDC42EP3	Inf
0	0.73816	0.412	0.178	0	UP	0.234	HNRNPLL	Inf
0	0.975477	0.374	0.061	0	UP	0.313	SOS1	Inf
0	0.39334	0.171	0.052	0	UP	0.119	MAP4K3	Inf
0	0.719652	0.443	0.271	0	UP	0.172	EML4	Inf
0	-0.345894	0.467	0.617	0	DOWN	-0.15	COX7A2L	Inf
0	-1.00662	0.536	0.678	0	DOWN	-0.142	ZFP36L2	Inf
0	0.574315	0.286	0.095	0	UP	0.191	THADA	Inf
0	0.303963	0.213	0.089	0	UP	0.124	PREPL	Inf
0	1.12543	0.324	0.065	0	UP	0.259	CAMKMT	Inf
0	-0.533856	0.361	0.722	0	DOWN	-0.361	CALM2	Inf
0	0.749686	0.386	0.191	0	UP	0.195	MSH2	Inf
0	0.808836	0.388	0.164	0	UP	0.224	FBXO11	Inf
0	0.688197	0.342	0.091	0	UP	0.251	ASB3	Inf
0	0.406078	0.329	0.192	0	UP	0.137	PSME4	Inf
0	-0.303319	0.524	0.666	0	DOWN	-0.142	SPTBN1	Inf
0	-0.938646	0.912	0.975	0	DOWN	-0.063	RPS27A	Inf
0	0.646547	0.507	0.312	0	UP	0.195	PPP4R3B	Inf
0	0.528243	0.281	0.064	0	UP	0.217	PAPOLG	Inf
0	0.323307	0.194	0.077	0	UP	0.117	PEX13	Inf
0	0.923379	0.477	0.219	0	UP	0.258	USP34	Inf
0	0.794602	0.54	0.304	0	UP	0.236	XPO1	Inf
0	0.542634	0.214	0.073	0	UP	0.141	EHBP1	Inf
0	0.711773	0.247	0.061	0	UP	0.186	WDPCP	Inf
0	-0.678938	0.215	0.447	0	DOWN	-0.232	MDH1	Inf
0	0.728117	0.258	0.021	0	UP	0.237	VPS54	Inf
0	0.633065	0.383	0.177	0	UP	0.206	AFTPH	Inf
0	0.811424	0.691	0.525	0	UP	0.166	ACTR2	Inf
0	0.560357	0.262	0.061	0	UP	0.201	SPRED2	Inf
0	0.296917	0.233	0.107	0	UP	0.126	PNO1	Inf
0	1.47719	0.352	0.171	0	UP	0.181	PPP3R1	Inf
0	0.433293	0.23	0.05	0	UP	0.18	PLEK	Inf
0	-0.868053	0	0.335	0	DOWN	-0.335	TIA1	Inf
0	1.326	0.609	0.252	0	UP	0.357	ZNF638	Inf
0	0.432952	0.161	0.016	0	UP	0.145	EXOC6B	Inf
0	0.398785	0.231	0.096	0	UP	0.135	ALMS1	Inf
0	0.269326	0.167	0.052	0	UP	0.115	TET3	Inf
0	-0.549723	0.059	0.232	0	DOWN	-0.173	WBP1	Inf
0	-0.316959	0.244	0.434	0	DOWN	-0.19	AUP1	Inf
0	0.406553	0.263	0.12	0	UP	0.143	GCFC2	Inf
0	-1.52695	0.899	0.979	0	DOWN	-0.08	TMSB10	Inf
0	0.518038	0.301	0.097	0	UP	0.204	KCMF1	Inf
0	-1.22335	0.156	0.578	0	DOWN	-0.422	CAPG	Inf
0	-0.31388	0.216	0.41	0	DOWN	-0.194	VAMP8	Inf
0	0.438497	0.358	0.207	0	UP	0.151	RMND5A	Inf
0	1.2826	0.489	0.149	0	UP	0.34	CD8A	Inf
0	0.469195	0.147	0.037	0	UP	0.11	CD8B	Inf
0	0.431844	0.245	0.12	0	UP	0.125	KRCC1	Inf
0	0.309692	0.204	0.085	0	UP	0.119	EIF2AK3	Inf
0	1.36621	0.423	0.08	0	UP	0.343	LINC00342	Inf
0	0.890219	0.522	0.323	0	UP	0.199	ANKRD36C	Inf
0	-0.292314	0.002	0.127	0	DOWN	-0.125	ANKRD39	Inf
0	0.773494	0.41	0.202	0	UP	0.208	ANKRD36	Inf
0	-0.366439	0.563	0.714	0	DOWN	-0.151	COX5B	Inf
0	-0.611472	0.361	0.602	0	DOWN	-0.241	ZAP70	Inf
0	0.887844	0.392	0.112	0	UP	0.28	TMEM131	Inf
0	0.661889	0.528	0.364	0	UP	0.164	EIF5B	Inf
0	0.376387	0.261	0.119	0	UP	0.142	REV1	Inf
0	0.640773	0.319	0.161	0	UP	0.158	AFF3	Inf
0	1.05714	0.938	0.897	0	UP	0.041	RPL31	Inf
0	0.670483	0.447	0.304	0	UP	0.143	MAP4K4	Inf
0	0.362113	0.213	0.076	0	UP	0.137	C2orf49	Inf
0	0.392523	0.177	0.046	0	UP	0.131	NCK2	Inf
0	1.12076	0.538	0.293	0	UP	0.245	GCC2	Inf
0	0.629367	0.232	0.073	0	UP	0.159	BUB1	Inf
0	-0.491802	0.103	0.284	0	DOWN	-0.181	MIR4435-2HG	Inf
0	0.411869	0.221	0.073	0	UP	0.148	ZC3H6	Inf
0	0.357894	0.202	0.046	0	UP	0.156	SLC35F5	Inf
0	-0.463971	0.452	0.656	0	DOWN	-0.204	DBI	Inf
0	0.556013	0.329	0.124	0	UP	0.205	CLASP1	Inf
0	0.501254	0.359	0.222	0	UP	0.137	NIFK	Inf
0	-0.742327	0.436	0.636	0	DOWN	-0.2	GYPC	Inf
0	-0.365549	0.064	0.19	0	DOWN	-0.126	BIN1	Inf
0	0.864842	0.438	0.173	0	UP	0.265	MAP3K2	Inf
0	0.7569	0.449	0.224	0	UP	0.225	IWS1	Inf
0	0.323555	0.209	0.07	0	UP	0.139	SAP130	Inf
0	0.291405	0.219	0.097	0	UP	0.122	UGGT1	Inf
0	0.428348	0.198	0.055	0	UP	0.143	MGAT5	Inf
0	0.49776	0.386	0.192	0	UP	0.194	CCNT2	Inf
0	0.67643	0.37	0.14	0	UP	0.23	RAB3GAP1	Inf
0	0.463696	0.169	0.04	0	UP	0.129	ZRANB3	Inf
0	1.12427	0.54	0.257	0	UP	0.283	R3HDM1	Inf
0	-0.895759	0	0.361	0	DOWN	-0.361	DARS	Inf
0	0.450947	0.645	0.505	0	UP	0.14	CXCR4	Inf
0	2.33909	0.693	0.392	0	UP	0.301	ARHGAP15	Inf
0	1.79825	0.461	0.126	0	UP	0.335	MBD5	Inf
0	0.874005	0.36	0.07	0	UP	0.29	EPC2	Inf
0	0.706762	0.432	0.234	0	UP	0.198	RIF1	Inf
0	0.354273	0.191	0.037	0	UP	0.154	STAM2	Inf
0	0.797111	0.668	0.514	0	UP	0.154	PRPF40A	Inf
0	0.415281	0.128	0.038	0	UP	0.09	NR4A2	Inf
0	0.549523	0.24	0.033	0	UP	0.207	GPD2	Inf
0	0.793698	0.418	0.227	0	UP	0.191	BAZ2B	Inf
0	-0.623617	0	0.227	0	DOWN	-0.227	MARCH7	Inf
0	0.653715	0.485	0.291	0	UP	0.194	RBMS1	Inf
0	0.614247	0.327	0.152	0	UP	0.175	TANK	Inf
0	0.448148	0.271	0.098	0	UP	0.173	TTC21B	Inf
0	0.998035	0.369	0.038	0	UP	0.331	STK39	Inf
0	1.07074	0.418	0.126	0	UP	0.292	CERS6	Inf
0	0.646195	0.294	0.061	0	UP	0.233	UBR3	Inf
0	0.890388	0.471	0.288	0	UP	0.183	TLK1	Inf
0	0.737117	0.491	0.256	0	UP	0.235	SP3	Inf
0	0.563684	0.451	0.281	0	UP	0.17	CIR1	Inf
0	1.10929	0.648	0.39	0	UP	0.258	WIPF1	Inf
0	0.765011	0.429	0.156	0	UP	0.273	ATF2	Inf
0	-0.864204	0	0.16	0	DOWN	-0.16	ATP5G3	Inf
0	0.771523	0.403	0.155	0	UP	0.248	NFE2L2	Inf
0	0.516338	0.319	0.132	0	UP	0.187	AGPS	Inf
0	0.353231	0.157	0.052	0	UP	0.105	SESTD1	Inf
0	0.844368	0.379	0.087	0	UP	0.292	CWC22	Inf
0	0.556615	0.339	0.169	0	UP	0.17	UBE2E3	Inf
0	1.21653	0.707	0.524	0	UP	0.183	ITGA4	Inf
0	-0.316279	0	0.129	0	DOWN	-0.129	SSFA2	Inf
0	0.796481	0.205	0.008	0	UP	0.197	LINC01473	Inf
0	0.328333	0.151	0.013	0	UP	0.138	ITGAV	Inf
0	0.40915	0.238	0.078	0	UP	0.16	WDR75	Inf
0	0.420782	0.278	0.14	0	UP	0.138	PMS1	Inf
0	1.19512	0.275	0.003	0	UP	0.272	C2orf88	Inf
0	0.669337	0.307	0.124	0	UP	0.183	HIBCH	Inf
0	0.907413	0.333	0.074	0	UP	0.259	MFSD6	Inf
0	0.803928	0.317	0.074	0	UP	0.243	NAB1	Inf
0	0.960184	0.487	0.214	0	UP	0.273	GLS	Inf
0	0.625496	0.403	0.202	0	UP	0.201	STAT1	Inf
0	0.520395	0.34	0.157	0	UP	0.183	SLC39A10	Inf
0	0.402423	0.255	0.109	0	UP	0.146	GTF3C3	Inf
0	0.289644	0.17	0.066	0	UP	0.104	PGAP1	Inf
0	0.574683	0.383	0.232	0	UP	0.151	ANKRD44	Inf
0	1.11531	0.827	0.607	0	UP	0.22	SF3B1	Inf
0	0.953718	0.662	0.506	0	UP	0.156	HSPD1	Inf
0	-0.376979	0.275	0.506	0	DOWN	-0.231	HSPE1	Inf
0	0.496504	0.261	0.086	0	UP	0.175	ORC2	Inf
0	0.631659	0.589	0.448	0	UP	0.141	NOP58	Inf
0	0.381856	0.159	0.02	0	UP	0.139	BMPR2	Inf
0	0.913724	0.327	0.056	0	UP	0.271	FAM117B	Inf
0	1.15452	0.602	0.296	0	UP	0.306	NBEAL1	Inf
0	0.578565	0.425	0.245	0	UP	0.18	ABI2	Inf
0	0.770828	0.378	0.162	0	UP	0.216	CD28	Inf
0	0.555127	0.297	0.127	0	UP	0.17	ICOS	Inf
0	0.387094	0.298	0.128	0	UP	0.17	INO80D	Inf
0	0.391121	0.295	0.15	0	UP	0.145	NDUFS1	Inf
0	-0.92617	0.817	0.925	0	DOWN	-0.108	EEF1B2	Inf
0	0.352103	0.26	0.122	0	UP	0.138	KLF7	Inf
0	0.870229	0.451	0.199	0	UP	0.252	CREB1	Inf
0	0.823334	0.24	0.023	0	UP	0.217	KANSL1L	Inf
0	1.77408	0.473	0.192	0	UP	0.281	IKZF2	Inf
0	0.398841	0.22	0.093	0	UP	0.127	SPAG16	Inf
0	0.50294	0.3	0.152	0	UP	0.148	BARD1	Inf
0	0.405485	0.135	0.001	0	UP	0.134	FN1	Inf
0	0.739456	0.709	0.557	0	UP	0.152	XRCC5	Inf
0	-0.297486	0.149	0.304	0	DOWN	-0.155	IGFBP2	Inf
0	-0.252093	0.178	0.327	0	DOWN	-0.149	AAMP	Inf
0	-0.341529	0.035	0.162	0	DOWN	-0.127	TMBIM1	Inf
0	0.449658	0.228	0.075	0	UP	0.153	USP37	Inf
0	0.490248	0.351	0.19	0	UP	0.161	ACSL3	Inf
0	1.06867	0.509	0.24	0	UP	0.269	CUL3	Inf
0	1.42245	0.443	0.119	0	UP	0.324	DOCK10	Inf
0	1.65085	0.392	0.043	0	UP	0.349	RHBDD1	Inf
0	0.492766	0.289	0.081	0	UP	0.208	AGFG1	Inf
0	0.998653	0.505	0.196	0	UP	0.309	TRIP12	Inf
0	0.722533	0.439	0.213	0	UP	0.226	SP110	Inf
0	0.395173	0.247	0.063	0	UP	0.184	SP140	Inf
0	0.58018	0.456	0.294	0	UP	0.162	SP100	Inf
0	0.733796	0.38	0.127	0	UP	0.253	CAB39	Inf
0	-0.75502	0.202	0.488	0	DOWN	-0.286	ITM2C	Inf
0	0.97604	0.244	0.013	0	UP	0.231	ARMC9	Inf
0	0.547761	0.846	0.787	0	UP	0.059	NCL	Inf
0	0.440816	0.307	0.141	0	UP	0.166	GIGYF2	Inf
0	0.387144	0.262	0.114	0	UP	0.148	INPP5D	Inf
0	-0.881276	0.286	0.691	0	DOWN	-0.405	ARL4C	Inf
0	-0.513411	0	0.137	0	DOWN	-0.137	MYEOV2	Inf
0	-1.15681	0	0.435	0	DOWN	-0.435	SEPT2	Inf
0	0.456349	0.164	0.055	0	UP	0.109	SUMF1	Inf
0	0.411551	0.172	0.04	0	UP	0.132	LRRN1	Inf
0	0.706299	0.462	0.27	0	UP	0.192	SETD5	Inf
0	-0.62673	0.081	0.294	0	DOWN	-0.213	ARPC4	Inf
0	0.349314	0.151	0.052	0	UP	0.099	ATG7	Inf
0	-1.24127	0.916	0.981	0	DOWN	-0.065	RPL32	Inf
0	0.360128	0.293	0.147	0	UP	0.146	FGD5-AS1	Inf
0	0.488056	0.308	0.122	0	UP	0.186	NR2C2	Inf
0	0.572554	0.38	0.183	0	UP	0.197	CAPN7	Inf
0	-1.05994	0.048	0.367	0	DOWN	-0.319	SH3BP5	Inf
0	0.463302	0.22	0.041	0	UP	0.179	PLCL2	Inf
0	1.10418	0.439	0.151	0	UP	0.288	TBC1D5	Inf
0	-0.879015	0.001	0.301	0	DOWN	-0.3	SATB1	Inf
0	0.641424	0.274	0.041	0	UP	0.233	KAT2B	Inf
0	1.81239	0.462	0.11	0	UP	0.352	UBE2E2	Inf
0	-0.582051	0.913	0.964	0	DOWN	-0.051	RPL15	Inf
0	0.278629	0.165	0.055	0	UP	0.11	NR1D2	Inf
0	1.21221	0.595	0.256	0	UP	0.339	TOP2B	Inf
0	0.647534	0.393	0.17	0	UP	0.223	SLC4A7	Inf
0	1.16152	0.431	0.184	0	UP	0.247	TGFBR2	Inf
0	0.5823	0.641	0.603	0	UP	0.038	STT3B	Inf
0	-0.323897	0.005	0.119	0	DOWN	-0.114	OSBPL10	Inf
0	0.739468	0.267	0.067	0	UP	0.2	CMTM8	Inf
0	0.472625	0.451	0.297	0	UP	0.154	PDCD6IP	Inf
0	0.987636	0.505	0.4	0	UP	0.105	ARPP21	Inf
0	0.370698	0.373	0.215	0	UP	0.158	EPM2AIP1	Inf
0	1.1963	0.662	0.323	0	UP	0.339	GOLGA4	Inf
0	0.265571	0.15	0.047	0	UP	0.103	ACVR2B	Inf
0	0.590701	0.409	0.189	0	UP	0.22	WDR48	Inf
0	-0.5404	0.084	0.234	0	DOWN	-0.15	CSRNP1	Inf
0	-1.45206	0.83	0.958	0	DOWN	-0.128	RPSA	Inf
0	-0.98961	0.868	0.966	0	DOWN	-0.098	RPL14	Inf
0	-0.296437	0.078	0.183	0	DOWN	-0.105	HIGD1A	Inf
0	0.380408	0.184	0.038	0	UP	0.146	ZNF197	Inf
0	-0.298228	0	0.121	0	DOWN	-0.121	TMEM42	Inf
0	1.33455	0.493	0.265	0	UP	0.228	LZTFL1	Inf
0	-0.689636	0.235	0.49	0	DOWN	-0.255	CCDC12	Inf
0	-0.270488	0.03	0.125	0	DOWN	-0.095	NBEAL2	Inf
0	0.919996	0.534	0.271	0	UP	0.263	SETD2	Inf
0	0.546684	0.598	0.48	0	UP	0.118	SMARCC1	Inf
0	-0.588684	0.73	0.881	0	DOWN	-0.151	TMA7	Inf
0	-0.270933	0.288	0.447	0	DOWN	-0.159	UQCRC1	Inf
0	0.588785	0.481	0.296	0	UP	0.185	IP6K2	Inf
0	-0.376046	0.335	0.516	0	DOWN	-0.181	IMPDH2	Inf
0	-0.724401	0	0.303	0	DOWN	-0.303	QARS	Inf
0	-0.422681	0.74	0.853	0	DOWN	-0.113	RHOA	Inf
0	-0.561664	0.164	0.347	0	DOWN	-0.183	RASSF1	Inf
0	-0.256221	0.142	0.268	0	DOWN	-0.126	TEX264	Inf
0	-0.739096	0.004	0.289	0	DOWN	-0.285	ABHD14B	Inf
0	-1.66622	0.868	0.972	0	DOWN	-0.104	RPL29	Inf
0	-0.810905	0.085	0.381	0	DOWN	-0.296	TWF2	Inf
0	0.894623	0.552	0.331	0	UP	0.221	PBRM1	Inf
0	0.552689	0.348	0.205	0	UP	0.143	GNL3	Inf
0	-0.486268	0.52	0.71	0	DOWN	-0.19	TKT	Inf
0	2.37209	0.324	0.001	0	UP	0.323	CACNA2D3	Inf
0	0.541442	0.319	0.144	0	UP	0.175	CCDC66	Inf
0	-0.578915	0	0.202	0	DOWN	-0.202	FAM208A	Inf
0	0.486255	0.362	0.222	0	UP	0.14	APPL1	Inf
0	0.318353	0.254	0.112	0	UP	0.142	DENND6A	Inf
0	0.522297	0.37	0.201	0	UP	0.169	SLMAP	Inf
0	0.471391	0.265	0.066	0	UP	0.199	ATXN7	Inf
0	0.516422	0.3	0.121	0	UP	0.179	SUCLG2	Inf
0	0.430344	0.379	0.228	0	UP	0.151	TMF1	Inf
0	0.448578	0.348	0.188	0	UP	0.16	UBA3	Inf
0	-0.580467	0.247	0.439	0	DOWN	-0.192	FOXP1	Inf
0	0.541459	0.269	0.078	0	UP	0.191	RYBP	Inf
0	0.622859	0.26	0.086	0	UP	0.174	GBE1	Inf
0	0.726177	0.577	0.371	0	UP	0.206	CGGBP1	Inf
0	0.854816	0.367	0.095	0	UP	0.272	ZNF654	Inf
0	0.405977	0.311	0.138	0	UP	0.173	C3orf38	Inf
0	0.254472	0.187	0.068	0	UP	0.119	NSUN3	Inf
0	0.609635	0.105	0.014	0	UP	0.091	ST3GAL6	Inf
0	0.359753	0.268	0.103	0	UP	0.165	TBC1D23	Inf
0	0.53609	0.396	0.21	0	UP	0.186	TFG	Inf
0	0.890631	0.45	0.151	0	UP	0.299	SENP7	Inf
0	0.630525	0.377	0.153	0	UP	0.224	ZBTB11	Inf
0	-0.809335	0.87	0.952	0	DOWN	-0.082	RPL24	Inf
0	0.489609	0.257	0.085	0	UP	0.172	CEP97	Inf
0	0.559534	0.184	0.047	0	UP	0.137	ALCAM	Inf
0	0.858355	0.331	0.127	0	UP	0.204	CBLB	Inf
0	0.701217	0.468	0.293	0	UP	0.175	BBX	Inf
0	-0.396996	0.556	0.699	0	DOWN	-0.143	CD47	Inf
0	1.25796	0.545	0.293	0	UP	0.252	TRAT1	Inf
0	1.85144	0.707	0.388	0	UP	0.319	CD96	Inf
0	0.434265	0.182	0.031	0	UP	0.151	C3orf52	Inf
0	1.03851	0.442	0.13	0	UP	0.312	GCSAM	Inf
0	0.423234	0.257	0.118	0	UP	0.139	GTPBP8	Inf
0	0.49479	0.243	0.071	0	UP	0.172	SIDT1	Inf
0	0.47886	0.377	0.214	0	UP	0.163	NAA50	Inf
0	0.327089	0.214	0.078	0	UP	0.136	ATP6V1A	Inf
0	1.43718	0.489	0.226	0	UP	0.263	ZBTB20	Inf
0	0.385569	0.215	0.053	0	UP	0.162	RABL3	Inf
0	0.745099	0.474	0.278	0	UP	0.196	GOLGB1	Inf
0	0.632586	0.341	0.174	0	UP	0.167	IQCB1	Inf
0	0.603646	0.342	0.118	0	UP	0.224	KPNA1	Inf
0	0.491142	0.19	0.046	0	UP	0.144	SEC22A	Inf
0	0.678691	0.389	0.194	0	UP	0.195	CCDC14	Inf
0	0.938836	0.458	0.178	0	UP	0.28	ZNF148	Inf
0	0.583029	0.347	0.132	0	UP	0.215	SNX4	Inf
0	0.360937	0.181	0.034	0	UP	0.147	OSBPL11	Inf
0	0.435662	0.27	0.091	0	UP	0.179	ZXDC	Inf
0	-0.315166	0.015	0.117	0	DOWN	-0.102	MGLL	Inf
0	-2.63142	0	0.683	0	DOWN	-0.683	H1FX	Inf
0	0.441015	0.196	0.052	0	UP	0.144	TMCC1	Inf
0	0.300175	0.208	0.075	0	UP	0.133	PIK3R4	Inf
0	0.336395	0.196	0.063	0	UP	0.133	DNAJC13	Inf
0	0.836948	0.521	0.256	0	UP	0.265	CDV3	Inf
0	0.709606	0.352	0.104	0	UP	0.248	RYK	Inf
0	0.594187	0.417	0.191	0	UP	0.226	MSL2	Inf
0	1.07277	0.502	0.218	0	UP	0.284	STAG1	Inf
0	0.720155	0.406	0.196	0	UP	0.21	CEP70	Inf
0	0.415746	0.365	0.216	0	UP	0.149	COPB2	Inf
0	0.844637	0.447	0.205	0	UP	0.242	RASA2	Inf
0	-0.685719	0.198	0.434	0	DOWN	-0.236	RNF7	Inf
0	2.16019	0.861	0.562	0	UP	0.299	TFDP2	Inf
0	1.18706	0.5	0.201	0	UP	0.299	XRN1	Inf
0	0.799447	0.333	0.1	0	UP	0.233	ATR	Inf
0	0.759576	0.602	0.447	0	UP	0.155	U2SURP	Inf
0	0.57833	0.193	0.021	0	UP	0.172	SLC9A9	Inf
0	0.538532	0.332	0.162	0	UP	0.17	HLTF	Inf
0	0.409313	0.289	0.141	0	UP	0.148	RNF13	Inf
0	0.44461	0.265	0.09	0	UP	0.175	TSC22D2	Inf
0	-0.272739	0.598	0.725	0	DOWN	-0.127	SERP1	Inf
0	-0.264318	0.025	0.126	0	DOWN	-0.101	IGSF10	Inf
0	0.973844	0.824	0.752	0	UP	0.072	MBNL1	Inf
0	0.724	0.506	0.303	0	UP	0.203	DHX36	Inf
0	0.895526	0.271	0.107	0	UP	0.164	MME	Inf
0	0.546979	0.386	0.246	0	UP	0.14	RSRC1	Inf
0	1.35177	0.603	0.371	0	UP	0.232	SMC4	Inf
0	0.352441	0.206	0.043	0	UP	0.163	TRIM59	Inf
0	0.703773	0.448	0.213	0	UP	0.235	KPNA4	Inf
0	0.374849	0.163	0.029	0	UP	0.134	PPM1L	Inf
0	0.316912	0.165	0.014	0	UP	0.151	GOLIM4	Inf
0	0.756061	0.59	0.41	0	UP	0.18	SEC62	Inf
0	0.303661	0.173	0.029	0	UP	0.144	GPR160	Inf
0	0.764397	0.442	0.205	0	UP	0.237	PHC3	Inf
0	0.371152	0.258	0.107	0	UP	0.151	SKIL	Inf
0	-0.598086	0.391	0.571	0	DOWN	-0.18	RPL22L1	Inf
0	0.460486	0.262	0.117	0	UP	0.145	TNFSF10	Inf
0	0.34893	0.142	0.016	0	UP	0.126	NCEH1	Inf
0	1.06646	0.531	0.266	0	UP	0.265	TBL1XR1	Inf
0	0.793247	0.364	0.114	0	UP	0.25	PIK3CA	Inf
0	1.3635	0.473	0.13	0	UP	0.343	ATP11B	Inf
0	0.318111	0.313	0.166	0	UP	0.147	DCUN1D1	Inf
0	0.255791	0.217	0.09	0	UP	0.127	KLHL6	Inf
0	0.355461	0.275	0.129	0	UP	0.146	YEATS2	Inf
0	-0.281377	0.331	0.507	0	DOWN	-0.176	AP2M1	Inf
0	0.320424	0.218	0.092	0	UP	0.126	VPS8	Inf
0	0.324842	0.266	0.113	0	UP	0.153	SENP2	Inf
0	0.930305	0.311	0.011	0	UP	0.3	IGF2BP2	Inf
0	0.742456	0.817	0.692	0	UP	0.125	EIF4A2	Inf
0	0.707042	0.296	0.083	0	UP	0.213	ST6GAL1	Inf
0	0.596019	0.283	0.073	0	UP	0.21	BCL6	Inf
0	1.01741	0.424	0.177	0	UP	0.247	LPP	Inf
0	0.487569	0.224	0.005	0	UP	0.219	CCDC50	Inf
0	0.60296	0.386	0.179	0	UP	0.207	OPA1	Inf
0	0.310754	0.268	0.123	0	UP	0.145	ATP13A3	Inf
0	0.391941	0.258	0.119	0	UP	0.139	LSG1	Inf
0	0.489666	0.444	0.281	0	UP	0.163	TFRC	Inf
0	-0.275384	0	0.131	0	DOWN	-0.131	TCTEX1D2	Inf
0	-1.04352	0	0.328	0	DOWN	-0.328	NRROS	Inf
0	0.466894	0.33	0.168	0	UP	0.162	SENP5	Inf
0	-0.840737	0	0.348	0	DOWN	-0.348	NCBP2-AS2	Inf
0	0.825107	0.434	0.217	0	UP	0.217	DLG1	Inf
0	0.522739	0.295	0.093	0	UP	0.202	LRCH3	Inf
0	-0.742589	0.902	0.966	0	DOWN	-0.064	RPL35A	Inf
0	0.546212	0.369	0.199	0	UP	0.17	ZNF721	Inf
0	-0.821176	0	0.165	0	DOWN	-0.165	ATP5I	Inf
0	-0.332617	0.113	0.249	0	DOWN	-0.136	SPON2	Inf
0	-0.472228	0.169	0.341	0	DOWN	-0.172	C4orf48	Inf
0	-0.476114	0	0.177	0	DOWN	-0.177	HAUS3	Inf
0	0.351217	0.256	0.096	0	UP	0.16	FAM193A	Inf
0	-0.261525	0.076	0.2	0	DOWN	-0.124	MFSD10	Inf
0	0.485517	0.307	0.123	0	UP	0.184	KIAA0232	Inf
0	0.470375	0.261	0.126	0	UP	0.135	RAB28	Inf
0	0.963089	0.467	0.232	0	UP	0.235	BOD1L1	Inf
0	0.711997	0.474	0.296	0	UP	0.178	CD38	Inf
0	0.83032	0.36	0.073	0	UP	0.287	TAPT1	Inf
0	0.998781	0.33	0.054	0	UP	0.276	LCORL	Inf
0	0.256352	0.183	0.054	0	UP	0.129	SEPSECS	Inf
0	0.278043	0.201	0.084	0	UP	0.117	PI4K2B	Inf
0	0.458141	0.176	0.06	0	UP	0.116	TBC1D19	Inf
0	0.619665	0.3	0.098	0	UP	0.202	STIM2	Inf
0	1.04905	0.485	0.231	0	UP	0.254	ARAP2	Inf
0	-0.251288	0.021	0.12	0	DOWN	-0.099	KLF3	Inf
0	0.562892	0.478	0.334	0	UP	0.144	RFC1	Inf
0	-1.56863	0.663	0.941	0	DOWN	-0.278	RPL9	Inf
0	0.637421	0.435	0.245	0	UP	0.19	UBE2K	Inf
0	0.823893	0.531	0.298	0	UP	0.233	PDS5A	Inf
0	0.775759	0.508	0.318	0	UP	0.19	N4BP2	Inf
0	0.289809	0.26	0.125	0	UP	0.135	TMEM33	Inf
0	0.529123	0.336	0.163	0	UP	0.173	SLC30A9	Inf
0	0.678251	0.32	0.102	0	UP	0.218	ATP8A1	Inf
0	0.324795	0.223	0.09	0	UP	0.133	GUF1	Inf
0	1.0404	0.444	0.155	0	UP	0.289	SLAIN2	Inf
0	0.742191	0.441	0.253	0	UP	0.188	FRYL	Inf
0	-0.280977	0.46	0.603	0	DOWN	-0.143	OCIAD2	Inf
0	0.332356	0.161	0.041	0	UP	0.12	DCUN1D4	Inf
0	0.654535	0.254	0.061	0	UP	0.193	SCFD2	Inf
0	0.60917	0.295	0.096	0	UP	0.199	EXOC1	Inf
0	0.277406	0.175	0.057	0	UP	0.118	AASDH	Inf
0	0.699233	0.462	0.302	0	UP	0.16	CENPC	Inf
0	0.57058	0.406	0.216	0	UP	0.19	UBA6	Inf
0	0.773765	0.577	0.401	0	UP	0.176	YTHDC1	Inf
0	0.440627	0.299	0.146	0	UP	0.153	UTP3	Inf
0	0.860446	0.435	0.188	0	UP	0.247	RUFY3	Inf
0	0.656926	0.374	0.162	0	UP	0.212	MOB1B	Inf
0	1.25564	0.501	0.222	0	UP	0.279	ANKRD17	Inf
0	0.258137	0.166	0.06	0	UP	0.106	THAP6	Inf
0	0.373252	0.297	0.158	0	UP	0.139	SDAD1	Inf
0	0.559055	0.371	0.194	0	UP	0.177	NUP54	Inf
0	-0.626492	0	0.158	0	DOWN	-0.158	SEPT11	Inf
0	-0.634434	0.74	0.899	0	DOWN	-0.159	CCNI	Inf
0	0.427537	0.297	0.14	0	UP	0.157	CCNG2	Inf
0	0.94212	0.47	0.18	0	UP	0.29	CNOT6L	Inf
0	0.542672	0.311	0.158	0	UP	0.153	MRPL1	Inf
0	0.264829	0.177	0.056	0	UP	0.121	PAQR3	Inf
0	1.12292	0.745	0.499	0	UP	0.246	HNRNPD	Inf
0	-0.322441	0.741	0.856	0	DOWN	-0.115	HNRNPDL	Inf
0	0.55309	0.485	0.326	0	UP	0.159	SEC31A	Inf
0	-0.270995	0	0.106	0	DOWN	-0.106	THAP9-AS1	Inf
0	0.328189	0.108	0.016	0	UP	0.092	THAP9	Inf
0	0.370384	0.232	0.088	0	UP	0.144	LIN54	Inf
0	-0.832341	0.129	0.399	0	DOWN	-0.27	PLAC8	Inf
0	0.337844	0.195	0.057	0	UP	0.138	HELQ	Inf
0	0.289367	0.175	0.059	0	UP	0.116	KLHL8	Inf
0	-0.413602	0.145	0.288	0	DOWN	-0.143	HSD17B11	Inf
0	0.498782	0.226	0.063	0	UP	0.163	PKD2	Inf
0	-0.390082	0.199	0.51	0	DOWN	-0.311	PYURF	Inf
0	0.661831	0.355	0.117	0	UP	0.238	SMARCAD1	Inf
0	0.765952	0.423	0.25	0	UP	0.173	RAP1GDS1	Inf
0	0.468401	0.34	0.165	0	UP	0.175	METAP1	Inf
0	0.544666	0.478	0.351	0	UP	0.127	ADH5	Inf
0	0.764973	0.451	0.261	0	UP	0.19	DNAJB14	Inf
0	-3.07174	0	0.723	0	DOWN	-0.723	H2AFZ	Inf
0	0.52134	0.255	0.074	0	UP	0.181	PPP3CA	Inf
0	0.665905	0.335	0.153	0	UP	0.182	NFKB1	Inf
0	0.897203	0.194	0.089	0	UP	0.105	CENPE	Inf
0	0.903825	0.33	0.03	0	UP	0.3	TET2	Inf
0	0.607243	0.37	0.163	0	UP	0.207	PPA2	Inf
0	0.868121	0.33	0.096	0	UP	0.234	TBCK	Inf
0	1.87357	0.758	0.562	0	UP	0.196	LEF1	Inf
0	-0.856384	0.921	0.97	0	DOWN	-0.049	RPL34	Inf
0	0.946309	0.404	0.121	0	UP	0.283	SEC24B	Inf
0	0.387811	0.191	0.047	0	UP	0.144	AP1AR	Inf
0	0.667316	0.447	0.251	0	UP	0.196	LARP7	Inf
0	2.54158	0.44	0.037	0	UP	0.403	CAMK2D	Inf
0	0.458451	0.285	0.101	0	UP	0.184	METTL14	Inf
0	0.334172	0.191	0.068	0	UP	0.123	SEC24D	Inf
0	0.453426	0.181	0.059	0	UP	0.122	SPATA5	Inf
0	0.487666	0.229	0.086	0	UP	0.143	LARP1B	Inf
0	1.48345	0.444	0.13	0	UP	0.314	SCLT1	Inf
0	1.19478	0.606	0.312	0	UP	0.294	ELF2	Inf
0	0.566017	0.388	0.204	0	UP	0.184	NAA15	Inf
0	0.753962	0.242	0.042	0	UP	0.2	MAML3	Inf
0	0.391072	0.253	0.113	0	UP	0.14	SCOC	Inf
0	0.914262	0.626	0.404	0	UP	0.222	SMARCA5	Inf
0	-0.621396	0	0.231	0	DOWN	-0.231	HHIP-AS1	Inf
0	0.655592	0.428	0.228	0	UP	0.2	ABCE1	Inf
0	0.379038	0.25	0.091	0	UP	0.159	OTUD4	Inf
0	0.363446	0.17	0.036	0	UP	0.134	SLC10A7	Inf
0	0.515566	0.247	0.05	0	UP	0.197	TMEM184C	Inf
0	-1.46373	0.902	0.979	0	DOWN	-0.077	RPS3A	Inf
0	1.41914	0.438	0.162	0	UP	0.276	FBXW7	Inf
0	0.526984	0.271	0.061	0	UP	0.21	ARFIP1	Inf
0	0.280323	0.162	0.053	0	UP	0.109	MAP9	Inf
0	0.602576	0.234	0.029	0	UP	0.205	RAPGEF2	Inf
0	0.433357	0.232	0.086	0	UP	0.146	DDX60L	Inf
0	1.10642	0.464	0.171	0	UP	0.293	GALNT7	Inf
0	0.362016	0.202	0.063	0	UP	0.139	SAP30	Inf
0	0.544662	0.253	0.055	0	UP	0.198	CEP44	Inf
0	0.595836	0.309	0.107	0	UP	0.202	NEIL3	Inf
0	0.273089	0.194	0.068	0	UP	0.126	TRAPPC11	Inf
0	0.384421	0.319	0.165	0	UP	0.154	IRF2	Inf
0	0.398085	0.253	0.106	0	UP	0.147	CFAP97	Inf
0	0.272987	0.22	0.096	0	UP	0.124	CYP4V2	Inf
0	-0.633776	0.208	0.427	0	DOWN	-0.219	PDCD6	Inf
0	0.58729	0.384	0.198	0	UP	0.186	ICE1	Inf
0	-0.61904	0.282	0.522	0	DOWN	-0.24	MED10	Inf
0	-0.782441	0	0.276	0	DOWN	-0.276	MARCH6	Inf
0	0.525137	0.264	0.085	0	UP	0.179	DROSHA	Inf
0	0.292344	0.198	0.072	0	UP	0.126	C5orf22	Inf
0	0.545357	0.417	0.251	0	UP	0.166	GOLPH3	Inf
0	0.260843	0.188	0.069	0	UP	0.119	MTMR12	Inf
0	1.15839	0.588	0.28	0	UP	0.308	ZFR	Inf
0	-0.551651	0	0.234	0	DOWN	-0.234	TARS	Inf
0	0.649556	0.367	0.153	0	UP	0.214	DNAJC21	Inf
0	0.340015	0.155	0.032	0	UP	0.123	NADK2	Inf
0	1.23976	0.594	0.424	0	UP	0.17	NIPBL	Inf
0	0.62529	0.319	0.138	0	UP	0.181	WDR70	Inf
0	0.78888	0.437	0.286	0	UP	0.151	RICTOR	Inf
0	-0.716078	0	0.141	0	DOWN	-0.141	FYB	Inf
0	0.611389	0.234	0.047	0	UP	0.187	TTC33	Inf
0	-0.511073	0	0.168	0	DOWN	-0.168	ANXA2R	Inf
0	0.654299	0.475	0.29	0	UP	0.185	ZNF131	Inf
0	0.572819	0.362	0.17	0	UP	0.192	NNT	Inf
0	0.820341	0.34	0.086	0	UP	0.254	PARP8	Inf
0	-0.364324	0	0.148	0	DOWN	-0.148	PELO	Inf
0	0.853867	0.267	0.027	0	UP	0.24	ARL15	Inf
0	0.29369	0.165	0.056	0	UP	0.109	SLC38A9	Inf
0	0.329957	0.185	0.025	0	UP	0.16	MIER3	Inf
0	1.01477	0.592	0.369	0	UP	0.223	GPBP1	Inf
0	1.08643	0.309	0.033	0	UP	0.276	PDE4D	Inf
0	0.788488	0.286	0.011	0	UP	0.275	ZSWIM6	Inf
0	0.786347	0.565	0.341	0	UP	0.224	KIF2A	Inf
0	0.51896	0.348	0.214	0	UP	0.134	CWC27	Inf
0	0.45341	0.327	0.158	0	UP	0.169	PPWD1	Inf
0	0.265153	0.193	0.053	0	UP	0.14	TRIM23	Inf
0	0.341753	0.218	0.076	0	UP	0.142	TRAPPC13	Inf
0	-0.914771	0	0.377	0	DOWN	-0.377	TAF9	Inf
0	0.354984	0.226	0.086	0	UP	0.14	RAD17	Inf
0	0.693796	0.462	0.323	0	UP	0.139	BDP1	Inf
0	0.311721	0.239	0.1	0	UP	0.139	MCCC2	Inf
0	0.453439	0.306	0.131	0	UP	0.175	TNPO1	Inf
0	-0.728145	0.811	0.913	0	DOWN	-0.102	BTF3	Inf
0	0.482482	0.216	0.036	0	UP	0.18	ENC1	Inf
0	0.355736	0.146	0.022	0	UP	0.124	GCNT4	Inf
0	-0.574899	0	0.198	0	DOWN	-0.198	COL4A3BP	Inf
0	0.422076	0.294	0.145	0	UP	0.149	POLK	Inf
0	0.287523	0.189	0.07	0	UP	0.119	POC5	Inf
0	0.708449	0.407	0.218	0	UP	0.189	AP3B1	Inf
0	0.535246	0.236	0.047	0	UP	0.189	JMY	Inf
0	0.665237	0.237	0.022	0	UP	0.215	HOMER1	Inf
0	0.410981	0.215	0.074	0	UP	0.141	ZFYVE16	Inf
0	0.407558	0.291	0.154	0	UP	0.137	MSH3	Inf
0	1.11577	0.688	0.501	0	UP	0.187	SSBP2	Inf
0	-1.12889	0.919	0.979	0	DOWN	-0.06	RPS23	Inf
0	0.352882	0.154	0.048	0	UP	0.106	XRCC4	Inf
0	0.748187	0.312	0.052	0	UP	0.26	RASA1	Inf
0	0.732066	0.402	0.241	0	UP	0.161	CCNH	Inf
0	0.457663	0.233	0.054	0	UP	0.179	TMEM161B	Inf
0	0.323767	0.163	0.052	0	UP	0.111	CETN3	Inf
0	0.428178	0.216	0.061	0	UP	0.155	LYSMD3	Inf
0	0.4697	0.279	0.139	0	UP	0.14	ARRDC3	Inf
0	2.35701	0.762	0.143	0	UP	0.619	FAM172A	Inf
0	0.966557	0.289	0.081	0	UP	0.208	MCTP1	Inf
0	0.399133	0.331	0.182	0	UP	0.149	ERAP1	Inf
0	0.52177	0.461	0.303	0	UP	0.158	LNPEP	Inf
0	0.734223	0.695	0.546	0	UP	0.149	CHD1	Inf
0	1.05149	0.496	0.184	0	UP	0.312	ST8SIA4	Inf
0	0.654421	0.407	0.201	0	UP	0.206	PPIP5K2	Inf
0	1.09338	0.341	0.04	0	UP	0.301	FBXL17	Inf
0	0.663795	0.249	0.038	0	UP	0.211	FER	Inf
0	0.512788	0.44	0.255	0	UP	0.185	PJA2	Inf
0	0.960708	0.447	0.228	0	UP	0.219	MAN2A1	Inf
0	0.460097	0.384	0.221	0	UP	0.163	SLC25A46	Inf
0	0.403792	0.331	0.172	0	UP	0.159	WDR36	Inf
0	1.59515	0.641	0.495	0	UP	0.146	CAMK4	Inf
0	0.59508	0.322	0.145	0	UP	0.177	APC	Inf
0	0.884514	0.537	0.335	0	UP	0.202	DCP2	Inf
0	0.793572	0.392	0.145	0	UP	0.247	YTHDC2	Inf
0	0.299334	0.231	0.086	0	UP	0.145	PGGT1B	Inf
0	0.752327	0.279	0.09	0	UP	0.189	COMMD10	Inf
0	0.627661	0.342	0.135	0	UP	0.207	DMXL1	Inf
0	0.707771	0.565	0.342	0	UP	0.223	TNFAIP8	Inf
0	0.530945	0.299	0.122	0	UP	0.177	SRFBP1	Inf
0	0.448403	0.23	0.066	0	UP	0.164	CEP120	Inf
0	0.562402	0.307	0.09	0	UP	0.217	CSNK1G3	Inf
0	0.28993	0.317	0.165	0	UP	0.152	PRRC1	Inf
0	0.541388	0.267	0.062	0	UP	0.205	SLC12A2	Inf
0	-0.708489	0.712	0.883	0	DOWN	-0.171	HINT1	Inf
0	0.640018	0.449	0.281	0	UP	0.168	CDC42SE2	Inf
0	0.381359	0.269	0.104	0	UP	0.165	RAPGEF6	Inf
0	0.519487	0.279	0.148	0	UP	0.131	RAD50	Inf
0	0.626744	0.409	0.23	0	UP	0.179	KIF3A	Inf
0	0.387151	0.288	0.139	0	UP	0.149	ZCCHC10	Inf
0	0.488542	0.442	0.284	0	UP	0.158	HSPA4	Inf
0	1.1596	0.854	0.717	0	UP	0.137	TCF7	Inf
0	-0.357359	0.299	0.467	0	DOWN	-0.168	PPP2CA	Inf
0	0.263448	0.188	0.056	0	UP	0.132	SEC24A	Inf
0	-2.35392	0	0.724	0	DOWN	-0.724	H2AFY	Inf
0	0.403649	0.234	0.06	0	UP	0.174	SMAD5	Inf
0	-0.528828	0.639	0.807	0	DOWN	-0.168	HNRNPA0	Inf
0	0.735397	0.32	0.118	0	UP	0.202	BRD8	Inf
0	-0.395106	0.159	0.298	0	DOWN	-0.139	FAM53C	Inf
0	0.547469	0.327	0.124	0	UP	0.203	KDM3B	Inf
0	1.23147	0.406	0.137	0	UP	0.269	EGR1	Inf
0	-1.16671	0	0.399	0	DOWN	-0.399	MATR3.1	Inf
0	-1.03571	0	0.315	0	DOWN	-0.315	TMEM173	Inf
0	-0.444099	0.549	0.712	0	DOWN	-0.163	UBE2D2	Inf
0	-0.286644	0.093	0.222	0	DOWN	-0.129	CXXC5	Inf
0	0.512785	0.238	0.046	0	UP	0.192	PURA	Inf
0	-0.272676	0.015	0.121	0	DOWN	-0.106	EIF4EBP3	Inf
0	0.569207	0.557	0.412	0	UP	0.145	IK	Inf
0	-0.498609	0	0.215	0	DOWN	-0.215	HARS	Inf
0	0.914112	0.697	0.506	0	UP	0.191	TAF7	Inf
0	0.621198	0.24	0.08	0	UP	0.16	ARHGAP26	Inf
0	0.870128	0.513	0.408	0	UP	0.105	NR3C1	Inf
0	-0.647962	0	0.262	0	DOWN	-0.262	LARS	Inf
0	0.70494	0.3	0.055	0	UP	0.245	RBM27	Inf
0	0.760949	0.542	0.349	0	UP	0.193	TCERG1	Inf
0	1.14682	0.341	0.046	0	UP	0.295	JAKMIP2	Inf
0	0.436927	0.248	0.071	0	UP	0.177	FBXO38	Inf
0	-1.02076	0.89	0.97	0	DOWN	-0.08	RPS14	Inf
0	-0.499208	0.29	0.498	0	DOWN	-0.208	ANXA6	Inf
0	0.695245	0.387	0.148	0	UP	0.239	GM2A	Inf
0	0.721971	0.549	0.342	0	UP	0.207	G3BP1	Inf
0	0.588198	0.395	0.199	0	UP	0.196	LARP1	Inf
0	0.954114	0.408	0.105	0	UP	0.303	ITK	Inf
0	0.621813	0.506	0.309	0	UP	0.197	CLINT1	Inf
0	0.539393	0.372	0.162	0	UP	0.21	UBLCP1	Inf
0	0.321036	0.261	0.126	0	UP	0.135	PWWP2A	Inf
0	0.497616	0.46	0.31	0	UP	0.15	SLU7	Inf
0	0.505967	0.388	0.217	0	UP	0.171	MAT2B	Inf
0	-0.374927	0	0.147	0	DOWN	-0.147	RARS	Inf
0	0.388541	0.269	0.092	0	UP	0.177	PANK3	Inf
0	0.470102	0.192	0.065	0	UP	0.127	SPDL1	Inf
0	0.788888	0.5	0.291	0	UP	0.209	DOCK2	Inf
0	0.517455	0.542	0.407	0	UP	0.135	LCP2	Inf
0	0.250659	0.112	0.023	0	UP	0.089	UBTD2	Inf
0	-0.941046	0.443	0.655	0	DOWN	-0.212	DUSP1	Inf
0	0.253653	0.155	0.034	0	UP	0.121	CPEB4	Inf
0	0.423851	0.22	0.042	0	UP	0.178	SIMC1	Inf
0	-1.84007	0	0.655	0	DOWN	-0.655	HIGD2A	Inf
0	-0.359481	0.205	0.353	0	DOWN	-0.148	CLTB	Inf
0	0.391798	0.292	0.131	0	UP	0.161	FAF2	Inf
0	0.473506	0.361	0.204	0	UP	0.157	RNF44	Inf
0	-0.380928	0.005	0.138	0	DOWN	-0.133	RAB24	Inf
0	-0.370669	0.343	0.51	0	DOWN	-0.167	PRELID1	Inf
0	-0.357306	0.228	0.406	0	DOWN	-0.178	TMED9	Inf
0	-0.318018	0.37	0.515	0	DOWN	-0.145	NHP2	Inf
0	0.377903	0.31	0.145	0	UP	0.165	CLK4	Inf
0	0.387469	0.265	0.123	0	UP	0.142	RUFY1	Inf
0	0.656495	0.633	0.483	0	UP	0.15	CANX	Inf
0	0.347979	0.196	0.044	0	UP	0.152	MAPK9	Inf
0	-2.74052	0	0.194	0	DOWN	-0.194	GNB2L1	Inf
0	0.46171	0.255	0.085	0	UP	0.17	EXOC2	Inf
0	-0.492005	0.288	0.446	0	DOWN	-0.158	SERPINB1	Inf
0	0.990605	0.363	0.036	0	UP	0.327	SERPINB9	Inf
0	0.344959	0.192	0.079	0	UP	0.113	RIPK1	Inf
0	0.60712	0.614	0.468	0	UP	0.146	PRPF4B	Inf
0	-0.385127	0.261	0.426	0	DOWN	-0.165	TMEM14C	Inf
0	-0.778608	0.226	0.526	0	DOWN	-0.3	TMEM14B	Inf
0	0.934954	0.386	0.115	0	UP	0.271	NEDD9	Inf
0	0.690045	0.304	0.092	0	UP	0.212	HIVEP1	Inf
0	0.742453	0.37	0.126	0	UP	0.244	RANBP9	Inf
0	0.804533	0.473	0.235	0	UP	0.238	JARID2	Inf
0	1.0033	0.329	0.071	0	UP	0.258	ATXN1	Inf
0	0.531882	0.342	0.15	0	UP	0.192	NUP153	Inf
0	0.885289	0.363	0.111	0	UP	0.252	CDKAL1	Inf
0	1.01229	0.556	0.392	0	UP	0.164	CASC15	Inf
0	0.341509	0.23	0.083	0	UP	0.147	ALDH5A1	Inf
0	0.420801	0.284	0.131	0	UP	0.153	TDP2	Inf
0	0.528794	0.424	0.25	0	UP	0.174	C6orf62	Inf
0	1.29843	0.436	0.199	0	UP	0.237	GMNN	Inf
0	-1.44005	0	0.424	0	DOWN	-0.424	HIST1H1C	Inf
0	-2.88677	0	0.644	0	DOWN	-0.644	HIST1H4C	Inf
0	-0.485948	0	0.138	0	DOWN	-0.138	HIST1H2BC	Inf
0	-1.14617	0	0.303	0	DOWN	-0.303	HIST1H2AC	Inf
0	-1.7954	0	0.452	0	DOWN	-0.452	HIST1H1E	Inf
0	-0.349941	0	0.111	0	DOWN	-0.111	HIST1H2AE	Inf
0	-1.52276	0	0.402	0	DOWN	-0.402	HIST1H1D	Inf
0	-0.472943	0	0.121	0	DOWN	-0.121	HIST1H2AG	Inf
0	-0.870357	0	0.246	0	DOWN	-0.246	HIST1H2BK	Inf
0	0.399796	0.211	0.048	0	UP	0.163	ZNF184	Inf
0	-0.347411	0	0.102	0	DOWN	-0.102	HIST1H2AI	Inf
0	-0.32721	0	0.1	0	DOWN	-0.1	HIST1H3H	Inf
0	-0.335723	0	0.1	0	DOWN	-0.1	HIST1H2BN	Inf
0	-0.516109	0	0.132	0	DOWN	-0.132	HIST1H1B	Inf
0	-0.585302	0	0.152	0	DOWN	-0.152	HIST1H2AM	Inf
0	-1.969	0.479	0.849	0	DOWN	-0.37	HLA-A	Inf
0	-0.314669	0.024	0.136	0	DOWN	-0.112	HCG18	Inf
0	-1.21783	0.499	0.749	0	DOWN	-0.25	HLA-E	Inf
0	0.682975	0.417	0.221	0	UP	0.196	PPP1R10	Inf
0	-0.395426	0.699	0.812	0	DOWN	-0.113	TUBB	Inf
0	-1.69099	0.476	0.84	0	DOWN	-0.364	HLA-C	Inf
0	-1.83464	0.529	0.825	0	DOWN	-0.296	HLA-B	Inf
0	-2.19027	0.165	0.736	0	DOWN	-0.571	LTB	Inf
0	-1.34234	0.065	0.509	0	DOWN	-0.444	LST1	Inf
0	-0.992606	0.234	0.551	0	DOWN	-0.317	CSNK2B	Inf
0	-0.96161	0.151	0.51	0	DOWN	-0.359	DDAH2	Inf
0	-0.997295	0.623	0.845	0	DOWN	-0.222	CLIC1	Inf
0	-0.287328	0	0.127	0	DOWN	-0.127	VARS	Inf
0	-0.284269	0.365	0.521	0	DOWN	-0.156	LSM2	Inf
0	-1.27526	0	0.46	0	DOWN	-0.46	C6orf48	Inf
0	-0.370869	0.08	0.21	0	DOWN	-0.13	NEU1	Inf
0	-0.376944	0.11	0.264	0	DOWN	-0.154	ATF6B	Inf
0	-0.682205	0.404	0.644	0	DOWN	-0.24	GPSM3	Inf
0	-0.297049	0.408	0.538	0	DOWN	-0.13	PSMB8	Inf
0	-0.402778	0	0.144	0	DOWN	-0.144	PSMB8-AS1	Inf
0	-1.26358	0.911	0.978	0	DOWN	-0.067	RPS18	Inf
0	-0.429643	0.387	0.535	0	DOWN	-0.148	TAPBP	Inf
0	-0.276336	0.479	0.647	0	DOWN	-0.168	CUTA	Inf
0	-0.407571	0.368	0.729	0	DOWN	-0.361	RPS10	Inf
0	-0.285204	0	0.106	0	DOWN	-0.106	C6orf106	Inf
0	0.321314	0.134	0.016	0	UP	0.118	ANKS1A	Inf
0	-1.09762	0.862	0.953	0	DOWN	-0.091	RPL10A	Inf
0	0.801902	0.424	0.227	0	UP	0.197	FKBP5	Inf
0	0.817181	0.422	0.189	0	UP	0.233	MAPK14	Inf
0	-0.490478	0.28	0.479	0	DOWN	-0.199	MTCH1	Inf
0	-0.884716	0.114	0.303	0	DOWN	-0.189	PIM1	Inf
0	0.779885	0.398	0.185	0	UP	0.213	ZFAND3	Inf
0	0.495291	0.186	0.042	0	UP	0.144	BTBD9	Inf
0	0.258392	0.144	0.046	0	UP	0.098	USP49	Inf
0	0.561263	0.262	0.049	0	UP	0.213	TRERF1	Inf
0	0.540187	0.383	0.213	0	UP	0.17	UBR2	Inf
0	0.399421	0.194	0.062	0	UP	0.132	RRP36	Inf
0	-0.294726	0.085	0.203	0	DOWN	-0.118	MRPL2	Inf
0	0.658979	0.478	0.298	0	UP	0.18	CDC5L	Inf
0	0.75797	0.314	0.141	0	UP	0.173	SUPT3H	Inf
0	0.805004	0.511	0.316	0	UP	0.195	CD2AP	Inf
0	0.60322	0.281	0.056	0	UP	0.225	KIAA1586	Inf
0	0.846299	0.455	0.198	0	UP	0.257	ZNF451	Inf
0	-0.723504	0	0.286	0	DOWN	-0.286	PTP4A1	Inf
0	0.873892	0.586	0.384	0	UP	0.202	PHF3	Inf
0	0.550919	0.39	0.24	0	UP	0.15	LMBRD1	Inf
0	1.30781	0.249	0.01	0	UP	0.239	KCNQ5	Inf
0	-1.56588	0.946	0.992	0	DOWN	-0.046	EEF1A1	Inf
0	0.956279	0.48	0.242	0	UP	0.238	SENP6	Inf
0	0.347509	0.133	0.041	0	UP	0.092	IRAK1BP1	Inf
0	0.294666	0.128	0.038	0	UP	0.09	CEP162	Inf
0	0.371743	0.241	0.1	0	UP	0.141	SNX14	Inf
0	0.368466	0.206	0.085	0	UP	0.121	RARS2	Inf
0	0.405981	0.197	0.077	0	UP	0.12	ORC3	Inf
0	0.576606	0.317	0.127	0	UP	0.19	RNGTT	Inf
0	0.625002	0.285	0.122	0	UP	0.163	CASP8AP2	Inf
0	1.5985	0.411	0.117	0	UP	0.294	BACH2	Inf
0	0.445024	0.285	0.119	0	UP	0.166	MAP3K7	Inf
0	0.329223	0.16	0.036	0	UP	0.124	MANEA	Inf
0	0.788631	0.392	0.171	0	UP	0.221	UFL1	Inf
0	0.332746	0.188	0.069	0	UP	0.119	FBXL4	Inf
0	0.982885	0.43	0.178	0	UP	0.252	ASCC3	Inf
0	0.400059	0.173	0.055	0	UP	0.118	PDSS2	Inf
0	0.392463	0.154	0.037	0	UP	0.117	SCML4	Inf
0	0.479258	0.192	0.066	0	UP	0.126	AK9	Inf
0	-1.00801	0.196	0.516	0	DOWN	-0.32	AMD1	Inf
0	0.535022	0.161	0.044	0	UP	0.117	SLC16A10	Inf
0	0.73929	0.359	0.182	0	UP	0.177	REV3L	Inf
0	0.518936	0.213	0.064	0	UP	0.149	TRAF3IP2-AS1	Inf
0	1.25722	0.48	0.134	0	UP	0.346	FYN	Inf
0	-0.257259	0.413	0.551	0	DOWN	-0.138	RWDD1	Inf
0	0.846505	0.51	0.325	0	UP	0.185	CEP85L	Inf
0	0.357175	0.2	0.079	0	UP	0.121	MCM9	Inf
0	0.613689	0.361	0.171	0	UP	0.19	ASF1A	Inf
0	0.306716	0.104	0.021	0	UP	0.083	MAN1A1	Inf
0	0.622244	0.196	0.034	0	UP	0.162	TBC1D32	Inf
0	0.429809	0.406	0.247	0	UP	0.159	SERINC1	Inf
0	0.359227	0.18	0.064	0	UP	0.116	TRMT11	Inf
0	0.559476	0.374	0.186	0	UP	0.188	ECHDC1	Inf
0	2.56876	0.55	0.102	0	UP	0.448	THEMIS	Inf
0	1.09725	0.371	0.098	0	UP	0.273	PTPRK	Inf
0	0.259767	0.196	0.07	0	UP	0.126	L3MBTL3	Inf
0	0.639359	0.246	0.113	0	UP	0.133	EPB41L2	Inf
0	0.378186	0.296	0.132	0	UP	0.164	MED23	Inf
0	-1.54685	0.919	0.977	0	DOWN	-0.058	RPS12	Inf
0	0.906987	0.505	0.313	0	UP	0.192	HBS1L	Inf
0	1.43442	0.712	0.397	0	UP	0.315	MYB	Inf
0	0.524365	0.369	0.19	0	UP	0.179	REPS1	Inf
0	0.455008	0.249	0.075	0	UP	0.174	HECA	Inf
0	0.739039	0.406	0.161	0	UP	0.245	VTA1	Inf
0	1.36704	0.475	0.085	0	UP	0.39	HIVEP2	Inf
0	0.285696	0.175	0.062	0	UP	0.113	AIG1	Inf
0	0.544111	0.256	0.092	0	UP	0.164	PHACTR2	Inf
0	1.29948	0.557	0.26	0	UP	0.297	UTRN	Inf
0	0.270479	0.127	0.026	0	UP	0.101	EPM2A	Inf
0	0.668462	0.376	0.162	0	UP	0.214	SHPRH	Inf
0	0.860644	0.293	0.037	0	UP	0.256	STXBP5	Inf
0	0.830318	0.371	0.129	0	UP	0.242	TAB2	Inf
0	0.562611	0.345	0.132	0	UP	0.213	PPIL4	Inf
0	0.42809	0.323	0.155	0	UP	0.168	LATS1	Inf
0	1.17911	0.3	0.037	0	UP	0.263	PLEKHG1	Inf
0	1.26066	0.162	0.017	0	UP	0.145	AKAP12	Inf
0	0.501186	0.287	0.097	0	UP	0.19	SYNE1	Inf
0	0.693674	0.263	0.033	0	UP	0.23	IPCEF1	Inf
0	0.381276	0.311	0.156	0	UP	0.155	SCAF8	Inf
0	0.743004	0.268	0.005	0	UP	0.263	TIAM2	Inf
0	1.05163	0.454	0.237	0	UP	0.217	ARID1B	Inf
0	-0.642297	0.033	0.255	0	DOWN	-0.222	SYNJ2	Inf
0	0.323884	0.217	0.076	0	UP	0.141	DYNLT1	Inf
0	-0.580003	0.138	0.308	0	DOWN	-0.17	SOD2	Inf
0	0.778089	0.383	0.145	0	UP	0.238	IGF2R	Inf
0	0.388333	0.245	0.093	0	UP	0.152	MAP3K4	Inf
0	1.05304	0.352	0.063	0	UP	0.289	QKI	Inf
0	0.633463	0.48	0.273	0	UP	0.207	SFT2D1	Inf
0	-0.952367	0.08	0.356	0	DOWN	-0.276	RNASET2	Inf
0	0.347471	0.22	0.08	0	UP	0.14	PHF10	Inf
0	0.572037	0.284	0.074	0	UP	0.21	FAM120B	Inf
0	-0.474683	0.931	0.97	0	DOWN	-0.039	ACTB	Inf
0	-0.397932	0.032	0.166	0	DOWN	-0.134	FSCN1	Inf
0	0.310428	0.14	0.006	0	UP	0.134	CYTH3	Inf
0	-0.53392	0	0.234	0	DOWN	-0.234	KDELR2	Inf
0	0.250623	0.189	0.06	0	UP	0.129	ZNF12	Inf
0	0.341493	0.238	0.093	0	UP	0.145	MIOS	Inf
0	0.318207	0.197	0.066	0	UP	0.131	UMAD1	Inf
0	2.23702	0.464	0.063	0	UP	0.401	GLCCI1	Inf
0	0.403796	0.174	0.031	0	UP	0.143	ICA1	Inf
0	0.856741	0.573	0.387	0	UP	0.186	PHF14	Inf
0	0.326812	0.266	0.115	0	UP	0.151	TMEM106B	Inf
0	-0.453746	0.051	0.154	0	DOWN	-0.103	AHR	Inf
0	0.595079	0.286	0.07	0	UP	0.216	SNX13	Inf
0	0.94309	0.248	0.047	0	UP	0.201	HDAC9	Inf
0	0.486412	0.28	0.085	0	UP	0.195	SP4	Inf
0	1.67666	0.448	0.074	0	UP	0.374	RAPGEF5	Inf
0	0.357309	0.215	0.098	0	UP	0.117	KLHL7	Inf
0	-0.483644	0	0.185	0	DOWN	-0.185	NUPL2	Inf
0	0.555782	0.694	0.59	0	UP	0.104	CBX3	Inf
0	-0.727605	0.049	0.186	0	DOWN	-0.137	HOXA9	Inf
0	0.53323	0.589	0.488	0	UP	0.101	TAX1BP1	Inf
0	0.379362	0.147	0.028	0	UP	0.119	JAZF1	Inf
0	0.756705	0.299	0.1	0	UP	0.199	CHN2	Inf
0	0.480499	0.234	0.004	0	UP	0.23	SCRN1	Inf
0	0.28661	0.16	0.047	0	UP	0.113	PLEKHA8	Inf
0	0.388872	0.176	0.02	0	UP	0.156	ZNRF2	Inf
0	-0.761108	0	0.292	0	DOWN	-0.292	GARS	Inf
0	0.507259	0.299	0.108	0	UP	0.191	AVL9	Inf
0	0.34474	0.237	0.075	0	UP	0.162	KBTBD2	Inf
0	0.363614	0.136	0.036	0	UP	0.1	BBS9	Inf
0	0.263478	0.135	0.005	0	UP	0.13	DPY19L1	Inf
0	-1.86178	0	0.667	0	DOWN	-0.667	SEPT7	Inf
0	0.947002	0.334	0.133	0	UP	0.201	TRG-AS1	Inf
0	-1.29026	0.028	0.134	0	DOWN	-0.106	TRGV5	Inf
0	0.388132	0.233	0.083	0	UP	0.15	VPS41	Inf
0	0.827053	0.441	0.183	0	UP	0.258	CDK13	Inf
0	1.20343	0.606	0.367	0	UP	0.239	STK17A	Inf
0	0.571187	0.396	0.251	0	UP	0.145	COA1	Inf
0	-0.723552	0.172	0.377	0	DOWN	-0.205	MRPS24	Inf
0	1.11963	0.566	0.245	0	UP	0.321	AEBP1	Inf
0	-2.12337	0	0.687	0	DOWN	-0.687	H2AFV	Inf
0	0.467531	0.294	0.107	0	UP	0.187	PURB	Inf
0	-0.619469	0.231	0.509	0	DOWN	-0.278	MYO1G	Inf
0	-0.915858	0.214	0.548	0	DOWN	-0.334	SNHG15	Inf
0	1.08038	0.651	0.443	0	UP	0.208	IKZF1	Inf
0	-0.289421	0.506	0.621	0	DOWN	-0.115	SEC61G	Inf
0	0.693538	0.359	0.198	0	UP	0.161	VOPP1	Inf
0	-0.527589	0.758	0.873	0	DOWN	-0.115	CHCHD2	Inf
0	0.488583	0.287	0.087	0	UP	0.2	ZNF736	Inf
0	0.501001	0.238	0.107	0	UP	0.131	ZNF680	Inf
0	1.16201	0.556	0.213	0	UP	0.343	ZNF107	Inf
0	0.338472	0.223	0.09	0	UP	0.133	ZNF273	Inf
0	0.403887	0.172	0.035	0	UP	0.137	ZNF117	Inf
0	-0.512958	0	0.178	0	DOWN	-0.178	ERV3-1	Inf
0	0.526767	0.348	0.175	0	UP	0.173	ZNF92	Inf
0	0.36264	0.171	0.037	0	UP	0.134	VKORC1L1	Inf
0	0.290055	0.141	0.038	0	UP	0.103	TYW1B	Inf
0	0.719139	0.521	0.339	0	UP	0.182	BAZ1B	Inf
0	-0.348013	0.222	0.346	0	DOWN	-0.124	BCL7B	Inf
0	-0.462414	0.433	0.588	0	DOWN	-0.155	EIF4H	Inf
0	-0.767572	0.021	0.23	0	DOWN	-0.209	LAT2	Inf
0	-0.264789	0.463	0.587	0	DOWN	-0.124	MDH2	Inf
0	0.688953	0.71	0.648	0	UP	0.062	HSPB1	Inf
0	0.718377	0.42	0.183	0	UP	0.237	DMTF1	Inf
0	0.328082	0.201	0.083	0	UP	0.118	SLC25A40	Inf
0	0.51902	0.348	0.193	0	UP	0.155	DBF4	Inf
0	0.786283	0.564	0.439	0	UP	0.125	AKAP9	Inf
0	1.1177	0.419	0.098	0	UP	0.321	ANKIB1	Inf
0	0.464681	0.245	0.071	0	UP	0.174	PEX1	Inf
0	0.846292	0.8	0.734	0	UP	0.066	CDK6	Inf
0	-1.07335	0	0.365	0	DOWN	-0.365	AC002454.1	Inf
0	0.635969	0.366	0.15	0	UP	0.216	SAMD9	Inf
0	0.398697	0.165	0.034	0	UP	0.131	VPS50	Inf
0	0.757962	0.321	0.052	0	UP	0.269	CASD1	Inf
0	0.501668	0.221	0.026	0	UP	0.195	PON2	Inf
0	-0.496074	0	0.133	0	DOWN	-0.133	SHFM1	Inf
0	0.561778	0.327	0.152	0	UP	0.175	TRRAP	Inf
0	-1.30915	0.214	0.587	0	DOWN	-0.373	ARPC1B	Inf
0	-0.727569	0	0.157	0	DOWN	-0.157	ATP5J2	Inf
0	0.471841	0.251	0.079	0	UP	0.172	TRIM4	Inf
0	0.598009	0.449	0.254	0	UP	0.195	ZKSCAN1	Inf
0	-0.306125	0.351	0.5	0	DOWN	-0.149	LAMTOR4	Inf
0	-0.359935	0.197	0.368	0	DOWN	-0.171	TSC22D4	Inf
0	-0.422071	0.053	0.198	0	DOWN	-0.145	LRCH4	Inf
0	-0.495603	0.319	0.549	0	DOWN	-0.23	GNB2	Inf
0	-0.440312	0.265	0.455	0	DOWN	-0.19	FIS1	Inf
0	0.343373	0.128	0.025	0	UP	0.103	NAPEPLD	Inf
0	0.362829	0.198	0.06	0	UP	0.138	ORC5	Inf
0	0.576267	0.202	0.014	0	UP	0.188	LINC01004	Inf
0	0.683093	0.652	0.669	0	UP	-0.017	KMT2E	Inf
0	1.46657	0.599	0.283	0	UP	0.316	SRPK2	Inf
0	0.477815	0.291	0.118	0	UP	0.173	NAMPT	Inf
0	0.3374	0.234	0.066	0	UP	0.168	PIK3CG	Inf
0	0.343285	0.185	0.023	0	UP	0.162	PRKAR2B	Inf
0	0.391933	0.322	0.161	0	UP	0.161	HBP1	Inf
0	0.898796	0.381	0.119	0	UP	0.262	COG5	Inf
0	0.292885	0.288	0.14	0	UP	0.148	CBLL1	Inf
0	0.434195	0.328	0.173	0	UP	0.155	PNPLA8	Inf
0	1.02412	0.305	0.085	0	UP	0.22	IMMP2L	Inf
0	0.602238	0.311	0.133	0	UP	0.178	ZNF277	Inf
0	-0.573497	0.28	0.46	0	DOWN	-0.18	IFRD1	Inf
0	0.418888	0.216	0.048	0	UP	0.168	TMEM168	Inf
0	0.303383	0.246	0.11	0	UP	0.136	TES	Inf
0	0.394325	0.112	0.003	0	UP	0.109	CAV1	Inf
0	0.470532	0.353	0.197	0	UP	0.156	ING3	Inf
0	0.32535	0.19	0.058	0	UP	0.132	FAM3C	Inf
0	0.56571	0.283	0.069	0	UP	0.214	WASL	Inf
0	0.295798	0.168	0.053	0	UP	0.115	POT1	Inf
0	-1.0537	0.24	0.604	0	DOWN	-0.364	ARF5	Inf
0	0.539867	0.273	0.074	0	UP	0.199	NRF1	Inf
0	0.722804	0.367	0.131	0	UP	0.236	UBE2H	Inf
0	0.338939	0.181	0.053	0	UP	0.128	KLHDC10	Inf
0	-0.43628	0	0.125	0	DOWN	-0.125	AC016831.7	Inf
0	0.709159	0.254	0.017	0	UP	0.237	LINC-PINT	Inf
0	0.834541	0.452	0.204	0	UP	0.248	MKLN1	Inf
0	1.74752	0.678	0.369	0	UP	0.309	CHCHD3	Inf
0	1.16728	0.482	0.225	0	UP	0.257	EXOC4	Inf
0	0.485846	0.363	0.18	0	UP	0.183	CNOT4	Inf
0	-0.326205	0	0.104	0	DOWN	-0.104	C7orf73	Inf
0	-1.80946	0	0.19	0	DOWN	-0.19	AC090498.1	Inf
0	0.971006	0.466	0.173	0	UP	0.293	TRIM24	Inf
0	0.437133	0.231	0.056	0	UP	0.175	UBN2	Inf
0	0.91155	0.38	0.113	0	UP	0.267	HIPK2	Inf
0	-0.250474	0.054	0.172	0	DOWN	-0.118	TBXAS1	Inf
0	0.532121	0.27	0.087	0	UP	0.183	KDM7A	Inf
0	0.732203	0.363	0.159	0	UP	0.204	BRAF	Inf
0	1.15189	0.886	0.734	0	UP	0.152	TRBC2	Inf
0	-0.361961	0.313	0.466	0	DOWN	-0.153	GSTK1	Inf
0	-0.465075	0.111	0.244	0	DOWN	-0.133	ZYX	Inf
0	0.263337	0.212	0.083	0	UP	0.129	CUL1	Inf
0	0.92233	0.453	0.218	0	UP	0.235	EZH2	Inf
0	-0.264447	0.034	0.141	0	DOWN	-0.107	LRRC61	Inf
0	-0.559837	0	0.23	0	DOWN	-0.23	REPIN1	Inf
0	-0.496984	0.008	0.182	0	DOWN	-0.174	GIMAP1	Inf
0	-0.372391	0.122	0.3	0	DOWN	-0.178	TMUB1	Inf
0	0.529545	0.392	0.229	0	UP	0.163	NUB1	Inf
0	0.96067	0.509	0.338	0	UP	0.171	KMT2C	Inf
0	0.686168	0.499	0.371	0	UP	0.128	RBM33	Inf
0	0.70719	0.321	0.08	0	UP	0.241	UBE3C	Inf
0	1.02624	0.518	0.217	0	UP	0.301	ESYT2	Inf
0	-0.773509	0.752	0.892	0	DOWN	-0.14	SLC25A6	Inf
0	-0.891726	0.814	0.919	0	DOWN	-0.105	CD99	Inf
0	0.494606	0.219	0.068	0	UP	0.151	PUDP	Inf
0	0.684092	0.289	0.051	0	UP	0.238	TBL1X	Inf
0	0.414402	0.293	0.135	0	UP	0.158	MSL3	Inf
0	0.593068	0.375	0.197	0	UP	0.178	OFD1	Inf
0	0.279391	0.145	0.029	0	UP	0.116	MOSPD2	Inf
0	0.393009	0.249	0.099	0	UP	0.15	ZRSR2	Inf
0	0.410711	0.271	0.111	0	UP	0.16	TXLNG	Inf
0	1.51695	0.518	0.289	0	UP	0.229	SH3KBP1	Inf
0	0.9062	0.378	0.124	0	UP	0.254	RPS6KA3	Inf
0	-0.58676	0.503	0.665	0	DOWN	-0.162	SAT1	Inf
0	0.537266	0.327	0.092	0	UP	0.235	APOO	Inf
0	0.501216	0.335	0.132	0	UP	0.203	ZFX	Inf
0	0.47484	0.213	0.079	0	UP	0.134	POLA1	Inf
0	0.484323	0.244	0.059	0	UP	0.185	TAB3	Inf
0	-0.371812	0.159	0.432	0	DOWN	-0.273	TSPAN7	Inf
0	0.443589	0.32	0.137	0	UP	0.183	BCOR	Inf
0	0.664548	0.338	0.083	0	UP	0.255	MED14	Inf
0	0.718952	0.416	0.18	0	UP	0.236	USP9X	Inf
0	1.26244	0.386	0.039	0	UP	0.347	CASK	Inf
0	0.664868	0.398	0.197	0	UP	0.201	KDM6A	Inf
0	-0.381435	0.533	0.692	0	DOWN	-0.159	NDUFB11	Inf
0	-0.805854	0.086	0.284	0	DOWN	-0.198	TIMP1	Inf
0	-0.285938	0.548	0.678	0	DOWN	-0.13	UXT	Inf
0	-0.69834	0.036	0.309	0	DOWN	-0.273	EBP	Inf
0	-0.797185	0.559	0.784	0	DOWN	-0.225	RBM3	Inf
0	-0.464293	0.053	0.224	0	DOWN	-0.171	WDR45	Inf
0	-0.538505	0.16	0.382	0	DOWN	-0.222	PLP2	Inf
0	-0.372423	0.224	0.36	0	DOWN	-0.136	TSPYL2	Inf
0	0.615258	0.472	0.308	0	UP	0.164	SMC1A	Inf
0	-0.342031	0	0.108	0	DOWN	-0.108	LINC01420	Inf
0	-0.386188	0.425	0.64	0	DOWN	-0.215	MSN	Inf
0	-0.844247	0.266	0.528	0	DOWN	-0.262	IL2RG	Inf
0	-1.39575	0.895	0.973	0	DOWN	-0.078	RPS4X	Inf
0	0.830883	0.452	0.219	0	UP	0.233	JPX	Inf
0	0.960901	0.377	0.111	0	UP	0.266	FTX	Inf
0	0.815612	0.603	0.492	0	UP	0.111	ATRX	Inf
0	0.516124	0.312	0.127	0	UP	0.185	MAGT1	Inf
0	0.522144	0.232	0.027	0	UP	0.205	P2RY10	Inf
0	0.647514	0.296	0.066	0	UP	0.23	BRWD3	Inf
0	0.767665	0.386	0.176	0	UP	0.21	ZNF711	Inf
0	0.439531	0.226	0.056	0	UP	0.17	CHM	Inf
0	0.442667	0.189	0.077	0	UP	0.112	DIAPH2	Inf
0	-0.509445	0.368	0.701	0	DOWN	-0.333	RPL36A	Inf
0	0.350093	0.287	0.149	0	UP	0.138	HNRNPH2	Inf
0	-0.363349	0.114	0.238	0	DOWN	-0.124	ARMCX6	Inf
0	-0.653033	0	0.145	0	DOWN	-0.145	NGFRAP1	Inf
0	0.996745	0.54	0.265	0	UP	0.275	MORF4L2	Inf
0	0.282473	0.145	0.034	0	UP	0.111	SLC25A53	Inf
0	0.537171	0.229	0.064	0	UP	0.165	RBM41	Inf
0	-1.77978	0.282	0.648	0	DOWN	-0.366	TSC22D3	Inf
0	0.684325	0.322	0.082	0	UP	0.24	ACSL4	Inf
0	0.444247	0.316	0.159	0	UP	0.157	ALG13	Inf
0	0.35328	0.189	0.046	0	UP	0.143	WDR44	Inf
0	0.556831	0.307	0.104	0	UP	0.203	DOCK11	Inf
0	0.264279	0.155	0.036	0	UP	0.119	NKRF	Inf
0	-2.70485	0	0.821	0	DOWN	-0.821	SEPT6	Inf
0	-1.70371	0.859	0.965	0	DOWN	-0.106	RPL39	Inf
0	0.448614	0.345	0.17	0	UP	0.175	LAMP2	Inf
0	0.364183	0.209	0.072	0	UP	0.137	CUL4B	Inf
0	0.79607	0.579	0.403	0	UP	0.176	THOC2	Inf
0	0.472758	0.319	0.122	0	UP	0.197	XIAP	Inf
0	1.1555	0.596	0.342	0	UP	0.254	STAG2	Inf
0	-1.67417	0	0.532	0	DOWN	-0.532	SH2D1A	Inf
0	0.270171	0.15	0.028	0	UP	0.122	ZNF280C	Inf
0	0.754339	0.388	0.179	0	UP	0.209	RBMX2	Inf
0	0.785314	0.266	0.052	0	UP	0.214	ENOX2	Inf
0	0.33062	0.167	0.055	0	UP	0.112	MBNL3	Inf
0	0.504154	0.323	0.149	0	UP	0.174	PHF6	Inf
0	0.506005	0.183	0.028	0	UP	0.155	ZNF75D	Inf
0	0.383305	0.203	0.066	0	UP	0.137	ATP11C	Inf
0	0.40472	0.275	0.091	0	UP	0.184	FMR1	Inf
0	-0.739737	0.117	0.34	0	DOWN	-0.223	IDS	Inf
0	0.636963	0.259	0.044	0	UP	0.215	MTMR1	Inf
0	-0.278717	0.323	0.478	0	DOWN	-0.155	BCAP31	Inf
0	-0.46628	0.523	0.718	0	DOWN	-0.195	SSR4	Inf
0	-1.00483	0.14	0.503	0	DOWN	-0.363	ARHGAP4	Inf
0	-1.00079	0.004	0.407	0	DOWN	-0.403	NAA10	Inf
0	-0.934433	0.141	0.449	0	DOWN	-0.308	FLNA	Inf
0	-0.54266	0.195	0.412	0	DOWN	-0.217	EMD	Inf
0	-1.64491	0.916	0.989	0	DOWN	-0.073	RPL10	Inf
0	-0.378846	0.284	0.447	0	DOWN	-0.163	FUNDC2	Inf
0	0.854249	0.362	0.155	0	UP	0.207	MCPH1	Inf
0	0.448652	0.252	0.126	0	UP	0.126	AGPAT5	Inf
0	0.700976	0.363	0.138	0	UP	0.225	TNKS	Inf
0	-0.412032	0.035	0.174	0	DOWN	-0.139	BLK	Inf
0	-0.601931	0.34	0.506	0	DOWN	-0.166	FDFT1	Inf
0	0.34898	0.247	0.098	0	UP	0.149	VPS37A	Inf
0	1.14154	0.712	0.5	0	UP	0.212	PCM1	Inf
0	0.401777	0.248	0.083	0	UP	0.165	XPO7	Inf
0	-0.329727	0.056	0.158	0	DOWN	-0.102	SORBS3	Inf
0	-0.520669	0.052	0.198	0	DOWN	-0.146	PDLIM2	Inf
0	0.343785	0.235	0.079	0	UP	0.156	KCTD9	Inf
0	0.606256	0.427	0.224	0	UP	0.203	PPP2R2A	Inf
0	-0.736796	0.684	0.837	0	DOWN	-0.153	SARAF	Inf
0	0.314384	0.204	0.088	0	UP	0.116	GSR	Inf
0	0.320114	0.183	0.045	0	UP	0.138	PPP2CB	Inf
0	0.510039	0.281	0.101	0	UP	0.18	WRN	Inf
0	0.272035	0.176	0.067	0	UP	0.109	MAK16	Inf
0	0.952703	0.504	0.25	0	UP	0.254	KAT6A	Inf
0	0.302105	0.17	0.061	0	UP	0.109	SLC20A2	Inf
0	0.907099	0.332	0.096	0	UP	0.236	SPIDR	Inf
0	0.645327	0.472	0.246	0	UP	0.226	PCMTD1	Inf
0	0.754556	0.527	0.389	0	UP	0.138	RB1CC1	Inf
0	-0.424208	0.436	0.587	0	DOWN	-0.151	TCEA1	Inf
0	0.804534	0.901	0.778	0	UP	0.123	RPS20	Inf
0	0.594167	0.247	0.007	0	UP	0.24	PLAG1	Inf
0	0.399319	0.305	0.166	0	UP	0.139	CHCHD7	Inf
0	0.264109	0.183	0.066	0	UP	0.117	UBXN2B	Inf
0	0.804794	0.509	0.275	0	UP	0.234	SDCBP	Inf
0	0.514561	0.321	0.151	0	UP	0.17	NSMAF	Inf
0	1.9306	0.715	0.398	0	UP	0.317	TOX	Inf
0	0.583541	0.361	0.13	0	UP	0.231	YTHDF3	Inf
0	0.355614	0.289	0.153	0	UP	0.136	ARMC1	Inf
0	0.356164	0.171	0.036	0	UP	0.135	MTFR1	Inf
0	1.20122	0.518	0.176	0	UP	0.342	PDE7A	Inf
0	0.321216	0.261	0.11	0	UP	0.151	VCPIP1	Inf
0	-0.43144	0.163	0.316	0	DOWN	-0.153	COPS5	Inf
0	1.75913	0.442	0.128	0	UP	0.314	CSPP1	Inf
0	0.67457	0.447	0.214	0	UP	0.233	ARFGEF1	Inf
0	0.733038	0.337	0.11	0	UP	0.227	NCOA2	Inf
0	0.457538	0.42	0.27	0	UP	0.15	TERF1	Inf
0	-1.65738	0.496	0.908	0	DOWN	-0.412	RPL7	Inf
0	1.04315	0.45	0.118	0	UP	0.332	STAU2	Inf
0	-0.29289	0	0.1	0	DOWN	-0.1	TCEB1	Inf
0	0.694388	0.373	0.176	0	UP	0.197	ZBTB10	Inf
0	-0.831539	0.2	0.388	0	DOWN	-0.188	FABP5	Inf
0	-1.05672	0	0.433	0	DOWN	-0.433	C8orf59	Inf
0	0.333762	0.141	0.017	0	UP	0.124	CA2	Inf
0	0.713801	0.334	0.077	0	UP	0.257	WWP1	Inf
0	0.370483	0.334	0.19	0	UP	0.144	CPNE3	Inf
0	0.829471	0.412	0.155	0	UP	0.257	NBN	Inf
0	0.397527	0.235	0.058	0	UP	0.177	RBM12B	Inf
0	0.27538	0.16	0.049	0	UP	0.111	MTERF3	Inf
0	-1.10815	0.912	0.977	0	DOWN	-0.065	RPL30	Inf
0	0.489479	0.19	0.059	0	UP	0.131	STK3	Inf
0	1.21158	0.452	0.123	0	UP	0.329	VPS13B	Inf
0	0.891788	0.442	0.279	0	UP	0.163	RNF19A	Inf
0	0.526307	0.939	0.954	0	UP	-0.015	PABPC1	Inf
0	0.397502	0.119	0.022	0	UP	0.097	NCALD	Inf
0	0.713189	0.471	0.274	0	UP	0.197	UBR5	Inf
0	0.311845	0.187	0.053	0	UP	0.134	ATP6V1C1	Inf
0	0.578584	0.124	0.015	0	UP	0.109	RIMS2	Inf
0	0.260962	0.164	0.048	0	UP	0.116	EMC2	Inf
0	0.372196	0.214	0.083	0	UP	0.131	NUDCD1	Inf
0	0.804841	0.25	0.044	0	UP	0.206	TRPS1	Inf
0	0.384786	0.334	0.179	0	UP	0.155	UTP23	Inf
0	0.61235	0.673	0.613	0	UP	0.06	RAD21	Inf
0	0.482494	0.309	0.123	0	UP	0.186	TAF2	Inf
0	0.671913	0.286	0.047	0	UP	0.239	ZHX2	Inf
0	0.657247	0.402	0.235	0	UP	0.167	ATAD2	Inf
0	0.41062	0.205	0.031	0	UP	0.174	TMEM65	Inf
0	-0.421018	0.443	0.616	0	DOWN	-0.173	NDUFB9	Inf
0	0.78045	0.333	0.108	0	UP	0.225	NSMCE2	Inf
0	2.54918	0.502	0.147	0	UP	0.355	CCDC26	Inf
0	0.65537	0.296	0.049	0	UP	0.247	ASAP1	Inf
0	0.726859	0.358	0.102	0	UP	0.256	EFR3A	Inf
0	0.925003	0.561	0.308	0	UP	0.253	PHF20L1	Inf
0	0.91344	0.498	0.194	0	UP	0.304	SLA	Inf
0	0.769361	0.339	0.128	0	UP	0.211	TRAPPC9	Inf
0	0.334711	0.298	0.152	0	UP	0.146	AGO2	Inf
0	-0.456786	0.056	0.175	0	DOWN	-0.119	PTP4A3	Inf
0	-0.806631	0.225	0.523	0	DOWN	-0.298	LY6E	Inf
0	-0.883656	0.81	0.941	0	DOWN	-0.131	EEF1D	Inf
0	-0.321247	0.065	0.181	0	DOWN	-0.116	PLEC	Inf
0	-0.273178	0.117	0.26	0	DOWN	-0.143	GRINA	Inf
0	-0.333389	0.26	0.439	0	DOWN	-0.179	MAF1	Inf
0	-0.394474	0.384	0.575	0	DOWN	-0.191	VPS28	Inf
0	0.313997	0.148	0.046	0	UP	0.102	ZNF251	Inf
0	-1.16929	0.869	0.964	0	DOWN	-0.095	RPL8	Inf
0	0.976435	0.557	0.323	0	UP	0.234	DOCK8	Inf
0	-0.28838	0.104	0.253	0	DOWN	-0.149	SMARCA2	Inf
0	0.517658	0.32	0.166	0	UP	0.154	PUM3	Inf
0	1.25174	0.405	0.079	0	UP	0.326	RFX3	Inf
0	0.324797	0.19	0.064	0	UP	0.126	CDC37L1	Inf
0	0.544897	0.375	0.221	0	UP	0.154	AK3	Inf
0	0.405063	0.165	0.042	0	UP	0.123	JAK2	Inf
0	0.800554	0.358	0.113	0	UP	0.245	KIAA2026	Inf
0	0.356397	0.249	0.115	0	UP	0.134	RANBP6	Inf
0	0.553728	0.422	0.274	0	UP	0.148	UHRF2	Inf
0	0.434246	0.307	0.137	0	UP	0.17	KDM4C	Inf
0	0.473375	0.183	0.054	0	UP	0.129	PTPRD	Inf
0	0.408577	0.212	0.047	0	UP	0.165	SNAPC3	Inf
0	0.426412	0.276	0.119	0	UP	0.157	HAUS6	Inf
0	0.568444	0.346	0.165	0	UP	0.181	DENND4C	Inf
0	-0.550634	0.929	0.965	0	DOWN	-0.036	RPS6	Inf
0	0.651424	0.33	0.104	0	UP	0.226	MLLT3	Inf
0	0.852011	0.335	0.064	0	UP	0.271	FOCAD	Inf
0	0.38697	0.311	0.158	0	UP	0.153	HACD4	Inf
0	0.468098	0.294	0.122	0	UP	0.172	CDKN2A	Inf
0	0.436236	0.267	0.102	0	UP	0.165	CAAP1	Inf
0	0.301214	0.166	0.052	0	UP	0.114	IFT74	Inf
0	-0.420538	0.192	0.362	0	DOWN	-0.17	BAG1	Inf
0	0.486912	0.292	0.092	0	UP	0.2	NFX1	Inf
0	0.694851	0.408	0.146	0	UP	0.262	UBE2R2	Inf
0	0.370685	0.299	0.158	0	UP	0.141	UBAP2	Inf
0	-0.382586	0.27	0.405	0	DOWN	-0.135	DCTN3	Inf
0	-0.5909	0.395	0.581	0	DOWN	-0.186	VCP	Inf
0	-0.280609	0.224	0.364	0	DOWN	-0.14	STOML2	Inf
0	-0.563335	0.101	0.297	0	DOWN	-0.196	HINT2	Inf
0	0.752617	0.368	0.116	0	UP	0.252	RNF38	Inf
0	0.991808	0.418	0.173	0	UP	0.245	ZCCHC7	Inf
0	-0.514252	0.213	0.386	0	DOWN	-0.173	TOMM5	Inf
0	0.591857	0.309	0.128	0	UP	0.181	DCAF10	Inf
0	0.591525	0.466	0.314	0	UP	0.152	SMC5	Inf
0	0.789664	0.41	0.137	0	UP	0.273	ABHD17B	Inf
0	-1.55864	0.208	0.645	0	DOWN	-0.437	ANXA1	Inf
0	0.575579	0.24	0.061	0	UP	0.179	PCSK5	Inf
0	0.517086	0.417	0.258	0	UP	0.159	VPS13A	Inf
0	1.07378	0.589	0.38	0	UP	0.209	GNAQ	Inf
0	0.529455	0.304	0.163	0	UP	0.141	CEP78	Inf
0	0.463249	0.252	0.097	0	UP	0.155	GKAP1	Inf
0	0.319025	0.153	0.031	0	UP	0.122	KIF27	Inf
0	0.387518	0.196	0.054	0	UP	0.142	RMI1	Inf
0	0.435984	0.258	0.1	0	UP	0.158	NAA35	Inf
0	0.631512	0.296	0.082	0	UP	0.214	AUH	Inf
0	0.400153	0.272	0.121	0	UP	0.151	SPTLC1	Inf
0	-0.547533	0	0.223	0	DOWN	-0.223	IARS	Inf
0	0.680147	0.373	0.165	0	UP	0.208	NOL8	Inf
0	-0.462137	0.089	0.216	0	DOWN	-0.127	NINJ1	Inf
0	0.492733	0.347	0.179	0	UP	0.168	FAM120AOS	Inf
0	1.06371	0.496	0.205	0	UP	0.291	FAM120A	Inf
0	0.363246	0.227	0.067	0	UP	0.16	MFSD14B	Inf
0	0.479591	0.188	0.037	0	UP	0.151	FANCC	Inf
0	0.746319	0.39	0.167	0	UP	0.223	ERCC6L2	Inf
0	-0.294531	0.094	0.234	0	DOWN	-0.14	NANS	Inf
0	-0.874734	0.547	0.778	0	DOWN	-0.231	SEC61B	Inf
0	0.639895	0.239	0.067	0	UP	0.172	INVS	Inf
0	0.342548	0.257	0.113	0	UP	0.144	TEX10	Inf
0	0.390701	0.251	0.126	0	UP	0.125	SLC44A1	Inf
0	0.34899	0.157	0.028	0	UP	0.129	FKTN	Inf
0	0.315801	0.205	0.074	0	UP	0.131	TMEM38B	Inf
0	0.518845	0.487	0.331	0	UP	0.156	RAD23B	Inf
0	-0.337665	0.643	0.755	0	DOWN	-0.112	TXN	Inf
0	0.307839	0.23	0.086	0	UP	0.144	UGCG	Inf
0	0.868672	0.529	0.324	0	UP	0.205	PTBP3	Inf
0	0.562216	0.25	0.098	0	UP	0.152	KIAA1958	Inf
0	0.329002	0.211	0.088	0	UP	0.123	INIP	Inf
0	-0.399183	0.129	0.287	0	DOWN	-0.158	CDC26	Inf
0	0.250673	0.157	0.03	0	UP	0.127	RGS3	Inf
0	-0.355294	0.584	0.731	0	DOWN	-0.147	ATP6V1G1	Inf
0	0.378162	0.219	0.084	0	UP	0.135	MEGF9	Inf
0	1.07882	0.557	0.29	0	UP	0.267	CNTRL	Inf
0	0.34279	0.317	0.174	0	UP	0.143	RC3H2	Inf
0	0.54055	0.298	0.095	0	UP	0.203	RABGAP1	Inf
0	0.654588	0.368	0.163	0	UP	0.205	STRBP	Inf
0	0.394996	0.198	0.047	0	UP	0.151	DENND1A	Inf
0	-0.752334	0.865	0.939	0	DOWN	-0.074	RPL35	Inf
0	-0.442758	0.256	0.402	0	DOWN	-0.146	ARPC5L	Inf
0	-0.389001	0.297	0.499	0	DOWN	-0.202	SCAI	Inf
0	0.48952	0.339	0.195	0	UP	0.144	MAPKAP1	Inf
0	0.662623	0.207	0.046	0	UP	0.161	PBX3	Inf
0	-1.31165	0.863	0.971	0	DOWN	-0.108	RPL12	Inf
0	-1.0167	0.276	0.782	0	DOWN	-0.506	C9orf16	Inf
0	1.44149	0.324	0.028	0	UP	0.296	SLC27A4	Inf
0	-0.264633	0.246	0.39	0	DOWN	-0.144	URM1	Inf
0	-0.408583	0.375	0.556	0	DOWN	-0.181	SPTAN1	Inf
0	-0.330808	0.085	0.24	0	DOWN	-0.155	WDR34	Inf
0	0.461283	0.787	0.752	0	UP	0.035	SET	Inf
0	0.939402	0.77	0.582	0	UP	0.188	FNBP1	Inf
0	0.331012	0.151	0.053	0	UP	0.098	ABL1	Inf
0	0.565187	0.286	0.089	0	UP	0.197	RAPGEF1	Inf
0	1.02603	0.503	0.195	0	UP	0.308	SETX	Inf
0	-1.77408	0.868	0.977	0	DOWN	-0.109	RPL7A	Inf
0	-0.582237	0.32	0.549	0	DOWN	-0.229	SNHG7	Inf
0	-0.420689	0.039	0.2	0	DOWN	-0.161	TMEM141	Inf
0	-0.66104	0.535	0.753	0	DOWN	-0.218	EDF1	Inf
0	-0.421015	0.003	0.104	0	DOWN	-0.101	NPDC1	Inf
0	-0.375152	0.227	0.424	0	DOWN	-0.197	DPP7	Inf
0	-0.513894	0.28	0.515	0	DOWN	-0.235	SSNA1	Inf
0	-0.568463	0.32	0.56	0	DOWN	-0.24	TUBB4B	Inf
0	-0.694544	0.138	0.404	0	DOWN	-0.266	MRPL41	Inf
0	-0.396906	0.036	0.163	0	DOWN	-0.127	ARRDC1	Inf
0	-1.7426	0.514	0.596	0	DOWN	-0.082	IFITM2	Inf
0	-3.63282	0.281	0.685	0	DOWN	-0.404	IFITM1	Inf
0	-0.886737	0.207	0.531	0	DOWN	-0.324	SIGIRR	Inf
0	-0.344229	0.166	0.334	0	DOWN	-0.168	RNH1	Inf
0	-0.382575	0.403	0.579	0	DOWN	-0.176	TALDO1	Inf
0	-0.435979	0.13	0.333	0	DOWN	-0.203	PNPLA2	Inf
0	-0.503553	0.032	0.205	0	DOWN	-0.173	CTSD	Inf
0	-1.17517	0.113	0.458	0	DOWN	-0.345	LSP1	Inf
0	0.771504	0.271	0.151	0	UP	0.12	CD81	Inf
0	-0.295412	0	0.114	0	DOWN	-0.114	CARS	Inf
0	0.471363	0.312	0.128	0	UP	0.184	ZNF195	Inf
0	-1.8109	0.011	0.19	0	DOWN	-0.179	HBB	Inf
0	-0.876173	0.618	0.839	0	DOWN	-0.221	EIF3F	Inf
0	0.524419	0.902	0.845	0	UP	0.057	RPL27A	Inf
0	0.326472	0.338	0.186	0	UP	0.152	TMEM41B	Inf
0	0.552395	0.419	0.228	0	UP	0.191	IPO7	Inf
0	0.42069	0.201	0.065	0	UP	0.136	ZNF143	Inf
0	0.350464	0.2	0.061	0	UP	0.139	WEE1	Inf
0	0.43919	0.136	0.038	0	UP	0.098	SBF2	Inf
0	0.557555	0.341	0.116	0	UP	0.225	ZBED5	Inf
0	1.51109	0.515	0.252	0	UP	0.263	USP47	Inf
0	0.4313	0.259	0.095	0	UP	0.164	BTBD10	Inf
0	0.353015	0.295	0.147	0	UP	0.148	FAR1	Inf
0	0.413485	0.45	0.296	0	UP	0.154	COPB1	Inf
0	-0.340735	0.334	0.574	0	DOWN	-0.24	PSMA1	Inf
0	1.13531	0.381	0.14	0	UP	0.241	PDE3B	Inf
0	-0.67828	0.908	0.969	0	DOWN	-0.061	RPS13	Inf
0	0.406736	0.3	0.135	0	UP	0.165	PIK3C2A	Inf
0	0.652565	0.849	0.743	0	UP	0.106	NUCB2	Inf
0	0.324081	0.258	0.125	0	UP	0.133	GTF2H1	Inf
0	-0.795215	0.558	0.779	0	DOWN	-0.221	LDHA	Inf
0	0.524563	0.354	0.156	0	UP	0.198	TSG101	Inf
0	0.26972	0.165	0.054	0	UP	0.111	ZDHHC13	Inf
0	-0.2557	0.046	0.16	0	DOWN	-0.114	HTATIP2	Inf
0	0.250962	0.178	0.067	0	UP	0.111	LIN7C	Inf
0	0.557645	0.242	0.063	0	UP	0.179	METTL15	Inf
0	0.410329	0.262	0.108	0	UP	0.154	ARL14EP	Inf
0	0.733043	0.228	0.011	0	UP	0.217	MPPED2	Inf
0	0.770799	0.288	0.087	0	UP	0.201	ELP4	Inf
0	-0.418176	0.128	0.268	0	DOWN	-0.14	RCN1	Inf
0	0.811167	0.356	0.061	0	UP	0.295	QSER1	Inf
0	0.503252	0.288	0.119	0	UP	0.169	CSTF3	Inf
0	0.598585	0.294	0.056	0	UP	0.238	HIPK3	Inf
0	0.261139	0.158	0.049	0	UP	0.109	PDHX	Inf
0	0.977254	0.128	0.032	0	UP	0.096	RAG1	Inf
0	1.03837	0.187	0.056	0	UP	0.131	RAG2	Inf
0	-0.704296	0.349	0.555	0	DOWN	-0.206	CD82	Inf
0	-0.282638	0.081	0.209	0	DOWN	-0.128	PEX16	Inf
0	0.650204	0.324	0.119	0	UP	0.205	PHF21A	Inf
0	2.93956	0.67	0.121	0	UP	0.549	AMBRA1	Inf
0	0.568043	0.335	0.159	0	UP	0.176	CKAP5	Inf
0	-0.368884	0.14	0.302	0	DOWN	-0.162	ARFGAP2	Inf
0	-0.328023	0.005	0.107	0	DOWN	-0.102	SPI1	Inf
0	-0.267565	0.288	0.425	0	DOWN	-0.137	NDUFS3	Inf
0	-0.464266	0	0.205	0	DOWN	-0.205	PTPMT1	Inf
0	0.568508	0.599	0.478	0	UP	0.121	FNBP4	Inf
0	-0.526735	0	0.138	0	DOWN	-0.138	C11orf31	Inf
0	0.291554	0.253	0.113	0	UP	0.14	OSBP	Inf
0	-0.507098	0.002	0.193	0	DOWN	-0.191	FEN1	Inf
0	-1.25683	0.874	0.972	0	DOWN	-0.098	FTH1	Inf
0	-1.0192	0.087	0.241	0	DOWN	-0.154	AHNAK	Inf
0	-1.90712	0.353	0.72	0	DOWN	-0.367	EEF1G	Inf
0	-0.602109	0	0.23	0	DOWN	-0.23	C11orf98	Inf
0	-0.489598	0.451	0.673	0	DOWN	-0.222	UBXN1	Inf
0	-0.318742	0.03	0.141	0	DOWN	-0.111	BSCL2	Inf
0	-0.603195	0.262	0.477	0	DOWN	-0.215	SLC3A2	Inf
0	-1.34675	0	0.463	0	DOWN	-0.463	RARRES3	Inf
0	-1.55358	0.277	0.718	0	DOWN	-0.441	COX8A	Inf
0	-0.502776	0.284	0.495	0	DOWN	-0.211	OTUB1	Inf
0	-0.325131	0.238	0.381	0	DOWN	-0.143	FERMT3	Inf
0	-0.361452	0.127	0.331	0	DOWN	-0.204	DNAJC4	Inf
0	-0.822034	0.005	0.317	0	DOWN	-0.312	FKBP2	Inf
0	-0.682228	0.43	0.686	0	DOWN	-0.256	PRDX5	Inf
0	-0.697334	0.165	0.484	0	DOWN	-0.319	RASGRP2	Inf
0	-1.14952	0.532	0.851	0	DOWN	-0.319	SF1	Inf
0	-0.351419	0.037	0.172	0	DOWN	-0.135	ARL2	Inf
0	-0.442984	0.221	0.463	0	DOWN	-0.242	VPS51	Inf
0	-1.55095	0.833	0.968	0	DOWN	-0.135	FAU	Inf
0	-0.352035	0.133	0.309	0	DOWN	-0.176	CAPN1	Inf
0	-0.529356	0	0.237	0	DOWN	-0.237	SSSCA1	Inf
0	-0.347032	0.225	0.4	0	DOWN	-0.175	RNASEH2C	Inf
0	-0.716587	0.839	0.947	0	DOWN	-0.108	CFL1	Inf
0	-0.922246	0.049	0.197	0	DOWN	-0.148	CTSW	Inf
0	-0.395515	0.231	0.423	0	DOWN	-0.192	FIBP	Inf
0	-0.695161	0.203	0.468	0	DOWN	-0.265	CCDC85B	Inf
0	-0.695416	0.467	0.675	0	DOWN	-0.208	DRAP1	Inf
0	-0.34426	0.573	0.705	0	DOWN	-0.132	SF3B2	Inf
0	0.658224	0.357	0.166	0	UP	0.191	PACS1	Inf
0	-0.351605	0.279	0.41	0	DOWN	-0.131	RAB1B	Inf
0	-0.32854	0.11	0.278	0	DOWN	-0.168	BRMS1	Inf
0	-0.334496	0.208	0.38	0	DOWN	-0.172	MRPL11	Inf
0	-0.285279	0.13	0.268	0	DOWN	-0.138	CCS	Inf
0	-0.409359	0.305	0.44	0	DOWN	-0.135	RBM4	Inf
0	-0.70663	0.147	0.307	0	DOWN	-0.16	POLD4	Inf
0	-0.619818	0.482	0.673	0	DOWN	-0.191	PPP1CA	Inf
0	-0.516019	0.25	0.453	0	DOWN	-0.203	TBC1D10C	Inf
0	-0.258843	0.104	0.227	0	DOWN	-0.123	RPS6KB2	Inf
0	-0.78044	0.615	0.78	0	DOWN	-0.165	GSTP1	Inf
0	-0.585983	0.255	0.522	0	DOWN	-0.267	NDUFV1	Inf
0	0.653595	0.395	0.166	0	UP	0.229	KMT5B	Inf
0	0.742501	0.439	0.192	0	UP	0.247	PPP6R3	Inf
0	-0.3243	0	0.11	0	DOWN	-0.11	ORAOV1	Inf
0	0.359852	0.228	0.081	0	UP	0.147	PPFIA1	Inf
0	-0.308667	0.213	0.357	0	DOWN	-0.144	ANAPC15	Inf
0	-0.361887	0.093	0.227	0	DOWN	-0.134	ATG16L2	Inf
0	1.14037	0.44	0.124	0	UP	0.316	FCHSD2	Inf
0	-0.90196	0.333	0.602	0	DOWN	-0.269	UCP2	Inf
0	0.732806	0.343	0.115	0	UP	0.228	RNF169	Inf
0	0.473037	0.234	0.081	0	UP	0.153	XRRA1	Inf
0	-1.28632	0.92	0.98	0	DOWN	-0.06	RPS3	Inf
0	0.650522	0.3	0.078	0	UP	0.222	EMSY	Inf
0	-0.685595	0.201	0.431	0	DOWN	-0.23	NDUFC2	Inf
0	0.617738	0.315	0.145	0	UP	0.17	GAB2	Inf
0	0.619436	0.31	0.088	0	UP	0.222	NARS2	Inf
0	0.416056	0.321	0.126	0	UP	0.195	CREBZF	Inf
0	0.817698	0.415	0.139	0	UP	0.276	PICALM	Inf
0	0.460046	0.263	0.094	0	UP	0.169	TMEM135	Inf
0	0.911424	0.454	0.187	0	UP	0.267	CHORDC1	Inf
0	0.566995	0.263	0.08	0	UP	0.183	SLC36A4	Inf
0	0.538442	0.255	0.099	0	UP	0.156	CEP295	Inf
0	0.346656	0.256	0.124	0	UP	0.132	ANKRD49	Inf
0	0.270845	0.134	0.027	0	UP	0.107	SESN3	Inf
0	0.415596	0.356	0.195	0	UP	0.161	FAM76B	Inf
0	0.662599	0.547	0.39	0	UP	0.157	CEP57	Inf
0	0.4028	0.209	0.073	0	UP	0.136	MTMR2	Inf
0	0.866719	0.223	0.024	0	UP	0.199	MAML2	Inf
0	0.451065	0.307	0.147	0	UP	0.16	CCDC82	Inf
0	0.295298	0.112	0.02	0	UP	0.092	JRKL	Inf
0	0.558192	0.389	0.187	0	UP	0.202	AASDHPPT	Inf
0	0.72568	0.325	0.113	0	UP	0.212	CWF19L2	Inf
0	0.692668	0.341	0.089	0	UP	0.252	NPAT	Inf
0	0.998765	0.537	0.276	0	UP	0.261	ATM	Inf
0	0.431857	0.259	0.112	0	UP	0.147	DDX10	Inf
0	0.395979	0.245	0.102	0	UP	0.143	RDX	Inf
0	0.292707	0.158	0.043	0	UP	0.115	SIK2	Inf
0	-0.415187	0.172	0.308	0	DOWN	-0.136	SDHD	Inf
0	1.04747	0.376	0.083	0	UP	0.293	SIK3	Inf
0	-2.30654	0.147	0.436	0	DOWN	-0.289	FXYD2	Inf
0	-0.788849	0.77	0.868	0	DOWN	-0.098	CD3E	Inf
0	0.45292	0.755	0.686	0	UP	0.069	CD3G	Inf
0	0.576503	0.349	0.134	0	UP	0.215	UBE4A	Inf
0	-1.56882	0	0.19	0	DOWN	-0.19	ATP5L	Inf
0	0.471019	0.349	0.156	0	UP	0.193	ARCN1	Inf
0	-1.02723	0.861	0.961	0	DOWN	-0.1	RPS25	Inf
0	-1.16214	0	0.372	0	DOWN	-0.372	H2AFX	Inf
0	0.662188	0.415	0.199	0	UP	0.216	CBL	Inf
0	-0.43385	0.058	0.237	0	DOWN	-0.179	SORL1	Inf
0	0.711644	0.415	0.189	0	UP	0.226	UBASH3B	Inf
0	0.983923	0.684	0.39	0	UP	0.294	ETS1	Inf
0	1.1653	0.368	0.081	0	UP	0.287	ARHGAP32	Inf
0	0.284719	0.216	0.096	0	UP	0.12	APLP2	Inf
0	0.778467	0.357	0.103	0	UP	0.254	ZMYND11	Inf
0	0.469017	0.284	0.093	0	UP	0.191	LARP4B	Inf
0	-0.658602	0.549	0.848	0	DOWN	-0.299	KLF6	Inf
0	-0.367826	0	0.126	0	DOWN	-0.126	FAM208B	Inf
0	0.572769	0.236	0.047	0	UP	0.189	SFMBT2	Inf
0	-0.569052	0	0.142	0	DOWN	-0.142	ATP5C1	Inf
0	0.8249	0.526	0.374	0	UP	0.152	GATA3	Inf
0	0.731806	0.63	0.586	0	UP	0.044	CELF2	Inf
0	0.349352	0.235	0.1	0	UP	0.135	USP6NL	Inf
0	0.603044	0.461	0.291	0	UP	0.17	UPF2	Inf
0	0.481851	0.209	0.086	0	UP	0.123	FRMD4A	Inf
0	1.19244	0.412	0.176	0	UP	0.236	FAM107B	Inf
0	0.312199	0.194	0.08	0	UP	0.114	RPP38	Inf
0	0.367667	0.224	0.069	0	UP	0.155	PTER	Inf
0	-2.62602	0.412	0.926	0	DOWN	-0.514	VIM	Inf
0	0.297628	0.268	0.123	0	UP	0.145	ARL5B	Inf
0	0.825827	0.36	0.096	0	UP	0.264	PIP4K2A	Inf
0	0.648811	0.299	0.112	0	UP	0.187	ARHGAP21	Inf
0	1.486	0.691	0.379	0	UP	0.312	APBB1IP	Inf
0	0.56136	0.289	0.114	0	UP	0.175	PDSS1	Inf
0	0.792169	0.508	0.336	0	UP	0.172	ABI1	Inf
0	0.511862	0.269	0.119	0	UP	0.15	ANKRD26	Inf
0	0.669808	0.585	0.45	0	UP	0.135	YME1L1	Inf
0	0.317909	0.179	0.065	0	UP	0.114	MASTL	Inf
0	0.322001	0.222	0.075	0	UP	0.147	ACBD5	Inf
0	0.833229	0.55	0.333	0	UP	0.217	WAC	Inf
0	0.507151	0.189	0.024	0	UP	0.165	ZNF438	Inf
0	0.327772	0.198	0.068	0	UP	0.13	ZEB1-AS1	Inf
0	2.5412	0.58	0.242	0	UP	0.338	ZEB1	Inf
0	0.469754	0.223	0.077	0	UP	0.146	ARHGAP12	Inf
0	0.332705	0.268	0.117	0	UP	0.151	CUL2	Inf
0	0.51443	0.281	0.109	0	UP	0.172	CCNY	Inf
0	0.628094	0.372	0.163	0	UP	0.209	ZNF33A	Inf
0	0.476064	0.36	0.189	0	UP	0.171	CSGALNACT2	Inf
0	1.47721	0.427	0.16	0	UP	0.267	MAPK8	Inf
0	0.362442	0.222	0.077	0	UP	0.145	PARG	Inf
0	0.566884	0.283	0.116	0	UP	0.167	TIMM23B	Inf
0	0.361409	0.163	0.036	0	UP	0.127	SGMS1	Inf
0	0.563596	0.257	0.052	0	UP	0.205	IPMK	Inf
0	1.18536	0.52	0.249	0	UP	0.271	ARID5B	Inf
0	1.62169	0.441	0.113	0	UP	0.328	RTKN2	Inf
0	0.369514	0.299	0.146	0	UP	0.153	NRBF2	Inf
0	0.87874	0.561	0.42	0	UP	0.141	JMJD1C	Inf
0	0.565665	0.249	0.055	0	UP	0.194	REEP3	Inf
0	0.469779	0.233	0.039	0	UP	0.194	SIRT1	Inf
0	0.595546	0.331	0.127	0	UP	0.204	HERC4	Inf
0	0.797278	0.302	0.076	0	UP	0.226	RUFY2	Inf
0	0.370355	0.158	0.046	0	UP	0.112	DNA2	Inf
0	0.575545	0.508	0.365	0	UP	0.143	CCAR1	Inf
0	0.647344	0.466	0.31	0	UP	0.156	SRGN	Inf
0	0.396297	0.341	0.194	0	UP	0.147	EIF4EBP2	Inf
0	-0.289838	0.579	0.737	0	DOWN	-0.158	PSAP	Inf
0	-0.947195	0.252	0.487	0	DOWN	-0.235	DDIT4	Inf
0	0.466115	0.189	0.036	0	UP	0.153	MCU	Inf
0	0.475938	0.244	0.111	0	UP	0.133	P4HA1	Inf
0	0.262863	0.124	0.024	0	UP	0.1	FAM149B1	Inf
0	0.435817	0.312	0.138	0	UP	0.174	PPP3CB	Inf
0	-0.661989	0.024	0.188	0	DOWN	-0.164	VCL	Inf
0	0.608485	0.34	0.199	0	UP	0.141	ADK	Inf
0	-0.352904	0.429	0.576	0	DOWN	-0.147	VDAC2	Inf
0	-1.1659	0.904	0.974	0	DOWN	-0.07	RPS24	Inf
0	-0.398164	0.35	0.578	0	DOWN	-0.228	ANXA11	Inf
0	-0.319169	0	0.156	0	DOWN	-0.156	FAM213A	Inf
0	0.603602	0.422	0.227	0	UP	0.195	CCSER2	Inf
0	0.925481	0.556	0.291	0	UP	0.265	WAPL	Inf
0	0.310781	0.112	0.008	0	UP	0.104	LINC00863	Inf
0	0.57565	0.368	0.154	0	UP	0.214	ATAD1	Inf
0	1.58186	0.704	0.367	0	UP	0.337	PTEN	Inf
0	0.820209	0.356	0.195	0	UP	0.161	KIF20B	Inf
0	0.64845	0.444	0.225	0	UP	0.219	TNKS2	Inf
0	0.489813	0.364	0.187	0	UP	0.177	BTAF1	Inf
0	-0.7054	0	0.279	0	DOWN	-0.279	MARCH5	Inf
0	0.481577	0.275	0.124	0	UP	0.151	FRA10AC1	Inf
0	0.445018	0.229	0.063	0	UP	0.166	NOC3L	Inf
0	0.532179	0.195	0.055	0	UP	0.14	ENTPD1-AS1	Inf
0	0.913687	0.388	0.118	0	UP	0.27	ZNF518A	Inf
0	0.850141	0.472	0.183	0	UP	0.289	TM9SF3	Inf
0	0.588139	0.402	0.202	0	UP	0.2	LCOR	Inf
0	-1.03971	0.317	0.624	0	DOWN	-0.307	PGAM1	Inf
0	0.477275	0.252	0.06	0	UP	0.192	R3HCC1L	Inf
0	0.336117	0.119	0.024	0	UP	0.095	DNMBP	Inf
0	0.258494	0.183	0.067	0	UP	0.116	ERLIN1	Inf
0	0.356276	0.266	0.102	0	UP	0.164	CHUK	Inf
0	0.547243	0.307	0.116	0	UP	0.191	SLF2	Inf
0	-0.262167	0.218	0.359	0	DOWN	-0.141	MRPL43	Inf
0	0.400063	0.21	0.06	0	UP	0.15	BTRC	Inf
0	0.328137	0.181	0.051	0	UP	0.13	FBXW4	Inf
0	-0.33411	0	0.1	0	DOWN	-0.1	MGEA5	Inf
0	0.458813	0.282	0.111	0	UP	0.171	GBF1	Inf
0	0.571083	0.367	0.201	0	UP	0.166	NT5C2	Inf
0	-0.72993	0	0.157	0	DOWN	-0.157	USMG5	Inf
0	0.741661	0.351	0.104	0	UP	0.247	SLK	Inf
0	0.778036	0.563	0.397	0	UP	0.166	SMC3	Inf
0	0.660023	0.452	0.262	0	UP	0.19	PDCD4	Inf
0	0.728332	0.391	0.167	0	UP	0.224	SHOC2	Inf
0	0.669491	0.377	0.208	0	UP	0.169	VTI1A	Inf
0	0.543721	0.262	0.067	0	UP	0.195	NHLRC2	Inf
0	0.655499	0.385	0.195	0	UP	0.19	CCDC186	Inf
0	-0.253141	0.084	0.231	0	DOWN	-0.147	FAM160B1	Inf
0	0.461734	0.271	0.098	0	UP	0.173	RAB11FIP2	Inf
0	0.531144	0.673	0.601	0	UP	0.072	EIF3A	Inf
0	-0.446609	0	0.165	0	DOWN	-0.165	FAM45A	Inf
0	0.409956	0.235	0.091	0	UP	0.144	GRK5	Inf
0	0.265229	0.203	0.083	0	UP	0.12	SEC23IP	Inf
0	0.521677	0.305	0.095	0	UP	0.21	IKZF5	Inf
0	0.302744	0.247	0.099	0	UP	0.148	ZRANB1	Inf
0	0.51237	0.227	0.02	0	UP	0.207	CTBP2	Inf
0	-0.426383	0.058	0.215	0	DOWN	-0.157	ZNF511	Inf
0	-0.364907	0.1	0.213	0	DOWN	-0.113	MTG1	Inf
0	0.70115	0.53	0.349	0	UP	0.181	KDM5A	Inf
0	0.868623	0.577	0.365	0	UP	0.212	WNK1	Inf
0	0.575953	0.239	0.099	0	UP	0.14	ERC1	Inf
0	0.292595	0.173	0.065	0	UP	0.108	CRACR2A	Inf
0	0.497861	0.228	0.053	0	UP	0.175	PARP11	Inf
0	0.284763	0.163	0.044	0	UP	0.119	C12orf4	Inf
0	-1.02643	0.867	0.957	0	DOWN	-0.09	GAPDH	Inf
0	-0.588354	0.285	0.518	0	DOWN	-0.233	MLF2	Inf
0	-0.270071	0.147	0.288	0	DOWN	-0.141	PTMS	Inf
0	0.757407	0.276	0.069	0	UP	0.207	CD4	Inf
0	-0.419843	0.56	0.686	0	DOWN	-0.126	TPI1	Inf
0	-0.657889	0.699	0.857	0	DOWN	-0.158	C12orf57	Inf
0	-0.412768	0.394	0.582	0	DOWN	-0.188	PHB2	Inf
0	-1.05396	0.167	0.424	0	DOWN	-0.257	SLC2A3	Inf
0	0.99591	0.433	0.136	0	UP	0.297	KLRB1	Inf
0	1.48448	0.54	0.091	0	UP	0.449	CLEC2D	Inf
0	0.397264	0.367	0.218	0	UP	0.149	CDKN1B	Inf
0	1.59803	0.581	0.241	0	UP	0.34	ATF7IP	Inf
0	-0.421709	0	0.153	0	DOWN	-0.153	H2AFJ	Inf
0	-0.40964	0.4	0.562	0	DOWN	-0.162	STRAP	Inf
0	0.493987	0.247	0.107	0	UP	0.14	PLEKHA5	Inf
0	0.752615	0.374	0.106	0	UP	0.268	AEBP2	Inf
0	0.333901	0.23	0.088	0	UP	0.142	PYROXD1	Inf
0	0.55016	0.335	0.157	0	UP	0.178	RECQL	Inf
0	-1.98222	0.318	0.822	0	DOWN	-0.504	LDHB	Inf
0	0.533723	0.285	0.078	0	UP	0.207	C2CD5	Inf
0	0.611294	0.414	0.207	0	UP	0.207	ETNK1	Inf
0	2.18325	0.563	0.212	0	UP	0.351	ITPR2	Inf
0	0.336682	0.265	0.113	0	UP	0.152	MED21	Inf
0	0.588119	0.285	0.091	0	UP	0.194	STK38L	Inf
0	0.33042	0.219	0.085	0	UP	0.134	KLHL42	Inf
0	1.03302	0.451	0.213	0	UP	0.238	CCDC91	Inf
0	0.378502	0.172	0.053	0	UP	0.119	FAR2	Inf
0	0.542934	0.348	0.141	0	UP	0.207	ERGIC2	Inf
0	0.294739	0.13	0.035	0	UP	0.095	CAPRIN2	Inf
0	0.364425	0.14	0.04	0	UP	0.1	AMN1	Inf
0	-0.595011	0	0.192	0	DOWN	-0.192	KIAA1551	Inf
0	0.344913	0.134	0	0	UP	0.134	FGD4	Inf
0	0.626121	0.223	0.016	0	UP	0.207	SLC2A13	Inf
0	0.308529	0.214	0.089	0	UP	0.125	GXYLT1	Inf
0	0.808342	0.39	0.172	0	UP	0.218	YAF2	Inf
0	0.698125	0.519	0.322	0	UP	0.197	PPHLN1	Inf
0	0.50971	0.295	0.123	0	UP	0.172	PUS7L	Inf
0	0.367043	0.121	0.008	0	UP	0.113	TMEM117	Inf
0	0.908411	0.455	0.226	0	UP	0.229	ARID2	Inf
0	0.928025	0.633	0.455	0	UP	0.178	SCAF11	Inf
0	1.79508	0.641	0.346	0	UP	0.295	SLC38A1	Inf
0	0.509994	0.32	0.137	0	UP	0.183	RPAP3	Inf
0	-0.339732	0.263	0.434	0	DOWN	-0.171	HDAC7	Inf
0	0.410307	0.246	0.065	0	UP	0.181	SENP1	Inf
0	-0.389088	0.024	0.159	0	DOWN	-0.135	FKBP11	Inf
0	-0.555285	0.066	0.273	0	DOWN	-0.207	ARF3	Inf
0	-1.39467	0.576	0.859	0	DOWN	-0.283	TUBA1A	Inf
0	-0.848627	0.005	0.359	0	DOWN	-0.354	COX14	Inf
0	0.564983	0.346	0.132	0	UP	0.214	LARP4	Inf
0	0.373713	0.283	0.12	0	UP	0.163	DIP2B	Inf
0	0.663114	0.339	0.111	0	UP	0.228	ATF1	Inf
0	0.356503	0.235	0.071	0	UP	0.164	SLC11A2	Inf
0	0.547492	0.263	0.061	0	UP	0.202	TFCP2	Inf
0	-0.311123	0.219	0.383	0	DOWN	-0.164	BIN2	Inf
0	-0.437247	0.13	0.297	0	DOWN	-0.167	GALNT6	Inf
0	-0.354612	0.013	0.109	0	DOWN	-0.096	ITGB7	Inf
0	-0.627298	0.713	0.871	0	DOWN	-0.158	PFDN5	Inf
0	-0.870191	0.268	0.554	0	DOWN	-0.286	PRR13	Inf
0	-0.797561	0.716	0.906	0	DOWN	-0.19	PCBP2	Inf
0	-1.3343	0	0.185	0	DOWN	-0.185	ATP5G2	Inf
0	0.701752	0.483	0.312	0	UP	0.171	CBX5	Inf
0	-4.28821	0	0.943	0	DOWN	-0.943	HNRNPA1	Inf
0	0.582795	0.507	0.343	0	UP	0.164	TESPA1	Inf
0	-0.459606	0.179	0.304	0	DOWN	-0.125	BLOC1S1	Inf
0	0.617198	0.501	0.293	0	UP	0.208	DGKA	Inf
0	-2.11272	0.423	0.934	0	DOWN	-0.511	RPS26	Inf
0	-1.0882	0.778	0.931	0	DOWN	-0.153	RPL41	Inf
0	-0.333953	0.13	0.257	0	DOWN	-0.127	ESYT1	Inf
0	-0.896285	0.72	0.933	0	DOWN	-0.213	MYL6	Inf
0	-0.793554	0	0.296	0	DOWN	-0.296	SMARCC2	Inf
0	-0.6748	0	0.15	0	DOWN	-0.15	ATP5B	Inf
0	-1.15719	0.841	0.958	0	DOWN	-0.117	NACA	Inf
0	0.268274	0.158	0.055	0	UP	0.103	NEMP1	Inf
0	0.87555	0.397	0.118	0	UP	0.279	R3HDM2	Inf
0	-0.497348	0	0.193	0	DOWN	-0.193	MARS	Inf
0	-0.284305	0.248	0.404	0	DOWN	-0.156	DCTN2	Inf
0	-1.01981	0	0.167	0	DOWN	-0.167	RP11-620J15.3	Inf
0	0.644465	0.308	0.1	0	UP	0.208	SLC16A7	Inf
0	0.722831	0.414	0.198	0	UP	0.216	MON2	Inf
0	0.340991	0.291	0.151	0	UP	0.14	LEMD3	Inf
0	0.830978	0.25	0.009	0	UP	0.241	MSRB3	Inf
0	1.4647	0.319	0.007	0	UP	0.312	HMGA2	Inf
0	0.389597	0.279	0.089	0	UP	0.19	DYRK2	Inf
0	0.36082	0.208	0.074	0	UP	0.134	MDM1	Inf
0	0.511859	0.355	0.158	0	UP	0.197	MDM2	Inf
0	0.403302	0.279	0.113	0	UP	0.166	FRS2	Inf
0	0.495774	0.189	0.006	0	UP	0.183	BEST3	Inf
0	0.609653	0.525	0.374	0	UP	0.151	CNOT2	Inf
0	0.692214	0.448	0.231	0	UP	0.217	ZFC3H1	Inf
0	0.620624	0.358	0.12	0	UP	0.238	RAB21	Inf
0	0.646418	0.342	0.111	0	UP	0.231	TBC1D15	Inf
0	0.637479	0.802	0.751	0	UP	0.051	NAP1L1	Inf
0	0.808308	0.535	0.375	0	UP	0.16	OSBPL8	Inf
0	0.526835	0.282	0.088	0	UP	0.194	ZDHHC17	Inf
0	2.75552	0.382	0.007	0	UP	0.375	SYT1	Inf
0	1.00765	0.573	0.376	0	UP	0.197	PPP1R12A	Inf
0	0.252367	0.132	0.038	0	UP	0.094	METTL25	Inf
0	1.37901	0.383	0.094	0	UP	0.289	C12orf29	Inf
0	0.638673	0.288	0.139	0	UP	0.149	CEP290	Inf
0	0.269329	0.168	0.058	0	UP	0.11	POC1B	Inf
0	0.592902	0.325	0.146	0	UP	0.179	ATP2B1	Inf
0	-0.523469	0.706	0.875	0	DOWN	-0.169	BTG1	Inf
0	0.416929	0.343	0.183	0	UP	0.16	NR2C1	Inf
0	0.543194	0.401	0.224	0	UP	0.177	VEZT	Inf
0	0.440395	0.4	0.24	0	UP	0.16	CDK17	Inf
0	0.739687	0.377	0.124	0	UP	0.253	NEDD1	Inf
0	0.750056	0.591	0.417	0	UP	0.174	TMPO	Inf
0	-0.607098	0.631	0.792	0	DOWN	-0.161	SLC25A3	Inf
0	0.348054	0.26	0.131	0	UP	0.129	ACTR6	Inf
0	0.725401	0.374	0.128	0	UP	0.246	SCYL2	Inf
0	0.297599	0.186	0.043	0	UP	0.143	HCFC2	Inf
0	0.431755	0.247	0.111	0	UP	0.136	NFYB	Inf
0	3.15325	0.689	0.254	0	UP	0.435	TXNRD1	Inf
0	0.983508	0.475	0.222	0	UP	0.253	CHST11	Inf
0	0.477553	0.197	0.041	0	UP	0.156	APPL2	Inf
0	-0.269985	0.281	0.464	0	DOWN	-0.183	C12orf75	Inf
0	0.508995	0.239	0.059	0	UP	0.18	RIC8B	Inf
0	-1.43058	0.334	0.79	0	DOWN	-0.456	ARPC3	Inf
0	0.547657	0.358	0.16	0	UP	0.198	ATXN2	Inf
0	-0.396944	0.395	0.581	0	DOWN	-0.186	ERP29	Inf
0	0.594216	0.316	0.129	0	UP	0.187	HECTD4	Inf
0	-1.14894	0.878	0.968	0	DOWN	-0.09	RPL6	Inf
0	0.513372	0.414	0.248	0	UP	0.166	PTPN11	Inf
0	0.348718	0.22	0.064	0	UP	0.156	DTX1	Inf
0	1.22648	0.541	0.348	0	UP	0.193	MED13L	Inf
0	0.442964	0.102	0.005	0	UP	0.097	MAP1LC3B2	Inf
0	0.754776	0.504	0.302	0	UP	0.202	TAOK3	Inf
0	-1.26804	0.881	0.976	0	DOWN	-0.095	RPLP0	Inf
0	-1.89405	0.306	0.83	0	DOWN	-0.524	COX6A1	Inf
0	0.671517	0.378	0.156	0	UP	0.222	SPPL3	Inf
0	0.385771	0.259	0.101	0	UP	0.158	RNF34	Inf
0	-0.332519	0.112	0.256	0	DOWN	-0.144	RHOF	Inf
0	-0.693357	0	0.229	0	DOWN	-0.229	LINC01089	Inf
0	-0.612578	0.148	0.349	0	DOWN	-0.201	PSMD9	Inf
0	0.566113	0.633	0.544	0	UP	0.089	RSRC2	Inf
0	-0.611415	0.133	0.332	0	DOWN	-0.199	VPS37B	Inf
0	-1.27921	0.195	0.597	0	DOWN	-0.402	ARL6IP4	Inf
0	0.731567	0.25	0.128	0	UP	0.122	PITPNM2	Inf
0	0.592969	0.406	0.219	0	UP	0.187	MPHOSPH9	Inf
0	-0.339512	0.332	0.512	0	DOWN	-0.18	TMED2	Inf
0	0.377541	0.168	0.064	0	UP	0.104	CCDC92	Inf
0	-0.45044	0.001	0.177	0	DOWN	-0.176	ZNF664	Inf
0	-1.09757	0.808	0.947	0	DOWN	-0.139	UBC	Inf
0	-0.378221	0.07	0.218	0	DOWN	-0.148	PXMP2	Inf
0	0.383105	0.256	0.113	0	UP	0.143	ZNF84	Inf
0	0.27896	0.144	0.04	0	UP	0.104	ZNF140	Inf
0	0.649249	0.507	0.34	0	UP	0.167	MPHOSPH8	Inf
0	0.746404	0.463	0.253	0	UP	0.21	PSPC1	Inf
0	0.575416	0.401	0.241	0	UP	0.16	ZMYM5	Inf
0	0.806941	0.526	0.346	0	UP	0.18	ZMYM2	Inf
0	0.299412	0.185	0.074	0	UP	0.111	IFT88	Inf
0	0.873827	0.442	0.184	0	UP	0.258	ZDHHC20	Inf
0	0.401789	0.247	0.099	0	UP	0.148	PARP4	Inf
0	0.367352	0.109	0.011	0	UP	0.098	PABPC3	Inf
0	0.446145	0.361	0.183	0	UP	0.178	MTMR6	Inf
0	0.612827	0.26	0.073	0	UP	0.187	CDK8	Inf
0	0.376207	0.282	0.125	0	UP	0.157	USP12	Inf
0	-1.55997	0.471	0.939	0	DOWN	-0.468	RPL21	Inf
0	0.602395	0.343	0.174	0	UP	0.169	MTIF3	Inf
0	0.829298	0.46	0.266	0	UP	0.194	PAN3	Inf
0	0.501541	0.3	0.139	0	UP	0.161	UBL3	Inf
0	-0.399265	0.874	0.944	0	DOWN	-0.07	HMGB1	Inf
0	0.479513	0.299	0.1	0	UP	0.199	USPL1	Inf
0	1.76831	0.544	0.214	0	UP	0.33	HSPH1	Inf
0	0.887717	0.458	0.217	0	UP	0.241	PDS5B	Inf
0	0.434139	0.197	0.083	0	UP	0.114	RFC3	Inf
0	0.713721	0.42	0.187	0	UP	0.233	SUPT20H	Inf
0	0.323858	0.158	0.045	0	UP	0.113	COG6	Inf
0	0.65735	0.371	0.173	0	UP	0.198	MRPS31	Inf
0	1.17084	0.705	0.583	0	UP	0.122	ELF1	Inf
0	0.614054	0.272	0.083	0	UP	0.189	VWA8	Inf
0	0.618277	0.188	0.034	0	UP	0.154	DGKH	Inf
0	0.434458	0.254	0.067	0	UP	0.187	AKAP11	Inf
0	-0.962538	0.923	0.973	0	DOWN	-0.05	TPT1	Inf
0	0.340073	0.126	0.022	0	UP	0.104	TPT1-AS1	Inf
0	1.00712	0.581	0.333	0	UP	0.248	ZC3H13	Inf
0	0.622288	0.716	0.608	0	UP	0.108	LCP1	Inf
0	0.679419	0.334	0.154	0	UP	0.18	LRCH1	Inf
0	1.14905	0.64	0.439	0	UP	0.201	RB1	Inf
0	-0.644014	0.165	0.462	0	DOWN	-0.297	LPAR6	Inf
0	-1.21902	0.262	0.532	0	DOWN	-0.27	RCBTB2	Inf
0	1.16858	0.48	0.182	0	UP	0.298	FNDC3A	Inf
0	0.377694	0.339	0.192	0	UP	0.147	KPNA3	Inf
0	2.24473	0.601	0.144	0	UP	0.457	DLEU2	Inf
0	1.50652	0.461	0.036	0	UP	0.425	DLEU1	Inf
0	0.559094	0.335	0.16	0	UP	0.175	INTS6	Inf
0	0.63952	0.276	0.075	0	UP	0.201	TDRD3	Inf
0	2.40707	0.441	0.064	0	UP	0.377	PCDH9	Inf
0	0.540381	0.357	0.166	0	UP	0.191	DIS3	Inf
0	0.956836	0.428	0.165	0	UP	0.263	PIBF1	Inf
0	2.21373	0.49	0.148	0	UP	0.342	KLF12	Inf
0	0.421724	0.329	0.143	0	UP	0.186	FBXL3	Inf
0	0.934336	0.545	0.364	0	UP	0.181	MYCBP2	Inf
0	0.58356	0.233	0.027	0	UP	0.206	SLAIN1	Inf
0	1.0433	0.514	0.22	0	UP	0.294	RBM26	Inf
0	0.604693	0.259	0.039	0	UP	0.22	NDFIP2	Inf
0	0.36597	0.201	0.05	0	UP	0.151	TGDS	Inf
0	0.258812	0.153	0.047	0	UP	0.106	GPR180	Inf
0	0.452567	0.302	0.155	0	UP	0.147	STK24	Inf
0	0.42718	0.149	0.032	0	UP	0.117	DOCK9	Inf
0	0.357535	0.157	0.021	0	UP	0.136	PCCA	Inf
0	0.509485	0.405	0.237	0	UP	0.168	TPP2	Inf
0	0.299808	0.189	0.073	0	UP	0.116	LIG4	Inf
0	0.315105	0.175	0.031	0	UP	0.144	ATP11A	Inf
0	0.425028	0.281	0.123	0	UP	0.158	CHAMP1	Inf
0	0.403341	0.831	0.809	0	UP	0.022	HNRNPC	Inf
0	0.696588	0.51	0.327	0	UP	0.183	SUPT16H	Inf
0	0.57772	0.423	0.215	0	UP	0.208	CHD8	Inf
0	-0.566594	0.166	0.317	0	DOWN	-0.151	TRDC	Inf
0	1.59579	0.536	0.191	0	UP	0.345	TRAC	Inf
0	-0.296436	0.054	0.161	0	DOWN	-0.107	HAUS4	Inf
0	0.506719	0.547	0.398	0	UP	0.149	ACIN1	Inf
0	0.407731	0.241	0.111	0	UP	0.13	C14orf119	Inf
0	-0.670518	0.264	0.476	0	DOWN	-0.212	PABPN1	Inf
0	-0.322955	0.1	0.213	0	DOWN	-0.113	DHRS4L2	Inf
0	-0.401199	0.091	0.239	0	DOWN	-0.148	DCAF11	Inf
0	-0.278956	0.047	0.144	0	DOWN	-0.097	MDP1	Inf
0	-1.23595	0.201	0.596	0	DOWN	-0.395	NEDD8	Inf
0	0.745788	0.359	0.111	0	UP	0.248	G2E3	Inf
0	0.840955	0.436	0.195	0	UP	0.241	SCFD1	Inf
0	0.558159	0.266	0.065	0	UP	0.201	STRN3	Inf
0	0.654287	0.556	0.379	0	UP	0.177	SNX6	Inf
0	0.7618	0.541	0.389	0	UP	0.152	BAZ1A	Inf
0	0.49505	0.372	0.196	0	UP	0.176	SRP54	Inf
0	-0.492586	0	0.176	0	DOWN	-0.176	KIAA0391	Inf
0	-1.2605	0.276	0.598	0	DOWN	-0.322	PSMA6	Inf
0	0.324457	0.235	0.109	0	UP	0.126	MBIP	Inf
0	0.398023	0.273	0.135	0	UP	0.138	FBXO33	Inf
0	0.395915	0.297	0.144	0	UP	0.153	KLHL28	Inf
0	0.363015	0.185	0.052	0	UP	0.133	FANCM	Inf
0	0.86474	0.467	0.292	0	UP	0.175	MIS18BP1	Inf
0	0.508797	0.929	0.854	0	UP	0.075	RPS29	Inf
0	-0.343334	0.722	0.827	0	DOWN	-0.105	RPL36AL	Inf
0	0.633127	0.465	0.308	0	UP	0.157	NEMF	Inf
0	-0.469459	0.308	0.471	0	DOWN	-0.163	ARF6	Inf
0	0.805689	0.346	0.07	0	UP	0.276	SOS2	Inf
0	-0.322412	0	0.124	0	DOWN	-0.124	ATP5S	Inf
0	0.800256	0.393	0.182	0	UP	0.211	MAP4K5	Inf
0	0.586141	0.409	0.229	0	UP	0.18	NIN	Inf
0	-0.516809	0.253	0.482	0	DOWN	-0.229	GNG2	Inf
0	-0.699432	0	0.154	0	DOWN	-0.154	C14orf166	Inf
0	0.418164	0.218	0.048	0	UP	0.17	TXNDC16	Inf
0	0.388365	0.124	0.009	0	UP	0.115	GPR137C	Inf
0	0.555927	0.342	0.154	0	UP	0.188	DDHD1	Inf
0	0.582716	0.317	0.088	0	UP	0.229	SOCS4	Inf
0	0.536751	0.284	0.063	0	UP	0.221	FBXO34	Inf
0	0.733178	0.623	0.51	0	UP	0.113	KTN1	Inf
0	0.40402	0.201	0.06	0	UP	0.141	TMEM260	Inf
0	0.4962	0.35	0.161	0	UP	0.189	EXOC5	Inf
0	0.556968	0.355	0.138	0	UP	0.217	AP5M1	Inf
0	0.279403	0.243	0.101	0	UP	0.142	NAA30	Inf
0	-0.927509	0	0.324	0	DOWN	-0.324	PSMA3-AS1	Inf
0	0.771567	0.43	0.269	0	UP	0.161	ARID4A	Inf
0	0.688288	0.297	0.083	0	UP	0.214	KIAA0586	Inf
0	0.417928	0.234	0.072	0	UP	0.162	DAAM1	Inf
0	1.22028	0.451	0.233	0	UP	0.218	PRKCH	Inf
0	0.287355	0.172	0.058	0	UP	0.114	SNAPC1	Inf
0	0.633891	0.445	0.251	0	UP	0.194	PPP2R5E	Inf
0	0.303437	0.172	0.034	0	UP	0.138	WDR89	Inf
0	0.414681	0.2	0.027	0	UP	0.173	SGPP1	Inf
0	0.922032	0.465	0.334	0	UP	0.131	SYNE2	Inf
0	0.337596	0.267	0.131	0	UP	0.136	ZBTB25	Inf
0	0.859264	0.493	0.22	0	UP	0.273	ZBTB1	Inf
0	-0.37648	0.309	0.495	0	DOWN	-0.186	CHURC1	Inf
0	0.778313	0.377	0.144	0	UP	0.233	FUT8	Inf
0	0.857942	0.271	0.059	0	UP	0.212	RAD51B	Inf
0	0.513708	0.355	0.157	0	UP	0.198	DCAF5	Inf
0	-0.462848	0.181	0.335	0	DOWN	-0.154	COX16	Inf
0	0.785091	0.299	0.064	0	UP	0.235	SIPA1L1	Inf
0	0.354177	0.229	0.097	0	UP	0.132	PSEN1	Inf
0	0.44697	0.376	0.226	0	UP	0.15	YLPM1	Inf
0	0.402176	0.154	0.045	0	UP	0.109	MLH3	Inf
0	0.433627	0.211	0.062	0	UP	0.149	GTF2A1	Inf
0	0.439325	0.282	0.132	0	UP	0.15	ZC3H14	Inf
0	0.722071	0.439	0.282	0	UP	0.157	FOXN3	Inf
0	0.366236	0.363	0.207	0	UP	0.156	CCDC88C	Inf
0	0.489763	0.476	0.322	0	UP	0.154	PPP4R3A	Inf
0	0.748597	0.402	0.188	0	UP	0.214	TRIP11	Inf
0	0.466916	0.52	0.339	0	UP	0.181	NDUFB1	Inf
0	0.455445	0.293	0.112	0	UP	0.181	CPSF2	Inf
0	0.486755	0.251	0.088	0	UP	0.163	BTBD7	Inf
0	0.573394	0.584	0.439	0	UP	0.145	DDX24	Inf
0	0.422551	0.361	0.19	0	UP	0.171	DICER1	Inf
0	0.518602	0.281	0.072	0	UP	0.209	ATG2B	Inf
0	0.552578	0.59	0.497	0	UP	0.093	PAPOLA	Inf
0	0.927894	0.487	0.218	0	UP	0.269	LINC01550	Inf
0	1.051	0.649	0.4	0	UP	0.249	BCL11B	Inf
0	0.4181	0.415	0.251	0	UP	0.164	CCNK	Inf
0	-0.276755	0	0.125	0	DOWN	-0.125	WARS	Inf
0	1.40931	0.57	0.237	0	UP	0.333	PPP2R5C	Inf
0	0.68493	0.893	0.904	0	UP	-0.011	HSP90AA1	Inf
0	0.505928	0.345	0.155	0	UP	0.19	RCOR1	Inf
0	0.485074	0.257	0.069	0	UP	0.188	TRAF3	Inf
0	0.532111	0.423	0.247	0	UP	0.176	MARK3	Inf
0	-1.14451	0	0.181	0	DOWN	-0.181	C14orf2	Inf
0	-2.55867	0.054	0.507	0	DOWN	-0.453	CRIP1	Inf
0	-1.0507	0.026	0.414	0	DOWN	-0.388	SNRPN	Inf
0	-0.388683	0	0.146	0	DOWN	-0.146	NSMCE3	Inf
0	0.529718	0.334	0.16	0	UP	0.174	KATNBL1	Inf
0	0.786847	0.336	0.104	0	UP	0.232	SLC12A6	Inf
0	0.394998	0.232	0.078	0	UP	0.154	GOLGA8B	Inf
0	0.412805	0.308	0.119	0	UP	0.189	ZNF770	Inf
0	0.29301	0.242	0.108	0	UP	0.134	FAM98B	Inf
0	1.41072	0.547	0.218	0	UP	0.329	RASGRP1	Inf
0	0.569399	0.374	0.177	0	UP	0.197	MGA	Inf
0	0.720801	0.348	0.11	0	UP	0.238	UBR1	Inf
0	0.298389	0.134	0.039	0	UP	0.095	ZSCAN29	Inf
0	-0.564729	0.822	0.899	0	DOWN	-0.077	SERF2	Inf
0	0.360747	0.231	0.103	0	UP	0.128	MFAP1	Inf
0	0.503423	0.391	0.207	0	UP	0.184	CTDSPL2	Inf
0	0.514098	0.456	0.296	0	UP	0.16	EIF3J	Inf
0	0.450724	0.294	0.115	0	UP	0.179	SPG11	Inf
0	-0.484822	0.938	0.974	0	DOWN	-0.036	B2M	Inf
0	0.738772	0.413	0.178	0	UP	0.235	MYEF2	Inf
0	0.426673	0.204	0.094	0	UP	0.11	CEP152	Inf
0	0.386829	0.329	0.177	0	UP	0.152	SECISBP2L	Inf
0	-0.497531	0.273	0.404	0	DOWN	-0.131	GABPB1-AS1	Inf
[truncated: 2,217 more rows]
