# Supplementary material for: T‐cell differentiation stage block bias confers hypermethylation and mediastinal preference in T‐cell lymphoblastic lymphoma
Source: Clin Transl Med. 2025 Jun 27;15(7):e70380. doi: 10.1002/ctm2.70380 (PMC12205001; doi:10.1002/ctm2.70380)
Supplement: Supplementary file 4 — Supporting Information [file CTM2-15-e70380-s016.xlsx]

## Sheet: Sheet1
Supplemental Table S4 PCA_gene
PC1	PC2	PC3
CSMD1	MKI67	GNB2L1
MATR3	TOP2A	ATP5E
CCDC102B	CENPF	AC090498.1
SYT1	ASPM	ATP5L
PDE3A	TPX2	GLTSCR2
CAMK2D	DLGAP5	ATP5G2
TVP23C	UBE2C	C14orf2
IRAG2	CDK1	SEPW1
LINC02726	NCAPG	ATP5I
SCN7A	KIF11	ATP5G3
PLCL1	CCNA2	TCEB2
KLF12	HMGB2	RP11-620J15.3
CACNA2D3	CDCA8	ATP5J
ZEB1	KIF15	ATP5J2
PPP3R1	CKAP2L	USMG5
THEMIS	KIF23	ATP5B
GLCCI1	RRM2	NGFRAP1
RPAP2	NUF2	HN1
EFNA5	GTSE1	HBB
HMGA2	CDCA2	FYB
SKAP1	KIF2C	HBA2
IFNAR2	HMMR	HBA1
GRIP1	CEP55	KIAA0101
RTKN2	HJURP	FXYD2
CFTR	CENPE	IGKC
CSPP1	KIF14	RP11-144L1.4
LINC03009	KNL1	S100A8
RAPGEF5	NDC80	IGHA1
CCND1	PTTG1	AC004791.2
IKZF2	ESCO2	HBD
ARHGAP15	SPC25	S100A9
DLEU2	TUBA1B	AC099560.1
MIR3667HG	SGO1	CH17-373J23.1
H3-3A	CENPA	HIST1H4C
TOMM6	KIF4A	H2AFZ
PCDH9	PBK	HMGN2
MBD5	SMC2	IGLC2
MAPK8	CCNB1	H3F3B
USP47	ANLN	CDK6-AS1
ITPR2	BUB1	LINC00486
DOCK10	CDKN3	H2AZ1
FBXL7	KIF18B	H1-0
PYHIN1	DEPDC1	NUSAP1
SLC38A1	BUB1B	IGHG1
ABTB3	RAD51AP1	ARL6IP1
SH3KBP1	DIAPH3	AL138899.1
SCLT1	CCNB2	JCHAIN
RFX7	KIF20A	ID1
C12orf29	ARHGAP11A	RUNX2
FAM107B	PLK1	IFITM1
TGFBR2	H2AC14	VPREB1
FBXW7	CDC20	SOCS2
RHBDD1	MELK	PRC1
KCNQ5	KIF18A	AL365440.2
JAKMIP2	AURKA	TTN
UBE2E2	ECT2	LINC01811
LINC01221	DEPDC1B	NR4A1
CHN2	NUSAP1	TRBV5-1
H1-4	NEK2	H4C3
PTPRK	FBXO5	IGHG3
APPAT	H1-5	H1-2
LEF1	SGO2	MIR181A1HG
LZTFL1	CKAP2	TRDV1
FOCAD	FANCI	HMGB2
PDE4D	NCAPG2	IFNAR2
PEX5L	E2F8	AC078881.1
ATF7IP	PRC1	SNHG31
CCDC26	STIL	H1FX
ARHGAP32	FAM111B	AC007100.1
PTPRC	PRR11	CA2
AR	TTK	TEX14
BACH2	CENPU	CTSW
TOX	E2F7	TFDP2
CAMK4	H4C3	Z93241.1
FAF1	CLSPN	TMEM131L
ADAM10	BRCA2	EGR1
TMEM131L	ATAD2	AC103833.2
KCNMB2	SPDL1	HIST1H1E
TRBV18	CIP2A	HSPA1A
PCBP3	POLQ	KRT1
SLC38A4-AS1	KPNA2	EFEMP1
TCF12	PCNA	H3C2
LINC-PINT	ATAD5	LINC-PINT
ZNF215	PLK4	LINC01934
RORB	HMGN2	ADAMTS17
CDC42BPA	CDC25C	MT1E
GUSBP1	DTL	PRR11
DENND4A	H3C2	IGHG2
KIF21A	PCLAF	TRGV2
RASGRP1	TICRR	PRSS57
MIR181A1HG	EXO1	RIMS2
PHEX	NEIL3	H1-3
SEPTIN11	SMC4	DNAJB1
MCTP1	BRIP1	H2AC11
TIAM2	H2AZ1	TRGV5
BEST3	EZH2	H1-5
PHLPP1	KIF20B	PDLIM1
MSRB3	H1-1	ID3
H2AC20	H2AC16	FOS
BMPR1B	CEP152	TRGV3
