# Supplementary material for: T‐cell differentiation stage block bias confers hypermethylation and mediastinal preference in T‐cell lymphoblastic lymphoma
Source: Clin Transl Med. 2025 Jun 27;15(7):e70380. doi: 10.1002/ctm2.70380 (PMC12205001; doi:10.1002/ctm2.70380)
Supplement: Supplementary file 5 — Supporting Information [file CTM2-15-e70380-s008.xlsx]

## Sheet: Sheet1
Supplemental Table S5 T-LBL vs T-ALL_SNP
Hugo_Symbol	T-LBL	T-ALL	pval	or	ci.up	ci.low	adjPval
FBXW7	7	3	0.0563185	5.2595	39.8163	0.91573	0.720654
PTEN	0	6	0.0626656	0	1.10531	0	0.720654
PIK3R1	4	1	0.136195	7.21894	392.528	0.617102	0.773574
RPL10	2	0	0.157658	#NUM!	#NUM!	0.281203	0.773574
CBL	0	3	0.256757	0	3.50351	0	0.773574
ERBB2	0	3	0.256757	0	3.50351	0	0.773574
BCL11B	3	1	0.282989	5.01555	287.884	0.357216	0.773574
NOTCH1	8	7	0.307022	2.3878	11.6959	0.519316	0.773574
JAK3	3	2	0.377318	2.43627	33.1429	0.242251	0.773574
BPTF	0	2	0.504505	0	7.82377	0	0.773574
INF2	0	2	0.504505	0	7.82377	0	0.773574
KMT2A	0	2	0.504505	0	7.82377	0	0.773574
MED12	0	2	0.504505	0	7.82377	0	0.773574
SPTBN2	0	2	0.504505	0	7.82377	0	0.773574
WNK1	0	2	0.504505	0	7.82377	0	0.773574
WT1	2	1	0.554054	3.12729	199.222	0.148895	0.796453
BRCA2	1	2	1	0.720599	15.1301	0.0113168	1
IL7R	1	2	1	0.720599	15.1301	0.0113168	1
KIAA1715	1	2	1	0.720599	15.1301	0.0113168	1
KIF16B	1	2	1	0.720599	15.1301	0.0113168	1
NRAS	1	2	1	0.720599	15.1301	0.0113168	1
PIK3C2A	1	2	1	0.720599	15.1301	0.0113168	1
RUNX1	1	2	1	0.720599	15.1301	0.0113168	1
