# Supplementary material for: T‐cell differentiation stage block bias confers hypermethylation and mediastinal preference in T‐cell lymphoblastic lymphoma
Source: Clin Transl Med. 2025 Jun 27;15(7):e70380. doi: 10.1002/ctm2.70380 (PMC12205001; doi:10.1002/ctm2.70380)
Supplement: Supplementary file 6 — Supporting Information [file CTM2-15-e70380-s017.xlsx]

## Sheet: Sheet1
Supplemental Table S6 GSE29986_deg
logFC	AveExpr	t	P.Value	adj.P.Val	B	change	gene
7.74608	9.07644	22.7127	9.21863e-21	1.92273e-16	36.5342	UP	C1S
7.70641	9.68374	21.1647	7.10316e-20	7.40753e-16	34.6966	UP	A2M
5.77584	8.05266	20.3521	2.18772e-19	1.52098e-15	33.6718	UP	HSPG2
6.93812	10.0207	20.0245	3.48123e-19	1.8152e-15	33.2462	UP	C3
8.72168	10.5192	17.9824	7.36382e-18	3.07174e-14	30.4174	UP	COL3A1
7.25047	8.77473	17.2726	2.2771e-17	7.86802e-14	29.3578	UP	MGP
7.11951	9.64992	17.1813	2.64065e-17	7.86802e-14	29.2183	UP	SPARCL1
8.77987	8.87416	16.4555	8.76468e-17	2.28506e-13	28.0845	UP	LUM
6.8348	7.14345	16.0346	1.79227e-16	4.15349e-13	27.4052	UP	RARRES1
7.07446	10.4836	15.9023	2.25131e-16	4.69556e-13	27.1882	UP	COL1A2
7.24664	9.50575	15.78	2.78293e-16	4.85486e-13	26.9862	UP	FN1
5.80969	8.28655	15.7779	2.79322e-16	4.85486e-13	26.9827	UP	NFIB
6.28913	9.05899	15.4896	4.62892e-16	7.42657e-13	26.5008	UP	COL4A2
4.91638	10.0273	15.275	6.77409e-16	1.00919e-12	26.1367	UP	COL4A1
8.80877	10.768	15.1944	7.82428e-16	1.08794e-12	25.9988	UP	COL1A1
5.30131	8.46898	15.0274	1.05649e-15	1.37721e-12	25.7111	UP	VWF
5.7144	11.5717	14.7988	1.60063e-15	1.96378e-12	25.3125	UP	SELENOP
2.43479	12.1011	14.4687	2.94199e-15	3.40895e-12	24.7274	UP	USP34
5.40689	7.92098	14.2938	4.07871e-15	4.47735e-12	24.4128	UP	CDH11
3.63161	7.36887	14.2414	4.50108e-15	4.56027e-12	24.3178	UP	PDGFRB
7.33642	9.11836	14.2308	4.59154e-15	4.56027e-12	24.2986	UP	CALD1
-4.73799	5.39171	-14.131	5.54347e-15	5.11678e-12	24.1169	DOWN	PGLYRP1
4.87556	10.102	14.1216	5.64251e-15	5.11678e-12	24.0998	UP	GPNMB
2.8163	10.2961	14.0565	6.38501e-15	5.54884e-12	23.9806	UP	ZCCHC7
6.16082	8.50065	14.0195	6.85046e-15	5.7152e-12	23.9126	UP	TNC
-6.76533	8.66994	-13.6856	1.30082e-14	1.04351e-11	23.2928	DOWN	HBD
4.96272	7.56807	13.4758	1.9577e-14	1.51228e-11	22.897	UP	CPE
5.30605	8.43303	13.4125	2.21692e-14	1.65137e-11	22.7765	UP	NR2F2
-5.26603	4.60292	-13.2688	2.94371e-14	2.11714e-11	22.5015	DOWN	MGAM
3.34454	8.92502	13.1871	3.46207e-14	2.40695e-11	22.3441	UP	THY1
4.48481	7.40843	13.0321	4.71905e-14	3.17501e-11	22.0433	UP	DPYSL3
5.84507	8.81056	12.9167	5.95318e-14	3.88017e-11	21.8175	UP	COL15A1
-4.96288	6.88413	-12.8878	6.31216e-14	3.98947e-11	21.7605	DOWN	CAMP
4.16778	8.21486	12.8316	7.07248e-14	4.33855e-11	21.6499	UP	HTRA1
1.90473	10.3371	12.7648	8.10204e-14	4.82812e-11	21.5177	UP	POLR1B
2.16787	10.1378	12.7308	8.68323e-14	5.03072e-11	21.4502	UP	ZC3H7B
1.94849	10.3178	12.7156	8.95604e-14	5.04854e-11	21.4201	UP	LINC00520
1.61593	9.69505	12.6968	9.30663e-14	5.10812e-11	21.3827	UP	LINC01210
1.85354	12.5727	12.5571	1.23959e-13	6.62927e-11	21.1036	UP	DBT
4.58423	11.0135	12.4626	1.50661e-13	7.85584e-11	20.9134	UP	SPARC
4.77231	10.0977	12.3544	1.88613e-13	9.59489e-11	20.6943	UP	DCN
3.89202	7.38267	12.3276	1.99424e-13	9.68703e-11	20.6399	UP	ROBO4
5.31003	7.76776	12.3269	1.99714e-13	9.68703e-11	20.6385	UP	TJP1
6.04195	10.2107	12.3057	2.08784e-13	9.89685e-11	20.5952	UP	COL6A3
1.59814	10.8883	12.2402	2.39424e-13	1.1097e-10	20.4615	UP	FAM161B
6.13681	7.38801	12.2203	2.49617e-13	1.1318e-10	20.4208	UP	CCL2
1.99649	12.9062	12.0668	3.44895e-13	1.50247e-10	20.105	UP	CDK13
-6.88475	7.28332	-12.0656	3.45777e-13	1.50247e-10	20.1025	DOWN	HBM
4.51051	7.97048	12.026	3.76076e-13	1.60078e-10	20.0204	UP	LHFPL6
-6.48018	4.81782	-11.9947	4.01881e-13	1.67641e-10	19.9556	DOWN	CRISP3
3.42475	7.96689	11.9717	4.21989e-13	1.72577e-10	19.9078	UP	FZD4
2.89331	11.1005	11.8753	5.183e-13	2.07888e-10	19.7068	UP	RBM6
6.43045	9.03464	11.8336	5.66705e-13	2.23014e-10	19.6195	UP	C1QC
1.49972	12.198	11.8136	5.91484e-13	2.28455e-10	19.5776	UP	UBXN2A
1.42179	11.262	11.7979	6.11814e-13	2.32011e-10	19.5445	UP	ZNF611
2.64451	10.6858	11.7828	6.31993e-13	2.35383e-10	19.5128	UP	LOC101927166
1.72865	11.3422	11.7462	6.83726e-13	2.50184e-10	19.4358	UP	RIOK3
2.00871	12.4109	11.7307	7.06961e-13	2.54226e-10	19.4031	UP	SLC35E1
1.62768	9.27491	11.635	8.69301e-13	3.07305e-10	19.2006	UP	EXOC3L2
-5.34557	8.53594	-11.5665	1.00873e-12	3.50651e-10	19.0549	DOWN	S100A12
6.02308	9.93741	11.4703	1.24407e-12	4.1725e-10	18.8494	UP	CCL18
2.01986	11.8719	11.4668	1.25364e-12	4.1725e-10	18.8419	UP	TNFAIP8L1
4.21208	7.26345	11.4644	1.26033e-12	4.1725e-10	18.8367	UP	APLNR
-4.42438	6.60122	-11.3715	1.54488e-12	5.03462e-10	18.6371	DOWN	BPI
1.82774	11.5512	11.3555	1.60038e-12	5.10303e-10	18.6025	UP	FBXW12
2.1237	12.3856	11.346	1.63421e-12	5.10303e-10	18.582	UP	CCDC152
3.87721	6.38203	11.3446	1.63927e-12	5.10303e-10	18.5789	UP	ECM2
4.28757	7.65524	11.3228	1.71972e-12	5.27474e-10	18.532	UP	LAMA4
1.94229	12.3203	11.3135	1.75549e-12	5.30641e-10	18.5118	UP	ZNF160
3.92422	9.29482	11.2885	1.85477e-12	5.51848e-10	18.4578	UP	RGS5
1.96793	12.0371	11.2828	1.87856e-12	5.51848e-10	18.4453	UP	NLN
5.81456	9.24887	11.2749	1.9116e-12	5.53753e-10	18.4282	UP	IGFBP3
1.60347	10.8725	11.1781	2.36903e-12	6.70063e-10	18.2176	UP	MORN3
6.3086	7.97118	11.1722	2.40031e-12	6.70063e-10	18.2048	UP	CCN2
1.60484	9.82205	11.1705	2.40949e-12	6.70063e-10	18.201	UP	SH2B2
-3.17776	6.03788	-11.1224	2.68164e-12	7.35934e-10	18.0959	DOWN	DDX19B
3.49292	9.1304	11.097	2.83763e-12	7.68628e-10	18.0404	UP	LAMC1
1.58454	12.8587	11.0159	3.40262e-12	9.09852e-10	17.8621	UP	PRR11
4.75997	12.1477	10.9798	3.6894e-12	9.64156e-10	17.7826	UP	IGFBP7
4.51723	8.09466	10.9776	3.70777e-12	9.64156e-10	17.7777	UP	DEPP1
6.0414	9.03255	10.9732	3.74438e-12	9.64156e-10	17.7681	UP	CXCL12
1.53002	12.025	10.897	4.44588e-12	1.13083e-09	17.5993	UP	OGA
2.41073	9.98258	10.8495	4.94971e-12	1.24381e-09	17.4938	UP	RAB11FIP3
4.69492	8.92203	10.8201	5.29053e-12	1.31363e-09	17.4283	UP	CAV1
4.37667	6.88062	10.8081	5.43581e-12	1.33382e-09	17.4017	UP	EMP2
4.16754	7.13329	10.7935	5.61958e-12	1.36288e-09	17.369	UP	EMCN
1.57201	9.03021	10.7658	5.98403e-12	1.43458e-09	17.3072	UP	MMP14
4.31391	8.49869	10.7553	6.12896e-12	1.45263e-09	17.2836	UP	OSMR
2.22562	8.33331	10.7422	6.31389e-12	1.47965e-09	17.2544	UP	ECSCR
2.63753	11.9217	10.7334	6.44233e-12	1.49297e-09	17.2346	UP	CTSB
-4.9909	8.70588	-10.7017	6.92525e-12	1.58725e-09	17.1635	DOWN	CA1
4.45905	7.92167	10.6809	7.26102e-12	1.64612e-09	17.1169	UP	COL12A1
2.13202	12.4882	10.659	7.63478e-12	1.71224e-09	17.0675	UP	OCIAD1
2.24984	10.6872	10.5829	9.08842e-12	2.01656e-09	16.896	UP	GART
4.38283	7.93068	10.5703	9.35549e-12	2.05397e-09	16.8675	UP	GAS1
1.77358	10.4378	10.5552	9.68526e-12	2.10422e-09	16.8334	UP	ALMS1
5.4698	7.42225	10.4877	1.13164e-11	2.40037e-09	16.6802	UP	LIFR
4.26749	7.30561	10.4877	1.13172e-11	2.40037e-09	16.6801	UP	CDH5
4.25975	6.77931	10.4847	1.13936e-11	2.40037e-09	16.6735	UP	FLRT2
1.65908	10.5101	10.4734	1.16949e-11	2.43921e-09	16.6478	UP	LOC100289333
2.72373	7.10981	10.4637	1.19602e-11	2.46985e-09	16.6257	UP	ABLIM2
1.60754	9.29557	10.4391	1.26622e-11	2.58918e-09	16.5695	UP	MYO1C
1.90074	10.3958	10.4052	1.36954e-11	2.76658e-09	16.4923	UP	OR7E104P
3.57691	8.90156	10.4021	1.37951e-11	2.76658e-09	16.4851	UP	TAGLN
2.67824	6.8961	10.3922	1.41165e-11	2.80408e-09	16.4624	UP	FPR3
1.89512	11.8639	10.3805	1.45029e-11	2.85167e-09	16.4358	UP	HAUS2
3.35328	8.20364	10.3768	1.46295e-11	2.85167e-09	16.4273	UP	PPIC
1.52867	10.0485	10.3578	1.52884e-11	2.9525e-09	16.3839	UP	RABGEF1P1
1.71135	10.4386	10.347	1.56772e-11	2.99982e-09	16.3591	UP	RNASEH2B
-5.59843	6.64201	-10.332	1.62357e-11	3.07844e-09	16.3246	DOWN	ELANE
2.59997	9.94965	10.3228	1.65882e-11	3.11694e-09	16.3035	UP	C1R
1.47452	9.45552	10.2845	1.81363e-11	3.37739e-09	16.2156	UP	GAS6
4.05207	8.30718	10.2764	1.84827e-11	3.41145e-09	16.1969	UP	BGN
4.12032	8.14864	10.2427	1.99991e-11	3.61337e-09	16.1192	UP	SASH1
1.92546	12.1483	10.2406	2.00977e-11	3.61337e-09	16.1144	UP	PGF
2.9593	12.2281	10.2384	2.01993e-11	3.61337e-09	16.1094	UP	NEAT1
2.78841	9.70857	10.237	2.02696e-11	3.61337e-09	16.106	UP	C11orf80
4.30173	8.11291	10.2328	2.04686e-11	3.6179e-09	16.0963	UP	PRSS23
3.91731	8.74605	10.2026	2.19697e-11	3.84315e-09	16.0266	UP	IGFBP4
4.39543	9.09467	10.1998	2.21114e-11	3.84315e-09	16.0202	UP	APOC1
3.82146	10.3021	10.1911	2.25679e-11	3.89008e-09	16.0001	UP	EPAS1
1.6705	12.8292	10.1732	2.35391e-11	4.02422e-09	15.9585	UP	CMBL
4.51458	9.22617	10.164	2.40539e-11	4.07879e-09	15.9372	UP	APOE
1.67736	10.0926	10.1475	2.50057e-11	4.20599e-09	15.899	UP	SYMPK
4.33457	7.66436	10.0172	3.40071e-11	5.67429e-09	15.5957	UP	SEPTIN10
1.76084	10.8963	10.0112	3.44955e-11	5.71011e-09	15.5817	UP	SPATA24
1.18136	11.1392	9.9953	3.58229e-11	5.88313e-09	15.5444	UP	KDM3B
1.29611	9.27538	9.97287	3.77812e-11	6.15627e-09	15.4919	UP	HOTTIP
2.95007	10.3409	9.95639	3.92906e-11	6.32965e-09	15.4533	UP	ACTA2
3.39922	6.92015	9.95466	3.94522e-11	6.32965e-09	15.4492	UP	ISLR
4.3925	9.8198	9.90833	4.40518e-11	7.01366e-09	15.3404	UP	COL6A1
4.77305	8.14895	9.89866	4.50795e-11	7.1229e-09	15.3176	UP	ABI3BP
3.38438	8.46783	9.89053	4.59624e-11	7.2036e-09	15.2985	UP	SLCO2B1
1.51067	8.86417	9.88578	4.64865e-11	7.2036e-09	15.2873	UP	AVIL
6.02851	9.63685	9.88452	4.66263e-11	7.2036e-09	15.2843	UP	CCL19
5.14246	7.41361	9.87794	4.73648e-11	7.26388e-09	15.2688	UP	IL33
3.33913	8.27336	9.86486	4.88671e-11	7.43956e-09	15.238	UP	FOLR2
1.93554	11.1781	9.86133	4.92812e-11	7.44824e-09	15.2297	UP	TENT2
-3.24592	7.47375	-9.84349	5.1428e-11	7.71679e-09	15.1876	DOWN	CLC
1.77544	11.015	9.79444	5.78391e-11	8.61679e-09	15.0716	UP	ATP8B1
-2.24139	9.39659	-9.77257	6.0956e-11	9.01673e-09	15.0198	DOWN	SNHG30
3.85473	7.10706	9.74604	6.49686e-11	9.54261e-09	14.9568	UP	RBMS3
4.32029	6.78292	9.71776	6.95437e-11	1.01432e-08	14.8896	UP	PTPRB
3.55806	6.53002	9.69566	7.33482e-11	1.06238e-08	14.837	UP	KCNJ8
3.53116	7.4521	9.6793	7.63006e-11	1.09752e-08	14.7981	UP	JAM2
3.63936	8.65143	9.6733	7.74144e-11	1.10591e-08	14.7838	UP	PMP22
1.47294	9.46978	9.66918	7.81871e-11	1.10935e-08	14.7739	UP	CD40
4.44093	9.13098	9.65831	8.02675e-11	1.13118e-08	14.748	UP	VCAM1
3.52468	7.82502	9.64837	8.2219e-11	1.1509e-08	14.7243	UP	ADGRF5
3.01691	7.33867	9.64014	8.38709e-11	1.1662e-08	14.7046	UP	SGCE
5.34192	8.81587	9.60068	9.22803e-11	1.27463e-08	14.6102	UP	CCN1
-3.75397	8.2182	-9.56181	1.01405e-10	1.39145e-08	14.5171	DOWN	MPO
-1.67502	9.29515	-9.53809	1.07422e-10	1.4611e-08	14.4601	DOWN	NOL12
1.47527	10.7837	9.53634	1.07882e-10	1.4611e-08	14.4559	UP	DDX59
4.06317	7.00261	9.52526	1.10829e-10	1.49133e-08	14.4293	UP	MYL9
1.75984	11.6965	9.5095	1.15163e-10	1.53972e-08	14.3914	UP	GTSE1
1.26279	8.88582	9.50307	1.16981e-10	1.55406e-08	14.3759	UP	WNT6
-1.67409	8.00972	-9.48991	1.20796e-10	1.59459e-08	14.3442	DOWN	C4orf33
1.27608	9.01663	9.47175	1.26266e-10	1.65631e-08	14.3004	UP	SFTPB
4.22435	6.59623	9.42674	1.40945e-10	1.83731e-08	14.1917	UP	ADAM12
2.15328	7.7634	9.3849	1.56155e-10	2.02294e-08	14.0904	UP	PRELP
4.42138	7.15979	9.3768	1.5929e-10	2.05081e-08	14.0708	UP	NRP1
-5.25614	6.12328	-9.3719	1.61217e-10	2.0572e-08	14.0589	DOWN	CEACAM8
4.14355	7.01288	9.37053	1.61759e-10	2.0572e-08	14.0556	UP	SNAI2
-4.29268	7.95217	-9.36579	1.63652e-10	2.06494e-08	14.0441	DOWN	DEFA4
-1.3245	10.1225	-9.36406	1.64348e-10	2.06494e-08	14.0399	DOWN	LLPH
3.79141	8.25976	9.35361	1.6862e-10	2.10594e-08	14.0145	UP	PRRX1
1.55892	9.39529	9.34974	1.70229e-10	2.11337e-08	14.0051	UP	FXYD3
2.4559	7.20866	9.33567	1.76219e-10	2.17479e-08	13.9709	UP	RASIP1
5.2332	5.82868	9.32446	1.81144e-10	2.21737e-08	13.9437	UP	MEOX2
-4.81268	6.32987	-9.323	1.81795e-10	2.21737e-08	13.9401	DOWN	GYPA
1.55821	9.01229	9.30242	1.91243e-10	2.31641e-08	13.89	UP	ZNF843
-1.50447	10.5057	-9.30053	1.92137e-10	2.31641e-08	13.8854	DOWN	MRPL1
1.46485	10.5297	9.29062	1.96884e-10	2.36001e-08	13.8613	UP	UACA
1.57828	10.5209	9.25393	2.15535e-10	2.5688e-08	13.7718	UP	PKN2
1.76723	12.8449	9.23326	2.26826e-10	2.68802e-08	13.7213	UP	C9orf64
3.26017	7.4003	9.22817	2.297e-10	2.7067e-08	13.7088	UP	AXL
2.84589	8.02682	9.14093	2.85145e-10	3.34116e-08	13.495	UP	MMRN2
3.41843	8.89674	9.13606	2.88612e-10	3.36289e-08	13.483	UP	JAG1
3.02978	8.21385	9.1229	2.98212e-10	3.45545e-08	13.4506	UP	FKBP9
3.80716	6.97538	9.11972	3.00575e-10	3.46358e-08	13.4428	UP	SDC3
-1.59899	9.60262	-9.10474	3.11989e-10	3.57536e-08	13.4059	DOWN	TCTA
4.3515	9.12519	9.094	3.20441e-10	3.65216e-08	13.3795	UP	C1QA
3.85093	6.70021	9.09166	3.22315e-10	3.65355e-08	13.3737	UP	TMEM47
4.09512	7.08043	9.08683	3.26215e-10	3.67777e-08	13.3618	UP	GPRC5B
4.35683	7.51695	9.08017	3.31679e-10	3.71926e-08	13.3454	UP	CCDC80
1.31043	10.6754	9.04774	3.59622e-10	4.01104e-08	13.2654	UP	COA8
3.62104	7.91795	9.00297	4.02193e-10	4.46199e-08	13.1547	UP	PDGFRA
-1.45094	9.10617	-8.99761	4.07631e-10	4.49839e-08	13.1414	DOWN	ZFAND2B
3.68534	7.06284	8.9914	4.14018e-10	4.54483e-08	13.126	UP	CYYR1
1.52775	10.3688	8.98664	4.18976e-10	4.57517e-08	13.1142	UP	EPOR
1.02684	13.5258	8.98452	4.21212e-10	4.57564e-08	13.1089	UP	HNRNPD
1.72192	9.92856	8.95737	4.50869e-10	4.87242e-08	13.0416	UP	SLC22A3
1.23895	8.05127	8.948	4.61601e-10	4.96269e-08	13.0183	UP	LOC102724434
-4.79808	6.62258	-8.93887	4.72298e-10	5.03801e-08	12.9956	DOWN	AZU1
2.56806	9.38576	8.93791	4.73439e-10	5.03801e-08	12.9933	UP	RGL1
3.24562	7.03027	8.92349	4.909e-10	5.19731e-08	12.9574	UP	SLIT2
1.22985	10.0927	8.91591	5.00344e-10	5.27054e-08	12.9385	UP	TBC1D2B
3.00985	7.79747	8.8923	5.30954e-10	5.56488e-08	12.8798	UP	PLA2G7
4.24164	8.67038	8.85695	5.804e-10	6.03941e-08	12.7916	UP	NNMT
-1.66852	8.6002	-8.85584	5.82022e-10	6.03941e-08	12.7889	DOWN	SCAMP1-AS1
5.03264	8.70929	8.85344	5.85566e-10	6.04611e-08	12.7829	UP	C7
1.45139	9.33976	8.8435	6.00423e-10	6.16898e-08	12.758	UP	ACACB
1.20689	10.6876	8.80505	6.61655e-10	6.76478e-08	12.6619	UP	HMBOX1
3.3232	8.31756	8.79759	6.74266e-10	6.86008e-08	12.6432	UP	PLVAP
4.63519	9.70564	8.76576	7.30836e-10	7.39953e-08	12.5634	UP	ENPP2
-1.17391	10.5181	-8.76336	7.35292e-10	7.40869e-08	12.5574	DOWN	NFU1
-1.17951	9.62883	-8.7261	8.08162e-10	8.10377e-08	12.4639	DOWN	KBTBD4
1.20285	9.47644	8.71502	8.31218e-10	8.29508e-08	12.436	UP	SIRT3
1.41689	9.00883	8.71069	8.40413e-10	8.32296e-08	12.4251	UP	LINC00537
-1.72022	9.32673	-8.70995	8.41993e-10	8.32296e-08	12.4233	DOWN	LYRM2
2.04222	12.524	8.68325	9.01136e-10	8.86556e-08	12.356	UP	ZNF721
1.02236	10.327	8.66166	9.52045e-10	9.32245e-08	12.3016	UP	MVK
2.74538	8.81362	8.64617	9.90354e-10	9.65225e-08	12.2625	UP	HNMT
-4.15829	7.72051	-8.62926	1.03401e-09	1.00309e-07	12.2198	DOWN	AHSP
1.26246	11.7214	8.62507	1.04512e-09	1.00917e-07	12.2092	UP	ATF7IP
1.25576	9.60334	8.60554	1.09855e-09	1.05588e-07	12.1598	UP	SNX27
1.62277	9.98408	8.58923	1.14529e-09	1.09575e-07	12.1186	UP	MZT2B
2.97268	7.52687	8.58659	1.15305e-09	1.09813e-07	12.1119	UP	MEDAG
4.78052	8.38217	8.58382	1.16125e-09	1.10091e-07	12.1049	UP	CXCL9
1.48772	8.84544	8.57876	1.17638e-09	1.11021e-07	12.092	UP	WHAMMP2
1.40127	9.79158	8.57515	1.18729e-09	1.11099e-07	12.0829	UP	RPRD1B
4.292	10.6014	8.57496	1.18785e-09	1.11099e-07	12.0824	UP	PTGDS
1.1359	9.71588	8.55788	1.24093e-09	1.15545e-07	12.0391	UP	ZNF592
3.09493	7.6315	8.54041	1.29773e-09	1.20296e-07	11.9948	UP	SRPX
3.99677	7.57355	8.52561	1.3479e-09	1.24395e-07	11.9572	UP	NID1
2.71304	9.05353	8.51934	1.36975e-09	1.25855e-07	11.9413	UP	GPX3
1.72649	11.0144	8.51321	1.39148e-09	1.2729e-07	11.9257	UP	DLGAP4
1.28839	9.92881	8.5031	1.42807e-09	1.29917e-07	11.9	UP	PPP6R2
1.63757	10.4529	8.50185	1.43266e-09	1.29917e-07	11.8968	UP	CBFA2T2
5.63859	6.97948	8.4565	1.60979e-09	1.45348e-07	11.7813	UP	CXCL14
1.11988	12.2234	8.43885	1.68464e-09	1.5145e-07	11.7363	UP	CELF1
3.41368	7.94209	8.42983	1.72422e-09	1.54343e-07	11.7133	UP	GNG12
1.65859	8.27055	8.40263	1.84953e-09	1.64853e-07	11.6438	UP	FMO2
1.17191	10.9675	8.40022	1.86103e-09	1.65173e-07	11.6376	UP	PRKAR2A
5.52859	8.93642	8.37112	2.00631e-09	1.77312e-07	11.5631	UP	POSTN
2.91113	7.40707	8.35724	2.07958e-09	1.83012e-07	11.5276	UP	AOC3
4.99386	8.86152	8.35022	2.11772e-09	1.85585e-07	11.5096	UP	TM4SF1
1.14964	9.17839	8.3372	2.19026e-09	1.90413e-07	11.4762	UP	XAGE-4
1.37669	9.40763	8.33706	2.19107e-09	1.90413e-07	11.4759	UP	NSD1
2.47965	10.5555	8.3313	2.22399e-09	1.92472e-07	11.4611	UP	GSN
-1.38922	9.46169	-8.32794	2.24344e-09	1.93353e-07	11.4524	DOWN	ZDHHC4
1.47791	8.01468	8.29871	2.42002e-09	2.07713e-07	11.3774	UP	RNF207
1.25218	10.2817	8.29399	2.44979e-09	2.09407e-07	11.3652	UP	TSR1
2.25943	8.08795	8.28116	2.53275e-09	2.15615e-07	11.3322	UP	ADGRA2
2.82638	8.58755	8.26688	2.62847e-09	2.22853e-07	11.2955	UP	PAPSS2
1.70672	8.39227	8.2576	2.69261e-09	2.27368e-07	11.2716	UP	MICOS10P1
1.29373	12.9394	8.24653	2.77119e-09	2.31358e-07	11.2431	UP	KPNA2
-3.19329	7.43416	-8.24638	2.7723e-09	2.31358e-07	11.2427	DOWN	ARG1
0.957753	12.3171	8.24626	2.77315e-09	2.31358e-07	11.2424	NOT	PUM1
1.28266	8.03726	8.23308	2.86986e-09	2.38473e-07	11.2084	UP	MID2
3.08089	7.88974	8.22324	2.94432e-09	2.43041e-07	11.183	UP	YAP1
2.5446	9.77761	8.22274	2.94814e-09	2.43041e-07	11.1817	UP	CTSL
1.59177	8.54089	8.21871	2.97925e-09	2.44639e-07	11.1713	UP	ZNF664
-3.91203	5.42172	-8.21692	2.9932e-09	2.4482e-07	11.1667	DOWN	MAP4K2
3.46367	9.86701	8.20403	3.09541e-09	2.51945e-07	11.1334	UP	LGMN
4.5987	7.80054	8.20275	3.10572e-09	2.51945e-07	11.1301	UP	GNG11
3.23489	9.5003	8.20141	3.11655e-09	2.51945e-07	11.1267	UP	DAB2
1.29728	7.81418	8.19504	3.16873e-09	2.54579e-07	11.1102	UP	LPAR1
-3.06201	5.68207	-8.19446	3.17355e-09	2.54579e-07	11.1087	DOWN	HK3
2.93317	6.76102	8.18782	3.22899e-09	2.57905e-07	11.0915	UP	CDC42EP5
1.73721	7.25825	8.18655	3.23973e-09	2.57905e-07	11.0883	UP	CLEC1A
1.19748	11.383	8.18422	3.25941e-09	2.58485e-07	11.0822	UP	TNPO2
2.47515	9.57716	8.16172	3.45657e-09	2.73082e-07	11.024	UP	FBN1
3.03272	8.17225	8.14347	3.62537e-09	2.85337e-07	10.9768	UP	FILIP1L
3.4756	6.80536	8.14173	3.64187e-09	2.85558e-07	10.9723	UP	RAI2
3.38049	7.71639	8.12817	3.7733e-09	2.9463e-07	10.9371	UP	PAPLN
2.0062	9.49712	8.12641	3.79069e-09	2.9463e-07	10.9326	UP	S100A13
1.14997	8.74318	8.12449	3.80981e-09	2.9463e-07	10.9276	UP	SLC22A25
2.47498	8.0146	8.12406	3.81408e-09	2.9463e-07	10.9265	UP	LINC01355
1.54741	7.98179	8.11825	3.8725e-09	2.9804e-07	10.9114	UP	MAN1C1
1.52688	8.47083	8.11496	3.90594e-09	2.99508e-07	10.9029	UP	CPXM2
-0.935671	12.2747	-8.09631	4.10143e-09	3.13346e-07	10.8545	NOT	UFC1
-1.00931	10.3484	-8.09447	4.12127e-09	3.13713e-07	10.8497	DOWN	RWDD4
4.20496	7.57076	8.07993	4.28137e-09	3.24715e-07	10.8119	UP	THBS2
-1.98031	9.19471	-8.07559	4.33032e-09	3.27237e-07	10.8006	DOWN	ZMYM5
2.02464	9.70485	8.05669	4.55035e-09	3.41855e-07	10.7515	UP	CTSK
4.02791	7.60127	8.05618	4.55654e-09	3.41855e-07	10.7502	UP	ITPRIPL2
3.50448	7.01825	8.05434	4.57855e-09	3.42276e-07	10.7454	UP	C1orf115
2.90736	9.43687	8.05265	4.59897e-09	3.42574e-07	10.741	UP	ITGAV
-4.46477	5.07766	-8.04698	4.66786e-09	3.46468e-07	10.7262	DOWN	OLFM4
3.01502	7.10827	8.03705	4.79123e-09	3.54364e-07	10.7004	UP	MEOX1
3.34262	7.65323	8.03491	4.8182e-09	3.551e-07	10.6948	UP	TEAD1
3.37628	8.79197	8.03187	4.85684e-09	3.56687e-07	10.6869	UP	RNASE1
1.37688	8.51959	8.0295	4.88721e-09	3.57658e-07	10.6807	UP	LINC01231
1.2391	10.9184	8.02294	4.97217e-09	3.62604e-07	10.6636	UP	TENT4A
-4.07268	6.02126	-8.01784	5.03924e-09	3.66214e-07	10.6503	DOWN	FGFBP2
4.87821	6.31172	7.99767	5.31383e-09	3.84828e-07	10.5978	UP	FNDC1
3.46764	6.47336	7.99196	5.39432e-09	3.89305e-07	10.5828	UP	LRRC32
3.72286	5.4811	7.97201	5.68533e-09	4.08893e-07	10.5308	UP	MIR100HG
3.65059	7.23366	7.96641	5.76985e-09	4.13546e-07	10.5161	UP	LAMB1
0.984426	10.5834	7.95959	5.8746e-09	4.19611e-07	10.4983	NOT	BRD1
-1.85069	7.5738	-7.95533	5.94092e-09	4.229e-07	10.4872	DOWN	PEX10
4.58898	8.96218	7.94949	6.03314e-09	4.28004e-07	10.4719	UP	GJA1
4.04759	5.51398	7.94652	6.08065e-09	4.29912e-07	10.4641	UP	TCIM
4.94275	8.91128	7.93793	6.22e-09	4.37345e-07	10.4416	UP	EFEMP1
-1.37025	9.08795	-7.93721	6.23178e-09	4.37345e-07	10.4398	DOWN	ASCC2
-3.64596	4.95816	-7.93619	6.24868e-09	4.37345e-07	10.4371	DOWN	CDA
1.25617	9.23491	7.92066	6.51013e-09	4.5412e-07	10.3965	UP	CACNG6
-3.93455	6.40279	-7.91752	6.56432e-09	4.55414e-07	10.3882	DOWN	PADI4
2.56422	8.44099	7.91706	6.57236e-09	4.55414e-07	10.387	UP	MYOF
-3.36531	7.10296	-7.90057	6.86513e-09	4.74126e-07	10.3438	DOWN	PRG2
-1.21034	11.5427	-7.89907	6.8924e-09	4.74438e-07	10.3399	DOWN	DARS1
3.77021	8.28971	7.89742	6.92243e-09	4.74938e-07	10.3356	UP	MXRA5
4.93314	8.93023	7.88317	7.18837e-09	4.91567e-07	10.2982	UP	TIMP3
4.33393	8.20271	7.88125	7.22494e-09	4.92453e-07	10.2932	UP	IL1R1
3.70084	8.67638	7.87808	7.286e-09	4.94997e-07	10.2848	UP	COL5A2
-2.97178	5.45938	-7.87404	7.36419e-09	4.98685e-07	10.2742	DOWN	MIF-AS1
3.54575	9.01811	7.86472	7.54829e-09	5.09498e-07	10.2498	UP	IFI27
1.77092	9.12797	7.84981	7.85229e-09	5.28307e-07	10.2106	UP	DPP9
1.22764	13.8135	7.83709	8.12162e-09	5.43409e-07	10.1772	UP	LRRFIP1
1.49621	11.3901	7.83675	8.12886e-09	5.43409e-07	10.1763	UP	NUMBL
3.77063	6.52211	7.82926	8.29197e-09	5.52542e-07	10.1566	UP	LOX
2.50154	7.66675	7.80733	8.78883e-09	5.83786e-07	10.0989	UP	FMNL2
-1.27858	9.30369	-7.80481	8.84788e-09	5.85842e-07	10.0922	DOWN	CLN5
1.62324	8.75492	7.78352	9.36293e-09	6.17983e-07	10.0361	UP	DDR2
2.79651	8.14058	7.77513	9.57398e-09	6.2992e-07	10.014	UP	HEY1
2.0287	9.00532	7.77248	9.64162e-09	6.32375e-07	10.0071	UP	BEST1
1.66536	7.99301	7.77074	9.68655e-09	6.3333e-07	10.0025	UP	PXDC1
2.71188	6.16361	7.76188	9.91734e-09	6.46393e-07	9.97911	UP	HOXD4
-2.8527	4.96149	-7.73574	1.06321e-08	6.90822e-07	9.9101	DOWN	FBXL8
2.12496	10.2411	7.73362	1.06924e-08	6.92306e-07	9.90449	UP	RNF213
3.05938	9.01755	7.73261	1.07213e-08	6.92306e-07	9.90181	UP	MAF
1.20094	9.87108	7.72098	1.10587e-08	7.11884e-07	9.8711	UP	AKAP10
3.66702	6.94115	7.70701	1.14786e-08	7.36644e-07	9.83414	UP	COL14A1
1.74486	10.3174	7.68326	1.22296e-08	7.8243e-07	9.7713	UP	TRIM4
1.14549	11.4234	7.6774	1.24223e-08	7.92331e-07	9.7558	UP	PACS2
-1.62541	8.37719	-7.67505	1.25006e-08	7.94893e-07	9.74957	DOWN	ST6GALNAC4
2.70165	8.11344	7.65986	1.30186e-08	8.25318e-07	9.7093	UP	TPBG
-1.28558	7.84219	-7.65801	1.30832e-08	8.26898e-07	9.7044	DOWN	SEPTIN7P14
2.47408	8.85014	7.65265	1.32718e-08	8.36284e-07	9.6902	UP	APP
-3.38418	5.81049	-7.64553	1.3527e-08	8.49797e-07	9.67132	DOWN	GLT1D1
-1.25838	9.56346	-7.64211	1.36514e-08	8.55036e-07	9.66224	DOWN	MRPL44
1.03894	9.16474	7.63925	1.37561e-08	8.59017e-07	9.65466	UP	IL17RC
1.30826	9.25591	7.63803	1.38012e-08	8.59261e-07	9.65142	UP	PVR
1.52354	10.682	7.62525	1.42816e-08	8.86521e-07	9.61749	UP	KIFC1
2.00929	9.05055	7.61774	1.45717e-08	9.01844e-07	9.59755	UP	ZCCHC24
-1.80115	9.82579	-7.61353	1.47367e-08	9.0936e-07	9.58638	DOWN	ZFAND2A
3.66391	8.13085	7.59463	1.55024e-08	9.52568e-07	9.53616	UP	SULF1
2.66762	7.96922	7.59401	1.55283e-08	9.52568e-07	9.5345	UP	RAPH1
3.47308	7.33433	7.57995	1.61246e-08	9.8625e-07	9.49713	UP	RBPMS
-1.80576	8.10028	-7.57837	1.61932e-08	9.87548e-07	9.49293	DOWN	ZNF487
3.9249	6.90993	7.57579	1.63055e-08	9.91498e-07	9.48607	UP	ADGRL4
0.879754	10.7073	7.57192	1.64758e-08	9.98942e-07	9.47577	NOT	N4BP1
1.53855	8.04389	7.56031	1.69976e-08	1.02759e-06	9.44485	UP	IGF1
-1.18763	9.82438	-7.54089	1.79077e-08	1.07801e-06	9.39313	DOWN	MRPL40
2.77233	6.69984	7.54032	1.7935e-08	1.07801e-06	9.39162	UP	GALNT16
-2.1918	4.81283	-7.52935	1.84719e-08	1.1071e-06	9.36237	DOWN	C10orf95
-1.3706	8.56516	-7.51997	1.89438e-08	1.13212e-06	9.33736	DOWN	BNIP1
2.41219	10.1266	7.51794	1.9047e-08	1.13504e-06	9.33197	UP	PLPP3
1.01373	8.1181	7.50787	1.95705e-08	1.16291e-06	9.30508	UP	CYP2A6
3.32728	7.15463	7.50162	1.99022e-08	1.17926e-06	9.28842	UP	EDNRA
-1.46633	8.47514	-7.48662	2.07226e-08	1.22228e-06	9.24836	DOWN	KIF9
-4.07837	6.13764	-7.48621	2.07455e-08	1.22228e-06	9.24727	DOWN	EPB42
3.30971	9.10718	7.47511	2.13753e-08	1.25585e-06	9.21761	UP	SERPING1
2.11679	9.80928	7.47288	2.15043e-08	1.25987e-06	9.21164	UP	ITPKB
1.35949	8.00809	7.46364	2.20462e-08	1.28801e-06	9.18696	UP	PHB1P19
1.88943	9.35836	7.45778	2.23975e-08	1.30488e-06	9.17129	UP	NPL
-4.2078	4.59554	-7.45194	2.27532e-08	1.3219e-06	9.15566	DOWN	PROK2
-1.55998	10.9669	-7.44566	2.31417e-08	1.33743e-06	9.13888	DOWN	RNF139
2.05852	9.09863	7.44555	2.31486e-08	1.33743e-06	9.13858	UP	SPATS2L
2.75264	6.37451	7.43535	2.37949e-08	1.37097e-06	9.11127	UP	EFHD1
3.25632	8.42949	7.43035	2.41184e-08	1.38578e-06	9.09788	UP	C1QB
1.13512	13.306	7.42635	2.43802e-08	1.39697e-06	9.08718	UP	OGT
-0.954815	11.0263	-7.42317	2.45903e-08	1.40342e-06	9.07867	NOT	DCTN2
1.00556	9.93448	7.42262	2.46274e-08	1.40342e-06	9.07718	UP	FBXO46
1.34383	9.13019	7.41931	2.48482e-08	1.41215e-06	9.06832	UP	PDE8A
-0.971451	9.9811	-7.41028	2.54619e-08	1.44309e-06	9.04413	NOT	CISD2
1.7346	9.98657	7.39531	2.65131e-08	1.4986e-06	9.00401	UP	BMS1P2
2.76823	7.22163	7.39124	2.68066e-08	1.50908e-06	8.9931	UP	NUPR1
0.952071	9.98219	7.39074	2.68432e-08	1.50908e-06	8.99174	NOT	UBE2D4
1.34344	11.4942	7.3869	2.71231e-08	1.52071e-06	8.98146	UP	KHDC4
-5.53878	8.27591	-7.37841	2.77539e-08	1.55191e-06	8.95866	DOWN	LTF
2.81395	6.73716	7.37552	2.79716e-08	1.5599e-06	8.95091	UP	OLFML1
2.15484	8.04687	7.37401	2.80859e-08	1.5621e-06	8.94687	UP	SEMA4C
1.61986	9.91945	7.36279	2.8952e-08	1.60599e-06	8.91675	UP	PPP1R10
1.09884	10.287	7.35924	2.92314e-08	1.61719e-06	8.90723	UP	PABPN1
2.57117	7.37551	7.3422	3.0613e-08	1.68914e-06	8.86143	UP	KLHL29
2.69402	7.96328	7.33697	3.10497e-08	1.70872e-06	8.84739	UP	RAMP3
-1.05662	8.70624	-7.33368	3.13282e-08	1.71951e-06	8.83854	DOWN	TTBK2
1.73071	8.02105	7.32959	3.16776e-08	1.73412e-06	8.82754	UP	COL27A1
2.8869	7.39993	7.32683	3.19148e-08	1.74253e-06	8.82014	UP	CFI
1.09352	9.52107	7.3223	3.23094e-08	1.75947e-06	8.80796	UP	ACP2
3.19056	7.69067	7.31399	3.30464e-08	1.79492e-06	8.78559	UP	ERRFI1
-1.25463	10.4572	-7.29837	3.44772e-08	1.86543e-06	8.74356	DOWN	ESYT1
1.81161	8.29908	7.29788	3.45234e-08	1.86543e-06	8.74223	UP	USP31
1.35317	10.4867	7.28521	3.57319e-08	1.92574e-06	8.70812	UP	DIP2A
-1.11337	11.0548	-7.28309	3.59378e-08	1.93184e-06	8.70242	DOWN	MRPL54
2.47876	7.353	7.27112	3.71269e-08	1.99063e-06	8.67014	UP	LHX6
0.878252	8.3196	7.26301	3.79537e-08	2.02975e-06	8.6483	NOT	SIGLEC6
-1.33747	8.78465	-7.2386	4.05597e-08	2.16356e-06	8.58246	DOWN	MLST8
-1.16676	9.70236	-7.23378	4.10958e-08	2.18657e-06	8.56944	DOWN	HSDL2
2.40091	6.72614	7.23062	4.14502e-08	2.19981e-06	8.56092	UP	PZP
3.77188	6.58434	7.22707	4.18527e-08	2.2131e-06	8.55134	UP	LDB2
3.11209	8.17144	7.22655	4.19127e-08	2.2131e-06	8.54992	UP	FERMT2
-2.76072	5.81016	-7.22337	4.22771e-08	2.2267e-06	8.54134	DOWN	MVD
1.13746	9.25951	7.22112	4.25364e-08	2.23471e-06	8.53527	UP	PGM5-AS1
0.801799	10.5584	7.20673	4.42374e-08	2.31824e-06	8.49639	NOT	STRADA
1.72927	7.65725	7.19559	4.56011e-08	2.37873e-06	8.46629	UP	C2
2.16974	6.93708	7.19544	4.56198e-08	2.37873e-06	8.46588	UP	LINC02076
0.865318	11.5882	7.17617	4.80813e-08	2.50083e-06	8.41378	NOT	TFG
3.72607	6.56836	7.17098	4.87675e-08	2.53021e-06	8.39973	UP	CCND1
1.34252	9.55206	7.15135	5.1453e-08	2.65897e-06	8.34658	UP	LCMT2
3.9516	8.10393	7.15034	5.15949e-08	2.65897e-06	8.34385	UP	ADAMDEC1
-1.7197	8.96915	-7.15008	5.16318e-08	2.65897e-06	8.34314	DOWN	NABP2
2.6225	6.54728	7.14495	5.23593e-08	2.6898e-06	8.32927	UP	DACT1
2.95317	6.29086	7.13322	5.40653e-08	2.76998e-06	8.29748	UP	CARD10
1.06232	9.20094	7.13241	5.41856e-08	2.76998e-06	8.29527	UP	GIGYF1
2.89303	7.7491	7.12513	5.52746e-08	2.81874e-06	8.27555	UP	CXCL10
-3.16564	4.89191	-7.11846	5.62922e-08	2.86362e-06	8.25746	DOWN	VSTM1
1.62759	9.29423	7.11752	5.64359e-08	2.86391e-06	8.25493	UP	ANKRD13D
1.48268	7.07742	7.11664	5.65724e-08	2.86391e-06	8.25254	UP	CD274
3.01647	8.01242	7.11493	5.68377e-08	2.87037e-06	8.2479	UP	PCOLCE
2.72842	6.22363	7.11287	5.71585e-08	2.8796e-06	8.24232	UP	ADGRG2
2.56381	7.51514	7.08209	6.2183e-08	3.12518e-06	8.15879	UP	CAV2
-1.2584	8.50594	-7.07432	6.35205e-08	3.18473e-06	8.13769	DOWN	WDR46
-1.21596	9.88198	-7.06934	6.4392e-08	3.22068e-06	8.12418	DOWN	DPH3
1.19832	10.3106	7.06645	6.49051e-08	3.23858e-06	8.11631	UP	ANKFY1
1.91312	7.78795	7.06492	6.5178e-08	3.24443e-06	8.11215	UP	MAP1B
0.861514	10.6831	7.06161	6.57705e-08	3.26041e-06	8.10318	NOT	XPO6
1.20886	11.0672	7.06139	6.58116e-08	3.26041e-06	8.10256	UP	SLC25A16
1.24184	10.2746	7.05943	6.61654e-08	3.27017e-06	8.09724	UP	TNFRSF1A
2.90369	6.26812	7.04995	6.79071e-08	3.34832e-06	8.07148	UP	SH3D19
2.17409	9.38883	7.0442	6.89862e-08	3.3935e-06	8.05585	UP	HMOX1
3.58614	6.31069	7.03383	7.09773e-08	3.48323e-06	8.02764	UP	TEK
1.35489	9.1828	7.02771	7.21786e-08	3.53387e-06	8.011	UP	DMWD
2.46831	7.69451	7.02664	7.23921e-08	3.53602e-06	8.00808	UP	PCDH18
2.40721	7.96	7.02464	7.27901e-08	3.54716e-06	8.00264	UP	APOD
-4.32507	5.77086	-7.02119	7.34818e-08	3.57252e-06	7.99326	DOWN	PRTN3
-3.1117	6.22688	-7.01718	7.42951e-08	3.60366e-06	7.98235	DOWN	XXYLT1
2.23276	7.43799	7.00552	7.67137e-08	3.71234e-06	7.95059	UP	SHE
-3.75307	6.09609	-6.98987	8.00848e-08	3.8665e-06	7.90796	DOWN	CFP
0.906671	8.64465	6.98241	8.17441e-08	3.9375e-06	7.88763	NOT	PITX1-AS1
2.81881	6.53056	6.97447	8.35481e-08	4.01512e-06	7.86599	UP	LINC02381
-1.18031	10.6801	-6.96909	8.47924e-08	4.06555e-06	7.85134	DOWN	CLPP
2.15388	6.04755	6.96736	8.51972e-08	4.07559e-06	7.84661	UP	TDRP
0.994394	9.93073	6.96051	8.68172e-08	4.14359e-06	7.82794	NOT	MTMR9
-0.980478	9.49351	-6.95852	8.72941e-08	4.15683e-06	7.82251	NOT	ACOT8
-2.938	8.63329	-6.95687	8.76904e-08	4.16619e-06	7.81802	DOWN	CTSG
1.88311	8.60377	6.94973	8.94307e-08	4.23816e-06	7.79854	UP	SELP
2.37394	6.58648	6.949	8.96115e-08	4.23816e-06	7.79654	UP	IGDCC4
1.44789	8.35101	6.94792	8.98777e-08	4.24113e-06	7.7936	UP	LCE1E
1.20273	10.5033	6.94316	9.10631e-08	4.2862e-06	7.78061	UP	TAF15
-1.30481	9.38136	-6.94244	9.12439e-08	4.2862e-06	7.77864	DOWN	GGCX
1.37879	8.76001	6.9322	9.38546e-08	4.39893e-06	7.75068	UP	SLC26A6
1.5147	9.85602	6.92281	9.63136e-08	4.50407e-06	7.72504	UP	DCAF1
3.50828	6.51026	6.91418	9.86307e-08	4.59543e-06	7.70148	UP	PALMD
1.22392	9.84522	6.9139	9.8708e-08	4.59543e-06	7.7007	UP	SLC34A3
1.03945	12.9838	6.9099	9.98007e-08	4.63595e-06	7.68979	UP	HNRNPDL
-1.08499	8.96222	-6.9042	1.01383e-07	4.699e-06	7.6742	DOWN	EDEM2
3.27839	6.68119	6.90091	1.02307e-07	4.72411e-06	7.6652	UP	PTGFRN
3.24127	8.31043	6.90061	1.02391e-07	4.72411e-06	7.66439	UP	FAM43A
1.54685	9.39186	6.89985	1.02604e-07	4.72411e-06	7.66233	UP	KANSL1L
3.32813	8.03964	6.89769	1.03217e-07	4.74184e-06	7.65643	UP	SELENOM
-1.25421	8.92543	-6.88629	1.06515e-07	4.88262e-06	7.62525	DOWN	DDX28
-2.05798	7.08599	-6.87712	1.09244e-07	4.99672e-06	7.60017	DOWN	SMPD2
1.07038	10.5898	6.86276	1.13664e-07	5.18749e-06	7.56087	UP	TUT4
-0.878013	12.1441	-6.86044	1.14393e-07	5.2094e-06	7.55452	NOT	LSM3
1.38384	10.6782	6.85434	1.16335e-07	5.28628e-06	7.53784	UP	RUNX1-IT1
2.09243	10.6147	6.84923	1.17989e-07	5.34979e-06	7.52385	UP	KCTD12
2.25838	6.4061	6.8399	1.21072e-07	5.47767e-06	7.49828	UP	VSTM4
2.65147	6.32667	6.83813	1.21666e-07	5.49263e-06	7.49343	UP	CCN4
-1.09781	9.1428	-6.83607	1.22358e-07	5.51194e-06	7.48781	DOWN	ABHD14A
-2.45317	8.85113	-6.83453	1.22882e-07	5.52358e-06	7.48358	DOWN	SERPINA1
1.61285	9.90094	6.82776	1.25203e-07	5.61582e-06	7.46503	UP	TRAPPC10
1.46957	9.05015	6.82393	1.26536e-07	5.65636e-06	7.45453	UP	SPDYE2
1.26625	9.90626	6.82361	1.26649e-07	5.65636e-06	7.45365	UP	MPV17L
2.69765	6.6211	6.81521	1.29625e-07	5.7769e-06	7.43063	UP	EGFLAM
-3.1066	7.25519	-6.81238	1.30641e-07	5.80977e-06	7.42289	DOWN	MCEMP1
1.00833	9.14615	6.80718	1.32534e-07	5.88141e-06	7.40863	UP	ADAT3
-0.912996	10.1934	-6.80611	1.32927e-07	5.88632e-06	7.4057	NOT	MRPL21
2.70013	9.96442	6.80135	1.34692e-07	5.94141e-06	7.39263	UP	S100A16
1.62052	7.37072	6.79956	1.35359e-07	5.94141e-06	7.38773	UP	DOCK6
-0.954853	10.1716	-6.7993	1.35458e-07	5.94141e-06	7.38701	NOT	DUSP12
1.17366	8.47337	6.79908	1.3554e-07	5.94141e-06	7.38641	UP	SLC23A3
1.31936	8.31235	6.79893	1.35595e-07	5.94141e-06	7.386	UP	CABP4
0.960056	8.78341	6.78921	1.39295e-07	6.09071e-06	7.35933	NOT	ARNT
1.65715	8.52238	6.78512	1.40881e-07	6.14721e-06	7.3481	UP	CEMIP2
-3.60041	9.58911	-6.77828	1.43572e-07	6.25155e-06	7.32935	DOWN	HBG2
2.24726	10.6241	6.77473	1.44991e-07	6.30017e-06	7.31961	UP	IL6ST
-1.526	8.99123	-6.77009	1.4687e-07	6.36852e-06	7.30685	DOWN	DUS3L
3.02241	6.94766	6.76642	1.48367e-07	6.4201e-06	7.2968	UP	PDLIM3
-0.774931	9.50662	-6.76063	1.50766e-07	6.51043e-06	7.2809	NOT	EEF1AKMT2
1.14389	9.38133	6.75897	1.51463e-07	6.527e-06	7.27633	UP	FUT6
-0.919201	11.387	-6.75436	1.5341e-07	6.58533e-06	7.26367	NOT	TMEM126A
1.46233	11.417	6.75427	1.53448e-07	6.58533e-06	7.26343	UP	NPC2
1.27207	8.58676	6.74808	1.56104e-07	6.68553e-06	7.24642	UP	DNAJB13
3.13309	9.76089	6.74154	1.58962e-07	6.79399e-06	7.22844	UP	ABCA1
2.26919	7.95069	6.73808	1.60494e-07	6.84546e-06	7.21893	UP	AMOTL2
-2.66825	5.03902	-6.73232	1.63077e-07	6.94144e-06	7.20311	DOWN	CLEC5A
-1.36796	9.69304	-6.72981	1.64218e-07	6.97574e-06	7.19621	DOWN	PET117
2.31777	5.49466	6.72714	1.6544e-07	7.01337e-06	7.18886	UP	MIR99AHG
0.988405	8.8959	6.72612	1.65909e-07	7.019e-06	7.18605	NOT	TRIM16L
1.23281	10.1051	6.72407	1.66855e-07	7.04295e-06	7.18042	UP	SAMD4B
4.07946	8.93605	6.72343	1.6715e-07	7.04295e-06	7.17867	UP	PLS3
1.00786	8.08717	6.71843	1.69488e-07	7.12703e-06	7.16491	UP	SLC46A1
1.09247	10.6608	6.71373	1.71709e-07	7.20592e-06	7.152	UP	POGZ
1.37023	9.9065	6.70882	1.7407e-07	7.2903e-06	7.13847	UP	ING5
-0.94018	10.8294	-6.70652	1.75183e-07	7.31868e-06	7.13216	NOT	PRKRA
-1.17609	9.39941	-6.70597	1.75449e-07	7.31868e-06	7.13065	DOWN	TSC2
0.981647	10.1045	6.7051	1.75875e-07	7.32181e-06	7.12825	NOT	HGH1
1.42443	8.15466	6.69514	1.80805e-07	7.51207e-06	7.10086	UP	TMEM238L
-1.31459	8.36495	-6.69382	1.8147e-07	7.52469e-06	7.09722	DOWN	C10orf95-AS1
0.94067	11.5994	6.68443	1.86265e-07	7.7082e-06	7.07138	NOT	STX16
1.2749	9.43403	6.6834	1.86802e-07	7.71512e-06	7.06852	UP	SPATA32
1.85659	7.18185	6.66682	1.95612e-07	8.06299e-06	7.02287	UP	CLIC5
1.84037	8.78712	6.65656	2.01272e-07	8.27994e-06	6.9946	UP	FMOD
2.19805	11.7504	6.65355	2.02962e-07	8.33305e-06	6.98632	UP	TIMP1
-2.21961	7.47351	-6.65195	2.03869e-07	8.33466e-06	6.9819	DOWN	SURF2
1.91899	6.13411	6.65127	2.04251e-07	8.33466e-06	6.98004	UP	UCMA
-1.3257	8.96758	-6.65111	2.04341e-07	8.33466e-06	6.97961	DOWN	COQ4
1.54294	10.4093	6.65066	2.046e-07	8.33466e-06	6.97835	UP	MINDY1
0.862592	12.1488	6.64065	2.10375e-07	8.55319e-06	6.95078	NOT	NBPF1
2.57525	5.43508	6.63957	2.11013e-07	8.56246e-06	6.94778	UP	XKR4
3.47829	8.96177	6.63806	2.11899e-07	8.57292e-06	6.94362	UP	TNS3
2.23397	7.45817	6.63773	2.12093e-07	8.57292e-06	6.94272	UP	IRAG1-AS1
-3.6227	6.71823	-6.63623	2.12979e-07	8.58734e-06	6.93859	DOWN	MMP8
2.42212	7.79564	6.63574	2.13273e-07	8.58734e-06	6.93722	UP	PODXL
0.943583	9.48635	6.6304	2.16464e-07	8.699e-06	6.92251	NOT	ZNF236
1.36205	10.7072	6.62932	2.17115e-07	8.70712e-06	6.91953	UP	SORBS1
-0.987245	9.33258	-6.62868	2.17501e-07	8.70712e-06	6.91777	NOT	PES1
-1.03797	9.96601	-6.62763	2.18141e-07	8.71603e-06	6.91486	DOWN	INTS12
2.14884	6.61642	6.62347	2.20683e-07	8.80075e-06	6.90338	UP	CD300LG
-1.36721	7.92426	-6.62207	2.21545e-07	8.81825e-06	6.89952	DOWN	C7orf31
1.927	8.44021	6.62101	2.22201e-07	8.8275e-06	6.89659	UP	GP1BA
3.4226	7.12033	6.61838	2.23833e-07	8.87545e-06	6.88934	UP	DPT
3.68664	6.95229	6.61211	2.27773e-07	9.01456e-06	6.87205	UP	RAI14
-6.30831	10.734	-6.61093	2.28525e-07	9.02716e-06	6.86879	DOWN	S100A8
-2.35906	5.43545	-6.60321	2.33487e-07	9.1968e-06	6.84751	DOWN	CCDC159
2.1934	8.02719	6.60289	2.33701e-07	9.1968e-06	6.8466	UP	NECTIN2
2.1584	5.67447	6.60129	2.34744e-07	9.22044e-06	6.84219	UP	BPIFB6
0.914713	10.1263	6.59767	2.37122e-07	9.29636e-06	6.8322	NOT	ZNF419
0.922499	11.0882	6.59555	2.38528e-07	9.33368e-06	6.82635	NOT	KMT2D
-2.85397	7.29603	-6.59488	2.38969e-07	9.33368e-06	6.82452	DOWN	CNBD2
-1.51332	8.91106	-6.59334	2.40002e-07	9.35649e-06	6.82024	DOWN	KDM1B
-0.989928	8.71002	-6.59136	2.41327e-07	9.38708e-06	6.81479	NOT	UQCC3
1.29026	9.68857	6.59083	2.41687e-07	9.38708e-06	6.81332	UP	RNGTT
1.14898	10.3571	6.58941	2.4264e-07	9.3917e-06	6.80941	UP	KDM6B
0.799609	10.9741	6.58932	2.42706e-07	9.3917e-06	6.80915	NOT	MAML1
1.90168	6.22676	6.58635	2.44723e-07	9.45218e-06	6.80095	UP	ZBTB12
2.62936	8.6045	6.58371	2.46531e-07	9.50445e-06	6.79365	UP	DLC1
0.867456	10.4696	6.57968	2.49317e-07	9.5941e-06	6.78252	NOT	NFE2L1
2.83026	6.13872	6.57483	2.52711e-07	9.70679e-06	6.76913	UP	RASAL2
-1.38904	8.41206	-6.57397	2.53316e-07	9.71214e-06	6.76676	DOWN	TMEM185B
-1.62099	7.67043	-6.57159	2.55004e-07	9.75895e-06	6.76018	DOWN	ZNF674-AS1
1.21995	9.18929	6.56243	2.61597e-07	9.99292e-06	6.73489	UP	DHX32
-1.38234	8.72849	-6.54878	2.71758e-07	1.03621e-05	6.69715	DOWN	TSSC4
3.46165	7.03468	6.54527	2.74428e-07	1.04341e-05	6.68746	UP	SERPINH1
-1.38042	9.07388	-6.54499	2.74647e-07	1.04341e-05	6.68667	DOWN	NAP1L5
-0.82379	10.477	-6.54349	2.758e-07	1.04459e-05	6.68252	NOT	C22orf39
-1.2761	8.55625	-6.54328	2.75959e-07	1.04459e-05	6.68195	DOWN	YJU2
-3.90316	5.62358	-6.53352	2.83579e-07	1.07149e-05	6.65497	DOWN	XK
2.07235	7.40339	6.52957	2.86728e-07	1.08143e-05	6.64403	UP	DOCK4
0.96323	10.4981	6.52755	2.88348e-07	1.08557e-05	6.63845	NOT	HAUS5
-0.832999	11.982	-6.52638	2.89288e-07	1.08715e-05	6.63523	NOT	RPF1
1.82603	8.01378	6.51904	2.95283e-07	1.10768e-05	6.61491	UP	PTK2
4.15685	6.76985	6.50843	3.04168e-07	1.13896e-05	6.58555	UP	SDC2
-2.60103	5.46473	-6.506	3.0624e-07	1.14467e-05	6.57883	DOWN	RASSF1-AS1
-1.09505	10.2177	-6.50473	3.07327e-07	1.14668e-05	6.57532	DOWN	TADA3
2.11451	5.95422	6.5019	3.09768e-07	1.15372e-05	6.56748	UP	LINC01270
-1.04763	9.37753	-6.50015	3.11281e-07	1.15729e-05	6.56266	DOWN	SENP3
2.10102	7.02641	6.49504	3.15764e-07	1.17187e-05	6.54849	UP	FIBIN
-1.47489	10.6104	-6.49439	3.16333e-07	1.17189e-05	6.54671	DOWN	SAC3D1
1.56418	7.39135	6.49287	3.1768e-07	1.1748e-05	6.5425	UP	LOC107984399
-3.08466	6.16941	-6.49097	3.19376e-07	1.17898e-05	6.53723	DOWN	RENBP
2.939	7.62132	6.49015	3.20112e-07	1.17961e-05	6.53495	UP	PLSCR4
-0.770094	11.1914	-6.4839	3.25747e-07	1.19826e-05	6.51767	NOT	CDC26
5.79297	8.38775	6.47983	3.29476e-07	1.20984e-05	6.50639	UP	FDCSP
-2.84617	8.37586	-6.47383	3.35051e-07	1.22815e-05	6.48977	DOWN	FCN1
-3.64224	7.74612	-6.46705	3.4147e-07	1.24948e-05	6.47098	DOWN	MNDA
-2.99121	6.55534	-6.46269	3.45661e-07	1.2626e-05	6.4589	DOWN	MS4A3
-0.914657	10.4196	-6.4593	3.48955e-07	1.2724e-05	6.44951	NOT	PRPF18
0.659693	10.7012	6.44999	3.58169e-07	1.30372e-05	6.4237	NOT	MAU2
2.03967	8.43631	6.44753	3.60646e-07	1.30972e-05	6.41687	UP	LTBP2
1.12116	9.10944	6.4471	3.61072e-07	1.30972e-05	6.41571	UP	CYP1A2
1.93476	7.53785	6.44433	3.63885e-07	1.31672e-05	6.40802	UP	LBP
1.0362	10.9961	6.44396	3.64264e-07	1.31672e-05	6.40699	UP	AHSA2P
-3.03462	6.60923	-6.44029	3.68024e-07	1.32801e-05	6.39682	DOWN	ARIH2OS
1.57796	10.9852	6.43813	3.70256e-07	1.33375e-05	6.39083	UP	LOC100190986
-3.50537	5.84024	-6.43632	3.72138e-07	1.33822e-05	6.38581	DOWN	GZMH
1.69279	6.92726	6.43256	3.7608e-07	1.34889e-05	6.37538	UP	RCAN2
-1.55381	8.14955	-6.43226	3.76397e-07	1.34889e-05	6.37454	DOWN	ZNF792
1.0004	12.9287	6.42515	3.83962e-07	1.37364e-05	6.35484	UP	SON
-1.55479	8.86835	-6.4189	3.90743e-07	1.3955e-05	6.3375	DOWN	TMEM68
0.818334	10.1644	6.41058	3.99967e-07	1.426e-05	6.3144	NOT	IFFO1
1.11314	7.67692	6.40956	4.01105e-07	1.42762e-05	6.31159	UP	ADAD1
-1.18158	9.61363	-6.40847	4.02336e-07	1.42956e-05	6.30855	DOWN	UROS
1.25256	10.5599	6.40533	4.05896e-07	1.43933e-05	6.29983	UP	ALG13
-3.10551	6.56171	-6.40482	4.06466e-07	1.43933e-05	6.29844	DOWN	VNN2
0.933763	8.97316	6.40371	4.07735e-07	1.44138e-05	6.29535	NOT	SIN3B
1.99282	7.12835	6.4003	4.1166e-07	1.45279e-05	6.28587	UP	DCLK1
-0.963341	10.7211	-6.39267	4.2056e-07	1.48169e-05	6.26469	NOT	THUMPD1
2.00863	12.1729	6.38007	4.35682e-07	1.53036e-05	6.22971	UP	SLC40A1
2.82965	6.23595	6.37994	4.35841e-07	1.53036e-05	6.22935	UP	ADCYAP1
0.900149	8.03137	6.37654	4.40018e-07	1.54243e-05	6.21991	NOT	NEK11
2.94444	6.69879	6.37205	4.45596e-07	1.55936e-05	6.20744	UP	MYCT1
0.734689	11.351	6.36992	4.4826e-07	1.56554e-05	6.20153	NOT	PRKCSH
1.82175	8.06419	6.36944	4.48862e-07	1.56554e-05	6.20021	UP	POM121L12
-1.26352	8.38548	-6.36583	4.53437e-07	1.57885e-05	6.19017	DOWN	SLX9
1.42918	7.85845	6.36501	4.54476e-07	1.57983e-05	6.1879	UP	ENPP3
1.82995	6.98188	6.35254	4.70667e-07	1.6334e-05	6.15324	UP	WIPF3
-2.62305	6.77747	-6.34969	4.74445e-07	1.64377e-05	6.14533	DOWN	KLF1
1.45992	10.005	6.34778	4.76996e-07	1.64987e-05	6.14002	UP	BMS1P1
1.11152	9.64833	6.34412	4.81931e-07	1.66418e-05	6.12983	UP	GDAP2
2.26684	7.09517	6.341	4.86164e-07	1.67602e-05	6.12117	UP	CX3CL1
1.2543	5.3322	6.33894	4.88982e-07	1.68295e-05	6.11545	UP	VSTM2B-DT
-1.27304	7.58774	-6.33785	4.90482e-07	1.68534e-05	6.11242	DOWN	PGBD1
2.98212	7.41256	6.33519	4.94162e-07	1.69519e-05	6.10502	UP	MEIS2
1.45184	7.77122	6.32934	5.02353e-07	1.72046e-05	6.08874	UP	HOXD8
3.15399	8.62598	6.32078	5.14566e-07	1.7577e-05	6.06497	UP	MYLK
1.37619	8.30584	6.32029	5.15283e-07	1.7577e-05	6.06359	UP	EFEMP2
-1.61572	9.35706	-6.31996	5.15757e-07	1.7577e-05	6.06268	DOWN	BPGM
3.50247	5.70726	6.31931	5.16696e-07	1.75803e-05	6.06088	UP	ALDH1A3
-5.01338	6.68126	-6.3133	5.25495e-07	1.78506e-05	6.04416	DOWN	S100P
1.56259	7.082	6.31266	5.26447e-07	1.78538e-05	6.04237	UP	DOK5
2.63965	5.99256	6.31184	5.27667e-07	1.78662e-05	6.04008	UP	OMD
3.38265	6.79816	6.31025	5.30026e-07	1.79169e-05	6.03566	UP	ITIH5
-1.43606	8.63915	-6.30872	5.32312e-07	1.79475e-05	6.0314	DOWN	A1BG
-0.676334	12.2066	-6.30848	5.32666e-07	1.79475e-05	6.03074	NOT	DENR
2.51037	5.92444	6.30792	5.33512e-07	1.79475e-05	6.02917	UP	CDC42BPB
2.81397	6.54107	6.30719	5.34606e-07	1.79554e-05	6.02715	UP	COX7A1
0.655106	12.034	6.30231	5.41979e-07	1.81737e-05	6.01359	NOT	SUMO4
2.55962	7.86816	6.29966	5.46032e-07	1.82802e-05	6.00621	UP	EPS8
-1.859	5.06699	-6.28304	5.72163e-07	1.91244e-05	5.95994	DOWN	PKLR
-1.6173	8.49107	-6.28181	5.74139e-07	1.91597e-05	5.95653	DOWN	ZNF256
-1.2669	9.97036	-6.26623	5.99856e-07	1.99859e-05	5.91316	DOWN	C8orf33
2.13761	8.62906	6.26243	6.06303e-07	2.01685e-05	5.90258	UP	IL13RA1
-1.04318	9.84857	-6.25819	6.13582e-07	2.03781e-05	5.89077	DOWN	ERG28
4.55948	7.38347	6.25552	6.1822e-07	2.04995e-05	5.88332	UP	WWTR1
1.01854	9.1173	6.23988	6.46039e-07	2.13831e-05	5.83975	UP	KIFBP
-0.864335	11.154	-6.2394	6.46917e-07	2.13831e-05	5.83841	NOT	SEC13
-1.21337	10.2688	-6.23783	6.49782e-07	2.14438e-05	5.83404	DOWN	MTX1
3.60788	6.58351	6.23376	6.57262e-07	2.1623e-05	5.82271	UP	PLA1A
2.21439	6.86924	6.23375	6.57283e-07	2.1623e-05	5.82268	UP	TMTC1
2.58938	7.54132	6.23267	6.59284e-07	2.16546e-05	5.81967	UP	TM4SF18
1.8819	8.0137	6.23128	6.6188e-07	2.17057e-05	5.81578	UP	CILP
-0.822376	10.8382	-6.23058	6.63175e-07	2.1714e-05	5.81385	NOT	LYRM1
1.64926	9.2077	6.22533	6.73056e-07	2.2003e-05	5.79921	UP	FAM171A1
-2.09377	7.4784	-6.22323	6.77055e-07	2.20991e-05	5.79335	DOWN	TCN1
1.26563	11.0704	6.22095	6.81421e-07	2.22069e-05	5.78699	UP	TGFBR2
0.888116	10.1205	6.21686	6.89306e-07	2.24288e-05	5.7756	NOT	TMEM181
1.28932	10.5121	6.21609	6.90812e-07	2.24428e-05	5.77344	UP	PWAR6
-1.02098	8.04024	-6.21253	6.97775e-07	2.26337e-05	5.76352	DOWN	EMC1
-2.90858	6.02188	-6.21132	7.00147e-07	2.26754e-05	5.76016	DOWN	CYP4F3
-1.05893	10.1084	-6.20757	7.07581e-07	2.28807e-05	5.74971	DOWN	C18orf21
-1.37662	10.7421	-6.20637	7.09987e-07	2.29229e-05	5.74635	DOWN	WASHC3
1.62165	7.71318	6.203	7.16752e-07	2.31056e-05	5.73697	UP	DOCK1
2.29263	6.47352	6.19505	7.32997e-07	2.35661e-05	5.71479	UP	RERG
1.00576	8.51752	6.19491	7.33297e-07	2.35661e-05	5.71439	UP	TRIM67-AS1
0.925302	11.3021	6.1927	7.37877e-07	2.36755e-05	5.70823	NOT	GOSR1
0.965471	8.30805	6.19217	7.38973e-07	2.36755e-05	5.70676	NOT	SYDE1
-1.80859	10.1217	-6.18364	7.56959e-07	2.42146e-05	5.68296	DOWN	ATF7IP2
-1.33087	10.2449	-6.18245	7.59502e-07	2.42398e-05	5.67964	DOWN	ORMDL3
4.76631	8.29877	6.18208	7.6029e-07	2.42398e-05	5.67862	UP	FABP4
2.52307	5.60367	6.18164	7.61235e-07	2.42398e-05	5.67739	UP	DNM3OS
-2.48037	5.74155	-6.17493	7.75789e-07	2.46656e-05	5.65865	DOWN	MTPN
1.85621	6.94664	6.17429	7.77174e-07	2.4672e-05	5.65689	UP	PCDH7
2.97958	6.26676	6.17273	7.80613e-07	2.47435e-05	5.65252	UP	TDO2
-1.05324	11.4004	-6.16841	7.90184e-07	2.50089e-05	5.64046	DOWN	FIS1
1.36018	8.85051	6.16763	7.91927e-07	2.50261e-05	5.63828	UP	FANCM
3.67437	8.31314	6.16399	8.00087e-07	2.52457e-05	5.62814	UP	CSRP2
3.11345	7.80563	6.16034	8.08376e-07	2.54687e-05	5.61794	UP	PRAG1
1.42503	7.08064	6.15947	8.10361e-07	2.54928e-05	5.61551	UP	TMEM125
1.11034	7.89681	6.15809	8.13529e-07	2.55539e-05	5.61165	UP	LL0XNC01-250H12.3
1.57848	11.3459	6.15664	8.16853e-07	2.56197e-05	5.60762	UP	DLEU2
0.849775	11.086	6.15605	8.18226e-07	2.56242e-05	5.60596	NOT	DYNC1LI2
2.11325	7.0468	6.1536	8.23902e-07	2.57633e-05	5.59912	UP	DIPK2B
-1.13659	11.0569	-6.14872	8.35311e-07	2.60438e-05	5.58551	DOWN	NELFE
1.55151	8.29825	6.14857	8.35663e-07	2.60438e-05	5.5851	UP	ANGPTL2
-0.987272	10.3084	-6.14817	8.36619e-07	2.60438e-05	5.58397	NOT	APEH
1.46705	9.97872	6.14608	8.4157e-07	2.61589e-05	5.57813	UP	ZNF397
1.69484	7.43624	6.14339	8.47978e-07	2.63189e-05	5.57062	UP	EGFR
2.0168	6.30663	6.14229	8.50621e-07	2.63617e-05	5.56755	UP	PLPPR4
1.0939	10.4617	6.1374	8.62428e-07	2.66879e-05	5.55391	UP	MPHOSPH8
0.711517	11.9588	6.13618	8.65396e-07	2.67401e-05	5.55051	NOT	IST1
-1.70892	8.78344	-6.13089	8.78429e-07	2.71026e-05	5.53572	DOWN	BTBD2
0.969186	8.32044	6.13005	8.80515e-07	2.71269e-05	5.53338	NOT	FBLN1
-0.976212	11.9364	-6.12847	8.84442e-07	2.72077e-05	5.52897	NOT	COPS2
0.922132	10.004	6.12561	8.91613e-07	2.73879e-05	5.52099	NOT	USP19
2.45712	8.32361	6.12483	8.93575e-07	2.74078e-05	5.51881	UP	TGM2
2.87152	8.04061	6.1242	8.9517e-07	2.74164e-05	5.51705	UP	TIMD4
-0.663651	9.52031	-6.12313	8.97874e-07	2.74589e-05	5.51406	NOT	ERI3
1.85154	7.01872	6.12124	9.02681e-07	2.75565e-05	5.50878	UP	COL8A2
1.56526	9.72374	6.12084	9.03709e-07	2.75565e-05	5.50766	UP	MSANTD2
-1.05986	10.3892	-6.11517	9.18304e-07	2.79607e-05	5.49181	DOWN	TAOK3
-0.917426	10.4942	-6.11304	9.23838e-07	2.80882e-05	5.48586	NOT	GNAI2
-0.741242	10.213	-6.11084	9.29592e-07	2.8222e-05	5.47972	NOT	THAP4
2.73092	7.92608	6.10968	9.32647e-07	2.82736e-05	5.47648	UP	COLEC12
2.10143	11.1977	6.10566	9.43289e-07	2.85547e-05	5.46526	UP	TCF4
1.07618	8.55217	6.10271	9.51188e-07	2.87521e-05	5.45701	UP	RALGPS1
3.41259	7.0256	6.1011	9.55512e-07	2.8841e-05	5.45252	UP	MALL
-2.30508	8.45098	-6.10008	9.58277e-07	2.88826e-05	5.44966	DOWN	FPR1
0.937771	9.89951	6.09634	9.68465e-07	2.91244e-05	5.4392	NOT	TNRC6A
3.14219	9.47065	6.09611	9.69093e-07	2.91244e-05	5.43856	UP	TMEM176B
1.87077	6.61324	6.09458	9.73299e-07	2.91857e-05	5.43428	UP	FGF13
1.93148	7.22828	6.09435	9.7393e-07	2.91857e-05	5.43364	UP	MPP3
0.99943	10.4484	6.09334	9.76694e-07	2.92266e-05	5.43083	NOT	GIT2
-1.08318	9.11648	-6.09069	9.84049e-07	2.94045e-05	5.42341	DOWN	SLC25A1
0.946738	10.447	6.08768	9.92465e-07	2.96135e-05	5.41499	NOT	TMEM41B
-0.754138	10.4727	-6.08506	9.99814e-07	2.97902e-05	5.40769	NOT	KXD1
-1.47154	9.05364	-6.07945	1.01581e-06	3.02117e-05	5.39199	DOWN	NXPE3
-1.29112	9.22995	-6.07908	1.01686e-06	3.02117e-05	5.39097	DOWN	THAP1
-1.2051	10.4396	-6.07122	1.03971e-06	3.08466e-05	5.369	DOWN	NCBP2AS2
-0.889895	10.5585	-6.06797	1.04932e-06	3.10435e-05	5.3599	NOT	TATDN1
-1.29084	8.91419	-6.06797	1.04932e-06	3.10435e-05	5.35989	DOWN	VTI1A
-1.21861	9.81483	-6.06401	1.06113e-06	3.13485e-05	5.34882	DOWN	ETFRF1
-1.26643	9.02515	-6.05912	1.0759e-06	3.17125e-05	5.33515	DOWN	ECSIT
-1.15153	10.0631	-6.05892	1.07649e-06	3.17125e-05	5.33461	DOWN	COMMD2
-0.718184	9.89189	-6.05824	1.07858e-06	3.17291e-05	5.3327	NOT	NADSYN1
3.92277	7.84758	6.05224	1.09705e-06	3.22269e-05	5.31591	UP	ACKR1
-0.893691	9.56466	-6.04869	1.10812e-06	3.25063e-05	5.30598	NOT	NKIRAS2
2.35584	13.0526	6.0477	1.11121e-06	3.25513e-05	5.30322	UP	CD74
-1.00203	10.8119	-6.04653	1.11489e-06	3.26132e-05	5.29995	DOWN	MAPKAPK5-AS1
1.76798	9.32577	6.03881	1.13951e-06	3.32868e-05	5.27835	UP	ST3GAL3
-1.09429	9.56437	-6.0343	1.15415e-06	3.36674e-05	5.26572	DOWN	SSBP4
-1.46364	8.9842	-6.03363	1.15635e-06	3.36844e-05	5.26384	DOWN	VPS13B-DT
-1.3764	10.0972	-6.03271	1.15936e-06	3.37248e-05	5.26128	DOWN	FECH
-1.34982	12.0282	-6.0318	1.16233e-06	3.37644e-05	5.25874	DOWN	ZNF91
-0.802994	11.1647	-6.0292	1.17091e-06	3.39661e-05	5.25147	NOT	BABAM1
2.1387	8.3642	6.023	1.19164e-06	3.45194e-05	5.23412	UP	CTTN
-1.71932	8.23873	-6.02238	1.19374e-06	3.45323e-05	5.23238	DOWN	INTS6-AS1
1.51508	6.02544	6.02051	1.20007e-06	3.46455e-05	5.22715	UP	ADH1A
0.943018	8.1858	6.02024	1.20097e-06	3.46455e-05	5.2264	NOT	TDH-AS1
2.63093	9.49589	6.01938	1.20392e-06	3.46826e-05	5.22398	UP	AQP1
-1.03281	9.45163	-6.01713	1.21162e-06	3.48563e-05	5.21767	DOWN	RBM45
-1.45774	7.08479	-6.01437	1.22109e-06	3.50804e-05	5.20998	DOWN	POFUT1
-2.95887	6.05505	-6.01111	1.23241e-06	3.53569e-05	5.20085	DOWN	RHCE
-1.31653	8.90052	-6.00878	1.24059e-06	3.55425e-05	5.19432	DOWN	SCRN2
2.8143	7.38518	6.00159	1.26608e-06	3.62231e-05	5.1742	UP	PLA2G4C
1.22547	10.5458	5.99899	1.27544e-06	3.64408e-05	5.16693	UP	TAF1
-0.958395	10.3004	-5.99553	1.28802e-06	3.675e-05	5.15722	NOT	PMF1
1.56623	6.66674	5.99296	1.2974e-06	3.69671e-05	5.15004	UP	MIR3681HG
0.876186	9.96513	5.98868	1.31322e-06	3.73668e-05	5.13806	NOT	DHFR2
3.06649	8.16249	5.98446	1.32901e-06	3.77646e-05	5.12624	UP	THBD
-1.65307	8.54595	-5.98194	1.33854e-06	3.79835e-05	5.11918	DOWN	STK16
-2.6112	6.7229	-5.97727	1.35638e-06	3.84145e-05	5.10609	DOWN	UNC119
0.842737	11.012	5.977	1.35741e-06	3.84145e-05	5.10534	NOT	SEC16A
-1.08471	9.78373	-5.97542	1.36348e-06	3.85341e-05	5.10093	DOWN	UBAC1
2.78562	7.39226	5.97128	1.37957e-06	3.89359e-05	5.08933	UP	LMCD1
0.680429	12.8419	5.96952	1.38649e-06	3.90784e-05	5.08439	NOT	YWHAG
0.821938	10.6428	5.96901	1.38849e-06	3.9082e-05	5.08296	NOT	SAFB
1.25731	8.80139	5.96599	1.4004e-06	3.9364e-05	5.07452	UP	ANKRD22
-1.88677	7.27786	-5.96504	1.40417e-06	3.94169e-05	5.07186	DOWN	ZNF846
0.88638	8.16187	5.96227	1.41526e-06	3.96748e-05	5.06409	NOT	SLC2A9
1.15197	10.2565	5.96146	1.41849e-06	3.97119e-05	5.06183	UP	ARHGAP17
1.26922	11.4755	5.95864	1.42989e-06	3.99774e-05	5.05392	UP	RNF145
2.00489	5.60215	5.95718	1.43579e-06	4.00378e-05	5.04985	UP	LINC01116
3.52153	6.90657	5.95716	1.43589e-06	4.00378e-05	5.04978	UP	ASPN
-0.95763	11.1494	-5.95465	1.44613e-06	4.02697e-05	5.04275	NOT	SF3B2
0.869466	10.1818	5.94627	1.48088e-06	4.11823e-05	5.01928	NOT	PARP10
-3.51134	12.9549	-5.94241	1.49721e-06	4.1581e-05	5.00844	DOWN	HBB
1.51282	6.89113	5.93957	1.50931e-06	4.18291e-05	5.00049	UP	GRM6
-2.98906	5.47917	-5.93915	1.51107e-06	4.18291e-05	4.99933	DOWN	TTC16
-1.43374	7.64824	-5.9389	1.51216e-06	4.18291e-05	4.99862	DOWN	PGBD3
2.94873	6.44114	5.93562	1.5263e-06	4.21644e-05	4.98942	UP	CMKLR1
-0.776604	12.5674	-5.93389	1.5338e-06	4.23156e-05	4.98457	NOT	SF3B5
1.11991	11.6336	5.93079	1.54733e-06	4.24809e-05	4.97589	UP	RAI1
0.953538	8.24618	5.93076	1.54745e-06	4.24809e-05	4.97582	NOT	PTN
3.32356	6.85488	5.93075	1.54752e-06	4.24809e-05	4.97577	UP	ANKRD29
0.830139	9.01606	5.93035	1.54926e-06	4.24809e-05	4.97466	NOT	MYO5C
-0.811524	10.0544	-5.93019	1.54998e-06	4.24809e-05	4.9742	NOT	MRPL43
1.03656	7.47306	5.92659	1.56587e-06	4.28432e-05	4.96412	UP	AKAP6
3.31889	8.64808	5.926	1.56849e-06	4.28432e-05	4.96247	UP	CNN3
-1.36326	10.1893	-5.92564	1.57011e-06	4.28432e-05	4.96145	DOWN	NDRG3
1.21857	7.16442	5.92534	1.57142e-06	4.28432e-05	4.96063	UP	PGAP4
0.749304	9.72867	5.91931	1.59853e-06	4.35254e-05	4.94372	NOT	ALKBH1
1.02518	7.36079	5.9176	1.6063e-06	4.36799e-05	4.93893	UP	MRO
-1.38547	8.62596	-5.91638	1.61185e-06	4.3774e-05	4.93552	DOWN	MMAB
1.28661	7.57691	5.91041	1.63939e-06	4.44641e-05	4.91877	UP	EFNA5
1.97972	7.02595	5.90623	1.65897e-06	4.49366e-05	4.90704	UP	MYO1E
-0.967681	11.1021	-5.90094	1.68406e-06	4.55569e-05	4.89221	NOT	BUD31
-1.42626	9.49037	-5.90043	1.68649e-06	4.55638e-05	4.89078	DOWN	BRWD1
1.13687	8.31042	5.8995	1.69094e-06	4.55907e-05	4.88818	UP	C2orf72
-0.955603	9.6035	-5.8993	1.69186e-06	4.55907e-05	4.88764	NOT	TFPT
0.956153	12.1249	5.898	1.69815e-06	4.5701e-05	4.88398	NOT	ORAI2
1.93304	6.45369	5.89578	1.70885e-06	4.59297e-05	4.87777	UP	FRRS1L
-2.26683	6.52468	-5.89493	1.71297e-06	4.59813e-05	4.87539	DOWN	OSER1-DT
-1.08856	8.56066	-5.89419	1.71657e-06	4.60186e-05	4.87331	DOWN	CIR1
-0.883498	11.2008	-5.89102	1.73208e-06	4.63749e-05	4.86442	NOT	SH3GLB1
1.1897	7.72605	5.88783	1.74786e-06	4.67084e-05	4.85547	UP	SH3GL1P2
-1.45707	10.5588	-5.88759	1.74902e-06	4.67084e-05	4.85481	DOWN	CCDC167
1.84477	6.22867	5.8867	1.75345e-06	4.67669e-05	4.85231	UP	COL4A6
1.06291	7.83118	5.88609	1.75653e-06	4.67891e-05	4.85058	UP	SPRY4
-1.08571	9.66391	-5.88517	1.76108e-06	4.68505e-05	4.84802	DOWN	TTC32
1.98299	7.0485	5.88238	1.77512e-06	4.71639e-05	4.84017	UP	PRKG1
1.77727	7.92988	5.88001	1.78707e-06	4.7421e-05	4.83354	UP	SMPDL3A
2.37538	7.57168	5.8788	1.79321e-06	4.75234e-05	4.83015	UP	SAMD4A
-0.770499	10.5307	-5.87804	1.79708e-06	4.75657e-05	4.82802	NOT	ORC4
-0.892337	9.45748	-5.87583	1.80838e-06	4.78041e-05	4.82183	NOT	DRG2
-1.10446	9.90123	-5.87536	1.81082e-06	4.78081e-05	4.82049	DOWN	NME7
1.53008	8.36949	5.8748	1.81368e-06	4.78229e-05	4.81894	UP	SPON1
-1.28658	10.2717	-5.87031	1.83694e-06	4.8375e-05	4.80634	DOWN	UBXN6
-2.39821	5.28143	-5.8681	1.84851e-06	4.86183e-05	4.80014	DOWN	HYAL3
1.12641	10.5054	5.86604	1.85937e-06	4.88424e-05	4.79435	UP	DCAF8
2.69287	9.05664	5.86456	1.86719e-06	4.89861e-05	4.79021	UP	TMEM176A
2.35489	7.793	5.86335	1.8736e-06	4.90926e-05	4.78682	UP	CD209
-1.12419	10.7718	-5.86033	1.88977e-06	4.9454e-05	4.77833	DOWN	SIGIRR
-0.724747	9.86695	-5.8582	1.90121e-06	4.96912e-05	4.77236	NOT	CAPN7
2.93943	6.77955	5.85636	1.91118e-06	4.98462e-05	4.7672	UP	OLFML2A
-0.823281	10.525	-5.85622	1.91192e-06	4.98462e-05	4.76681	NOT	DYNC1LI1
-1.42177	9.74018	-5.85144	1.93807e-06	5.04649e-05	4.75339	DOWN	FAM210B
2.33251	7.03247	5.85033	1.94416e-06	5.05477e-05	4.75029	UP	COPZ2
-1.31432	8.93322	-5.84998	1.9461e-06	5.05477e-05	4.74931	DOWN	DHRS13
2.95589	6.90479	5.84615	1.96738e-06	5.10369e-05	4.73856	UP	KITLG
0.954904	9.62021	5.84407	1.97901e-06	5.12749e-05	4.73274	NOT	PLEKHO2
2.06325	5.64936	5.84218	1.9897e-06	5.14877e-05	4.72742	UP	LOC101928940
0.857146	9.68841	5.84174	1.99217e-06	5.1488e-05	4.72619	NOT	GOLGA2
1.52407	7.06522	5.84015	2.00117e-06	5.16137e-05	4.72174	UP	ETV1
3.14757	5.96544	5.84001	2.00199e-06	5.16137e-05	4.72133	UP	ABCA8
1.58599	6.96233	5.83957	2.00448e-06	5.16141e-05	4.72011	UP	EGFL6
1.20488	9.60087	5.83841	2.01111e-06	5.16588e-05	4.71684	UP	PPARD
2.44201	7.57054	5.8384	2.01117e-06	5.16588e-05	4.71682	UP	MATN2
1.08735	9.08861	5.83508	2.03022e-06	5.20841e-05	4.7075	UP	INSL3
1.14246	7.34445	5.83406	2.03613e-06	5.21191e-05	4.70463	UP	SPEM1
1.80825	7.15453	5.83398	2.03658e-06	5.21191e-05	4.70441	UP	HSPB6
-1.13568	9.42178	-5.82824	2.07005e-06	5.28862e-05	4.6883	DOWN	TRPV2
-2.40778	5.30977	-5.82797	2.07163e-06	5.28862e-05	4.68755	DOWN	AFMID
1.30971	8.03384	5.82587	2.08403e-06	5.31378e-05	4.68166	UP	PCOLCE-AS1
2.47428	6.7029	5.82536	2.08703e-06	5.31492e-05	4.68024	UP	ADGRL2
-1.03937	9.54848	-5.82434	2.0931e-06	5.32064e-05	4.67737	DOWN	CFAP36
-2.38223	5.61024	-5.82413	2.09438e-06	5.32064e-05	4.67676	DOWN	LOC101928120
1.1972	10.7129	5.82315	2.10018e-06	5.32889e-05	4.67403	UP	KMT2A
-1.915	8.65606	-5.82187	2.10787e-06	5.33738e-05	4.67042	DOWN	CDK5
1.42942	7.98178	5.82174	2.10865e-06	5.33738e-05	4.67006	UP	SLCO2A1
-0.832558	10.4538	-5.81974	2.12065e-06	5.36127e-05	4.66445	NOT	MIF4GD
-0.941933	8.92409	-5.81786	2.13201e-06	5.38346e-05	4.65917	NOT	STX5
2.64321	8.16309	5.81705	2.13692e-06	5.38932e-05	4.6569	UP	HSPB8
-2.40543	5.43106	-5.81348	2.15871e-06	5.43771e-05	4.64688	DOWN	LOC101928933
2.68594	8.54941	5.81037	2.17784e-06	5.47927e-05	4.63816	UP	EFNB2
0.838283	10.3097	5.80946	2.18352e-06	5.48694e-05	4.63559	NOT	TXNDC11
-1.00023	9.90372	-5.808	2.19255e-06	5.503e-05	4.63152	DOWN	THUMPD3
0.86614	9.10903	5.80505	2.21105e-06	5.54278e-05	4.62321	NOT	ZFYVE26
-0.890181	10.4495	-5.79852	2.25246e-06	5.63574e-05	4.60489	NOT	LAMTOR2
1.32308	9.44524	5.79834	2.25361e-06	5.63574e-05	4.60438	UP	KLK3
-2.55726	7.47771	-5.79793	2.25624e-06	5.63574e-05	4.60323	DOWN	HP
2.59872	6.98512	5.7916	2.29721e-06	5.73121e-05	4.58545	UP	DOC2B
6.18072	6.99792	5.79056	2.30396e-06	5.74119e-05	4.58256	UP	CXCL13
-2.09733	6.41454	-5.78892	2.31473e-06	5.76113e-05	4.57795	DOWN	SH3BGR
0.653231	11.1834	5.78549	2.3374e-06	5.81063e-05	4.56832	NOT	DDX42
2.80447	7.65347	5.78423	2.34581e-06	5.8238e-05	4.56478	UP	DIP2C
1.23293	8.53158	5.78386	2.34828e-06	5.8238e-05	4.56374	UP	MESP2
-1.60002	9.23036	-5.78263	2.35651e-06	5.83726e-05	4.56028	DOWN	TRIM52-AS1
-1.86961	6.90688	-5.77902	2.38083e-06	5.8896e-05	4.55014	DOWN	TOLLIP-DT
1.86234	7.96516	5.77866	2.38329e-06	5.8896e-05	4.54912	UP	ATP6V0D2
0.953109	8.47951	5.77637	2.3988e-06	5.91963e-05	4.54272	NOT	UNC5B
-0.929382	10.5	-5.77603	2.40111e-06	5.91963e-05	4.54176	NOT	ATG5
-0.888205	10.2439	-5.77466	2.4105e-06	5.93575e-05	4.53791	NOT	BBIP1
-0.91614	12.037	-5.77363	2.41761e-06	5.94624e-05	4.535	NOT	TUFM
0.848361	11.7465	5.77115	2.43467e-06	5.98113e-05	4.52806	NOT	CCNL2
-0.680274	13.227	-5.77066	2.43807e-06	5.98246e-05	4.52668	NOT	SET
-1.60751	9.37477	-5.77004	2.44241e-06	5.98606e-05	4.52492	DOWN	ILF3-DT
1.36085	10.6653	5.76761	2.45932e-06	6.02044e-05	4.51811	UP	PRCP
-1.00783	10.1482	-5.76497	2.47787e-06	6.05873e-05	4.51069	DOWN	TRAPPC6A
1.14496	11.3847	5.76247	2.49551e-06	6.09472e-05	4.50368	UP	HNRNPL
-0.852189	9.7234	-5.76046	2.50983e-06	6.12252e-05	4.49803	NOT	COMMD9
1.14718	8.54903	5.75883	2.52151e-06	6.14383e-05	4.49345	UP	AGAP4
2.17544	7.42984	5.75741	2.53172e-06	6.15964e-05	4.48946	UP	RGS16
-0.892062	12.4821	-5.7569	2.5354e-06	6.15964e-05	4.48802	NOT	SRP72
-1.35599	7.57274	-5.75669	2.53686e-06	6.15964e-05	4.48745	DOWN	RNASEH1-DT
1.72161	7.11835	5.75411	2.55559e-06	6.1979e-05	4.48019	UP	LDLRAD3
1.35204	9.13136	5.75156	2.57418e-06	6.23574e-05	4.47303	UP	LRIG2
1.94141	6.58057	5.74911	2.59214e-06	6.26466e-05	4.46617	UP	PHF24
-5.02598	9.99421	-5.74849	2.59675e-06	6.26466e-05	4.46441	DOWN	S100A9
1.91611	6.5462	5.74842	2.59725e-06	6.26466e-05	4.46422	UP	LURAP1L
1.19311	9.20089	5.7483	2.59814e-06	6.26466e-05	4.46389	UP	FOXP1-IT1
0.957891	10.0997	5.74657	2.61094e-06	6.28826e-05	4.45903	NOT	DIDO1
1.29424	11.5011	5.74213	2.64413e-06	6.36085e-05	4.44656	UP	LRRC37A2
-2.27988	7.18412	-5.73777	2.67717e-06	6.43292e-05	4.4343	DOWN	SLC25A23
3.25799	8.48268	5.73172	2.72365e-06	6.53708e-05	4.4173	UP	THBS1
-0.964797	9.86685	-5.72911	2.74393e-06	6.57819e-05	4.40997	NOT	CNOT10
-2.21882	7.25199	-5.72572	2.77052e-06	6.6343e-05	4.40045	DOWN	FLT3LG
-0.923539	10.7196	-5.72504	2.77591e-06	6.63959e-05	4.39853	NOT	LYRM4
-0.748664	11.7259	-5.72277	2.79384e-06	6.67115e-05	4.39218	NOT	MRPL9
2.77407	6.66223	5.72256	2.79551e-06	6.67115e-05	4.39159	UP	NR2F1
-2.56505	8.82502	-5.72191	2.80074e-06	6.67601e-05	4.38974	DOWN	HEMGN
1.14004	12.0235	5.71926	2.82192e-06	6.71881e-05	4.38231	UP	ASXL2
-0.911693	9.4339	-5.717	2.84009e-06	6.75435e-05	4.37597	NOT	AMZ2P1
-1.7951	9.73834	-5.71212	2.87984e-06	6.84108e-05	4.36225	DOWN	LIME1
2.0805	4.85769	5.70911	2.9046e-06	6.89206e-05	4.3538	UP	LINC00302
-0.845873	12.2484	-5.70667	2.92488e-06	6.9323e-05	4.34693	NOT	UBL5
-2.5601	5.18848	-5.70438	2.94396e-06	6.96961e-05	4.34051	DOWN	LOH12CR2
-1.13114	8.73239	-5.7026	2.95893e-06	6.99709e-05	4.3355	DOWN	C19orf25
2.09244	7.19579	5.70071	2.97485e-06	7.02677e-05	4.3302	UP	LOC101928894
1.42979	6.91598	5.70018	2.97938e-06	7.02951e-05	4.3287	UP	ADCYAP1R1
-1.04134	8.99863	-5.69742	3.00289e-06	7.07698e-05	4.32094	DOWN	CCDC124
1.60621	7.10385	5.6939	3.03315e-06	7.14023e-05	4.31104	UP	UGT2B15
-0.844516	13.0089	-5.69158	3.0532e-06	7.17931e-05	4.30454	NOT	TALDO1
-4.0093	7.82209	-5.69081	3.0599e-06	7.18698e-05	4.30237	DOWN	LCN2
-1.6119	4.65923	-5.68956	3.07082e-06	7.20452e-05	4.29886	DOWN	LOC101929977
2.03047	6.89202	5.68886	3.07694e-06	7.21075e-05	4.2969	UP	CADPS2
2.59693	7.13237	5.68317	3.12719e-06	7.32029e-05	4.2809	UP	P4HA2
1.98051	7.32347	5.67988	3.15662e-06	7.38089e-05	4.27166	UP	PARM1
0.853094	12.6729	5.67708	3.18189e-06	7.42126e-05	4.26379	NOT	PRRC2C
1.05096	11.4447	5.67659	3.18635e-06	7.42126e-05	4.2624	UP	NUTF2
-3.25182	6.07556	-5.67659	3.18636e-06	7.42126e-05	4.2624	DOWN	AQP9
-0.645556	11.0782	-5.67639	3.18812e-06	7.42126e-05	4.26186	NOT	CHMP2A
2.24781	12.3299	5.66954	3.25091e-06	7.55901e-05	4.2426	UP	HLA-DPA1
-1.42751	12.699	-5.66847	3.26087e-06	7.56955e-05	4.23959	DOWN	GIHCG
-0.901431	9.59104	-5.66827	3.26271e-06	7.56955e-05	4.23903	NOT	TGFBRAP1
1.01695	11.3793	5.66731	3.27162e-06	7.58181e-05	4.23634	UP	ZNF493
0.967696	8.17643	5.6661	3.28295e-06	7.59962e-05	4.23293	NOT	MLPH
0.969054	8.67647	5.6657	3.28672e-06	7.5999e-05	4.23179	NOT	CYGB
1.2552	8.88283	5.66496	3.29358e-06	7.60732e-05	4.22974	UP	SPRR4
1.18164	8.08502	5.66346	3.30773e-06	7.63157e-05	4.2255	UP	GPR20
1.00214	8.5358	5.66124	3.32868e-06	7.66621e-05	4.21927	UP	JAG2
1.7526	6.25973	5.66109	3.3301e-06	7.66621e-05	4.21885	UP	FABP3
2.16774	5.70132	5.6599	3.34143e-06	7.68382e-05	4.2155	UP	FXYD1
2.06741	6.68761	5.65837	3.35598e-06	7.70878e-05	4.21121	UP	ADAM23
1.01196	7.22876	5.65782	3.36128e-06	7.71244e-05	4.20966	UP	THNSL2
1.67981	7.21394	5.65377	3.40024e-06	7.79328e-05	4.19828	UP	AOPEP
1.54168	13.7968	5.64912	3.44556e-06	7.88848e-05	4.18521	UP	NACA4P
-2.46466	7.5979	-5.64654	3.47096e-06	7.93704e-05	4.17796	DOWN	LIAS
1.70653	6.6126	5.6462	3.47438e-06	7.93704e-05	4.17699	UP	EMILIN3
0.989539	10.6107	5.64572	3.4791e-06	7.93913e-05	4.17565	NOT	LINC01000
1.88598	8.32243	5.64447	3.49155e-06	7.95883e-05	4.17213	UP	FCHO2
-1.54299	8.84042	-5.6433	3.5032e-06	7.97667e-05	4.16884	DOWN	PAXX
2.05203	8.34485	5.64229	3.51327e-06	7.99087e-05	4.16601	UP	TMEM273
1.15785	8.48858	5.64045	3.53171e-06	8.02054e-05	4.16084	UP	PRINS
1.60397	9.52193	5.63987	3.53758e-06	8.02054e-05	4.1592	UP	ATG16L2
-1.14949	10.6307	-5.63984	3.53785e-06	8.02054e-05	4.15913	DOWN	ANAPC1
-2.33947	5.54606	-5.63877	3.54864e-06	8.03627e-05	4.15612	DOWN	FOLR3
1.58864	10.7282	5.63752	3.56135e-06	8.05629e-05	4.1526	UP	NUP210
-0.749149	12.5293	-5.6363	3.57373e-06	8.06738e-05	4.14917	NOT	ENSA
1.85365	8.68227	5.63628	3.57398e-06	8.06738e-05	4.1491	UP	GIMAP8
2.23406	6.31645	5.63084	3.62973e-06	8.17611e-05	4.13383	UP	WLS
0.866647	10.4776	5.63082	3.62999e-06	8.17611e-05	4.13376	NOT	ZZEF1
-2.38984	4.94769	-5.62887	3.65017e-06	8.21269e-05	4.12829	DOWN	CCNT2-AS1
-2.24595	5.85117	-5.62823	3.6568e-06	8.21874e-05	4.12649	DOWN	CYP2D6
2.59484	7.91871	5.62747	3.66473e-06	8.2277e-05	4.12436	UP	AFDN
-1.21695	9.6691	-5.62412	3.69997e-06	8.2936e-05	4.11492	DOWN	PRAF2
-0.732616	11.3654	-5.62392	3.70204e-06	8.2936e-05	4.11436	NOT	SYF2
-2.51642	5.99022	-5.62034	3.73996e-06	8.36957e-05	4.10431	DOWN	ORM1
-0.974651	10.3126	-5.61659	3.78014e-06	8.45041e-05	4.09376	NOT	ZNF277
-1.19187	9.17406	-5.6159	3.78757e-06	8.45797e-05	4.09182	DOWN	PGAP6
1.01439	8.01049	5.6128	3.82125e-06	8.52404e-05	4.08309	UP	IQCK
-0.869256	11.9266	-5.61237	3.82593e-06	8.52536e-05	4.08188	NOT	COX11
1.00509	10.094	5.61173	3.83286e-06	8.53169e-05	4.0801	UP	ARMC8
1.12721	9.81203	5.60753	3.87899e-06	8.62516e-05	4.06829	UP	TSPAN14
-1.04922	10.3128	-5.60701	3.88479e-06	8.62887e-05	4.06682	DOWN	MRPS23
2.16144	8.40601	5.60636	3.89193e-06	8.63552e-05	4.06501	UP	STEAP4
1.54664	7.06065	5.60159	3.94524e-06	8.74452e-05	4.05158	UP	TNS2
-2.11795	7.87199	-5.5979	3.98699e-06	8.82766e-05	4.0412	DOWN	PPP2R2D
0.634149	10.6107	5.59659	4.00183e-06	8.84256e-05	4.03753	NOT	PIGG
1.06427	10.8686	5.59656	4.0022e-06	8.84256e-05	4.03744	UP	FKSG49
-0.933232	10.169	-5.59518	4.01791e-06	8.86789e-05	4.03358	NOT	CEBPZ
1.14128	10.1524	5.59377	4.0341e-06	8.8942e-05	4.02961	UP	FAXDC2
-0.964516	11.4401	-5.59319	4.04079e-06	8.89954e-05	4.02798	NOT	HIKESHI
2.22357	7.36218	5.59058	4.071e-06	8.95663e-05	4.02063	UP	PTGR1
-1.70082	8.02713	-5.58982	4.07977e-06	8.96647e-05	4.0185	DOWN	LRRC61
1.60496	6.38789	5.58863	4.09367e-06	8.98412e-05	4.01515	UP	LINC00924
1.41848	6.5101	5.5884	4.09642e-06	8.98412e-05	4.01449	UP	CSN2
-1.26105	9.45774	-5.58742	4.10784e-06	8.9997e-05	4.01174	DOWN	ALAD
-0.97732	11.1352	-5.58424	4.14522e-06	9.07206e-05	4.00281	NOT	PTRHD1
1.32391	11.3632	5.58304	4.15947e-06	9.09371e-05	3.99942	UP	ANKRD10-IT1
1.63558	8.00675	5.58244	4.16652e-06	9.09959e-05	3.99775	UP	FAM114A1
-2.09721	4.62242	-5.58076	4.1865e-06	9.13366e-05	3.99303	DOWN	PCDHB13
1.01386	8.51794	5.57952	4.20143e-06	9.15665e-05	3.98952	UP	TGFB3
-1.67913	7.73406	-5.57793	4.2204e-06	9.18841e-05	3.98507	DOWN	LINC03011
2.29591	7.57119	5.57622	4.24104e-06	9.2237e-05	3.98026	UP	MAGI2-AS3
2.58337	6.28392	5.57186	4.29406e-06	9.3293e-05	3.968	UP	ANGPT2
3.17122	8.5096	5.5706	4.30962e-06	9.35335e-05	3.96444	UP	MMP2
1.10584	11.4849	5.56308	4.40295e-06	9.54598e-05	3.9433	UP	PIK3C2B
-2.28784	9.01257	-5.56236	4.41197e-06	9.55561e-05	3.94129	DOWN	BCL2A1
-1.21391	10.2989	-5.56104	4.42858e-06	9.57301e-05	3.93758	DOWN	AGA
1.39378	8.47677	5.561	4.42919e-06	9.57301e-05	3.93744	UP	ADAP2
0.940925	11.4229	5.56015	4.43995e-06	9.58633e-05	3.93505	NOT	RAB3GAP1
-0.920738	8.86623	-5.55959	4.44698e-06	9.59159e-05	3.93349	NOT	POMGNT1
2.07315	6.94434	5.55892	4.4555e-06	9.60003e-05	3.9316	UP	RASL12
-1.1509	9.4722	-5.55472	4.5092e-06	9.70571e-05	3.91979	DOWN	LZIC
-2.18974	7.43515	-5.54932	4.57917e-06	9.84615e-05	3.9046	DOWN	ANXA3
1.35958	11.3172	5.54716	4.60745e-06	9.89677e-05	3.89853	UP	IFNGR1
1.46881	8.08997	5.54617	4.62051e-06	9.9146e-05	3.89574	UP	SMPDL3B
-3.84664	11.9507	-5.5382	4.7266e-06	0.000101318	3.87335	DOWN	HBA2
3.30704	6.45478	5.53265	4.80211e-06	0.000102831	3.85772	UP	OLFML3
0.921057	7.83118	5.53018	4.83605e-06	0.000103452	3.85077	NOT	OFCC1
-1.16563	9.57855	-5.52928	4.84838e-06	0.000103609	3.84826	DOWN	NUDT22
-0.67994	10.9242	-5.52684	4.88236e-06	0.000104229	3.84137	NOT	KYAT3
2.29821	6.0687	5.52387	4.92381e-06	0.000105006	3.83304	UP	LINC01905
2.87559	6.71582	5.51975	4.98201e-06	0.000106136	3.82145	UP	SOWAHC
1.1951	9.2862	5.5194	4.98696e-06	0.000106136	3.82047	UP	MACF1
-1.08095	10.5016	-5.51884	4.99491e-06	0.000106197	3.8189	DOWN	MICOS13
0.948563	9.49276	5.51782	5.00957e-06	0.0001064	3.81601	NOT	REEP4
-0.984851	9.85396	-5.51597	5.03606e-06	0.000106854	3.81081	NOT	YIF1A
-0.974073	9.54257	-5.51335	5.07387e-06	0.000107546	3.80343	NOT	ARMCX5
1.37296	7.93164	5.5129	5.08035e-06	0.000107575	3.80217	UP	LINC00312
1.44632	8.04187	5.51214	5.09136e-06	0.000107698	3.80004	UP	MXRA8
-2.85807	6.45907	-5.5089	5.13863e-06	0.000108553	3.79093	DOWN	ZNF668
-1.7337	6.64378	-5.50866	5.14219e-06	0.000108553	3.79025	DOWN	VASH1-AS1
2.51698	5.5001	5.50524	5.19248e-06	0.000109504	3.78065	UP	HRH1
2.06606	9.8021	5.50427	5.20692e-06	0.000109698	3.77791	UP	HEG1
1.52708	7.75693	5.50198	5.24112e-06	0.000110254	3.77146	UP	DBF4B
2.37629	5.31344	5.50168	5.24555e-06	0.000110254	3.77062	UP	TRPC6
-2.36308	7.21649	-5.50144	5.24917e-06	0.000110254	3.76994	DOWN	NCLN
-0.79923	9.44386	-5.49985	5.27296e-06	0.000110642	3.76549	NOT	MED29
0.831062	9.11935	5.49903	5.28541e-06	0.000110792	3.76316	NOT	PRDM10
-0.995219	10.859	-5.49747	5.30888e-06	0.000111172	3.75879	NOT	LINC01003
1.9405	7.41721	5.49698	5.31632e-06	0.000111216	3.75741	UP	GPR34
1.14951	7.5455	5.49599	5.33135e-06	0.000111419	3.75463	UP	CYP2C9
1.14107	9.5075	5.49428	5.35748e-06	0.000111853	3.74981	UP	THUMPD3-AS1
-0.880578	10.5847	-5.49359	5.36796e-06	0.00011196	3.74788	NOT	CENPX
1.33111	8.89657	5.49187	5.39449e-06	0.0001124	3.74302	UP	HYAL2
-1.92951	7.05685	-5.491	5.4078e-06	0.000112565	3.74059	DOWN	FAHD2CP
1.0289	6.6989	5.48871	5.44333e-06	0.000113192	3.73413	UP	LINC02350
-1.191	9.77836	-5.48735	5.46439e-06	0.000113517	3.73033	DOWN	ASH1L-AS1
2.11402	9.62335	5.48671	5.47445e-06	0.000113613	3.72851	UP	NEURL1B
-0.932111	8.13934	-5.48615	5.4832e-06	0.000113681	3.72694	NOT	ZSCAN16-AS1
-0.923522	10.3709	-5.48358	5.52352e-06	0.000114403	3.71972	NOT	NDUFA7
-0.901967	9.32837	-5.48124	5.56051e-06	0.000115055	3.71314	NOT	PNKP
-1.81791	8.47966	-5.47578	5.64787e-06	0.000116747	3.69777	DOWN	BCKDHB
-1.29189	9.93607	-5.47505	5.65965e-06	0.000116875	3.69572	DOWN	PHF19
0.84564	11.4329	5.47342	5.68595e-06	0.000117302	3.69115	NOT	NR2C2
-0.963411	7.8428	-5.46813	5.77248e-06	0.000118969	3.67626	NOT	MAP6D1
-1.27449	11.4411	-5.46766	5.78014e-06	0.000119009	3.67495	DOWN	SLC25A46
2.83562	6.61226	5.46719	5.78805e-06	0.000119055	3.6736	UP	PLOD2
1.03459	8.1057	5.46648	5.79966e-06	0.000119176	3.67163	UP	AK8
-0.783851	9.90888	-5.46601	5.80744e-06	0.000119218	3.67031	NOT	PPCS
1.1414	8.56321	5.46535	5.81849e-06	0.000119328	3.66843	UP	LRRC37A3
1.63031	7.49691	5.46432	5.83562e-06	0.000119537	3.66553	UP	CPNE5
-0.957455	9.50895	-5.46405	5.84014e-06	0.000119537	3.66477	NOT	TSR3
1.25194	8.58795	5.46106	5.89009e-06	0.000120441	3.65638	UP	FAM83A
-0.932925	10.1631	-5.45941	5.9179e-06	0.000120891	3.65173	NOT	KCTD18
1.96056	5.58125	5.45851	5.93309e-06	0.000121083	3.64921	UP	SCARA5
-0.960807	10.8391	-5.45526	5.98848e-06	0.000122094	3.64005	NOT	TMEM167B
-0.963055	8.23084	-5.44967	6.08473e-06	0.000123935	3.62433	NOT	CORO7
-1.38002	7.42078	-5.44916	6.09348e-06	0.000123992	3.62292	DOWN	ALG12
-1.42321	6.96803	-5.44774	6.11826e-06	0.000124375	3.61892	DOWN	ZFP69B
-0.756744	10.4528	-5.44719	6.12786e-06	0.000124449	3.61737	NOT	ZBTB8OS
2.81744	5.95724	5.44612	6.14674e-06	0.000124711	3.61434	UP	MYO6
-0.743702	9.12068	-5.44334	6.19556e-06	0.000125579	3.60654	NOT	RBBP9
2.12993	4.80804	5.44172	6.22431e-06	0.000126039	3.60198	UP	ADGRL3
1.25673	8.05632	5.43819	6.28732e-06	0.000127192	3.59205	UP	LINC00523
0.910362	9.94832	5.43245	6.39116e-06	0.000129167	3.57591	NOT	PAX8
-0.879178	12.2248	-5.43169	6.40508e-06	0.000129214	3.57377	NOT	NEDD8
-0.96637	9.05384	-5.43165	6.40587e-06	0.000129214	3.57364	NOT	AGBL5
-3.30069	7.31011	-5.4264	6.50255e-06	0.000131037	3.55888	DOWN	RNASE3
0.979827	10.3098	5.42546	6.52001e-06	0.000131262	3.55624	NOT	UBE2NL
1.03711	10.5076	5.42484	6.53161e-06	0.000131369	3.55449	UP	SSH2
0.80638	12.0258	5.42366	6.55349e-06	0.000131682	3.55119	NOT	RBM5
-0.987025	10.0981	-5.42239	6.57739e-06	0.000132035	3.54761	NOT	PRKAG1
1.16185	12.5546	5.42097	6.60413e-06	0.000132445	3.54361	UP	COX3
-1.09886	9.76976	-5.41611	6.69639e-06	0.000134166	3.52994	DOWN	RFX5-AS1
-1.06169	9.77262	-5.4135	6.7465e-06	0.00013504	3.52259	DOWN	WAC-AS1
-0.772295	10.0469	-5.41201	6.77517e-06	0.000135484	3.51841	NOT	DPM3
-1.28312	10.3949	-5.41084	6.79777e-06	0.000135806	3.51513	DOWN	ITGB1BP1
1.17335	10.1717	5.4068	6.87661e-06	0.000137249	3.50377	UP	FGD2
1.1462	10.618	5.40637	6.88512e-06	0.000137288	3.50255	UP	ASXL1
0.886608	9.41309	5.40535	6.90514e-06	0.000137555	3.49969	NOT	POLR2J4
-1.01019	9.77546	-5.40242	6.96327e-06	0.000138581	3.49143	DOWN	SFR1
-1.15749	10.214	-5.40063	6.99889e-06	0.000139157	3.4864	DOWN	ARRB2
1.28225	8.14907	5.39537	7.10475e-06	0.000141002	3.47161	UP	LOC101927513
-1.23564	9.6277	-5.39535	7.10517e-06	0.000141002	3.47155	DOWN	EIPR1
-0.972544	10.4606	-5.3945	7.12235e-06	0.000141208	3.46918	NOT	SLC30A9
0.797213	12.6477	5.39337	7.14545e-06	0.000141401	3.46599	NOT	ELAVL1
-0.773184	13.2937	-5.39317	7.14953e-06	0.000141401	3.46542	NOT	UQCRFS1
0.982714	7.92564	5.39303	7.1524e-06	0.000141401	3.46503	NOT	CALHM1
-1.08489	10.1176	-5.39194	7.17475e-06	0.000141708	3.46196	DOWN	CHMP2B
-0.988271	10.7872	-5.3915	7.18374e-06	0.000141752	3.46072	NOT	CCDC59
2.94813	7.43291	5.39005	7.21355e-06	0.000142205	3.45664	UP	EBF1
1.56104	7.25279	5.38915	7.23199e-06	0.000142434	3.45413	UP	H3C6
-1.91073	6.78596	-5.38716	7.27326e-06	0.000143112	3.44852	DOWN	FLYWCH2
-0.918185	8.75853	-5.38625	7.29218e-06	0.000143175	3.44596	NOT	THOP1
-1.14129	9.03666	-5.38615	7.29425e-06	0.000143175	3.44568	DOWN	CTNNBIP1
-0.750185	9.14725	-5.38602	7.29707e-06	0.000143175	3.4453	NOT	ALG9
-0.78098	11.9919	-5.38387	7.34184e-06	0.000143918	3.43927	NOT	VPS51
-1.17416	8.5003	-5.37037	7.63051e-06	0.000149436	3.40129	DOWN	CYP20A1
-2.43786	7.57601	-5.36882	7.66415e-06	0.000149954	3.39695	DOWN	GYPB
1.63278	10.2598	5.36727	7.69826e-06	0.00015048	3.39258	UP	HLA-DMB
-1.05821	10.1901	-5.36525	7.74287e-06	0.000151211	3.38689	DOWN	DDA1
-2.70078	6.72645	-5.36491	7.75019e-06	0.000151212	3.38596	DOWN	BST1
-1.11938	8.54408	-5.36428	7.7643e-06	0.000151346	3.38417	DOWN	ABHD13
-0.877346	9.48484	-5.35896	7.88307e-06	0.000153462	3.36921	NOT	MAPKAPK5
-0.907473	10.3776	-5.35876	7.88756e-06	0.000153462	3.36865	NOT	CCDC91
-0.947941	10.4552	-5.35773	7.91081e-06	0.000153771	3.36575	NOT	DNAJC2
0.811803	11.923	5.35108	8.06247e-06	0.000156573	3.34705	NOT	NFATC2IP
3.18576	6.6754	5.34759	8.14323e-06	0.000157994	3.33723	UP	ADH1B
1.16303	7.75542	5.34586	8.18359e-06	0.000158629	3.33236	UP	LINC00685
1.1671	8.25112	5.34188	8.27717e-06	0.000160294	3.32117	UP	GPR137B
0.717582	10.213	5.34101	8.29763e-06	0.000160541	3.31874	NOT	MAP3K4
-0.87228	10.9325	-5.33953	8.33272e-06	0.000161071	3.31458	NOT	PSMD9
1.62585	8.04053	5.33263	8.49871e-06	0.000164028	3.29516	UP	PARD6G
-3.37588	5.40834	-5.33221	8.5087e-06	0.000164028	3.294	DOWN	PRAM1
2.15877	6.95569	5.33219	8.50927e-06	0.000164028	3.29393	UP	GJA4
1.00223	8.20266	5.32862	8.59647e-06	0.000165555	3.28389	UP	MAPK10
0.899043	10.4145	5.32746	8.62496e-06	0.000165951	3.28064	NOT	CENATAC
-2.19012	5.66674	-5.32681	8.64102e-06	0.000166032	3.2788	DOWN	MED14OS
2.01615	7.58323	5.32658	8.64682e-06	0.000166032	3.27814	UP	GLIS2
-2.94751	7.25021	-5.32632	8.65305e-06	0.000166032	3.27743	DOWN	GNLY
2.96816	5.86178	5.32459	8.69589e-06	0.000166615	3.27257	UP	INHBB
2.07838	7.64952	5.32445	8.69942e-06	0.000166615	3.27217	UP	ASB16
-1.98448	9.04122	-5.32183	8.76471e-06	0.000167712	3.26481	DOWN	CST7
1.02261	9.84745	5.32135	8.77678e-06	0.000167789	3.26345	UP	TMEM168
-0.673565	12.0865	-5.31653	8.89837e-06	0.000169957	3.24991	NOT	CLNS1A
-0.684008	11.1501	-5.31591	8.9142e-06	0.000170104	3.24816	NOT	MIEN1
1.40318	8.98353	5.31423	8.95704e-06	0.000170765	3.24344	UP	RASSF4
-0.868417	10.4078	-5.31035	9.05694e-06	0.000172512	3.23252	NOT	NDUFB7
-2.51409	6.29895	-5.30904	9.09097e-06	0.000173002	3.22882	DOWN	TREM1
-0.926681	11.3648	-5.30825	9.11139e-06	0.000173233	3.22661	NOT	DNTTIP2
2.28053	11.0619	5.30683	9.14841e-06	0.000173778	3.22262	UP	FSTL1
-3.62599	8.29207	-5.30518	9.19168e-06	0.000174441	3.21798	DOWN	RNASE2
2.07901	7.96413	5.3046	9.20682e-06	0.00017457	3.21636	UP	GPR176
2.80292	6.20202	5.30335	9.23967e-06	0.000175033	3.21285	UP	SSPN
-0.994232	10.4427	-5.30282	9.25377e-06	0.000175142	3.21135	NOT	SVBP
1.19276	10.3821	5.30156	9.28706e-06	0.000175612	3.20781	UP	CREBZF
1.5359	8.4884	5.30098	9.30248e-06	0.00017568	3.20618	UP	LOXL2
-0.754834	10.514	-5.3005	9.3153e-06	0.00017568	3.20482	NOT	FLII
-0.809796	11.0637	-5.30048	9.31593e-06	0.00017568	3.20476	NOT	PPP1R14B
2.1142	4.27724	5.29905	9.35404e-06	0.000176239	3.20074	UP	TGM7
1.29551	8.61307	5.29864	9.36488e-06	0.000176285	3.1996	UP	CD200R1
1.53471	9.65335	5.29751	9.3951e-06	0.000176694	3.19643	UP	PLPP1
1.1122	8.93432	5.29178	9.55027e-06	0.00017945	3.1803	UP	VPS37C
-1.03236	8.81622	-5.28918	9.62143e-06	0.000180584	3.17299	DOWN	TOR2A
1.29785	7.53668	5.28894	9.62789e-06	0.000180584	3.17233	UP	DNAJC9-AS1
-1.88719	6.70894	-5.28832	9.64497e-06	0.000180741	3.17059	DOWN	LOC102723665
1.01345	8.76163	5.28405	9.76335e-06	0.000182796	3.15858	UP	PPP3R1
3.29482	9.12465	5.28079	9.85473e-06	0.000184341	3.14941	UP	CLU
0.746271	9.63395	5.27893	9.90732e-06	0.000185159	3.14417	NOT	SUPV3L1
2.15957	7.21195	5.26837	1.02105e-05	0.000190654	3.1145	UP	MYO5B
1.2013	9.43534	5.26651	1.02649e-05	0.000191499	3.10927	UP	LINC00957
3.04425	8.32698	5.26575	1.02873e-05	0.000191744	3.10713	UP	SPP1
1.15073	9.81726	5.26362	1.03501e-05	0.000192743	3.10113	UP	ZNF518A
-0.710188	10.4262	-5.26302	1.03677e-05	0.000192899	3.09946	NOT	EXOSC1
1.06626	10.7728	5.25962	1.04689e-05	0.000194607	3.08991	UP	ZFC3H1
1.24239	9.01431	5.25816	1.05125e-05	0.000195245	3.08581	UP	FAM185A
-2.08226	7.11825	-5.24755	1.0836e-05	0.000201074	3.05599	DOWN	ZDHHC12
1.55398	7.60169	5.24607	1.08821e-05	0.000201664	3.05181	UP	NR2F1-AS1
-1.04324	8.37745	-5.2459	1.08872e-05	0.000201664	3.05135	DOWN	TMEM101
0.708916	10.1287	5.24368	1.09567e-05	0.000202772	3.04509	NOT	SIK3
-2.32153	5.42005	-5.24108	1.10384e-05	0.000204102	3.03778	DOWN	CCDC106
2.19718	5.32567	5.23899	1.11044e-05	0.000204976	3.03192	UP	LOC100505685
-0.837145	10.0652	-5.23896	1.11053e-05	0.000204976	3.03183	NOT	ILKAP
-1.24856	7.13751	-5.23585	1.12045e-05	0.000206484	3.02308	DOWN	CLEC4D
0.832911	11.4778	5.23577	1.12068e-05	0.000206484	3.02288	NOT	NUP153
-0.877463	10.4124	-5.2351	1.12285e-05	0.000206667	3.02098	NOT	CWC27
2.0448	6.19556	5.23485	1.12365e-05	0.000206667	3.02027	UP	PGM5
-1.21137	12.0344	-5.23101	1.13603e-05	0.00020876	3.00949	DOWN	ICAM3
0.644645	10.6669	5.23055	1.13752e-05	0.000208849	3.00821	NOT	EHMT1
-1.22701	8.61751	-5.22935	1.14142e-05	0.000209381	3.00483	DOWN	GATB
1.22866	8.71673	5.22767	1.14691e-05	0.000210203	3.00011	UP	RSKR
0.820336	9.58212	5.22674	1.14997e-05	0.000210578	2.9975	NOT	SSH1
1.77675	6.22817	5.22401	1.15899e-05	0.000212044	2.98981	UP	TSPAN15
-1.65542	6.10915	-5.22239	1.16435e-05	0.000212691	2.98527	DOWN	TAF1A-AS1
2.67122	9.49919	5.22218	1.16505e-05	0.000212691	2.98467	UP	TGFBI
-1.18449	9.40138	-5.22197	1.16574e-05	0.000212691	2.98409	DOWN	GADD45GIP1
1.27109	7.91003	5.22171	1.1666e-05	0.000212691	2.98337	UP	LOC100507156
-0.833716	10.6689	-5.22064	1.17018e-05	0.000213141	2.98035	NOT	HSPA14
2.54431	7.68455	5.22036	1.17111e-05	0.000213141	2.97957	UP	RIN2
0.791362	10.5063	5.21907	1.17544e-05	0.000213742	2.97594	NOT	TUBGCP3
-0.813357	12.2287	-5.21782	1.17966e-05	0.000214322	2.97242	NOT	MRPS15
1.25601	11.1283	5.21712	1.182e-05	0.000214561	2.97046	UP	EFR3A
1.87318	9.66077	5.2147	1.19019e-05	0.00021586	2.96367	UP	C1orf54
0.651312	11.8571	5.21317	1.19542e-05	0.00021662	2.95936	NOT	TACC1
0.897168	10.7554	5.21038	1.20497e-05	0.00021816	2.95153	NOT	SQSTM1
-1.19733	10.1694	-5.20916	1.20919e-05	0.000218734	2.94809	DOWN	APOBEC3C
-1.25543	9.77999	-5.20675	1.21754e-05	0.000220055	2.94132	DOWN	ING2
1.99804	8.86042	5.20191	1.2345e-05	0.000222926	2.92772	UP	CHST15
1.15366	10.0597	5.19965	1.24248e-05	0.000224174	2.92137	UP	LOC105379752
0.924649	8.54594	5.19807	1.2481e-05	0.000224987	2.91694	NOT	AVPI1
0.880323	9.9128	5.19778	1.24915e-05	0.000224987	2.91611	NOT	PECR
-0.978987	10.692	-5.19746	1.25026e-05	0.000224993	2.91524	NOT	GET3
1.89971	7.45491	5.1951	1.25873e-05	0.000226322	2.90859	UP	BCAM
-0.66406	9.74805	-5.19128	1.27253e-05	0.000228607	2.89787	NOT	POLR3C
-1.74767	8.91233	-5.18891	1.28117e-05	0.00022996	2.89121	DOWN	PLBD1
-2.08633	6.85426	-5.18776	1.28542e-05	0.000230524	2.88796	DOWN	ZNF324
-0.897179	9.00118	-5.18287	1.30349e-05	0.000233564	2.87423	NOT	YARS2
2.48412	6.87006	5.18223	1.30585e-05	0.000233787	2.87245	UP	ME1
2.38081	6.30145	5.18005	1.31402e-05	0.000235047	2.86632	UP	FAM162B
-0.819019	9.72309	-5.17775	1.32267e-05	0.000236367	2.85986	NOT	PGRMC2
0.590086	9.51836	5.17736	1.32417e-05	0.000236367	2.85875	NOT	UBIAD1
2.88721	5.27089	5.17718	1.32485e-05	0.000236367	2.85824	UP	EBF2
2.43164	6.11874	5.17689	1.32593e-05	0.000236367	2.85744	UP	ZBTB46
-0.667498	11.4786	-5.17552	1.33114e-05	0.000237093	2.85358	NOT	ZCRB1
-0.963461	10.1461	-5.17244	1.34289e-05	0.000238982	2.84494	NOT	DERL2
-0.825832	10.434	-5.1716	1.34612e-05	0.000239353	2.84258	NOT	RCHY1
1.18459	8.41527	5.17111	1.348e-05	0.000239411	2.84121	UP	HIPK4
-0.690416	9.37747	-5.17092	1.34875e-05	0.000239411	2.84066	NOT	TARBP2
1.00521	11.7246	5.1699	1.35267e-05	0.000239903	2.83781	UP	MARCHF6
-0.850683	10.449	-5.16956	1.35397e-05	0.00023993	2.83686	NOT	PIN1
-1.09737	9.7713	-5.16866	1.35746e-05	0.000240345	2.83433	DOWN	FARS2
-0.737036	13.1469	-5.16682	1.36461e-05	0.000241405	2.82916	NOT	GMFG
-1.15538	7.37698	-5.16599	1.36787e-05	0.000241643	2.82682	DOWN	FOXO4
-1.86094	4.84737	-5.16588	1.36827e-05	0.000241643	2.82653	DOWN	UFSP1
1.67607	6.17823	5.16443	1.37398e-05	0.000242446	2.82244	UP	PAX4
-0.753078	10.2162	-5.16168	1.38479e-05	0.000244147	2.81473	NOT	MRPS7
1.05481	8.1696	5.15822	1.39856e-05	0.000246366	2.805	UP	LINC02838
2.52677	6.49722	5.1564	1.40583e-05	0.000247437	2.7999	UP	GPX8
1.64325	8.60025	5.15562	1.40898e-05	0.000247784	2.7977	UP	STAB1
-1.08587	7.6154	-5.15458	1.41317e-05	0.000248108	2.79478	DOWN	DICER1-AS1
0.640738	9.96241	5.15457	1.41321e-05	0.000248108	2.79476	NOT	UPF1
1.02065	8.35394	5.15381	1.41627e-05	0.000248437	2.79262	UP	RILPL1
-1.52811	7.00492	-5.15104	1.42752e-05	0.0002502	2.78484	DOWN	KMT2E-AS1
-1.02917	9.38604	-5.15032	1.43046e-05	0.000250363	2.78282	DOWN	SLC25A26
-1.01961	7.98518	-5.15023	1.43085e-05	0.000250363	2.78256	DOWN	IRAK1BP1
0.982628	11.1145	5.14748	1.44211e-05	0.0002521	2.77485	NOT	IFNGR2
1.13981	11.5012	5.14722	1.4432e-05	0.0002521	2.77411	UP	ENTPD4
1.88959	7.243	5.14479	1.45324e-05	0.000253642	2.76729	UP	ADCY4
-0.999254	8.92449	-5.14409	1.45616e-05	0.000253939	2.76532	NOT	PTPMT1
-0.699228	10.6435	-5.14303	1.46055e-05	0.000254329	2.76235	NOT	PRPSAP2
1.17072	7.23446	5.14296	1.46084e-05	0.000254329	2.76216	UP	ACSS3
-2.32264	6.17544	-5.14229	1.46364e-05	0.000254557	2.76028	DOWN	ZNF529-AS1
1.21797	10.8826	5.14207	1.46458e-05	0.000254557	2.75964	UP	CCDC18-AS1
-3.02845	7.18567	-5.14063	1.47062e-05	0.000255314	2.7556	DOWN	RETN
-0.769637	10.2082	-5.14024	1.47223e-05	0.000255314	2.75452	NOT	RPF2
0.984023	7.90913	5.14015	1.47261e-05	0.000255314	2.75427	NOT	LINC01648
1.03184	12.3833	5.13918	1.47673e-05	0.000255814	2.75153	UP	CD63
-2.10539	7.58926	-5.13839	1.48006e-05	0.000256179	2.74931	DOWN	TMCC2
1.05566	8.76072	5.13712	1.48542e-05	0.000256894	2.74576	UP	SSBP3-AS1
-1.78497	4.63601	-5.13627	1.48905e-05	0.000257308	2.74336	DOWN	RPRML
1.32067	7.60646	5.13473	1.4956e-05	0.000258226	2.73904	UP	PRPH
-0.86479	11.6105	-5.13362	1.50035e-05	0.000258832	2.73593	NOT	HAUS1
0.911271	10.6207	5.13149	1.50951e-05	0.000260148	2.72994	NOT	NDE1
-1.02034	8.50905	-5.13126	1.51047e-05	0.000260148	2.72931	DOWN	LMBR1
0.594405	10.1945	5.13054	1.51359e-05	0.00026047	2.72729	NOT	CLASP1
-1.9617	5.20018	-5.12929	1.51901e-05	0.000260967	2.72377	DOWN	LOC101927330
2.35366	6.68982	5.12918	1.51948e-05	0.000260967	2.72347	UP	HOXC6
-0.829132	10.1474	-5.12896	1.52046e-05	0.000260967	2.72284	NOT	LCMT1
-0.695585	11.9328	-5.12848	1.52254e-05	0.000260967	2.72149	NOT	MRPL47
0.921865	7.1743	5.12843	1.52274e-05	0.000260967	2.72136	NOT	HABP2
1.27652	6.83379	5.12678	1.52995e-05	0.000261989	2.71672	UP	NFATC4
0.688977	9.53417	5.12445	1.54014e-05	0.000263516	2.7102	NOT	KATNIP
-1.09057	10.1504	-5.12301	1.5465e-05	0.000264389	2.70614	DOWN	PCCB
4.5752	9.02211	5.12126	1.55426e-05	0.000265497	2.70122	UP	CCL21
-0.687592	9.83453	-5.11963	1.56152e-05	0.000266518	2.69665	NOT	YIF1B
1.67043	7.71536	5.11783	1.56953e-05	0.000267667	2.69161	UP	LOC105374690
-0.830111	10.5897	-5.11461	1.58403e-05	0.000269919	2.68257	NOT	RPS19BP1
1.81878	7.69105	5.11208	1.59551e-05	0.000271654	2.67548	UP	LOC105370569
1.06184	7.60975	5.11179	1.59684e-05	0.000271658	2.67466	UP	AK4
-1.32882	9.44086	-5.10751	1.6165e-05	0.000274502	2.66263	DOWN	GMDS
1.67675	10.4067	5.1075	1.61652e-05	0.000274502	2.66262	UP	FUCA1
-1.21523	10.1501	-5.10714	1.61822e-05	0.000274502	2.66158	DOWN	HMBS
-0.712281	10.1394	-5.10701	1.61882e-05	0.000274502	2.66122	NOT	UCKL1
-1.12513	11.0479	-5.10666	1.6204e-05	0.000274547	2.66026	DOWN	CPT1A
-0.970164	7.47895	-5.10581	1.62434e-05	0.000274991	2.65787	NOT	ANKRD13B
2.11059	8.39453	5.10513	1.62751e-05	0.000275305	2.65596	UP	HES1
-0.746255	11.4853	-5.10465	1.62973e-05	0.000275456	2.65462	NOT	ZNF639
-1.0146	10.8569	-5.10095	1.64705e-05	0.000278121	2.64423	DOWN	MRPS30
-1.20723	8.03111	-5.10071	1.64816e-05	0.000278121	2.64357	DOWN	ST20-AS1
-0.914576	11.6402	-5.09861	1.65808e-05	0.000279568	2.63767	NOT	MOAP1
-1.4283	8.75662	-5.09824	1.65984e-05	0.000279639	2.63663	DOWN	CCDC57
-1.07763	9.57716	-5.09641	1.66856e-05	0.000280881	2.63148	DOWN	DLEU1
-0.95182	9.72658	-5.096	1.67049e-05	0.000280979	2.63034	NOT	PTPA
-1.20618	8.53325	-5.09562	1.67231e-05	0.000281058	2.62928	DOWN	NUBPL
1.63761	6.88674	5.09416	1.6793e-05	0.000281828	2.62518	UP	LINC01398
-0.97791	7.89254	-5.0941	1.67959e-05	0.000281828	2.625	NOT	MTFMT
-0.829166	9.66496	-5.09234	1.68806e-05	0.000282935	2.62006	NOT	THOC5
2.69677	7.48472	5.09216	1.6889e-05	0.000282935	2.61957	UP	KDR
2.68209	11.6212	5.0907	1.69597e-05	0.000283891	2.61547	UP	EGR1
0.866003	7.56597	5.08956	1.70151e-05	0.00028459	2.61226	NOT	KRTAP8-1
1.00557	11.3282	5.08826	1.70785e-05	0.000285422	2.60861	UP	ZNF217
1.6967	9.92724	5.08683	1.71483e-05	0.000286359	2.6046	UP	STX17-DT
1.21763	7.39599	5.08604	1.71869e-05	0.000286633	2.60239	UP	HTR3A
-0.558516	12.0468	-5.08593	1.71922e-05	0.000286633	2.60209	NOT	STMP1
-1.20811	8.00584	-5.08434	1.72705e-05	0.000287709	2.59762	DOWN	THAP2
-1.09111	8.73441	-5.0832	1.7327e-05	0.000288419	2.59441	DOWN	GUF1
-0.752997	10.2556	-5.08281	1.7346e-05	0.000288505	2.59334	NOT	FAM204A
-1.032	9.11361	-5.08011	1.74806e-05	0.000290513	2.58574	DOWN	CREB3
1.79678	6.33315	5.07845	1.75635e-05	0.000291657	2.58109	UP	SYNGR4
-0.697743	11.6302	-5.07629	1.7672e-05	0.000293225	2.57504	NOT	SUCLG1
-0.800233	8.66165	-5.07511	1.77317e-05	0.000293982	2.57173	NOT	PDSS2
-0.987272	8.3561	-5.0746	1.77575e-05	0.000294176	2.5703	NOT	ASB6
-0.754444	10.9174	-5.07401	1.77873e-05	0.000294436	2.56865	NOT	MRPS36
-1.16545	9.32431	-5.07295	1.78416e-05	0.0002951	2.56566	DOWN	GNL3L
0.839655	8.15472	5.07213	1.78833e-05	0.000295556	2.56336	NOT	XDH
-1.30958	8.30628	-5.07172	1.79042e-05	0.000295668	2.56221	DOWN	C2orf76
-0.818843	8.97535	-5.07021	1.79816e-05	0.00029671	2.55798	NOT	SETMAR
1.18904	7.33677	5.06942	1.80223e-05	0.000296836	2.55576	UP	NRP2
2.42198	6.12174	5.0694	1.80234e-05	0.000296836	2.55569	UP	ZNF532
1.31534	6.66786	5.06923	1.80319e-05	0.000296836	2.55523	UP	ADAMTSL3
0.685742	7.30578	5.06883	1.80528e-05	0.000296945	2.5541	NOT	GREB1L
-1.1166	8.8792	-5.06813	1.80885e-05	0.000297299	2.55215	DOWN	SPACA9
-0.857294	10.0497	-5.06712	1.81407e-05	0.000297921	2.54932	NOT	CCDC25
0.668134	10.6834	5.06456	1.82742e-05	0.000299878	2.54212	NOT	RAB5B
1.91405	6.22122	5.06272	1.837e-05	0.000301213	2.53698	UP	PYY
0.692604	10.4966	5.0622	1.83974e-05	0.000301425	2.53552	NOT	TMEM241
0.60432	10.4421	5.05882	1.85758e-05	0.00030411	2.52603	NOT	FBXL20
-0.544833	14.1186	-5.05747	1.86475e-05	0.000305043	2.52225	NOT	SNRPD2
-1.14943	9.29255	-5.0569	1.86783e-05	0.000305307	2.52063	DOWN	KRBOX4
-1.28631	9.44001	-5.05645	1.87018e-05	0.000305453	2.5194	DOWN	MPND
-1.07726	9.82251	-5.05442	1.88106e-05	0.000306888	2.5137	DOWN	MPG
1.12599	6.47127	5.05426	1.88191e-05	0.000306888	2.51326	UP	KRTAP7-1
-0.988443	9.82534	-5.05316	1.88787e-05	0.00030762	2.51015	NOT	ZSWIM7
-1.55636	7.4958	-5.05256	1.8911e-05	0.000307906	2.50847	DOWN	SWT1
0.583745	10.5123	5.05094	1.89984e-05	0.000309086	2.50394	NOT	TJAP1
-1.12539	8.39975	-5.04627	1.92537e-05	0.000312856	2.49083	DOWN	RPUSD2
-0.69569	11.7058	-5.04615	1.926e-05	0.000312856	2.4905	NOT	THAP12
-0.761831	12.8185	-5.04397	1.93801e-05	0.00031456	2.4844	NOT	RSL24D1
0.714162	11.3435	5.04309	1.94289e-05	0.000315107	2.48193	NOT	SLC20A1
1.29242	7.49496	5.0407	1.95623e-05	0.000317025	2.47521	UP	TBXA2R
-2.26934	7.36461	-5.04002	1.96004e-05	0.000317395	2.4733	DOWN	PXN-AS1
-0.964211	10.2207	-5.03967	1.96197e-05	0.000317461	2.47233	NOT	ZNF32
0.73959	9.69639	5.03772	1.9729e-05	0.00031886	2.46687	NOT	ZBTB40
2.63277	7.24772	5.03759	1.97367e-05	0.00031886	2.46649	UP	SPRED1
1.05028	7.75202	5.03665	1.97894e-05	0.000319463	2.46387	UP	ITPK1-AS1
1.71552	6.76028	5.03463	1.99039e-05	0.000321063	2.45821	UP	NT5C1A
1.45335	7.34963	5.03148	2.00837e-05	0.000323714	2.44937	UP	SEMA4G
2.1836	5.86693	5.03059	2.01347e-05	0.000324285	2.44688	UP	EMILIN1
0.697676	9.42205	5.02908	2.02217e-05	0.000325063	2.44265	NOT	POU2F1
0.768967	10.5249	5.029	2.02264e-05	0.000325063	2.44242	NOT	NPEPPSP1
-2.16952	6.97874	-5.02894	2.02297e-05	0.000325063	2.44226	DOWN	ZNF853
-1.21207	9.14692	-5.02821	2.02724e-05	0.000325497	2.44019	DOWN	TCEA2
-2.30052	7.31548	-5.02409	2.05122e-05	0.000328892	2.42864	DOWN	TOMM40L
2.22293	5.99857	5.02403	2.05153e-05	0.000328892	2.42849	UP	ELOVL2-AS1
1.69522	8.71746	5.02353	2.0545e-05	0.000329114	2.42707	UP	LINC00944
-0.700314	10.4218	-5.02042	2.07277e-05	0.000331786	2.41838	NOT	IFT52
1.53023	6.69718	5.02013	2.07452e-05	0.000331811	2.41755	UP	LRRC17
-1.1106	8.11099	-5.01653	2.09594e-05	0.000334981	2.40746	DOWN	BBS9
-2.19867	7.37712	-5.0161	2.09849e-05	0.000335132	2.40627	DOWN	LINC01278
-0.780315	10.2021	-5.01486	2.10595e-05	0.000336066	2.40278	NOT	DDX49
1.96612	7.19143	5.01288	2.1179e-05	0.000337338	2.39722	UP	CAVIN3
-1.1643	9.25645	-5.01287	2.11797e-05	0.000337338	2.39719	DOWN	HDDC3
2.86916	7.5082	5.01241	2.12074e-05	0.000337338	2.39591	UP	SOX7
-1.25799	10.6656	-5.01234	2.12117e-05	0.000337338	2.39571	DOWN	BNIP2
-2.2751	7.13244	-5.0122	2.12201e-05	0.000337338	2.39532	DOWN	CYP4V2
1.1292	6.94868	5.00631	2.15796e-05	0.000342791	2.37883	UP	RAB26
-1.63111	6.18333	-5.00576	2.16136e-05	0.000342975	2.37728	DOWN	CBX3P2
-1.50717	7.70183	-5.00559	2.1624e-05	0.000342975	2.37681	DOWN	DMTN
-1.48858	8.54229	-5.00224	2.18321e-05	0.000346	2.3674	DOWN	UHRF1BP1L
1.8524	5.54981	5.00185	2.18564e-05	0.000346	2.36631	UP	SOX18
-0.788607	9.95022	-5.00166	2.1868e-05	0.000346	2.36579	NOT	SSNA1
-0.983065	9.48774	-5.00145	2.18811e-05	0.000346	2.3652	NOT	NUDT15
-0.723004	9.39969	-4.99979	2.19847e-05	0.000347375	2.36057	NOT	HSCB
1.01208	10.3578	4.99919	2.20225e-05	0.000347708	2.35888	UP	EDRF1
-3.06584	7.08914	-4.99604	2.22214e-05	0.000350564	2.35005	DOWN	LOC100996756
2.93651	6.39528	4.9958	2.2237e-05	0.000350564	2.34936	UP	FAP
-0.690321	9.82271	-4.99256	2.24431e-05	0.000353546	2.34031	NOT	AIFM1
1.99517	6.67428	4.99169	2.24994e-05	0.000354166	2.33785	UP	IL17RB
1.41328	7.74401	4.99056	2.25718e-05	0.000355038	2.33469	UP	NLRP1
-0.866521	9.26825	-4.98903	2.26707e-05	0.000356324	2.3304	NOT	USP30
-0.667232	11.3627	-4.98608	2.28624e-05	0.000359067	2.32213	NOT	PSMD7
-1.18265	10.2025	-4.98536	2.29089e-05	0.000359527	2.32014	DOWN	CASP4
2.36761	7.4684	4.98423	2.29835e-05	0.000360426	2.31695	UP	CRIP2
-0.90146	9.91763	-4.98357	2.30265e-05	0.00036083	2.31511	NOT	EHMT2
-2.00283	7.9021	-4.98142	2.31682e-05	0.000362777	2.30909	DOWN	FCGR3B
-0.995791	8.87692	-4.97898	2.33298e-05	0.000365034	2.30227	NOT	UBL7-DT
2.3421	6.08969	4.97825	2.33788e-05	0.000365527	2.30021	UP	SHISA3
2.5479	5.16691	4.97718	2.34502e-05	0.000366368	2.29721	UP	TSPAN8
1.86014	7.14438	4.97671	2.34819e-05	0.000366588	2.29589	UP	REEP1
-0.862217	8.40358	-4.97433	2.36419e-05	0.00036881	2.28922	NOT	RNF31
-1.74447	7.80419	-4.97394	2.36681e-05	0.000368944	2.28813	DOWN	TMEM254
-0.889054	10.7093	-4.9715	2.38334e-05	0.000371242	2.28131	NOT	SAMM50
1.28386	7.57646	4.96832	2.40509e-05	0.000374279	2.27239	UP	FGD1
2.62432	6.57868	4.96812	2.40643e-05	0.000374279	2.27184	UP	EPHA2
2.04377	11.4871	4.96699	2.41422e-05	0.000375212	2.26867	UP	HLA-DPB1
1.01036	9.67479	4.96373	2.43679e-05	0.000378438	2.25954	UP	RBM12B
0.956472	9.77693	4.96129	2.45377e-05	0.00038079	2.25272	NOT	PWWP2A
-0.707584	10.4662	-4.95989	2.46363e-05	0.000382036	2.24879	NOT	ISY1
0.811517	14.0824	4.95551	2.4946e-05	0.000386551	2.23653	NOT	DDX17
0.877232	10.0096	4.95334	2.51005e-05	0.000388633	2.23047	NOT	JRK
2.20909	7.50619	4.9531	2.51176e-05	0.000388633	2.2298	UP	ANK2
-2.29895	7.84057	-4.9524	2.51679e-05	0.000389123	2.22784	DOWN	CLN8-AS1
-1.22352	9.03488	-4.95183	2.52092e-05	0.000389473	2.22623	DOWN	ABRAXAS1
-0.828538	10.6	-4.95073	2.52881e-05	0.000390402	2.22316	NOT	ETHE1
2.53624	8.06998	4.94971	2.53618e-05	0.000391176	2.2203	UP	PLAU
1.44865	13.4377	4.94952	2.53757e-05	0.000391176	2.21977	UP	UHRF1
-1.88959	5.58958	-4.9483	2.54639e-05	0.000392245	2.21636	DOWN	ZNF865
1.88351	6.99133	4.94721	2.55435e-05	0.000393181	2.2133	UP	IFNA13
-2.34357	4.83697	-4.9467	2.55807e-05	0.000393409	2.21187	DOWN	LILRA3
1.65699	6.94663	4.94649	2.5596e-05	0.000393409	2.21128	UP	PLCE1-AS2
1.1824	7.29325	4.94367	2.58026e-05	0.000396292	2.2034	UP	LINC02226
1.05209	7.88275	4.94311	2.58441e-05	0.000396638	2.20182	UP	FUT2
2.57463	9.26453	4.9412	2.59855e-05	0.000398514	2.19646	UP	CAVIN1
1.51076	7.34206	4.93942	2.61173e-05	0.000400241	2.1915	UP	RAB36
1.09037	11.2173	4.93849	2.61867e-05	0.000400935	2.1889	UP	NSD2
-0.821127	9.94385	-4.9383	2.6201e-05	0.000400935	2.18836	NOT	MPDU1
-2.19486	6.0558	-4.93701	2.62972e-05	0.000402113	2.18476	DOWN	EXOC3-AS1
-0.743887	7.99168	-4.93625	2.63545e-05	0.000402502	2.18263	NOT	APTR
-0.745535	11.6751	-4.93605	2.63698e-05	0.000402502	2.18206	NOT	MYL6B
1.04305	7.72982	4.9359	2.63806e-05	0.000402502	2.18166	UP	HOMER3
1.16207	8.19871	4.93534	2.64233e-05	0.000402859	2.18007	UP	SLC7A8
3.04055	7.00876	4.93402	2.65225e-05	0.00040392	2.17639	UP	ADRA2A
1.03544	10.012	4.93359	2.65556e-05	0.00040392	2.17517	UP	RECK
1.4974	7.70955	4.93357	2.65572e-05	0.00040392	2.17511	UP	BPIFA3
-0.788955	9.91398	-4.93339	2.65704e-05	0.00040392	2.17463	NOT	OXLD1
1.35025	8.80223	4.93262	2.66289e-05	0.000404515	2.17247	UP	SMAD3
-0.870401	9.16575	-4.93219	2.66616e-05	0.000404716	2.17126	NOT	HRAS
0.996134	7.10849	4.93058	2.67846e-05	0.000406288	2.16675	NOT	ACRV1
-0.821067	12.0648	-4.92972	2.68503e-05	0.000406989	2.16434	NOT	NDUFB10
2.06363	5.51488	4.92728	2.70374e-05	0.000409527	2.15753	UP	SNHG18
-3.09611	4.31107	-4.92307	2.73645e-05	0.000414181	2.14573	DOWN	TLCD4
-1.3324	8.62845	-4.92239	2.74176e-05	0.000414684	2.14383	DOWN	SFXN3
-0.64335	10.5414	-4.92182	2.7462e-05	0.000415055	2.14224	NOT	TMEM219
-0.787781	8.88512	-4.921	2.7526e-05	0.000415567	2.13996	NOT	CMAS
-1.47677	6.53972	-4.92088	2.75358e-05	0.000415567	2.13961	DOWN	HSD17B6
-1.08817	10.1408	-4.92037	2.75755e-05	0.000415865	2.1382	DOWN	MRPS11
-0.996142	10.2328	-4.92008	2.75987e-05	0.000415915	2.13737	NOT	RNF113A
-0.974696	11.0128	-4.91939	2.76532e-05	0.000416435	2.13544	NOT	PGLS
1.28367	11.38	4.91865	2.77111e-05	0.000417006	2.13339	UP	UGCG
0.903845	7.3937	4.9168	2.7858e-05	0.000418915	2.1282	NOT	SEC16B
-1.98956	4.41449	-4.91512	2.79916e-05	0.00042062	2.12351	DOWN	LRRC75A
-1.23734	7.49432	-4.91442	2.80474e-05	0.000421155	2.12155	DOWN	NUS1P3
-1.26973	11.8864	-4.91412	2.80718e-05	0.000421218	2.1207	DOWN	YPEL5
1.46092	7.74434	4.91209	2.82349e-05	0.00042336	2.11502	UP	CD163L1
-0.797876	10.6465	-4.91183	2.82552e-05	0.000423362	2.11431	NOT	UCHL3
2.59523	8.58285	4.91068	2.83481e-05	0.000424179	2.11109	UP	GASK1B
-0.716355	9.61635	-4.91065	2.83505e-05	0.000424179	2.11101	NOT	P2RX4
-1.09265	10.1823	-4.90975	2.84234e-05	0.000424966	2.10849	DOWN	PRMT2
0.731962	9.89756	4.9091	2.84764e-05	0.000425453	2.10666	NOT	STRIP1
-3.54333	7.8534	-4.90686	2.86587e-05	0.00042787	2.1004	DOWN	CA2
1.52834	8.21305	4.90532	2.87848e-05	0.000429446	2.0961	UP	RAB42
-0.776032	10.1861	-4.90338	2.89442e-05	0.000431515	2.09068	NOT	MYG1
1.59255	8.44459	4.90243	2.90232e-05	0.000432384	2.08801	UP	GRB10
-0.873731	11.7289	-4.90006	2.92199e-05	0.000435004	2.08138	NOT	PSMD8
1.86761	4.80747	4.89547	2.96051e-05	0.000440424	2.06854	UP	SLC7A2
-0.828648	10.9411	-4.89494	2.96497e-05	0.000440773	2.06706	NOT	CFDP1
-1.38497	7.53271	-4.89361	2.97623e-05	0.000441886	2.06334	DOWN	CRYBB2P1
0.991409	9.10255	4.89341	2.97789e-05	0.000441886	2.0628	NOT	FARP2
1.46805	11.0846	4.8933	2.97882e-05	0.000441886	2.06249	UP	LOC105369228
-1.82311	5.65907	-4.8929	2.98221e-05	0.000442075	2.06138	DOWN	C19orf73
0.736972	10.8232	4.89086	2.99964e-05	0.000444342	2.05566	NOT	GATAD2A
-0.517003	15.1552	-4.88984	3.00839e-05	0.000445113	2.0528	NOT	RPL35A
-1.52494	7.60223	-4.88975	3.00911e-05	0.000445113	2.05257	DOWN	LOC105373383
-0.694717	11.9165	-4.88891	3.01639e-05	0.000445576	2.0502	NOT	PSMD4
0.742702	10.6484	4.88889	3.01651e-05	0.000445576	2.05016	NOT	PDIA4
0.991395	11.0181	4.88817	3.0227e-05	0.000446174	2.04815	NOT	SUN1
1.97267	6.29335	4.88475	3.05236e-05	0.000450234	2.03857	UP	DLEC1
1.85561	6.59991	4.88376	3.06094e-05	0.00045118	2.03582	UP	KLHL34
-3.03718	5.95613	-4.88223	3.07432e-05	0.000452735	2.03155	DOWN	GFI1B
-1.10806	11.2163	-4.88206	3.07583e-05	0.000452735	2.03106	DOWN	FRG1
-0.831369	11.579	-4.88175	3.07859e-05	0.000452822	2.03018	NOT	BEX4
0.920808	9.59669	4.87932	3.09997e-05	0.000455646	2.0234	NOT	PLEKHG2
0.696145	10.955	4.87699	3.12062e-05	0.000458248	2.01689	NOT	TRRAP
2.01451	5.4396	4.87683	3.12207e-05	0.000458248	2.01643	UP	LDB3
-0.906808	10.7632	-4.87644	3.12554e-05	0.000458435	2.01534	NOT	EMC3
-1.37807	6.61009	-4.87584	3.13087e-05	0.000458893	2.01367	DOWN	MIR924HG
0.73388	10.1766	4.87543	3.13454e-05	0.000459109	2.01252	NOT	TMEM199
0.99854	10.2452	4.87492	3.13912e-05	0.000459456	2.01109	NOT	VPS13A
-2.02036	6.6076	-4.87274	3.15862e-05	0.000461988	2.00502	DOWN	F5
-1.01983	9.29703	-4.87209	3.16451e-05	0.000462524	2.00319	DOWN	PIGA
1.76707	8.03394	4.87108	3.17358e-05	0.000463525	2.00039	UP	MEX3D
-1.04943	9.88868	-4.87034	3.18036e-05	0.00046419	1.99829	DOWN	PDCD2
-0.877034	8.98162	-4.86925	3.19024e-05	0.000465033	1.99525	NOT	ACYP2
0.884512	10.9992	4.86921	3.1906e-05	0.000465033	1.99514	NOT	KDM2A
2.54531	6.63817	4.86838	3.19818e-05	0.000465813	1.99282	UP	PLAT
0.871396	9.32385	4.86788	3.20266e-05	0.000466141	1.99144	NOT	UBE2W
0.866987	8.7959	4.8664	3.21626e-05	0.000467793	1.98729	NOT	CYB561
-0.742826	10.9873	-4.86348	3.24309e-05	0.000471367	1.97914	NOT	TRAPPC3
1.00473	7.81528	4.86299	3.24765e-05	0.000471701	1.97777	UP	RHOJ
-1.64037	5.51794	-4.85989	3.27645e-05	0.000475553	1.96911	DOWN	RBP3
-2.0109	5.97784	-4.858	3.29416e-05	0.000477702	1.96383	DOWN	OSCAR
-1.78256	6.09784	-4.85782	3.29584e-05	0.000477702	1.96333	DOWN	A1BG-AS1
-0.750835	10.2316	-4.85622	3.31092e-05	0.000479555	1.95885	NOT	DIS3L
0.763199	7.8918	4.85518	3.32074e-05	0.000480643	1.95595	NOT	PLAC8L1
1.32345	6.3078	4.85319	3.33966e-05	0.000482763	1.95038	UP	LOC101929116
-1.75667	8.01972	-4.85313	3.34019e-05	0.000482763	1.95022	DOWN	MIPEP
0.92528	8.247	4.85291	3.34233e-05	0.000482763	1.9496	NOT	MIR9-1HG
-1.95858	8.72433	-4.85058	3.36459e-05	0.000485642	1.94309	DOWN	LINC01806
-1.00384	11.5988	-4.84942	3.37566e-05	0.000486792	1.93987	DOWN	RSL1D1
1.74519	5.74346	4.84926	3.37723e-05	0.000486792	1.93941	UP	USH1C
0.736524	11.9877	4.8476	3.3932e-05	0.000488756	1.93479	NOT	DHX36
-0.818183	11.3074	-4.84637	3.40518e-05	0.000490144	1.93133	NOT	SMIM10L1
-0.728454	11.0849	-4.84574	3.41129e-05	0.000490443	1.92958	NOT	BCAP31
-1.15148	9.12411	-4.84567	3.41196e-05	0.000490443	1.92939	DOWN	CCDC22
-0.897817	10.2676	-4.84451	3.42324e-05	0.000491725	1.92615	NOT	CDC42SE1
0.811517	10.6716	4.84247	3.44315e-05	0.000494245	1.92047	NOT	PCF11
-1.13907	9.7367	-4.84117	3.45595e-05	0.000495742	1.91683	DOWN	MED10
-0.558011	11.3027	-4.83921	3.47529e-05	0.000498173	1.91136	NOT	ARL6IP4
0.660064	9.88332	4.83817	3.48567e-05	0.000499318	1.90843	NOT	PPME1
-1.0986	7.7977	-4.83751	3.49224e-05	0.000499916	1.90659	DOWN	TOP3B
2.48866	8.4796	4.83003	3.5674e-05	0.000510162	1.88572	UP	TBC1D9
2.26995	6.83624	4.82967	3.57111e-05	0.000510162	1.8847	UP	CFB
-0.685324	11.0002	-4.82966	3.57116e-05	0.000510162	1.88469	NOT	BCAS2
-1.31617	7.96847	-4.82853	3.58273e-05	0.000511464	1.88152	DOWN	TTLL1
1.45164	7.0109	4.8254	3.61482e-05	0.000515693	1.87278	UP	EVA1A-AS
-0.944663	9.53079	-4.82355	3.63385e-05	0.000518053	1.86764	NOT	EXOC3
-0.919898	9.76143	-4.82009	3.66981e-05	0.000522815	1.85799	NOT	EXOC8
-0.628463	11.218	-4.81986	3.67226e-05	0.000522815	1.85733	NOT	EAPP
1.32337	11.7869	4.81942	3.67684e-05	0.00052311	1.85611	UP	LMNB1
1.16333	10.8797	4.81706	3.70164e-05	0.000526098	1.84952	UP	NOTCH2
0.621202	11.6832	4.81694	3.70289e-05	0.000526098	1.84919	NOT	NISCH
-2.57838	6.55609	-4.81659	3.70664e-05	0.000526272	1.8482	DOWN	DPEP2
2.32199	6.6249	4.81399	3.73413e-05	0.000529815	1.84096	UP	EDIL3
0.688301	9.1162	4.81319	3.74267e-05	0.000530666	1.83872	NOT	ZNF576
1.57787	7.15913	4.81157	3.75995e-05	0.000532754	1.83421	UP	TPTEP1
-0.734818	10.8566	-4.81107	3.76537e-05	0.000532886	1.8328	NOT	UBE2G2
-0.755798	10.7104	-4.81083	3.7679e-05	0.000532886	1.83214	NOT	LAMTOR4
1.23368	8.30199	4.81077	3.76855e-05	0.000532886	1.83197	UP	WFS1
-2.03534	8.12027	-4.80941	3.7832e-05	0.000534595	1.82817	DOWN	ASB9
-1.41454	7.50567	-4.80849	3.79314e-05	0.000535636	1.8256	DOWN	HHAT
-0.936745	10.5321	-4.80772	3.80141e-05	0.000536442	1.82346	NOT	PAFAH1B3
-1.13822	5.60504	-4.80604	3.81971e-05	0.000538618	1.81876	DOWN	CACNA1G
2.09048	6.05025	4.80583	3.822e-05	0.000538618	1.81817	UP	LOC101928896
1.55347	7.66412	4.80452	3.83626e-05	0.000540263	1.81452	UP	SLC6A16
-1.00167	9.63977	-4.8041	3.84079e-05	0.000540535	1.81337	DOWN	MAP4K1
-0.63482	10.3798	-4.8038	3.84409e-05	0.000540635	1.81253	NOT	SLC25A32
1.62296	4.84225	4.8031	3.85184e-05	0.000541022	1.81055	UP	GPHA2
-1.75021	6.39383	-4.80295	3.85346e-05	0.000541022	1.81014	DOWN	CLCN2
-1.13783	10.1834	-4.80284	3.85462e-05	0.000541022	1.80985	DOWN	GDE1
1.99079	6.30895	4.80057	3.87963e-05	0.000544166	1.80351	UP	HEPH
1.58221	6.33177	4.79941	3.89248e-05	0.000545602	1.80027	UP	LINC01931
0.872525	8.07043	4.79855	3.90198e-05	0.000546566	1.79788	NOT	TMEM37
-1.62948	11.6237	-4.79713	3.91782e-05	0.000548416	1.79391	DOWN	SNHG29
0.875315	9.44824	4.79638	3.92622e-05	0.000549222	1.79182	NOT	ZNF700
1.04519	9.19408	4.79531	3.93813e-05	0.000550519	1.78885	UP	HDGFL1
-0.588455	9.97391	-4.79428	3.94977e-05	0.000551777	1.78596	NOT	MKRN2
0.746268	10.4966	4.79384	3.95469e-05	0.000552095	1.78474	NOT	NOP2
0.541898	12.9062	4.79174	3.97837e-05	0.00055503	1.77889	NOT	RNPS1
-2.14808	5.78716	-4.7913	3.98339e-05	0.000555357	1.77765	DOWN	REM2
-1.11743	9.51011	-4.79078	3.98933e-05	0.000555814	1.77619	DOWN	SC5D
-1.59266	8.12862	-4.78388	4.06839e-05	0.000566451	1.75697	DOWN	TMEM141
1.11863	9.78416	4.78261	4.08318e-05	0.000568131	1.75342	UP	PER2
-1.10905	10.1084	-4.78146	4.09651e-05	0.000569606	1.75023	DOWN	PRKAB1
0.703656	11.5241	4.77987	4.11515e-05	0.000571817	1.74578	NOT	ZFAND6
-0.725018	11.4362	-4.77877	4.12799e-05	0.000572992	1.74273	NOT	BLOC1S2
0.636623	9.11028	4.77868	4.1291e-05	0.000572992	1.74246	NOT	PHAF1
-0.88181	7.98638	-4.77839	4.13256e-05	0.000573091	1.74164	NOT	ZNF552
0.593925	10.2253	4.77702	4.14862e-05	0.000574936	1.73784	NOT	ATP6AP1-DT
1.0558	7.36011	4.77573	4.16398e-05	0.000576145	1.73423	UP	DNAI1
-1.25908	8.52745	-4.77568	4.16452e-05	0.000576145	1.7341	DOWN	RNF41
1.03983	8.37692	4.77558	4.16564e-05	0.000576145	1.73384	UP	FHIP1A
1.3515	6.42972	4.77341	4.19151e-05	0.000579254	1.72777	UP	CLPB
2.63447	9.5503	4.7732	4.19397e-05	0.000579254	1.7272	UP	COL6A2
1.32242	9.2651	4.773	4.19645e-05	0.000579254	1.72662	UP	PAM
0.814811	3.71687	4.77126	4.21717e-05	0.00058173	1.72179	NOT	LINC01751
1.81962	4.78421	4.76713	4.26705e-05	0.000588221	1.71028	UP	SCN3B
1.20481	7.89359	4.76549	4.2871e-05	0.000590446	1.70569	UP	MICAL3
0.640232	8.67272	4.76534	4.28885e-05	0.000590446	1.70529	NOT	ERCC2
0.843163	7.33977	4.76496	4.29358e-05	0.000590617	1.70421	NOT	IL1RAPL2
-1.00689	8.31219	-4.76478	4.29576e-05	0.000590617	1.70371	DOWN	METTL6
-0.643143	11.4795	-4.76297	4.31785e-05	0.000593035	1.69869	NOT	IER3IP1
-0.920992	11.7634	-4.76288	4.31903e-05	0.000593035	1.69842	NOT	GLRX5
-2.26476	6.51641	-4.76247	4.32411e-05	0.000593341	1.69727	DOWN	IL18RAP
-1.41019	7.94863	-4.76205	4.3292e-05	0.000593649	1.69612	DOWN	TMED1
1.54986	6.80996	4.76148	4.33629e-05	0.000594232	1.69452	UP	KMO
2.61414	6.4529	4.7606	4.3471e-05	0.000595322	1.69208	UP	FOXF1
1.68808	6.19163	4.76031	4.35076e-05	0.000595432	1.69125	UP	PLCD4
-0.740517	9.04404	-4.75775	4.38257e-05	0.000599392	1.68412	NOT	THAP7
-0.986368	9.00161	-4.755	4.41697e-05	0.000603701	1.67646	NOT	SCO1
1.04016	8.99632	4.75394	4.4303e-05	0.000605126	1.67351	UP	FHAD1
-0.778767	10.2046	-4.75367	4.43367e-05	0.00060519	1.67277	NOT	INO80E
0.663803	10.6602	4.75332	4.43815e-05	0.000605405	1.67178	NOT	E2F4
-0.800539	11.6712	-4.753	4.44214e-05	0.000605553	1.6709	NOT	VPS28
0.926541	11.8748	4.75084	4.46958e-05	0.000608896	1.66487	NOT	PRKDC
-0.844324	10.4207	-4.74983	4.48235e-05	0.000610237	1.66208	NOT	RFXANK
1.15531	10.5114	4.74749	4.51238e-05	0.000613925	1.65554	UP	NAGK
-0.830042	8.5085	-4.74492	4.54547e-05	0.000618024	1.64839	NOT	FDX2
-0.51087	13.8578	-4.74411	4.55593e-05	0.000619043	1.64614	NOT	ATP5PB
1.52297	9.49931	4.74365	4.56185e-05	0.000619443	1.64487	UP	CAMK2D
-2.2524	7.47013	-4.74261	4.57539e-05	0.000620878	1.64196	DOWN	TPGS1
1.11662	7.68269	4.74184	4.58549e-05	0.000621844	1.63981	UP	PABPC1L2B
2.22462	9.01319	4.74038	4.60453e-05	0.000623632	1.63575	UP	F13A1
1.05718	10.3742	4.74037	4.60466e-05	0.000623632	1.63572	UP	NAA40
-1.16724	9.90961	-4.73606	4.66152e-05	0.000630924	1.62371	DOWN	CARD16
-0.679006	10.1157	-4.73425	4.68552e-05	0.000633761	1.61868	NOT	NTAN1
-0.856843	9.80291	-4.73373	4.69248e-05	0.000633912	1.61723	NOT	ABT1
1.19032	8.73862	4.73312	4.70063e-05	0.000633912	1.61553	UP	MAPK8IP2
-1.03693	9.72258	-4.73308	4.70113e-05	0.000633912	1.61542	DOWN	NUS1
-1.10721	9.6843	-4.73294	4.70302e-05	0.000633912	1.61503	DOWN	NQO2
-2.89366	5.12094	-4.73283	4.70451e-05	0.000633912	1.61472	DOWN	NMU
2.59516	8.24272	4.7328	4.70488e-05	0.000633912	1.61464	UP	CD163
0.763078	8.21746	4.73085	4.731e-05	0.000637021	1.60922	NOT	MBNL1-AS1
1.63128	6.48636	4.72951	4.74915e-05	0.000638932	1.60548	UP	STARD13-AS
-0.981175	7.85232	-4.72931	4.7518e-05	0.000638932	1.60493	NOT	LPCAT3
1.46124	6.48153	4.72893	4.757e-05	0.000638932	1.60386	UP	KCNIP1
-1.33999	7.19631	-4.72889	4.75745e-05	0.000638932	1.60377	DOWN	TAB1
-1.64001	7.90521	-4.72846	4.76326e-05	0.000639301	1.60257	DOWN	THEM6
0.834472	8.739	4.72794	4.77042e-05	0.00063985	1.6011	NOT	NLGN2
1.14903	9.86536	4.72704	4.78264e-05	0.000641077	1.5986	UP	POLQ
-1.0292	10.6314	-4.7268	4.78587e-05	0.000641098	1.59794	DOWN	BORCS7
-1.00815	9.05184	-4.72653	4.78952e-05	0.000641175	1.59719	DOWN	AAMDC
1.04916	9.95652	4.72607	4.79573e-05	0.000641522	1.59592	UP	HLA-F-AS1
-2.20309	6.04233	-4.72589	4.79827e-05	0.000641522	1.59541	DOWN	AMDHD2
-0.750917	9.71942	-4.7231	4.83644e-05	0.000645777	1.58765	NOT	BCL7B
1.35456	10.1963	4.7231	4.83651e-05	0.000645777	1.58763	UP	CTBP2
-2.10619	6.61892	-4.72278	4.84093e-05	0.000645777	1.58674	DOWN	MUC12-AS1
1.13559	7.86447	4.72266	4.84248e-05	0.000645777	1.58643	UP	CLCN5
-0.858015	9.04963	-4.72049	4.87247e-05	0.000649362	1.58039	NOT	RUSF1
-2.66047	4.97247	-4.72015	4.87723e-05	0.00064958	1.57943	DOWN	MIDEAS-AS1
-1.48679	7.31385	-4.71821	4.90415e-05	0.000652749	1.57404	DOWN	C16orf46
1.05475	11.2062	4.71766	4.91184e-05	0.000653356	1.57251	UP	AGO2
-1.11164	7.62257	-4.717	4.92113e-05	0.000654175	1.57066	DOWN	ZNF787
2.42438	6.83767	4.71509	4.94796e-05	0.000657322	1.56534	UP	DKK3
-1.23239	9.75643	-4.71431	4.95886e-05	0.000658321	1.56318	DOWN	DMAC2L
0.812453	7.42604	4.71398	4.96355e-05	0.000658321	1.56226	NOT	TRIM61
-0.944979	12.0086	-4.71388	4.96495e-05	0.000658321	1.56198	NOT	JPT1
-0.979659	9.89094	-4.71331	4.97293e-05	0.000658961	1.56041	NOT	EBNA1BP2
-0.607235	10.8903	-4.71267	4.98207e-05	0.000659753	1.55861	NOT	CSNK2A2
-1.15877	9.87961	-4.71173	4.99532e-05	0.000661088	1.55602	DOWN	LAX1
1.00544	12.9863	4.71108	5.0046e-05	0.000661895	1.5542	UP	SAT1
2.02896	6.18067	4.71063	5.01109e-05	0.000662334	1.55293	UP	EML1
-0.52145	12.1367	-4.70901	5.03421e-05	0.000664968	1.54843	NOT	PSMD6
0.871723	8.4265	4.70575	5.08105e-05	0.000670731	1.53936	NOT	LOC283045
3.41071	8.26712	4.70504	5.09127e-05	0.000671654	1.5374	UP	RARRES2
-0.979079	8.7373	-4.70444	5.09994e-05	0.000672248	1.53573	NOT	SCYL1
1.81278	7.1307	4.70429	5.10221e-05	0.000672248	1.5353	UP	RUNX1T1
-0.735015	8.67815	-4.70352	5.11339e-05	0.000673295	1.53316	NOT	RHBDD3
3.59596	6.06572	4.70143	5.14376e-05	0.000676741	1.52736	UP	PLA2G2D
0.774409	7.31032	4.70128	5.14605e-05	0.000676741	1.52692	NOT	CAMSAP2
-2.02289	3.63111	-4.70084	5.15246e-05	0.000677158	1.52571	DOWN	FLJ13224
-1.54217	8.48851	-4.7004	5.15897e-05	0.000677585	1.52447	DOWN	PEMT
-0.878619	8.25534	-4.69979	5.16787e-05	0.000678327	1.52279	NOT	PSTK
-2.25091	5.81153	-4.69756	5.20071e-05	0.000682209	1.51659	DOWN	SSC5D
-1.75889	7.57954	-4.69658	5.21517e-05	0.000683676	1.51387	DOWN	UNC13D
-0.750375	10.513	-4.69604	5.22326e-05	0.000684306	1.51235	NOT	GRHPR
-1.36366	7.09113	-4.69405	5.25285e-05	0.000687751	1.50683	DOWN	CEACAM19
1.572	10.454	4.69315	5.2663e-05	0.000688865	1.50432	UP	SAMHD1
-1.20055	10.8457	-4.69304	5.26796e-05	0.000688865	1.50401	DOWN	SCCPDH
-0.749157	9.54281	-4.69273	5.27259e-05	0.000689038	1.50316	NOT	MRPS2
-0.799876	10.3361	-4.6909	5.30015e-05	0.000692206	1.49805	NOT	CYTH2
0.710998	7.83957	4.69008	5.31238e-05	0.000693369	1.4958	NOT	SYPL2
-2.95591	5.36241	-4.68915	5.32649e-05	0.000694775	1.49321	DOWN	ERVFRD-1
1.19204	7.6095	4.68525	5.3858e-05	0.000702073	1.48237	UP	CMKLR2
-0.984519	8.74321	-4.68337	5.41469e-05	0.000705397	1.47714	NOT	RFNG
-1.66754	4.12522	-4.68094	5.45225e-05	0.000709838	1.47038	DOWN	FRMD7
-0.912949	10.33	-4.68072	5.45558e-05	0.000709838	1.46978	NOT	ATP23
0.776546	7.96661	4.67886	5.48454e-05	0.000713161	1.4646	NOT	MBD5
-0.763189	10.565	-4.67775	5.50186e-05	0.000714967	1.46152	NOT	SDHB
-0.607406	11.2327	-4.67748	5.50614e-05	0.000715079	1.46075	NOT	ZNHIT3
0.909046	10.3292	4.67684	5.51617e-05	0.000715935	1.45897	NOT	RNF146
1.74733	7.49942	4.67587	5.53135e-05	0.000717458	1.45629	UP	HYMAI
1.91214	6.78218	4.67378	5.56421e-05	0.000721272	1.45049	UP	CA7
1.38734	6.41386	4.67254	5.58389e-05	0.000722988	1.44704	UP	CRTAC1
2.55476	6.66093	4.67232	5.58748e-05	0.000722988	1.44641	UP	CCDC3
-1.9562	5.01434	-4.67229	5.58785e-05	0.000722988	1.44635	DOWN	NANOS2
-1.08007	10.3302	-4.67094	5.60932e-05	0.000725317	1.44259	DOWN	PFDN1
0.833598	10.9188	4.66735	5.66688e-05	0.000732305	1.43261	NOT	KMT2C
-1.27587	4.40865	-4.66606	5.68767e-05	0.000734537	1.42903	DOWN	NALCN-AS1
-0.749323	10.4377	-4.66564	5.69439e-05	0.00073495	1.42787	NOT	CDKN2AIP
-0.799723	9.7474	-4.66525	5.7007e-05	0.000735309	1.42679	NOT	TOR1AIP2
-0.853135	11.6073	-4.66462	5.71091e-05	0.000735844	1.42504	NOT	LAMTOR1
-0.911057	10.2187	-4.66456	5.7119e-05	0.000735844	1.42487	NOT	ARMC10
0.707059	9.3491	4.66354	5.72854e-05	0.000737264	1.42202	NOT	NOD1
2.32368	6.96391	4.66345	5.72999e-05	0.000737264	1.42178	UP	CLEC14A
-0.89847	10.2392	-4.65957	5.79347e-05	0.000744971	1.411	NOT	RILPL2
2.61331	6.48043	4.6587	5.80787e-05	0.000746364	1.40857	UP	CCL8
-0.782412	8.21656	-4.65683	5.83871e-05	0.000749864	1.40339	NOT	ADAL
-2.51669	4.07565	-4.6565	5.84424e-05	0.000750112	1.40247	DOWN	HBQ1
-1.1412	7.92829	-4.65628	5.84789e-05	0.000750119	1.40186	DOWN	HDHD3
2.23721	7.07421	4.65569	5.85757e-05	0.000750498	1.40024	UP	CALCRL
2.31225	5.37527	4.65567	5.85804e-05	0.000750498	1.40016	UP	FAM151A
1.92746	6.00418	4.65477	5.87303e-05	0.000751957	1.39766	UP	ADAMTS5
0.852415	12.7097	4.65367	5.89138e-05	0.000753843	1.39461	NOT	LUC7L3
1.88409	6.30328	4.65273	5.90702e-05	0.000755381	1.39202	UP	WASF3
1.92935	6.90839	4.65077	5.94003e-05	0.000759137	1.38657	UP	LAYN
-1.1761	8.32436	-4.64979	5.95658e-05	0.000760787	1.38385	DOWN	PDCD4-AS1
1.46866	6.6325	4.64711	6.00213e-05	0.000766135	1.3764	UP	LINC00463
3.49781	7.87866	4.64623	6.01713e-05	0.000767579	1.37396	UP	PMEPA1
1.31879	6.54422	4.6439	6.05714e-05	0.000772212	1.36748	UP	ABCC9
0.965612	7.91241	4.64341	6.06549e-05	0.000772803	1.36613	NOT	FGD5
-0.77	10.8302	-4.64282	6.07565e-05	0.000773625	1.3645	NOT	MRPS27
-2.90913	6.52757	-4.64247	6.08178e-05	0.000773934	1.36351	DOWN	LOC105373334
1.25618	11.3451	4.64174	6.09432e-05	0.000775056	1.3615	UP	RPS16P5
-1.56536	7.16301	-4.64032	6.11893e-05	0.000777712	1.35756	DOWN	CPTP
0.920494	7.91372	4.63772	6.1643e-05	0.000783001	1.35033	NOT	GRAPL
-0.932624	9.69539	-4.63741	6.16965e-05	0.000783204	1.34948	NOT	MTRF1L
1.16866	11.8147	4.63522	6.20823e-05	0.000787622	1.34339	UP	NKTR
-0.624865	11.7756	-4.63382	6.23292e-05	0.000790274	1.33951	NOT	BTBD1
-0.788241	10.2324	-4.6319	6.26699e-05	0.000793649	1.33418	NOT	UBL7
-0.866089	10.736	-4.63189	6.26715e-05	0.000793649	1.33416	NOT	RANGRF
0.841126	12.303	4.631	6.28295e-05	0.000795167	1.33169	NOT	WSB1
2.21628	8.46305	4.62879	6.32243e-05	0.000799679	1.32557	UP	GATM
1.09284	11.0936	4.62608	6.37129e-05	0.000805369	1.31805	UP	GLS
-0.687625	10.1955	-4.62586	6.37535e-05	0.000805395	1.31742	NOT	DNAJC3
-2.00932	8.18137	-4.62436	6.4025e-05	0.000808335	1.31327	DOWN	RITA1
1.62682	6.84634	4.62367	6.41508e-05	0.000809358	1.31135	UP	TAGLN3
1.34399	7.46441	4.62349	6.41837e-05	0.000809358	1.31085	UP	DNAJC5B
0.80915	9.88668	4.62074	6.46861e-05	0.000815201	1.30323	NOT	ZNF264
-0.766432	11.9023	-4.62022	6.47818e-05	0.000815768	1.30178	NOT	COPE
0.776791	9.08065	4.62007	6.48093e-05	0.000815768	1.30137	NOT	CSAD
-0.800428	10.3538	-4.61924	6.49611e-05	0.000817186	1.29908	NOT	SPEN-AS1
1.76386	8.68786	4.61839	6.51196e-05	0.000818123	1.2967	UP	CCDC50
-1.21687	8.31411	-4.61834	6.5128e-05	0.000818123	1.29657	DOWN	INO80B
2.36842	8.85569	4.6182	6.51533e-05	0.000818123	1.29619	UP	FRMD4A
-0.947488	10.0698	-4.61793	6.5204e-05	0.000818267	1.29543	NOT	PLGRKT
1.58568	7.75299	4.61735	6.53115e-05	0.000818653	1.29382	UP	LINC00491
-1.17698	8.88498	-4.61734	6.53132e-05	0.000818653	1.2938	DOWN	PPM1M
-1.85868	4.75893	-4.61355	6.60198e-05	0.000827011	1.28328	DOWN	HTR1A
0.803713	9.39737	4.61268	6.61824e-05	0.000827844	1.28087	NOT	ZNF767P
1.10999	8.74585	4.61262	6.61928e-05	0.000827844	1.28072	UP	PHACTR1
-1.22259	8.41072	-4.61243	6.623e-05	0.000827844	1.28017	DOWN	CDKN2AIPNL
-1.22735	11.038	-4.61235	6.6245e-05	0.000827844	1.27995	DOWN	HEBP2
-1.61771	7.79948	-4.61165	6.63758e-05	0.000828982	1.27802	DOWN	FBXL15
0.877981	10.4345	4.61078	6.65405e-05	0.000830541	1.2756	NOT	GNS
-0.83374	10.1477	-4.60956	6.67715e-05	0.000832927	1.27221	NOT	CETN2
-0.740906	9.4753	-4.6062	6.74104e-05	0.000840394	1.26291	NOT	MTERF4
-2.77802	8.14799	-4.60561	6.75234e-05	0.0008413	1.26127	DOWN	LY6H
-0.692272	12.4783	-4.60535	6.75733e-05	0.000841419	1.26055	NOT	EIF2A
-0.632729	10.2291	-4.6029	6.80441e-05	0.000846062	1.25376	NOT	DCAF11
-1.06977	9.75461	-4.60287	6.80503e-05	0.000846062	1.25367	DOWN	MRPL58
-1.15168	8.75337	-4.60278	6.80679e-05	0.000846062	1.25342	DOWN	BICD1
1.46919	11.8204	4.60202	6.82136e-05	0.000847368	1.25133	UP	NOTCH2NLA
2.00255	9.31658	4.60151	6.83136e-05	0.000848106	1.2499	UP	IGFBP5
0.852005	9.94518	4.60108	6.83972e-05	0.000848637	1.24871	NOT	STRN3
2.69103	8.42635	4.59987	6.86323e-05	0.000851049	1.24535	UP	GEM
1.49329	6.82656	4.59954	6.86962e-05	0.000851335	1.24444	UP	THSD4
0.953765	11.2396	4.59815	6.89674e-05	0.000854188	1.24059	NOT	PEA15
1.25283	10.2391	4.59626	6.93388e-05	0.000858278	1.23534	UP	PTPRE
1.89282	7.90317	4.595	6.95863e-05	0.000860591	1.23186	UP	SPIB
-0.756879	8.97374	-4.59489	6.96081e-05	0.000860591	1.23156	NOT	ARRDC1
-0.722928	10.9601	-4.5931	6.99626e-05	0.000864388	1.22659	NOT	TCEAL8
-1.58134	4.62005	-4.59292	6.99982e-05	0.000864388	1.2261	DOWN	MOGAT1
-0.80736	8.87297	-4.59091	7.0397e-05	0.000868799	1.22055	NOT	ZXDB
-1.27081	7.07349	-4.59004	7.05725e-05	0.000870449	1.21811	DOWN	PINK1-AS
-0.733525	11.0005	-4.58898	7.07851e-05	0.000872556	1.21517	NOT	GSTK1
-0.965642	10.6345	-4.58776	7.10295e-05	0.000874588	1.21181	NOT	PPA2
-0.943873	9.57733	-4.58774	7.10338e-05	0.000874588	1.21175	NOT	FUT4
-0.725545	10.466	-4.5873	7.1123e-05	0.00087517	1.21052	NOT	ACTR1A
0.78093	10.5256	4.58609	7.13663e-05	0.000877645	1.20718	NOT	BOD1L1
1.19116	7.61482	4.58502	7.15831e-05	0.000879793	1.20422	UP	CMTM5
-2.20965	9.03862	-4.58252	7.20932e-05	0.000885541	1.19728	DOWN	TSPAN2
1.04702	8.337	4.58218	7.21612e-05	0.000885855	1.19636	UP	ZNF486
1.89825	6.16718	4.57971	7.26692e-05	0.000891566	1.18951	UP	SLCO1A2
0.732062	10.9002	4.57837	7.29447e-05	0.000894419	1.18581	NOT	ZNF548
-1.22838	10.1571	-4.57811	7.29997e-05	0.000894567	1.18508	DOWN	HMGCR
-0.789233	11.7848	-4.57709	7.32116e-05	0.000896638	1.18224	NOT	TLE5
0.934135	10.701	4.57524	7.35963e-05	0.000900749	1.17712	NOT	PTBP2
-0.825131	10.6026	-4.57506	7.36337e-05	0.000900749	1.17663	NOT	DNAJC19
2.20896	6.27406	4.57261	7.41465e-05	0.000905999	1.16985	UP	BCL2L14
-0.89763	9.42861	-4.57259	7.41497e-05	0.000905999	1.16981	NOT	TTC28-AS1
-2.05664	6.60165	-4.57126	7.44315e-05	0.000908909	1.1661	DOWN	TSPO2
1.08735	12.0569	4.5706	7.4571e-05	0.000909791	1.16427	UP	ASAH1
0.978483	8.46275	4.57031	7.46306e-05	0.000909791	1.16349	NOT	MFSD4B
-0.747742	9.5325	-4.5703	7.46345e-05	0.000909791	1.16344	NOT	TP53TG1
1.30527	7.3101	4.56941	7.48211e-05	0.000911533	1.161	UP	CASC17
-0.629446	9.02749	-4.56897	7.4915e-05	0.000911746	1.15978	NOT	CCDC32
-0.796093	11.3529	-4.56874	7.49632e-05	0.000911746	1.15915	NOT	PPP1R7
-0.892327	9.91052	-4.56854	7.50062e-05	0.000911746	1.15859	NOT	IFT57
-1.10284	7.66926	-4.5684	7.50362e-05	0.000911746	1.1582	DOWN	SEC24B-AS1
-0.912076	9.06965	-4.5683	7.50572e-05	0.000911746	1.15792	NOT	C11orf71
1.01496	10.6326	4.56785	7.51541e-05	0.000912392	1.15666	UP	CSTF3
0.729193	11.1232	4.56741	7.52468e-05	0.000912985	1.15546	NOT	TERF1
1.63146	8.65673	4.56375	7.60309e-05	0.000921963	1.14533	UP	AMFR
0.657888	11.3116	4.56336	7.6115e-05	0.000922447	1.14425	NOT	KDELR2
2.28557	7.71588	4.55877	7.71127e-05	0.000933996	1.13154	UP	MFAP5
1.96326	5.58323	4.55735	7.74223e-05	0.000937201	1.12762	UP	BNC1
-0.890264	7.88269	-4.55684	7.7534e-05	0.000938009	1.12621	NOT	GALE
-1.69072	8.38384	-4.55483	7.79786e-05	0.000942596	1.12063	DOWN	DFFB
-0.640786	11.8255	-4.55471	7.80036e-05	0.000942596	1.12032	NOT	ACP1
-0.708164	11.5261	-4.55368	7.82314e-05	0.000944802	1.11747	NOT	TBCB
-0.947356	11.6272	-4.55316	7.8348e-05	0.000945662	1.11601	NOT	ERGIC3
-0.84746	9.65711	-4.55271	7.84469e-05	0.000946308	1.11478	NOT	ZNF551
-0.698879	8.82973	-4.55251	7.8493e-05	0.000946316	1.11421	NOT	TRAF7
-1.20912	8.18837	-4.55184	7.86408e-05	0.000947551	1.11237	DOWN	AP4M1
0.629455	9.16822	4.55127	7.87681e-05	0.000948537	1.11079	NOT	SLC23A2
-0.645474	12.9892	-4.54891	7.92961e-05	0.000954344	1.10427	NOT	TCEA1
-0.665768	11.246	-4.54859	7.93685e-05	0.000954665	1.10338	NOT	IGBP1
0.777747	11.2679	4.54814	7.94686e-05	0.000955318	1.10215	NOT	LUC7L
-0.704965	10.8609	-4.54759	7.9593e-05	0.000955962	1.10062	NOT	PARL
-1.67166	9.01416	-4.5475	7.96138e-05	0.000955962	1.10036	DOWN	CCDC69
-3.05196	4.42303	-4.54545	8.00773e-05	0.000960973	1.0947	DOWN	C1QTNF4
-0.819574	9.47799	-4.54516	8.0143e-05	0.000961209	1.09389	NOT	WDR18
-2.0442	7.13357	-4.54394	8.04207e-05	0.000963732	1.09052	DOWN	H2AC11
-0.736787	11.1349	-4.54383	8.04458e-05	0.000963732	1.09021	NOT	PSMD13
2.3663	6.95081	4.54275	8.0692e-05	0.000966127	1.08723	UP	MMP12
-1.09856	9.91467	-4.54255	8.07385e-05	0.00096613	1.08667	DOWN	PAQR3
-0.710487	10.0156	-4.539	8.15531e-05	0.000975317	1.07686	NOT	BCKDHA
0.950675	12.2872	4.53799	8.17885e-05	0.000977572	1.07405	NOT	CCNG2
0.83567	10.3718	4.53662	8.21042e-05	0.000980784	1.07029	NOT	MON2
-1.03999	7.25141	-4.53632	8.21742e-05	0.000981057	1.06946	DOWN	CCDC183
-1.88712	7.3979	-4.53488	8.25118e-05	0.00098449	1.06545	DOWN	UBALD1
0.668253	12.1883	4.53469	8.25561e-05	0.00098449	1.06493	NOT	WAS
1.95772	6.30667	4.5336	8.28103e-05	0.000986957	1.06193	UP	MPDZ
-0.807149	9.95759	-4.53267	8.30295e-05	0.000989004	1.05935	NOT	UTP14A
1.09394	8.13261	4.53246	8.30774e-05	0.00098901	1.05878	UP	LINC00106
0.680685	9.29072	4.53187	8.32181e-05	0.000990119	1.05713	NOT	UNKL
-2.13165	8.91197	-4.52723	8.43177e-05	0.00100263	1.04432	DOWN	SNCA
-1.57354	8.14816	-4.52505	8.48405e-05	0.00100827	1.03828	DOWN	ZNF428
1.66016	7.49192	4.52468	8.49277e-05	0.00100873	1.03728	UP	OSBPL10
-0.779652	8.57451	-4.52316	8.52947e-05	0.00101252	1.03307	NOT	E4F1
-0.893098	10.3428	-4.52179	8.5626e-05	0.00101587	1.02929	NOT	CCDC6
-2.15916	7.62717	-4.52019	8.60153e-05	0.00101991	1.02486	DOWN	SMYD5
-0.713875	11.0561	-4.51653	8.69093e-05	0.00102992	1.01477	NOT	COX20
0.731348	7.48637	4.51479	8.73386e-05	0.00103442	1.00996	NOT	SHC2
-0.716895	10.8227	-4.51348	8.76642e-05	0.00103729	1.00633	NOT	STX8
1.08886	5.6367	4.51342	8.76797e-05	0.00103729	1.00615	UP	ASB10
1.14469	9.86029	4.51263	8.78745e-05	0.001039	1.00399	UP	E2F8
0.939398	7.22574	4.5121	8.8007e-05	0.00103998	1.00252	NOT	SLC28A3
-0.789011	9.44286	-4.51159	8.81325e-05	0.00104087	1.00113	NOT	FRAT2
-0.782477	9.5979	-4.51088	8.83106e-05	0.00104238	0.999155	NOT	ZNF263
-0.54907	12.1238	-4.50881	8.8829e-05	0.00104791	0.993443	NOT	COPS9
1.78671	7.43916	4.50832	8.89526e-05	0.00104878	0.992086	UP	TMEM119
-0.751698	10.5479	-4.50687	8.93175e-05	0.00105208	0.98809	NOT	DYM
0.9183	8.57002	4.50681	8.9334e-05	0.00105208	0.987911	NOT	PPFIBP1
-1.59627	5.2274	-4.50545	8.96785e-05	0.00105554	0.984154	DOWN	GCGR
2.66034	7.80484	4.50269	9.03815e-05	0.00106322	0.976534	UP	NUAK1
-0.671659	12.5228	-4.50173	9.06263e-05	0.0010655	0.973895	NOT	NDUFB9
-1.05007	8.11673	-4.5011	9.07882e-05	0.0010668	0.972152	DOWN	COPG2
-0.957775	13.0022	-4.50045	9.09553e-05	0.00106816	0.970359	NOT	TKT
0.809007	9.75663	4.5002	9.1021e-05	0.00106833	0.969654	NOT	UBN1
1.22327	7.65625	4.49953	9.1192e-05	0.00106974	0.967822	UP	DACT3
-0.625803	10.1082	-4.49691	9.18708e-05	0.00107662	0.960586	NOT	COX18
-0.96613	8.21468	-4.49687	9.18824e-05	0.00107662	0.960462	NOT	THAP9
0.730344	9.90606	4.49652	9.19736e-05	0.00107693	0.959494	NOT	KAT2A
0.456511	15.5379	4.49619	9.20573e-05	0.00107693	0.958606	NOT	ATP6
-1.09919	8.88879	-4.49613	9.20752e-05	0.00107693	0.958417	DOWN	CA5BP1
0.541827	11.1035	4.49597	9.2115e-05	0.00107693	0.957995	NOT	ZCCHC8
1.05989	11.4686	4.49512	9.23374e-05	0.00107892	0.955642	UP	DCAF7
-0.631336	12.231	-4.49235	9.30639e-05	0.00108681	0.947995	NOT	TXNL4A
-0.571259	11.5312	-4.48945	9.38309e-05	0.00109515	0.939987	NOT	COPS4
0.652686	9.79963	4.48827	9.41443e-05	0.00109819	0.936733	NOT	RFX1
2.30324	6.29039	4.48708	9.44599e-05	0.00110075	0.933469	UP	ESAM
-0.647845	12.2132	-4.48698	9.44867e-05	0.00110075	0.933192	NOT	GTF3C6
1.50924	11.1406	4.48685	9.4522e-05	0.00110075	0.932828	UP	HELLS
0.981075	8.59969	4.48545	9.48964e-05	0.00110393	0.92897	NOT	KCNMB4
0.928468	12.0922	4.48544	9.49005e-05	0.00110393	0.928929	NOT	RSRP1
-2.23694	6.33787	-4.48519	9.49682e-05	0.0011041	0.928233	DOWN	LOC728485
-0.772353	9.99258	-4.48442	9.51749e-05	0.00110568	0.926112	NOT	GTF2F1
-0.738251	9.05851	-4.48428	9.52107e-05	0.00110568	0.925745	NOT	CHID1
0.968346	12.188	4.48319	9.55045e-05	0.00110848	0.922739	NOT	DICER1
-0.746181	10.4366	-4.48225	9.57601e-05	0.00111039	0.920131	NOT	NOB1
-1.15577	7.08273	-4.48219	9.57755e-05	0.00111039	0.919974	DOWN	YTHDF3-DT
1.7349	11.768	4.48167	9.59184e-05	0.00111143	0.91852	UP	HSPB1
0.732502	11.6244	4.48055	9.62205e-05	0.00111431	0.915452	NOT	PBRM1
-0.776346	11.2064	-4.48012	9.63394e-05	0.00111507	0.914247	NOT	CCNDBP1
-1.63804	9.59241	-4.47939	9.65371e-05	0.00111674	0.912248	DOWN	ZNF394
3.21755	7.24204	4.47691	9.72174e-05	0.00112381	0.905397	UP	DSP
-1.1621	9.14013	-4.47677	9.7256e-05	0.00112381	0.90501	DOWN	PDZD8
2.07908	4.5016	4.47633	9.73766e-05	0.00112443	0.903802	UP	HORMAD1
-0.974569	9.56205	-4.47618	9.74179e-05	0.00112443	0.903388	NOT	TRMT6
-1.03423	10.0392	-4.4756	9.75765e-05	0.00112564	0.901801	DOWN	DPP3
-1.43417	7.62797	-4.47513	9.77061e-05	0.00112651	0.900506	DOWN	NT5M
0.735519	9.33358	4.47381	9.80731e-05	0.00113012	0.896849	NOT	GARS1-DT
-0.799359	9.53527	-4.47335	9.81991e-05	0.00113058	0.895596	NOT	MAPKAP1
0.790118	10.8723	4.47327	9.82217e-05	0.00113058	0.895372	NOT	ERGIC2
-0.744786	9.16547	-4.47183	9.86223e-05	0.00113454	0.891402	NOT	IRAK4
-1.77527	8.79573	-4.47158	9.86922e-05	0.00113454	0.890711	DOWN	ZNRD2
-0.821267	9.26702	-4.47145	9.87286e-05	0.00113454	0.890351	NOT	MPV17
-1.11626	10.5672	-4.47093	9.88745e-05	0.00113501	0.888911	DOWN	UBALD2
1.07511	7.59661	4.47091	9.88785e-05	0.00113501	0.888871	UP	ARHGEF15
-0.870562	9.05279	-4.47064	9.8954e-05	0.00113525	0.888126	NOT	ARL16
-1.31642	8.75654	-4.47021	9.90746e-05	0.00113601	0.886939	DOWN	LARP1B
-0.776783	8.76074	-4.46849	9.95576e-05	0.00114092	0.882195	NOT	AVEN
-0.86039	9.14081	-4.46798	9.97014e-05	0.00114194	0.880787	NOT	TATDN3
1.06005	7.19609	4.46718	9.99278e-05	0.0011439	0.878575	UP	BPIFA4P
-1.28836	9.18285	-4.46558	0.000100381	0.00114846	0.874166	DOWN	KATNAL1
-0.698111	10.7464	-4.46458	0.000100665	0.00115108	0.871407	NOT	ACTR6
0.660782	9.94687	4.46023	0.000101909	0.0011642	0.859424	NOT	LPIN2
0.647557	10.4863	4.46018	0.000101924	0.0011642	0.859287	NOT	ADIPOR2
0.698644	8.46662	4.45908	0.000102241	0.00116719	0.856251	NOT	HFE
0.973583	10.5081	4.45833	0.000102459	0.00116903	0.854183	NOT	PLCXD1
-1.92057	4.86881	-4.45799	0.000102557	0.00116951	0.853242	DOWN	POLL
0.855882	11.4184	4.45776	0.000102624	0.00116964	0.852607	NOT	DMTF1
0.530975	13.397	4.45631	0.000103044	0.00117378	0.848625	NOT	HNRNPM
0.746608	9.98861	4.45553	0.00010327	0.00117571	0.846487	NOT	TOB2
-0.804851	9.34892	-4.45456	0.000103554	0.0011783	0.843814	NOT	HEATR3
1.61862	8.81089	4.45413	0.00010368	0.0011791	0.842622	UP	HLA-DOA
0.733633	9.58312	4.45373	0.000103799	0.00117981	0.841504	NOT	FLJ42627
-1.94968	6.12625	-4.45296	0.000104023	0.0011817	0.839406	DOWN	LOC100507250
-0.560029	11.0618	-4.45262	0.000104124	0.00118221	0.838456	NOT	ZNHIT1
-0.754915	9.79247	-4.45167	0.000104404	0.00118429	0.835845	NOT	STN1
0.577144	9.98285	4.45156	0.000104436	0.00118429	0.835538	NOT	L3MBTL2
-2.01285	6.77428	-4.45142	0.000104478	0.00118429	0.835152	DOWN	ERMAP
-1.0139	9.16508	-4.45104	0.00010459	0.00118492	0.834102	DOWN	LRRC57
1.54467	5.96071	4.45078	0.000104666	0.00118504	0.833399	UP	NEGR1-IT1
-0.629128	9.15817	-4.45062	0.000104715	0.00118504	0.832941	NOT	FLAD1
-1.06092	7.56281	-4.448	0.000105492	0.00119319	0.825733	DOWN	ELAC1
-0.966893	12.3102	-4.44721	0.000105726	0.00119519	0.823571	NOT	GUK1
-1.31334	7.21977	-4.44662	0.000105903	0.00119618	0.821936	DOWN	SCAF1
0.854735	7.51119	4.44654	0.000105928	0.00119618	0.821708	NOT	COL22A1
-0.826711	8.53656	-4.44601	0.000106086	0.00119732	0.820252	NOT	CEP83
-1.01813	7.78527	-4.44231	0.0001072	0.00120923	0.810069	DOWN	TIMM8A
0.934894	7.19296	4.44163	0.000107406	0.0012109	0.8082	NOT	LOC145474
1.25532	6.78686	4.44048	0.000107757	0.00121421	0.805016	UP	LOC101927531
1.37358	9.17064	4.43984	0.000107952	0.00121574	0.803254	UP	SULF2
-0.682125	10.3497	-4.43885	0.000108252	0.00121847	0.800547	NOT	TXN2
-1.49677	7.5123	-4.43855	0.000108346	0.00121885	0.799703	DOWN	GFER
-0.788868	10.5932	-4.43836	0.000108404	0.00121885	0.799185	NOT	ETFB
1.29256	8.2172	4.43697	0.000108829	0.00122298	0.795366	UP	IGHE
-2.24329	6.79502	-4.43574	0.000109209	0.00122659	0.791966	DOWN	CMTM1
0.782017	10.9686	4.43465	0.000109543	0.00122968	0.788992	NOT	SLC7A6
-1.80628	9.07284	-4.432	0.000110368	0.0012375	0.781677	DOWN	MSRB1
0.658532	11.6934	4.43199	0.000110371	0.0012375	0.781651	NOT	RBPJ
0.749938	8.58291	4.43184	0.000110418	0.0012375	0.781233	NOT	ZNF701
1.82391	5.67373	4.43131	0.000110582	0.00123867	0.779789	UP	REG3A
1.53769	9.74693	4.4309	0.00011071	0.00123944	0.77866	UP	MTSS1
-1.62515	8.48814	-4.43022	0.000110922	0.00124114	0.7768	DOWN	MPI
2.20084	10.0668	4.42681	0.000111995	0.00125249	0.767411	UP	HLA-DQB1
-1.39793	10.8089	-4.42607	0.00011223	0.00125443	0.765373	DOWN	YOD1
-1.33628	4.63051	-4.42563	0.000112369	0.00125532	0.764165	DOWN	LINC01775
0.906209	8.71239	4.42335	0.000113095	0.00126275	0.75789	NOT	ZNF582
-1.08597	7.28267	-4.42246	0.000113381	0.00126527	0.755427	DOWN	RRAGB
-1.40593	9.89008	-4.41835	0.000114702	0.00127932	0.744138	DOWN	NMRAL1
1.29794	7.91568	4.41733	0.000115032	0.00128232	0.741337	UP	MID1
-1.81682	6.67547	-4.41659	0.000115274	0.00128433	0.73929	DOWN	SMARCD3
-1.27034	7.07296	-4.41615	0.000115418	0.00128525	0.738072	DOWN	ANKRD36
2.25084	6.81416	4.41552	0.00011562	0.00128681	0.736364	UP	F3
-1.54492	9.17299	-4.41525	0.00011571	0.00128713	0.735605	DOWN	NOPCHAP1
0.557538	10.7203	4.41451	0.000115951	0.00128912	0.733583	NOT	CERS5
-0.670921	12.0749	-4.41261	0.000116575	0.00129536	0.728352	NOT	NAE1
1.96217	6.59829	4.41205	0.000116759	0.00129672	0.726815	UP	FAT4
-0.949568	10.9138	-4.41112	0.000117065	0.00129943	0.72426	NOT	GYG1
-0.683447	10.8683	-4.41042	0.000117297	0.00130131	0.722333	NOT	FTSJ1
0.936953	11.9464	4.40915	0.00011772	0.0013053	0.718827	NOT	RACGAP1
0.590848	9.5249	4.40781	0.000118164	0.00130953	0.715157	NOT	IGHMBP2
-0.619556	9.94884	-4.40752	0.000118262	0.00130993	0.714345	NOT	PLEKHJ1
1.79271	5.98391	4.40649	0.000118606	0.00131304	0.711513	UP	LINC00668
1.42896	6.79569	4.40451	0.000119268	0.00131966	0.706098	UP	LOC101927131
2.47333	8.25911	4.40428	0.000119346	0.00131983	0.705454	UP	MRC1
1.74153	6.58505	4.40387	0.000119484	0.00132066	0.704331	UP	GRHL2
0.552131	9.72578	4.4034	0.000119642	0.00132136	0.703044	NOT	GIGYF2
0.84275	11.1477	4.40331	0.000119674	0.00132136	0.702781	NOT	ZNF738
0.748846	9.33639	4.40182	0.000120178	0.00132622	0.698684	NOT	MAN1B1-DT
-0.704011	9.94859	-4.40126	0.000120367	0.0013276	0.697157	NOT	GNL2
-0.739343	9.58516	-4.40061	0.000120587	0.00132892	0.695378	NOT	GCFC2
0.876286	9.48896	4.40053	0.000120614	0.00132892	0.695161	NOT	XRCC2
-1.09716	7.75287	-4.40006	0.000120774	0.00132998	0.693869	DOWN	CCDC102A
-1.03114	8.33153	-4.39947	0.000120978	0.00133108	0.692226	DOWN	TPMT
-0.827378	8.79691	-4.3994	0.000121002	0.00133108	0.692033	NOT	SRRD
-0.913037	8.26416	-4.39676	0.000121906	0.00134032	0.684777	NOT	PILRA
1.49459	6.75275	4.39459	0.000122653	0.00134783	0.678822	UP	DKK1
-1.53427	8.97896	-4.39439	0.000122722	0.00134787	0.678279	DOWN	POLD4
-1.05052	8.99974	-4.39267	0.000123317	0.0013532	0.673567	DOWN	USB1
0.702962	11.9592	4.39262	0.000123337	0.0013532	0.673411	NOT	ATXN7
0.765937	11.0589	4.39158	0.0001237	0.00135647	0.670547	NOT	CTNNB1
-0.608284	12.6223	-4.3908	0.000123969	0.00135861	0.668429	NOT	STUB1
-0.830687	9.90296	-4.39064	0.000124026	0.00135861	0.667984	NOT	TMEM135
0.892415	11.3141	4.38888	0.000124642	0.00136465	0.663151	NOT	RC3H2
1.45074	7.51072	4.38743	0.000125154	0.00136954	0.659161	UP	MRAS
1.27618	10.8345	4.38664	0.000125434	0.00137188	0.656984	UP	ZC3HAV1L
-1.50367	6.3628	-4.38554	0.000125823	0.00137542	0.653966	DOWN	ATXN7L2
-1.40825	6.51692	-4.38393	0.000126394	0.00138049	0.649555	DOWN	LOC101929289
-1.67179	5.93247	-4.38386	0.00012642	0.00138049	0.649356	DOWN	CFAP73
0.989587	7.46845	4.38316	0.000126668	0.00138248	0.647445	NOT	GRIN2D
1.10657	7.23871	4.38261	0.000126865	0.00138391	0.645932	UP	HEYL
3.00173	6.05724	4.38199	0.000127087	0.0013856	0.644228	UP	SELE
1.18327	7.07297	4.38125	0.000127355	0.00138779	0.642181	UP	WDR11-DT
2.10296	5.87102	4.38053	0.00012761	0.00138985	0.640229	UP	TRIL
-0.686039	9.92309	-4.38022	0.000127722	0.00139035	0.639374	NOT	PYM1
-0.691074	11.7172	-4.37982	0.000127866	0.00139118	0.63828	NOT	DRG1
-0.797978	11.2875	-4.379	0.000128163	0.00139369	0.636016	NOT	CHP1
-2.10986	7.93087	-4.37808	0.000128494	0.00139603	0.633504	DOWN	NCF2
-0.929192	10.6174	-4.37794	0.000128546	0.00139603	0.633113	NOT	NXT2
1.88648	8.55599	4.37785	0.000128579	0.00139603	0.632863	UP	RND3
0.572449	14.3845	4.3772	0.000128814	0.00139786	0.631082	NOT	HNRNPA2B1
-0.622242	9.24893	-4.37629	0.000129145	0.00140072	0.628582	NOT	METTL8
0.67609	9.89971	4.37585	0.000129306	0.00140173	0.627373	NOT	ZNF346
1.01663	9.22284	4.37514	0.000129565	0.00140371	0.625422	UP	DIS3L2
2.68879	7.94136	4.37487	0.000129665	0.00140371	0.62467	UP	DST
1.66456	6.41311	4.37477	0.000129701	0.00140371	0.624399	UP	LOC101929550
1.57445	6.18674	4.37461	0.000129758	0.00140371	0.623973	UP	IL17RD
0.751297	11.3307	4.37437	0.000129847	0.00140395	0.623305	NOT	KDM5A
-0.936122	9.6396	-4.37376	0.000130069	0.00140563	0.621637	NOT	SPTY2D1
0.775807	8.33624	4.37253	0.000130522	0.00140978	0.618258	NOT	CRMA
-1.48302	5.88586	-4.37188	0.000130759	0.00141097	0.616488	DOWN	MAMDC4
1.57172	7.86028	4.37186	0.000130767	0.00141097	0.61643	UP	TRMT10B
0.918285	8.544	4.36942	0.00013167	0.00141951	0.609727	NOT	SGSH
1.58167	5.15244	4.36935	0.000131694	0.00141951	0.609545	UP	PPP1R26-AS1
-0.712987	11.3975	-4.36914	0.000131774	0.00141963	0.608958	NOT	COPS3
-1.1138	9.67039	-4.36628	0.000132841	0.00142976	0.601102	DOWN	C11orf1
0.798886	11.1721	4.36625	0.000132851	0.00142976	0.601033	NOT	CRTAP
-1.02991	9.2963	-4.36446	0.00013352	0.00143622	0.596135	DOWN	C6orf120
0.746296	10.3263	4.36395	0.000133714	0.001437	0.594725	NOT	COLGALT1
2.2776	5.32654	4.36381	0.000133766	0.001437	0.594345	UP	ABLIM3
-1.07034	8.57132	-4.36372	0.0001338	0.001437	0.594101	DOWN	FBXL17
-0.786903	10.5773	-4.36213	0.000134402	0.00144273	0.589725	NOT	VPS25
-1.02451	9.31868	-4.36095	0.000134847	0.00144645	0.586509	DOWN	DYRK4
-1.53437	7.77739	-4.36085	0.000134888	0.00144645	0.586214	DOWN	TKFC
-1.89126	6.06867	-4.35833	0.000135848	0.001456	0.579309	DOWN	MFSD3
-2.33641	4.44687	-4.35757	0.00013614	0.00145838	0.577219	DOWN	C17orf99
1.87718	6.37042	4.35706	0.000136334	0.0014595	0.575827	UP	TCF7L1
-1.95642	6.52679	-4.35693	0.000136384	0.0014595	0.575473	DOWN	SMG6
1.74108	6.34053	4.35654	0.000136532	0.00146034	0.574415	UP	AFAP1L1
0.805666	7.42035	4.35601	0.000136736	0.00146114	0.572962	NOT	KRTAP4-2
-0.702957	11.759	-4.35593	0.000136769	0.00146114	0.572726	NOT	PET100
-0.845044	9.68565	-4.3558	0.000136817	0.00146114	0.572383	NOT	EIF2AK4
1.53755	8.78678	4.35535	0.000136993	0.00146226	0.571135	UP	MS4A4A
-1.17064	7.95985	-4.35499	0.000137131	0.00146299	0.570156	DOWN	PIWIL4
1.31581	7.28422	4.35353	0.000137695	0.00146826	0.566156	UP	C21orf62-AS1
-0.986182	9.77009	-4.35183	0.000138357	0.00147456	0.56149	NOT	OPTN
-1.86818	5.02469	-4.35151	0.000138481	0.00147512	0.560619	DOWN	LRRC71
-0.678113	9.53722	-4.35081	0.000138753	0.00147727	0.558704	NOT	BET1L
-1.62515	7.60244	-4.35045	0.000138895	0.00147802	0.557712	DOWN	EIF5A2
1.80147	6.31783	4.34876	0.000139557	0.00148431	0.553083	UP	LAMC2
-0.56895	11.6728	-4.34498	0.00014105	0.00149943	0.542722	NOT	AIMP1
-0.736513	7.40027	-4.34418	0.00014137	0.00150206	0.540516	NOT	LOC101928762
0.89768	8.70909	4.34396	0.000141457	0.00150222	0.539919	NOT	TRIM66
-1.15036	7.84257	-4.34283	0.000141906	0.00150622	0.536835	DOWN	HYKK
-0.760964	10.0876	-4.3422	0.00014216	0.00150816	0.53509	NOT	DAP
-1.32265	6.7454	-4.34066	0.000142774	0.0015139	0.530897	DOWN	ZC3H12A-DT
0.730425	10.4313	4.34036	0.000142897	0.001514	0.530056	NOT	ZMIZ2
2.48603	6.92956	4.34028	0.000142929	0.001514	0.529839	UP	CD180
1.21525	7.80179	4.33941	0.000143281	0.00151554	0.527447	UP	MYZAP
0.810912	10.0617	4.33934	0.000143307	0.00151554	0.527268	NOT	SVIL
0.871518	8.37788	4.33926	0.000143338	0.00151554	0.527056	NOT	DRAM1
-0.882677	9.43867	-4.3392	0.000143364	0.00151554	0.526878	NOT	NTAQ1
-0.733643	9.84483	-4.339	0.000143446	0.00151563	0.526325	NOT	ABHD16A
-0.855401	10.1862	-4.33822	0.000143759	0.00151817	0.5242	NOT	ATMIN
0.969711	9.25659	4.33797	0.00014386	0.00151847	0.523517	NOT	TSPAN4
-0.679	9.05387	-4.33721	0.00014417	0.00152096	0.521428	NOT	C12orf76
0.654104	12.4633	4.33593	0.00014469	0.00152568	0.517919	NOT	WIPF1
1.63753	6.39753	4.33549	0.00014487	0.00152681	0.51671	UP	FOXF2
-1.66052	7.07558	-4.33339	0.000145726	0.00153506	0.510973	DOWN	PRORSD1P
-0.948716	9.31574	-4.33277	0.000145983	0.00153698	0.509262	NOT	TIPIN
-0.694944	11.7618	-4.3301	0.000147082	0.00154714	0.501962	NOT	WDR61
1.75997	6.16114	4.32989	0.000147168	0.00154714	0.50139	UP	LUZP2
0.875933	9.78016	4.32989	0.00014717	0.00154714	0.50138	NOT	UVSSA
-0.827037	11.9574	-4.32948	0.000147339	0.00154771	0.500264	NOT	METTL5
1.32614	6.7035	4.32924	0.00014744	0.00154771	0.499597	UP	ITGA11
-0.657977	11.4826	-4.32922	0.000147447	0.00154771	0.499549	NOT	EPB41
2.05528	5.89478	4.32814	0.000147895	0.00155163	0.496599	UP	GNA14
-0.905867	9.56936	-4.32781	0.000148032	0.00155229	0.495694	NOT	ZNF593
1.58593	7.54867	4.32499	0.000149213	0.00156389	0.487963	UP	OR1F1
-1.3437	7.77392	-4.32468	0.000149341	0.00156445	0.487125	DOWN	RPL36A
-1.16762	9.0906	-4.32387	0.00014968	0.00156721	0.48492	DOWN	DALRD3
-0.704634	11.7731	-4.32354	0.000149819	0.00156788	0.484017	NOT	PFDN4
1.34236	7.25497	4.32165	0.000150618	0.00157545	0.47884	UP	MET
-1.18764	9.45765	-4.32135	0.000150747	0.00157601	0.478008	DOWN	ZNF580
1.62157	7.28945	4.31991	0.000151358	0.0015816	0.474075	UP	SYNPO
0.719668	11.2882	4.31952	0.000151523	0.00158253	0.473013	NOT	XIAP
-1.82691	6.3732	-4.31934	0.0001516	0.00158255	0.472517	DOWN	THAP3
[truncated: 18,859 more rows]
