# Supplementary material for: T‐cell differentiation stage block bias confers hypermethylation and mediastinal preference in T‐cell lymphoblastic lymphoma
Source: Clin Transl Med. 2025 Jun 27;15(7):e70380. doi: 10.1002/ctm2.70380 (PMC12205001; doi:10.1002/ctm2.70380)
Supplement: Supplementary file 7 — Supporting Information [file CTM2-15-e70380-s014.xlsx]

## Sheet: Sheet1
Supplemental Table S7 T cell differentiation stage classifier parameters
	MPP&CLP	DN(early)	γδT	DN(P)	DN(Q)	DP(P)	DP(Q)	αβT(entry)	CD4+T	CD8+T
HBB	0.0483396	7.76459e-05	0	0.000100521	0.000138708	0.00011664	8.18057e-06	4.93882e-05	2.62151e-06	0
HBA2	0.0354578	1.39812e-05	4.08065e-06	5.0335e-05	9.70103e-05	4.52628e-05	2.07655e-05	4.30131e-05	0	2.90914e-06
HBA1	0.0304944	0.000102888	6.58339e-05	2.50927e-05	3.32979e-05	2.44805e-05	2.14522e-05	0	6.43104e-06	1.7603e-06
MPO	0.0135101	0.000461505	0	0	0	0	1.99682e-05	0	0	0
HBD	0.0151797	8.87736e-06	3.71242e-05	2.14365e-05	0	1.23053e-05	1.25452e-05	5.54232e-05	4.07904e-05	0
HLA-DRA	0.0477406	0.00751504	0.000545307	0.00340906	0.00415941	0.000776246	0.000542727	0.000327892	0.000217564	0.000254246
PRTN3	0.00527878	0	0	0	0	0	0	0	0	0
VPREB3	0.00932045	0.000158193	1.36715e-05	9.41847e-06	2.77214e-05	2.09427e-05	1.97857e-05	3.74095e-06	0	0
S100A8	0.0140056	0	0	6.24361e-06	2.58387e-05	1.8874e-05	0	0	1.05601e-05	3.5243e-06
LYZ	0.0133988	7.51512e-05	1.48862e-05	9.39233e-05	0.000147204	5.54734e-05	4.68354e-05	3.6361e-05	0.000120227	3.02703e-05
AVP	0.0210363	0.000134148	1.24853e-05	3.09063e-05	4.18311e-05	0	7.50934e-06	0	3.47451e-06	2.60256e-05
HLA-DRB1	0.0284144	0.00207155	0.000765717	0.00116225	0.000870592	0.000212636	0.000185705	0.000248874	0.000284296	0.000193297
S100A9	0.0126053	0	0	7.16227e-06	1.46127e-05	2.97532e-05	0	9.31537e-06	6.40061e-05	9.67837e-06
ELANE	0.00532982	0	0	0	0	3.66201e-06	0	0	0	0
CD24	0.00755898	4.07645e-05	1.29147e-05	0.000118093	0.000260661	4.75633e-05	0.000152623	0.000169547	4.80278e-05	4.23668e-05
VPREB1	0.013463	0.00627042	0.000168515	0.00135902	0.000866538	4.37303e-05	5.54532e-05	0	1.40628e-06	0
PRSS57	0.0204203	0.00431844	0	0.00019375	2.50431e-05	0	1.09153e-05	0	0	0
KIAA0125	0.0218242	0.00548512	0.000159252	0.000157792	0.000118732	2.66071e-05	7.19324e-06	7.14657e-05	1.48896e-05	2.22666e-05
AHSP	0.0102192	0	0	0	1.19209e-05	0	0	0	0.000179378	2.89279e-06
AZU1	0.00463405	0	0	3.17911e-06	0	4.8464e-06	0	0	7.86299e-06	0
HBM	0.00790899	0	0	0	0	6.876e-06	6.90187e-06	0	0	0
IGKC	0.018223	0.00164948	0.000901417	0.00116454	0.00124894	0.000647317	0.000756641	0.000861801	0.000572216	0.00103482
C1QTNF4	0.0141748	0.00234295	0	7.62412e-06	0	4.58512e-06	0	0	0	1.50891e-05
IGHM	0.011889	0.000322955	0.000404273	8.59944e-05	7.56885e-05	9.59111e-05	7.57484e-05	0.000140002	0.0003074	6.90386e-05
MGST1	0.0101984	0.000161168	1.46754e-05	1.4079e-05	9.06067e-06	0	0	0	0	0
HLA-DPB1	0.0259116	0.00380163	0.000535588	0.00207423	0.0018083	0.00058826	0.000527734	0.000300616	0.000550446	0.000597335
IGLL1	0.0248512	0.0163392	0.000427505	0.00577453	0.00369054	0.000293724	7.10537e-05	2.18443e-05	0	8.90003e-06
MEF2C	0.0170805	0.00355967	0.000378401	0.000899377	0.00121659	2.92978e-05	6.47998e-05	0.000133619	7.90137e-05	1.95786e-05
HLA-DQB1	0.0127167	0.000492182	0.000269001	0.00015382	0.00029349	6.9056e-05	4.71849e-05	8.01361e-05	0.000157481	0.000150607
EBF1	0.00679951	1.95681e-05	0	6.5712e-06	6.49052e-05	1.09806e-05	0.000130079	5.7342e-05	1.52089e-05	6.06145e-06
IGLC2	0.00967881	0.000284395	0.000685783	0.000278698	0.000332461	0.000222899	0.000369741	0.000321357	0.000192881	0.000321773
CH17-373J23.1	0.0115021	0.000202145	0.000130815	0.000349926	0.000279271	0.000277946	0.000212614	0.000233566	0.000257262	0.000217544
CA1	0.00550871	0	0	0	0	0	0	1.69827e-05	0	0
CD79B	0.0127268	0.00141643	0.00102452	0.000617278	0.000644878	0.000190146	0.000345047	0.000721439	0.00175935	0.000682508
EGFL7	0.0113675	0.00269341	7.74501e-05	0.000207825	2.91699e-05	1.13613e-05	1.21768e-05	3.80095e-05	1.27087e-06	2.63243e-05
IGFBP7	0.0131833	0.00462839	3.47588e-05	0.00028297	0.000111034	1.01592e-05	1.14238e-05	0.000129389	3.4854e-05	8.32405e-06
LAT2	0.0119756	0.0058674	0.00161388	0.000488866	0.00043917	2.76529e-05	1.39075e-05	4.32517e-05	4.3425e-05	3.04319e-05
ANKRD28	0.0296688	0.00631695	0.00157926	0.00260804	0.00257253	0.000588046	0.000749255	0.000613028	0.000417142	0.000356573
IGHA1	0.00905543	5.16595e-05	4.74304e-05	5.65442e-05	7.15512e-05	6.53044e-05	0.000131008	0.000139613	0.000428461	3.004e-05
CFD	0.00465861	5.39184e-05	5.13337e-06	0.000110701	4.73673e-05	1.58195e-06	3.01118e-05	5.56651e-05	3.28815e-05	2.51105e-05
HLA-DRB5	0.015406	0.00171669	0.00037468	0.000446302	0.000302002	6.70948e-05	4.82487e-05	0.000132622	0.00013017	7.15952e-05
RP11-1143G9.4	0.00507481	0	0.000218297	8.1478e-06	0.000176501	1.36315e-05	0.000120005	6.42257e-05	5.57272e-05	0.000120915
NPR3	0.0081954	0.000217381	0	0	1.11518e-05	2.74147e-06	1.8249e-05	1.07334e-05	0	0
CSF3R	0.00856769	0.0010173	2.52417e-05	6.6738e-05	6.89856e-05	2.67285e-05	1.36565e-05	7.63931e-05	0.000279621	0
HLA-DPA1	0.0238393	0.00501432	0.000612017	0.0025337	0.00280223	0.000523698	0.000480315	0.000415896	0.0011401	0.000459909
BLNK	0.00487323	0.000206546	0.000124491	6.66094e-06	9.16572e-05	7.37623e-05	0.000109343	5.3284e-05	0	1.03436e-05
CRHBP	0.00636236	7.02149e-05	0	1.21795e-05	1.29063e-05	0	0	0	0	0
IGLC3	0.00565846	0.000154609	2.17184e-05	0.000105147	0.000209524	8.47988e-05	8.06514e-05	0.000139392	5.40809e-05	0.000127016
TYROBP	0.00541438	0.00105099	6.77755e-05	4.71219e-05	7.14911e-05	3.60708e-05	0.000106342	3.48807e-05	1.01812e-05	6.64364e-06
SERPINB6	0.00872287	0.00306998	0.000496427	0.000232477	8.95992e-05	5.44335e-06	3.2094e-06	1.09469e-05	0.000101618	0.000123434
NACA2	0.0254813	0.00143056	0.000999243	0.00143609	0.00163377	0.000698828	0.000789867	0.00109981	0.0010484	0.00152172
HBG2	0.00354877	0	4.44811e-05	2.78434e-05	3.34664e-05	3.29583e-06	1.84595e-05	9.39614e-06	1.14282e-05	1.10592e-05
LYL1	0.0106776	0.00330891	0.000854383	0.000626671	0.000686264	6.62084e-05	0.000173241	0.000187828	0.000161525	0.00011811
AKAP12	0.00257809	1.01151e-05	0	4.23326e-05	1.1555e-05	0.000137422	5.3123e-05	8.36858e-05	4.9657e-05	4.86516e-05
PIK3AP1	0.00378749	0.000243082	6.56941e-05	5.6537e-05	7.22268e-05	1.77161e-05	0	0	5.22664e-05	9.57595e-06
RNASE2	0.00303529	4.1533e-05	2.04495e-05	0	0	0	0	0	0	0
CYGB	0.0033964	0	0	2.71073e-05	5.63041e-05	0	4.10518e-06	0	1.20342e-05	9.96887e-06
CYTL1	0.00684593	0.000716053	7.63907e-05	8.16127e-05	0.000145858	0.000129207	0.000277387	7.13178e-05	3.48643e-06	0.000162528
MS4A3	0.00309651	0	0	0	0	0	0	0	0	0
ALAS2	0.00283756	0	0	4.90784e-05	0	0	0	0	0	0
AP001171.1	0.00712448	0.00141658	0	7.81412e-05	4.07019e-05	0	0	0	0	0
HHEX	0.00443743	0.00300468	0	0.000183331	0.000216269	2.87915e-05	0	6.17013e-05	5.82237e-05	2.79051e-05
ADAM28	0.0048918	0.000213076	2.43283e-05	1.43675e-05	0	4.50956e-06	0	0	9.68867e-06	0
GATA2	0.00492816	6.15574e-06	7.1883e-06	1.66167e-05	1.37651e-05	6.82677e-06	1.65795e-05	8.36168e-05	1.42989e-05	4.01072e-06
CRYGD	0.0053961	0.000316222	9.49681e-06	7.28124e-05	0	0	0	0	0	2.57113e-06
CPA3	0.00263011	0	0	3.77582e-05	0	0	0	0	0	0
TCL1A	0.0028255	0	0	1.64001e-05	4.80098e-05	2.04738e-06	0	0	1.45434e-05	6.74561e-06
BAALC	0.00506872	0.00150666	3.03525e-05	3.41255e-05	0	7.1371e-07	0	0	0	4.97185e-06
SPI1	0.00622793	0.00272925	0.000176444	0.000323234	0.000461468	4.1012e-05	5.16224e-05	4.20991e-06	2.09082e-05	8.87517e-07
PROM1	0.00312758	0.000308299	2.43168e-06	1.92578e-05	2.37276e-05	1.02477e-06	0	0	2.73514e-06	3.04878e-06
LMO2	0.0035739	0.000278759	3.38102e-05	3.81954e-05	0	3.29736e-05	0	2.57032e-05	1.88429e-05	0
FLT3	0.00387704	0.000479062	0	0.000226831	0.000119701	6.72334e-05	0	0	0	0
GYPA	0.00240796	0	0	0	0	0	0	0	0	0
LCN6	0.00203514	0	0	0	1.31758e-05	1.51747e-06	0	0	0	0
SLC4A1	0.0020869	0	0.000169767	1.17875e-05	5.25483e-06	3.66373e-06	2.09719e-05	2.22473e-05	3.70193e-05	0
LYN	0.00427182	0.000835629	7.63434e-05	3.71167e-05	4.18714e-05	3.50268e-05	9.50333e-05	4.32278e-05	7.17814e-06	0
ZEB2	0.0107313	0.00169227	0.00131826	0.00104349	0.00213878	0.000274758	6.17546e-05	0.000115604	5.03206e-05	8.2927e-05
IGHD	0.00334775	0.000355136	0.000226814	1.85176e-05	8.90102e-06	1.2707e-05	2.87212e-05	8.44113e-05	5.11548e-06	5.32537e-05
CD302	0.00468517	0.000255145	2.17889e-05	8.82015e-05	9.74391e-06	3.433e-05	7.64256e-05	6.48353e-05	1.32593e-05	1.25333e-05
KLF4	0.00476901	8.16894e-05	0.000179687	0.000179206	0.000327392	5.91737e-05	8.58787e-05	0.0001849	0.000180123	4.48237e-05
ATP8B4	0.00288218	7.10441e-05	0	0	0	1.18684e-06	5.09475e-06	2.34153e-05	5.13379e-07	0
FCER1G	0.00361472	0.000371133	0.000140757	8.56224e-05	0.000133247	3.76445e-05	3.00572e-05	6.49411e-05	4.74333e-05	0.000141155
S100A12	0.00153759	0	0	0	0	0	0	0	0	0
LINC01481	0.00308163	7.06159e-05	0	0.000106563	1.72288e-05	6.81384e-05	8.49319e-05	5.66085e-05	5.68429e-05	8.89965e-05
CD34	0.00846271	0.00459588	0	0.000695637	0.000574087	1.86839e-05	7.66201e-05	4.52057e-05	1.34286e-05	2.35556e-05
CD22	0.00218627	6.53355e-05	0	1.23826e-05	0	1.62375e-06	0	0	0	0
PAX5	0.00148314	0.000112842	0	0	1.97727e-05	0	0	0	0	0
IL1B	0.00289906	0.000224777	0	1.15837e-05	1.55464e-05	0	2.06238e-06	0	0	0
PHACTR1	0.00523247	0.000522007	0.000251912	0.000194284	0.000112617	5.83723e-05	0.000316414	0.000292679	0.000128011	0.000328229
ALDH1A1	0.00302965	6.15443e-06	5.0321e-06	2.66264e-06	1.13146e-05	1.91261e-06	0	0	0	0
BTK	0.00373815	0.00162734	3.18981e-05	0.000142677	0.000139275	2.55204e-05	5.4723e-06	0	0	1.54134e-05
RP6-159A1.4	0.00294172	0.000412988	3.31625e-06	4.96744e-05	5.4699e-05	0	0	0	3.24462e-05	4.16828e-06
EREG	0.00404234	5.50433e-05	4.00924e-05	2.25176e-05	2.97201e-05	0	9.59428e-06	7.3654e-05	1.72039e-05	5.37095e-05
AJ006998.2	0.0037937	0	0	0	0	0	0	7.81045e-05	7.02035e-05	6.62731e-05
ERG	0.00742261	0.00260819	4.55403e-06	0.000965617	0.000957358	4.86022e-06	1.68726e-05	2.70396e-05	0	0
RP11-386I14.4	0.0136136	0.000562704	0.000622204	0.00116772	0.00111254	0.000547891	0.000568361	0.000470271	0.00033204	0.000498027
CXCL8	0.00279514	0.000303821	0	3.41145e-05	0.000116023	3.8834e-05	0.000161357	8.66459e-05	5.24439e-05	5.06392e-05
ZNF90	0.0405276	0.00349775	0.00355741	0.00383105	0.00401573	0.00219354	0.00178604	0.00242623	0.00317577	0.00480726
SPINK2	0.0226877	0.0115762	0.000874075	0.00433757	0.00206357	0.000295948	0.0001881	0.000710984	0.00103086	0.00271684
NBEAL1	0.0717738	0.00904369	0.00872538	0.00695221	0.00958676	0.00425352	0.00469154	0.00727303	0.0112711	0.0136881
TRGC2	0.00043326	0.00791633	0.0172537	0.00545996	0.00461125	0.000434849	0.000441467	0.000638718	0.000414117	0.00128666
LINC01307	0	1.91575e-05	0.00632792	1.32938e-05	2.39345e-06	5.41706e-05	6.73904e-05	2.69706e-05	7.2248e-06	1.92737e-05
RTKN2	0.000517586	0.000495752	0.0106305	0.000818968	0.000217372	0.000806511	0.000540374	0.000995357	0.00137992	0.000236496
RP5-1028K7.2	0.000101927	4.16275e-05	0.00361722	0.000168976	5.25494e-06	2.00472e-05	5.87774e-05	0.000199452	0.000432385	0.00026767
TRDC	0.000264177	0.0148247	0.0307737	0.0151325	0.020455	0.00834334	0.00351075	0.00145226	0.00108405	0.000910033
KRT1	0.000518189	0	0.00430461	6.16489e-06	1.91953e-05	3.44207e-05	7.34939e-06	2.78306e-05	7.42543e-05	6.63572e-05
KLRB1	0.000685257	0.000157653	0.00733651	8.98222e-05	2.70133e-05	9.80555e-05	0.000224975	0.00127921	0.00193602	0.00227566
HPGDS	0.00204033	0.00291824	0.00336173	0.000635652	0.000521521	7.38677e-06	9.72365e-06	7.23103e-06	0	1.83026e-05
CPNE7	0.000388049	0.000916947	0.0063018	0.000991684	0.000889185	0.000462954	0.00100195	0.000621054	0.00035484	0.000299312
ETV5	0.000398219	0.00180256	0.0017762	0.000390342	0.000153891	8.34777e-05	3.02252e-05	0.000303012	6.97734e-05	0.000115662
RCBTB2	0.000569969	0.0110009	0.0075891	0.00259125	0.00246676	0.000469958	0.000638754	0.000987199	0.000670245	0.000199317
PDCD1	0	0.000183343	0.00546728	0.0011129	0.0012151	0.000764637	0.00097799	0.00186552	0.00129405	0.0009815
MYOM2	0.000211936	0.000539012	0.00707064	0.000414496	0.000529866	0.000270105	0.000506504	0.00162696	0.00102485	0.000775791
VIM	0.0292779	0.0192846	0.0281341	0.0163042	0.011413	0.0140425	0.0104465	0.0218564	0.024089	0.0212593
TRGV2	0	2.94683e-05	0.00160766	2.19379e-05	0.000138869	7.45086e-05	6.25781e-05	0.00013398	8.84532e-05	9.84341e-05
TOX2	6.61639e-05	0.000896527	0.0137434	0.000609394	0.0016197	0.000580846	0.00376841	0.0167052	0.00762636	0.00764777
MBP	0.001665	0.00128475	0.00836091	0.000461729	0.000840949	4.20654e-05	0.000142996	0.000616132	0.00330445	0.00395264
MFHAS1	0.00104541	0.00101808	0.00596533	0.00111616	0.00118536	0.000867514	0.000988342	0.00115187	0.000841805	0.000622235
TIMP1	0.00553295	0.00116718	0.00407524	0.00118907	0.00167798	0.000169688	0.000309879	0.000765793	0.00184245	0.000678012
TRDV1	0	7.32925e-05	0.00369917	6.61573e-05	0.000239728	0.000455565	0.000331788	0.000682688	0.000441995	0.000271621
ARID5B	0.00222822	0.00125563	0.0101303	0.00141144	0.00217284	0.00250828	0.00290103	0.0037878	0.00498583	0.00262141
P2RX5	0.000918665	0.000812549	0.00396051	0.000478048	0.0005099	0.000347031	0.000885227	0.000734394	0.000745943	0.000886167
TRGC1	0.00100588	0.010411	0.00635253	0.00299334	0.00188722	0.00015163	0.000164631	0.000169159	0.000211601	0.00048725
CD84	0.00147932	0.00236213	0.00644003	0.00135649	0.00177177	0.000638789	0.00129827	0.00185565	0.00141482	0.00122649
DBN1	0.000870446	0.00108379	0.00710034	0.00257751	0.00338177	0.00230636	0.0020838	0.00266366	0.000877749	0.00307881
NRROS	0.00561609	0.00426563	0.00615046	0.00279931	0.00290523	0.00105219	0.000789413	0.000831023	0.000392922	0.000351055
SMIM24	0.0127954	0.0108573	0.00900568	0.00406379	0.00587453	0.00114011	0.00232352	0.00296389	0.000502992	0.00241098
RUNX3	0.00136956	0.00197375	0.00478249	0.000828201	0.000225973	0.000498546	0.000577474	0.00154083	0.00175923	0.0035193
CTSW	0.00247042	0.00254336	0.00296364	0.00019673	8.35181e-05	2.23521e-05	6.34967e-05	0.000193274	0.000330507	0.00216681
RHOC	0.0026574	0.00123235	0.00375817	0.00141352	0.00177009	0.000112388	0.000113434	0.000647244	0.00174142	0.000657293
JARID2	0.00439554	0.00325597	0.0103407	0.00226102	0.00332932	0.00247035	0.00407971	0.00585153	0.00300507	0.00291519
CASC15	0.00102522	0.00467996	0.0130713	0.00419172	0.0101329	0.00187559	0.00477611	0.0068032	0.00435901	0.00613622
ITGA4	0.00460632	0.00502931	0.0144059	0.00481948	0.00741284	0.00678359	0.00817316	0.00801211	0.00374688	0.00424556
SPON2	0.000882906	0.00366031	0.00637621	0.00282123	0.0038891	0.000666848	0.000522321	0.000609035	0.000461426	0.000973658
ITGB2-AS1	0.000545334	0.000783569	0.00780332	0.000697816	0.00140275	0.000583253	0.00296021	0.00373695	0.00376213	0.00297295
SLFN5	0.000732997	0.00252459	0.0127023	0.00254289	0.00443192	0.00200264	0.00518826	0.0083623	0.00754761	0.00712318
ANXA1	0.0121995	0.00686226	0.00695015	0.00547829	0.00577337	0.000648076	0.000257354	0.000255762	0.00224127	0.00067823
UBXN10-AS1	0	0.000220877	0.00277456	0.000433311	0.000878054	7.72018e-05	0.000125486	0.0017994	0.00275937	0.000956445
SEMA4D	0.00225774	0.00138774	0.00643571	0.00157121	0.0020516	0.00112299	0.00174387	0.00275123	0.00244803	0.00305364
MYO1G	0.00259107	0.00627667	0.00966724	0.00295882	0.0036014	0.00400726	0.00554414	0.00541646	0.00326109	0.00336641
MAD1L1	0.0012281	0.00326441	0.0122499	0.00225683	0.00294933	0.00172689	0.00297492	0.0104625	0.00734695	0.00714607
CCDC50	0.00178621	0.00152814	0.00346281	0.00103976	0.000970637	0.00120111	0.000903498	0.0011805	0.000956698	0.000382275
LGALS9	0.0082323	0.00501179	0.00600385	0.00335109	0.00446747	0.00165096	0.00150596	0.000745057	0.00138589	0.000828409
FGFR1	0.000636223	0.00089718	0.00358553	0.00231687	0.0026591	0.00180946	0.00175447	0.00136877	0.000257092	0.000423466
MICAL1	0.00123874	0.000552273	0.00387803	0.000335422	0.000342941	0.000488753	0.00126464	0.0024135	0.00173486	0.00104656
GATA3	0.00103405	0.00306669	0.0127602	0.00305587	0.00414461	0.00423933	0.00692159	0.00742712	0.00626359	0.00270236
PITPNC1	0.000755579	0.00203612	0.00574696	0.00125959	0.00132141	0.00124049	0.00101967	0.00365539	0.00331051	0.00301819
TPM4	0.00739446	0.0113935	0.00813868	0.00521093	0.00393034	0.00361565	0.0030685	0.00502793	0.00397886	0.0033003
RAB37	0.00424754	0.00369723	0.00608316	0.000944379	0.00249648	0.000680688	0.00203982	0.00221992	0.00107979	0.00159064
RAB32	0.00401185	0.00216533	0.00315745	0.000979366	0.00093356	0.000746568	0.000905013	0.00118825	0.000500503	0.000310252
PHF19	0.00128691	0.00136075	0.00396684	0.00154727	0.000368845	0.00246477	0.00127286	0.00100992	0.000912991	0.000644438
FAM107B	0.00368316	0.00112295	0.00826335	0.000923047	0.000819563	0.00108043	0.00216547	0.00316734	0.00491129	0.0066229
TRG-AS1	0.000955583	0.00352449	0.00532752	0.00182309	0.00310717	0.00057517	0.00101361	0.00174311	0.00142532	0.00184979
TPST2	0.00258054	0.00102012	0.00531694	0.00104057	0.00104275	0.000570491	0.00103724	0.00207669	0.00155972	0.0029663
ACTN1	0.00351113	0.00150207	0.00808168	0.00133713	0.00210678	0.000299773	0.00092286	0.00405497	0.00708158	0.0105943
PARP1	0.0135123	0.0101879	0.0151326	0.00896025	0.00742915	0.00678891	0.00449395	0.00747252	0.00626434	0.00920433
SMCO4	0.00293882	0.000704117	0.00232648	0.00115328	0.000313755	0.00151706	0.000374005	0.000434888	0.000517426	0.000363366
MLLT11	0.00236987	0.00954067	0.01137	0.00860861	0.00786611	0.00677418	0.00616238	0.00450684	0.00117149	0.00302812
QPRT	0.00230937	0.00206339	0.00341508	0.00256289	0.00284968	0.000845185	0.000508498	0.000179499	8.82399e-05	9.37895e-05
GCSAM	0.00108617	0.000517122	0.00454658	0.001451	0.00169486	0.00093786	0.00165102	0.00139217	0.000707975	0.00080282
GCHFR	0.00303176	0.00545065	0.00792912	0.00531442	0.00401711	0.00472647	0.00271034	0.00314649	0.00292799	0.00191556
DUSP6	0.00423365	0.000834572	0.00388627	0.000570767	0.000325673	0.00020842	0.000444635	0.00227795	0.000758959	0.000459401
AK6	0.00322517	0.00489051	0.00644818	0.00461278	0.00390084	0.00287065	0.00220828	0.00391948	0.00273611	0.00328307
CMIP	0.00371464	0.00261577	0.00645642	0.00270317	0.00341725	0.00121633	0.00211504	0.00251646	0.00158314	0.00213504
PYM1	0.00233514	0.00264536	0.00520784	0.00220192	0.00205674	0.00160841	0.00159056	0.00200601	0.00233027	0.00210539
ISYNA1	0.00354172	0.00373902	0.00262748	0.00233172	0.00132855	0.000482217	0.000163797	0.000224661	0.000203738	0.000683793
EVI2B	0.00712309	0.00309377	0.0060722	0.00219476	0.00282536	0.00139516	0.00194327	0.00187277	0.00299411	0.00202281
RNF130	0.00736633	0.00286945	0.00254321	0.00120212	0.00123484	5.67094e-05	2.56377e-05	0.000152851	0.000368092	0.000294908
FAM89B	0.00132341	0.00140901	0.00351473	0.00132605	0.00147186	0.000622123	0.000931234	0.00124924	0.00119556	0.00146288
LINC00467	0.000994713	0.000378173	0.00202178	0.000278987	0.000346908	0.000141834	0.000379904	0.000443815	0.000414461	0.000569195
NTPCR	0.00292823	0.00390339	0.00448493	0.00257677	0.0028704	0.00144111	0.000981731	0.00166183	0.00172831	0.0018142
FLOT1	0.00427322	0.00411671	0.00625148	0.0033522	0.00362739	0.0017383	0.001744	0.0037209	0.00395949	0.00327693
GAS7	0.000794001	0.00146788	0.00253298	0.00123287	0.00130663	0.000804469	0.000302518	0.000178765	9.61092e-05	0.000155764
SPINT2	0.0103233	0.00890143	0.0112654	0.00573672	0.00815622	0.00239923	0.00451411	0.00621447	0.0038029	0.00661475
PPP2R5C	0.00500812	0.00338159	0.0112619	0.00396992	0.00452702	0.00394959	0.00540999	0.00558793	0.00635755	0.00548027
ZYX	0.00379095	0.00175559	0.00402196	0.000568745	0.0013285	0.000213783	0.000528871	0.00153806	0.00231857	0.0030886
SLC44A1	0.00412711	0.00321277	0.00377695	0.0028162	0.00309562	0.00150594	0.000544696	0.00135453	0.00144366	0.00116414
C4orf48	0.00577681	0.00306852	0.00482686	0.00191145	0.00133896	0.000900192	0.000844169	0.00256975	0.00415455	0.00277839
CRTAM	0	4.24872e-05	0.00361252	7.8208e-06	4.31003e-05	4.14639e-05	0.000209954	0.00188869	0.000714911	0.00335895
IRF2BP2	0.00821263	0.00418798	0.00701942	0.00348729	0.00425068	0.00112448	0.00252389	0.00334513	0.00265596	0.00370254
CHN2	0.000237436	0.00066468	0.00202706	0.000415098	0.000781144	0.000522159	0.000580777	0.000253123	7.42104e-05	9.41946e-05
RASGRP1	0.000529594	0.00222415	0.00845026	0.00273374	0.00524417	0.00327393	0.00475893	0.00615105	0.00472564	0.00361906
LIMA1	0.00161731	0.00165721	0.00227352	0.00109032	0.00135864	0.000605359	0.000816718	0.000881853	0.000886291	0.000745023
STAT5B	0.00156861	0.000809614	0.00373924	0.000897036	0.000917579	0.000597451	0.000964631	0.002207	0.00155566	0.00154034
MVB12B	0.000395124	0.000308541	0.00254001	0.000418308	0.000432102	0.000418995	0.00128198	0.000771156	0.000289972	0.000853736
PLEKHA5	0.00155245	0.00140834	0.00280565	0.00102505	0.00128325	0.000782053	0.000684598	0.00129952	0.00146595	0.00197716
SEPT11	0.00341153	0.00270978	0.00293688	0.00195042	0.000760242	0.00050398	0.000193991	0.0008983	0.000993116	0.00126568
NOL11	0.00444655	0.00282322	0.0061912	0.00319429	0.00281465	0.00289671	0.00235848	0.00277386	0.00229177	0.00246659
RASGRP2	0.00861042	0.00682321	0.0075828	0.00391346	0.00230696	0.000685798	0.00115444	0.00253751	0.00470134	0.00487464
SLC25A33	0.00220501	0.00198525	0.00345563	0.00233147	0.00149079	0.00131577	0.00108651	0.00092495	0.000570261	0.000855259
RNF125	0.00298511	0.00241823	0.00667637	0.00125381	0.00185875	0.000364957	0.00121256	0.00448711	0.00347418	0.00494249
UNG	0.00402664	0.0049368	0.00350009	0.0047781	0.00138258	0.00275123	0.000375414	0.000787563	0.000799748	0.000686988
AFF3	0.00226609	0.00165102	0.00400541	0.000625414	0.000823113	0.000753765	0.00193157	0.00253288	0.00102548	0.00133324
LGALS1	0.0106818	0.00366224	0.00324002	0.000552787	0.00040052	0.000421912	0.00105962	0.00124501	0.00152805	0.000985636
FAM65B	0.005187	0.00323687	0.00830994	0.0018453	0.00297962	0.00150014	0.00310027	0.00311192	0.00621439	0.00698376
MATK	0.00330407	0.0009153	0.00261529	0.000135585	3.53685e-05	1.73143e-05	9.96472e-05	0.000646719	0.000900479	0.00298493
SORD	0.00114114	0.00190063	0.00322166	0.0017264	0.001233	0.00105758	0.000653856	0.000701786	0.000640289	0.000583569
HIPK2	0.00102501	0.00149063	0.00241022	0.00119926	0.00153074	0.000394904	0.000664582	0.000702335	0.000924867	0.000680313
KLF2	0.00511913	9.73237e-05	0.00360442	8.95634e-05	9.89698e-05	3.13975e-05	0.000207405	0.000702093	0.00274582	0.00274433
RASSF6	0	0.000681301	0.000789866	0.00085567	0.00179324	0.00233145	0.00812613	0.0035044	0.00107016	0.00111862
RAG1	0.00131711	0.00200898	0.00306311	0.00344945	0.00838984	0.00821481	0.0174871	0.00727064	0.00272878	0.00278346
CD1C	6.76753e-05	0.0017717	0.00551958	0.00235995	0.00350416	0.00713291	0.0142047	0.00963412	0.00194921	0.00196885
ELOVL4	0	0.00296643	0.0039716	0.00415646	0.00686044	0.0134771	0.0228964	0.0133111	0.00334224	0.0047736
CYP2U1	0.000269969	0.00152379	0.00232771	0.00158652	0.00266727	0.00685503	0.0114584	0.00574668	0.00177177	0.00201137
SH3TC1	0.00124549	0.00290771	0.00407284	0.0049184	0.00647043	0.0121543	0.0170215	0.00676828	0.00227918	0.00209933
AQP3	0.000160508	0.00394503	0.0089283	0.00367603	0.0064574	0.0139708	0.0238001	0.0163173	0.00746399	0.00906781
CD8B	0.000336029	0.00405565	0.00801911	0.00537802	0.00780481	0.0163003	0.0286215	0.0192773	0.00672485	0.0258005
RAG2	0.00113814	0.0024005	0.00200127	0.00365131	0.00867687	0.00693288	0.0121749	0.00393324	0.00122146	0.00125582
RP11-144L1.4	0	0.00152459	0.00425726	0.00289051	0.00493307	0.00915399	0.0138988	0.00641538	0.00138739	0.00215916
NFATC3	0.00394707	0.00450141	0.00776306	0.00507256	0.00590469	0.00986374	0.017423	0.0108861	0.00503787	0.00567427
CD38	0.00468304	0.00453916	0.00829535	0.00347478	0.00646698	0.00723419	0.0154916	0.0117392	0.0059739	0.00723021
CD1E	0	0.00876983	0.0175635	0.0186286	0.0310018	0.0235963	0.0332765	0.0224638	0.00674404	0.00807878
CD1A	0	0.00358106	0.013311	0.00801947	0.00899209	0.0168355	0.0221084	0.0152072	0.0033927	0.0030746
CD1B	0	0.00582163	0.0143445	0.0150651	0.0259315	0.0184006	0.0265311	0.0155364	0.00365314	0.00419566
ARPP21	0.00143035	0.00994186	0.00456646	0.0112717	0.0201752	0.0130082	0.0197097	0.00886783	0.00230959	0.00256413
SMPD3	0	0.00141822	0.0136686	0.00381068	0.00479789	0.0135084	0.015121	0.00662673	0.00174073	0.00177442
LTB	0.0134476	0.0147669	0.0178812	0.00755468	0.0134729	0.00861844	0.0275649	0.0247874	0.029683	0.0264134
CD52	0.0309252	0.0148375	0.0272429	0.00929881	0.0118765	0.0180901	0.0308295	0.0301034	0.0278641	0.0282244
CD8A	0.000157101	0.00244294	0.0040622	0.00372437	0.00656831	0.014202	0.0209552	0.0153429	0.00437323	0.0210297
BTG2	0.00497146	0.00621904	0.0150604	0.00971973	0.0191178	0.013458	0.0254671	0.0239355	0.0174882	0.0179475
RP11-620J15.3	0.0181065	0.021619	0.0182418	0.0187931	0.0310967	0.0160792	0.0247292	0.0100555	0.00314801	0.00364116
SH2D1A	0.000198867	0.0110035	0.0193799	0.00979514	0.0122404	0.013311	0.0207813	0.0190338	0.00854563	0.00881475
MDM4	0.0116838	0.0082215	0.0135132	0.00824473	0.0149438	0.00836141	0.0170097	0.0138915	0.00760249	0.00860931
CHRNA3	0	0.000914823	0.00129895	0.00164907	0.00270934	0.00530684	0.00854673	0.0024354	0.000528647	0.000779673
HDAC7	0.00269001	0.0044642	0.0102216	0.00365932	0.00557904	0.00670829	0.0132949	0.011301	0.00514649	0.00672751
CD4	0.000381252	0.000968634	0.00309103	0.00206937	0.00356162	0.00701116	0.0115278	0.00772084	0.00634131	0.00202465
SIT1	0.00024431	0.0019071	0.00859304	0.0018033	0.00241631	0.00656814	0.0143203	0.0140025	0.0101514	0.00806973
AEBP1	0.00136436	0.00376022	0.00506928	0.00537551	0.00824237	0.00836341	0.0119019	0.00503592	0.00132753	0.00177228
VOPP1	0.00116754	0.00175518	0.0051568	0.0014922	0.00219419	0.00509143	0.00945146	0.00482631	0.00297742	0.0026929
EPHX2	0.000140743	0.000731922	0.00414553	0.00286866	0.00696581	0.00674638	0.0125897	0.00607229	0.00596171	0.00561937
NEIL1	0.000869934	0.00189457	0.00362323	0.00152899	0.00395559	0.00155398	0.00716344	0.00483207	0.000988464	0.00106225
RP11-356I2.4	0.00217238	0.00485959	0.00586796	0.00409212	0.011115	0.00316557	0.011376	0.00771671	0.00303976	0.0042571
BCL2L1	0.00178434	0.00425872	0.00385235	0.004437	0.00768242	0.00619855	0.0108487	0.00515181	0.0026424	0.00200448
CALN1	0.000724236	0.000393127	0.000668457	0.000706779	0.00115523	0.00249165	0.00587243	0.00283481	0.000712946	0.000661395
ARHGEF10	0.000474819	0.000756228	0.000928963	0.000905134	0.00101383	0.00305344	0.00646726	0.00264855	0.000650574	0.000568119
SLAMF1	0	0.000441556	0.00401333	0.000741322	0.00113817	0.00350683	0.00826381	0.00815606	0.00371514	0.00195443
XBP1	0.016113	0.00920019	0.00508978	0.00754437	0.0104213	0.00606356	0.0135331	0.00962451	0.00436944	0.00382055
SLA	0.000772934	0.00118893	0.00458199	0.0017148	0.00235358	0.00504338	0.0107994	0.00916978	0.00622338	0.00624776
RORC	0	0.000132074	0.00052087	0.000606336	0.0006945	0.00361184	0.00659316	0.00276015	0.000679564	0.0013371
LRMP	0.00439334	0.00243164	0.00503049	0.0028391	0.00419101	0.00776955	0.0111641	0.00794553	0.00362876	0.00433638
CHD1	0.00675283	0.00753095	0.00732771	0.00829047	0.0100198	0.00963382	0.0137448	0.0100687	0.00559457	0.00541953
H1F0	0.00590086	0.0038383	0.00273015	0.00475774	0.0107255	0.0043148	0.0112129	0.00612695	0.00248234	0.00207057
NAT14	0.000364258	0.00117078	0.00155084	0.00171326	0.00183873	0.00365305	0.00684965	0.00272193	0.000692775	0.00112901
LYST	0.00197172	0.000979598	0.00252356	0.00179639	0.00401723	0.00498383	0.00914414	0.00418253	0.0029671	0.00325805
FBLN5	0.000483262	0.00192707	0.00290474	0.00139483	0.00232474	0.00264571	0.0083708	0.00719279	0.00400058	0.00294163
STXBP2	0.00275314	0.00372385	0.00421013	0.00312001	0.00463931	0.00415675	0.00993959	0.00973398	0.00443365	0.00374262
PITPNM2	0.000987633	0.00202073	0.00198882	0.00360937	0.00646136	0.00425509	0.00749839	0.00267376	0.000918233	0.00107789
MXD1	0.00132784	0.00125092	0.00149784	0.00181067	0.00325044	0.00418253	0.00753088	0.00496746	0.00202097	0.00215842
SERGEF	0.00109309	0.00152068	0.00224248	0.00152146	0.00252703	0.0019686	0.00592775	0.00284733	0.00195159	0.00172233
MTA3	0.000949768	0.00181699	0.00410158	0.00327112	0.00566822	0.00608583	0.00871773	0.00525369	0.00301988	0.00387259
FBXL12	0.00123567	0.00203991	0.00260036	0.00237379	0.00520187	0.0030618	0.00716751	0.00486108	0.00210751	0.00236529
TBC1D19	0.00051493	0.000905758	0.00174138	0.000657213	0.00106083	0.00205458	0.00456636	0.00309916	0.00122029	0.00133624
PLEKHG1	6.07592e-05	0.000200604	0.000447604	0.000237931	0.000492547	0.00239149	0.0036708	0.00184323	0.000741789	0.000518888
TCF12	0.004908	0.0036185	0.00573623	0.00412806	0.00690732	0.00648866	0.00947581	0.00625124	0.00325185	0.00316083
BAZ2A	0.00700091	0.00313519	0.00386993	0.002956	0.00545086	0.00356207	0.00780384	0.0051271	0.00312085	0.00319639
CPLX1	0	0.000486346	0.000438629	0.000238728	0.00115563	0.000745109	0.00324857	0.00193558	0.000622164	0.000726763
NPPC	0.000522059	0.000530486	0.00086485	0.00145861	0.0014063	0.00306636	0.00635891	0.00409819	0.00102505	0.00142137
GJB6	0	0.00016183	0.000177327	0.000221459	0.00049704	0.000896811	0.00243817	0.00154935	0.000326821	0.000357386
DAPK1	0.00303476	0.00304049	0.00172597	0.00208979	0.00272151	0.00307499	0.00659788	0.0049229	0.00134358	0.00135414
LMO7	0.000286484	0.000898168	0.000747018	0.000565384	0.000973177	0.00207952	0.00412981	0.00249978	0.00128182	0.00154855
EEPD1	0.000204999	0.000706037	0.00329494	0.000771545	0.000746324	0.00220357	0.00483324	0.00309518	0.00130932	0.000918264
IDNK	0.000567662	0.00125363	0.00102973	0.000792308	0.0014822	0.0013379	0.00412614	0.00220432	0.00100895	0.000773822
SERPINF1	0.000432	0.00084956	0.00171095	0.00129368	0.0037201	0.00091792	0.0048388	0.00286567	0.000528888	0.00141674
CD1D	8.14439e-05	0.000417688	0.00133796	0.000711076	0.0011293	0.00262117	0.00431579	0.00279718	0.000406504	0.00057332
KLF13	0.00184067	0.00194737	0.0040483	0.00291265	0.00361634	0.00313738	0.00669975	0.00472761	0.00229583	0.00349495
ARHGEF7	0.000894053	0.00262482	0.00323052	0.00257452	0.00353493	0.00391831	0.00702591	0.00455778	0.00199876	0.00284578
RORB	0	9.69576e-05	0.00113323	0.000154962	0.000468459	0.00062574	0.00222412	0.000935111	0.000320961	0.00021691
RP11-204N11.1	0	6.99564e-05	0.00151021	0.000213713	0.000309297	0.00105687	0.00246073	0.00168524	0.000569965	0.00023543
EDEM1	0.00193773	0.00207705	0.00387883	0.00229081	0.00244465	0.00276772	0.00557486	0.0038038	0.00123218	0.00140964
POR	0.000793154	0.000827598	0.0024469	0.000922673	0.00129633	0.0028474	0.00484659	0.0032881	0.0021234	0.00133438
GLCCI1	0.00141175	0.000974026	0.00204143	0.00136115	0.00179877	0.00331979	0.005115	0.00237593	0.00158872	0.00115998
CST3	0.0124026	0.00105191	0.00215131	0.00176562	0.00252627	0.00265326	0.00639121	0.00369039	0.00231223	0.00127865
ACSBG1	2.22476e-05	0.000354153	0.000785663	0.000354015	0.000405033	0.000492458	0.00224403	0.0010826	0.000214796	0.000252641
GALNT7	0.00267804	0.00328691	0.00250702	0.0025796	0.00459782	0.00423471	0.00610392	0.00283789	0.00136916	0.00115977
SYTL3	0.000385168	0.000972483	0.000695016	0.00048026	0.00123705	0.0015839	0.00445094	0.0036092	0.0028021	0.00346647
STK11IP	0.000358465	0.000845098	0.00108043	0.0012542	0.00276625	0.00180837	0.00377408	0.00139595	0.000661573	0.000865665
RHBDD1	0.000395703	0.00112542	0.00113981	0.000839175	0.00121681	0.00164805	0.003682	0.00163314	0.00092578	0.00107793
ZNRF1	0.00183982	0.00296853	0.00458943	0.00176905	0.00223551	0.00325527	0.00487463	0.00279907	0.00103956	0.00110891
STK32B	0.00062676	0.000206165	0.000370094	0.000193781	0.00032997	0.000779152	0.00178508	0.000594726	0.000202088	0.000174506
CDC42EP3	0.000892042	0.00189948	0.00241398	0.000993295	0.00156281	0.0024161	0.0062008	0.00433644	0.00204892	0.00185309
SLC35E3	0.00436976	0.00179885	0.00314279	0.00147984	0.00200882	0.00325796	0.00520393	0.00342466	0.00156905	0.00182446
BCL6	0.000437969	0.000671746	0.00141101	0.000471407	0.000647039	0.00115378	0.00283484	0.00126617	0.000851801	0.000911467
NLGN4X	0	0.000227312	0.00103748	0.000676031	0.00164855	0.00192715	0.00304651	0.00118082	0.000283978	0.000529963
PLXDC1	0	0.000305141	0.00161284	0.000240146	0.000720015	0.000685451	0.0029635	0.00233255	0.00131317	0.00244351
PAFAH2	0.000146131	0.00158799	0.00198582	0.00221196	0.00486709	0.00179815	0.0048453	0.00293525	0.00114407	0.00129346
MKNK1	0.00148008	0.00202839	0.00290545	0.00130707	0.00202147	0.00205896	0.00461117	0.00288384	0.00123993	0.00157723
PCSK5	6.33817e-05	0.000458057	0.000971385	0.00065706	0.00137501	0.0023268	0.00397531	0.00296915	0.00127216	0.00200035
CBFA2T3	0.00158562	0.00437289	0.0027103	0.00326606	0.00486463	0.00302201	0.00524612	0.00292502	0.000586142	0.000628005
PON1	0	0.000337832	0.000265753	0.000591027	0.00102345	0.00127117	0.00236222	0.000578408	0.000121725	0.000221148
ARNTL	0.000247747	0.000211565	0.000858489	0.000278291	0.000428034	0.00144444	0.00331317	0.00228052	0.0013704	0.00162619
DNMBP	0.000100373	0.000145365	0.000943856	0.000432459	0.000500077	0.00153792	0.00231905	0.00151288	0.000342028	0.000500503
CIB2	0.000291284	0.000600244	0.00077036	0.00129356	0.00100599	0.0021428	0.00327814	0.00116694	0.000340257	0.000499078
SEMA7A	6.99856e-06	0.000592807	0.000905545	0.000880313	0.000634506	0.00176738	0.00304111	0.00143759	0.000332341	0.000327613
CEP128	0.000606617	0.00105337	0.00175568	0.00214039	0.00332196	0.0030329	0.00419186	0.0013857	0.000613222	0.000718769
LINC00426	0.00115091	0.00195254	0.000893837	0.000801815	0.00228736	0.000706161	0.00286581	0.00102648	0.000740975	0.000370742
HRK	0.000830418	0.000263837	0.000518896	0.000811848	0.00253605	0.000447047	0.00248344	0.00113018	0.000244124	0.000363712
HSPB1	0.0214229	0.0140118	0.017132	0.0156511	0.0222374	0.0154507	0.0220145	0.0199992	0.0178256	0.0177006
ABCA1	0.000174801	0.00267471	0.000930446	0.000836145	0.00278397	0.000608752	0.00289201	0.00156216	0.000612223	0.000659898
HSPH1	0.00236305	0.00279152	0.00415846	0.00466091	0.00503331	0.00624816	0.0117677	0.0124121	0.00628116	0.00596605
JCHAIN	0.00968003	0.0100002	0.000258959	0.00473985	0.0107728	0.000149314	9.6474e-05	6.063e-05	7.5296e-05	5.14693e-05
MFAP4	0.000487685	0.00533403	0.000445931	0.00644568	0.0120821	0.000515743	0.000454904	0.000121029	1.50029e-05	0.000536864
PTCRA	4.96379e-05	0.0113775	0.00438388	0.0210951	0.0383374	0.0131361	0.0190643	0.00526904	0.00141061	0.0017031
NEGR1	0.00162735	0.000636084	0.000410562	0.000787755	0.00406585	0.000130622	0.000337777	0.000103158	3.7328e-05	0.000102575
MYO7B	0	0.00165777	0.000169226	0.0023045	0.00514096	0.000163959	4.77776e-05	7.1084e-05	1.55329e-05	9.8573e-05
ID1	0.002732	0.00375757	0.00291511	0.0158541	0.0221125	0.00565321	0.00542797	0.00297649	0.00114706	0.000967342
ATP6AP1L	2.01825e-05	0.00497763	0.000849803	0.00908679	0.0125295	0.00154629	0.000483601	0.000125314	7.35307e-05	0.000104481
FRMD4A	0.00060035	0.00233585	0.000625149	0.0037123	0.0078685	0.000415972	0.00081536	0.000228922	0.000300759	0.000184855
UGT3A2	0.000773952	0.00451437	0.000206071	0.00487008	0.00730415	0.000769115	0.000601113	0.000166137	2.51704e-05	2.13583e-05
PFKFB2	8.93824e-05	0.000888443	0.000246148	0.00157643	0.00382132	0.000252974	0.000124427	5.3117e-05	0.000101833	0.000135558
SOCS2	0.00909521	0.00493854	0.000227547	0.00383883	0.00580077	3.09691e-05	0.000159607	0.000196867	0.000311273	0.000384073
LINC00977	0	0.00472934	0.000574468	0.003935	0.00724887	0.00106195	0.000352453	6.11554e-05	1.18705e-05	8.57929e-06
MME	0.00258309	0.00357937	0.00326664	0.00303205	0.00623253	0.000951543	0.000912597	0.000188284	8.46256e-05	1.68194e-05
CTD-2376I20.1	0	0.000303762	4.01248e-05	0.000714131	0.00301213	5.53128e-05	2.45332e-05	3.85774e-05	3.77682e-06	1.8798e-05
NDST3	0	0.00350315	0.000664798	0.00391661	0.00526473	0.000156075	3.79752e-05	0.000220049	0.000605759	0.000201634
MAL	0.00027955	0.0108086	0.00960249	0.0148782	0.0300878	0.011363	0.0158694	0.0101675	0.00812321	0.00813571
ADGRG1	0.00184979	0.00312355	0.000302296	0.00368209	0.00631013	0.00139948	0.00148249	0.000250875	3.7737e-05	8.68897e-05
AC011893.3	0	0.00523627	0.00234463	0.0076912	0.0129272	0.00376694	0.00458942	0.001123	0.000428607	0.000833595
CEP70	0.00142131	0.00553267	0.00255134	0.00660991	0.0117131	0.0036505	0.00224808	0.000797992	0.000377263	0.000305395
LRRC28	0.00161233	0.00356798	0.00269669	0.00611081	0.0101744	0.00228884	0.00215967	0.00125955	0.00128625	0.00097989
GALNT2	0.00308329	0.00800079	0.002578	0.00764365	0.0125648	0.00410745	0.00405906	0.00209815	0.00106849	0.00164314
SNHG7	0.0207454	0.012401	0.00855333	0.0105363	0.0181676	0.00442771	0.00561345	0.00445957	0.00518957	0.00633978
CDK6	0.0229755	0.0191098	0.0100897	0.0147251	0.018322	0.00701217	0.00655747	0.00454559	0.0028033	0.00223323
MSI2	0.0208449	0.0139116	0.0105584	0.0102123	0.0175692	0.00530181	0.006737	0.00512896	0.00384476	0.00408178
MZB1	0.0121146	0.0242001	0.0108416	0.0224439	0.035486	0.0171075	0.0261206	0.0146929	0.00415093	0.00542104
DNTT	0.0259602	0.0221042	0.00816931	0.0193992	0.0300149	0.01526	0.0222035	0.0100835	0.00361863	0.00405285
CD99	0.0208623	0.0313469	0.0220736	0.0280808	0.0414011	0.0234634	0.0319872	0.0257383	0.015283	0.0139566
ADA	0.00943862	0.0203725	0.0122666	0.0211636	0.0301637	0.0159887	0.0206004	0.0096282	0.00499338	0.00520973
LRRC26	0.00249989	0.00315815	9.40922e-05	0.00265048	0.00364534	3.02476e-05	0	0	0	1.27139e-06
RUFY3	0.00200202	0.00494859	0.00369194	0.00437486	0.00938167	0.00165723	0.00349954	0.00247903	0.000925035	0.000739416
KIAA0922	0.00133587	0.00340467	0.0045422	0.00560835	0.0100193	0.00418316	0.00269039	0.00252259	0.002321	0.00209278
HIVEP3	0.000892377	0.00521546	0.00413662	0.00537359	0.00817514	0.0011422	0.00106209	0.00220662	0.00117258	0.00108618
SCN3A	0.000521972	0.00149303	8.99245e-05	0.000882682	0.00312951	7.33896e-05	6.7051e-05	0.000334736	0.000137911	4.18501e-05
MAP1A	0.00143104	0.0086946	0.00228249	0.0104887	0.0161764	0.0070475	0.0107885	0.00415056	0.00090011	0.00128282
FXYD2	0.000952537	0.00334622	0.00133908	0.00330497	0.00430009	0.000427424	0.000186107	0.000128759	7.16498e-05	0.000132207
RP11-404O13.5	0	0.000793867	0.00306393	0.00480904	0.0111077	0.00286964	0.00787191	0.00367609	0.000926697	0.00114605
HES1	0.000532767	0.00390956	0.00210826	0.00722761	0.00817314	0.000515541	0.000194534	0.000495482	0.0013918	0.000460204
AC002454.1	0.00482255	0.0201055	0.00297337	0.0146682	0.0104625	0.00154017	0.00067909	0.000169711	2.71751e-05	3.5622e-05
HES4	7.45115e-05	0.00963599	0.00183503	0.0125506	0.0136622	0.00391572	0.00123364	0.00031161	0.000269831	0.000155508
CMTM8	0.00246914	0.00182667	0.00207827	0.00367535	0.00982379	0.00228288	0.00431246	0.00173893	0.00126501	0.00137144
GABPB1-AS1	0.0128582	0.0121215	0.0103337	0.00888435	0.0162149	0.00465884	0.00737247	0.00761178	0.00619703	0.0086532
VAT1	0.00179222	0.00310148	0.00366542	0.00535473	0.00921725	0.00395998	0.00416953	0.00226534	0.00136351	0.00106945
LDLRAD4	0.00175244	0.0100565	0.00914222	0.0111457	0.0168103	0.00800608	0.011255	0.0058619	0.00341066	0.00414094
UGP2	0.00970622	0.0117788	0.0109202	0.0120951	0.0190349	0.00775048	0.00999913	0.00881389	0.00762871	0.00741295
PIGZ	9.43072e-05	0.000470131	0.000333495	0.00118606	0.00344889	0.000686521	0.000451712	8.97759e-05	2.18426e-05	3.12e-05
RGPD3	0	0.000770212	0.0005481	0.000716448	0.00233725	3.85252e-05	5.92915e-06	5.93219e-06	7.37972e-05	1.49502e-05
NSG1	2.3234e-05	0.00491155	0.00385877	0.00615026	0.00713281	0.00144608	0.000458225	0.00132773	0.00073836	0.00157971
PRPS2	0.00438108	0.00677996	0.00332041	0.00872569	0.00992279	0.00374639	0.00157248	0.00194025	0.00187401	0.0018023
CDK5RAP3	0.00439029	0.00756307	0.00531666	0.00891814	0.0118579	0.00460896	0.00485069	0.00343986	0.00250912	0.00312011
MAPKAPK3	0.00453031	0.00818043	0.00299422	0.00670536	0.00827166	0.00182801	0.00284666	0.00199412	0.00258465	0.0015177
GLIPR1	0.00820735	0.00440468	0.00130606	0.00182855	0.00566673	0.00113235	0.00157714	0.00117691	0.00207868	0.00184299
TP53INP1	0.00178972	0.00222997	0.00126838	0.00109733	0.00457682	0.000291409	0.00175876	0.00151965	0.00105266	0.000700922
CHST12	0.00553121	0.00877328	0.00473964	0.00611394	0.00768242	0.00124118	0.00117132	0.000941295	0.00077847	0.00207188
SMIM3	0.00466513	0.00280929	0.00132829	0.0017537	0.00427886	0.000350804	0.00102935	0.000863371	0.000541829	0.000544166
PLIN3	0.00565154	0.00806838	0.00537387	0.00413497	0.00892297	0.00245345	0.00423862	0.0027141	0.00210062	0.00177516
NINL	0	0.00030563	0.00145719	0.00255081	0.00521545	0.00176199	0.00241542	0.00107459	0.000413987	0.000343484
PLPP1	0.000268388	0.00120912	0.000368669	0.00164539	0.00321088	0.000567751	0.000823321	0.000832051	0.000567537	0.000743963
LL22NC03-2H8.5	0.00276005	0.00224179	0.00220391	0.0013264	0.00355632	0.000948493	0.00148754	0.00111559	0.00049915	0.000480196
PXYLP1	4.68865e-05	0.000869517	0.00116336	0.00309396	0.00516838	0.00189534	0.00166495	0.00104619	0.000623014	0.000647643
SLC43A2	0.0019029	0.00381383	0.000924001	0.00409726	0.00593812	0.001114	0.00196533	0.00147251	0.000562543	0.000654929
CLIP3	0	0.00209605	0.000620655	0.00120187	0.00262359	0.000246871	0.000666843	0.000759971	0.000327659	0.000691395
MYC	0.00684618	0.0079778	0.00358151	0.00854821	0.00966299	0.00493815	0.0028911	0.00154594	0.00251007	0.00336948
FIRRE	0.000739594	0.000862327	0.000378441	0.000693936	0.00149069	0.000281194	9.88343e-05	0.000140484	0.000426036	0.000287697
LINC00976	0	0.00149629	0.000128962	0.00159084	0.00297355	0.000349831	0.000239279	4.6441e-06	4.80178e-05	0
REPIN1	0.00406392	0.00750947	0.00253227	0.00638924	0.00824067	0.00209412	0.00351353	0.00201373	0.00127055	0.00145353
TBCD	0.00145281	0.00640948	0.00171246	0.00506187	0.00763112	0.00231295	0.00374058	0.00200456	0.000918533	0.00111625
DLEU1	0.00298449	0.00460991	0.00113399	0.00380769	0.00601201	0.00161766	0.00112572	0.00109787	0.00136696	0.00169161
APBA2	0.000368771	0.00328567	0.00274643	0.00259781	0.00416468	0.000299579	0.000255974	0.000485126	0.00148722	0.00171325
SCGB3A1	0	0.00256939	0.000399877	0.00123437	0.00185376	4.68254e-06	8.76094e-06	0	0.000272989	0.000184565
RP11-6O2.2	0	0.00192813	0.000288708	0.00164644	0.00312878	0.000159187	4.46124e-05	9.56361e-05	3.38786e-05	9.45166e-05
NOTCH1	0.00107057	0.00479389	0.000987199	0.00383787	0.00475172	0.00119463	0.000920858	0.000845282	0.000520258	0.000284971
SLC25A29	0.00050558	0.00208313	0.00124089	0.00201028	0.00304698	0.000675986	0.000482596	0.0002638	5.79372e-05	0.000145136
HAGHL	0.00106963	0.00113119	0.00185359	0.00125551	0.00383815	0.000753122	0.00117546	0.000630538	0.000267282	0.00131634
CISH	7.36558e-05	0.00120016	0.000215227	0.000893464	0.00263252	0.000226558	0.000408793	0.00071503	0.00114131	0.000666585
JAM3	0	0.00204728	0.000888429	0.00171609	0.00291926	0.000707695	0.000876304	0.000522377	8.79343e-05	0.000225431
ERN1	0.00111962	0.00123095	0.00141484	0.00202876	0.00462178	0.00129462	0.00228369	0.00214124	0.00144244	0.000914331
AC109826.1	9.23769e-06	0.00106067	0.000979467	0.00147587	0.00317551	0.000473694	0.000506217	0.000483462	0.000567901	0.000497772
IGHV1-3	0	0.000527082	0.000457975	0.000278184	0.00114701	0.000233109	0.000499757	0.000351515	8.62228e-05	0.00010956
SLC8A1-AS1	0.00176568	0.00142172	0.000918175	0.00079569	0.00368392	0.00067487	0.00243337	0.00099562	0.000243556	0.000204104
CR2	2.66942e-05	0.00140075	0.00103179	0.00103524	0.00199949	0.000292469	0.000641026	0.000320479	0.000118898	0.0003593
GUCY1A3	0.00294636	0.00385467	0.000484199	0.00228965	0.00312328	0.000728367	0.000512348	0.000304882	4.29307e-05	6.41456e-05
UCK2	0.00151716	0.00415631	0.0012912	0.0033716	0.00339985	0.00154802	0.000464687	0.000297082	0.000114812	6.76266e-05
HOXA7	0.00244691	0.00195236	0.000928241	0.00140751	0.00179579	0.000135534	2.57501e-05	1.00453e-05	1.56404e-05	0
BAHCC1	0.00183032	0.00452217	0.00087654	0.00281162	0.00274502	0.000641697	0.000479473	0.000103787	5.43381e-05	2.85991e-05
YBX3	0.0148225	0.00845955	0.00265498	0.00648348	0.00571457	0.00112966	0.000373728	0.000615893	0.000661216	0.000937846
SEC31B	0.000294169	0.00083946	0.000987745	0.00103273	0.00228769	0.000202605	0.00041036	0.000595532	0.000366643	0.00115258
BISPR	0.00130703	0.00135636	0.00107085	0.000806262	0.00237525	0.000526494	0.000620039	0.000165082	0.000781916	0.000345373
CLDN5	0	0.00346772	0.000273855	0.00282683	0.00188153	2.45679e-05	2.65021e-05	0.000186013	0.000165444	0.000171947
BIVM	0.00172775	0.0020618	0.000566373	0.00164085	0.00264851	0.000485645	0.000733754	0.000427802	0.000323559	0.000309212
HOXA10	0.00236238	0.00234553	0.00230836	0.00237451	0.00321024	0.00114917	0.000591728	0.000407086	5.56406e-05	7.97625e-05
MEST	0.00559265	0.00279594	0.000309507	0.00182713	0.00291627	0.000329305	0.000277199	0.000591558	0.000838158	0.00143663
FAM26F	0.00944911	0.00757059	0.00191289	0.00393913	0.00391128	0.000767134	0.000128673	0.000210399	0.00054562	0.000717509
MGST2	0.0132987	0.00648002	0.00299835	0.00387315	0.00448966	0.00100518	0.00110485	0.000817775	0.000749777	0.000511051
RUNX2	0.00215501	0.00249582	0.000523445	0.00137194	0.0017778	5.58332e-05	1.4324e-05	0.000133537	0.000240945	0.000831474
RAB13	0.00570247	0.00272233	0.000859118	0.00226388	0.00244067	0.000411366	0.000435443	0.000159257	0.000119696	0.000177895
KIAA0101	0.0211874	0.0120293	0.00608468	0.0165286	0.00454013	0.0133873	0.0030066	0.000576474	0.000414565	0.000443315
CTSG	0.0038558	0.00299627	0	0.00296779	0.00148542	0	0	0	0	0
GSTP1	0.0328624	0.0235142	0.0146523	0.0209094	0.0183154	0.0119949	0.00686751	0.00708701	0.00537923	0.0063791
NME1	0.0111654	0.00987933	0.00605328	0.010742	0.00566798	0.00483541	0.000972019	0.00154446	0.00196548	0.00210676
CDT1	0.00518517	0.00505884	0.00255154	0.00641596	0.00154002	0.00500889	0.000850916	0.000147976	0.000142732	9.30231e-05
TYMS	0.0113122	0.0100663	0.00481112	0.0144254	0.0035776	0.0132172	0.00164603	0.000540781	0.000519877	0.000541821
GINS2	0.00410425	0.00476163	0.00220812	0.00636498	0.000741647	0.00535613	0.000409768	0.000245591	0.000342759	0.000197274
FADS1	0.00213795	0.00493831	0.00175148	0.006684	0.00423941	0.00206085	0.0015578	0.000630651	0.000216057	0.000209594
NME4	0.00892693	0.00973877	0.00554226	0.00940886	0.00745206	0.00383459	0.00113371	0.00151363	0.0017823	0.00241209
FABP5	0.0152663	0.0152631	0.00625968	0.0154146	0.00962328	0.010718	0.00282972	0.00226865	0.00134796	0.00308496
MYBL2	0.0018602	0.0010723	0.00102929	0.00366529	0.000167821	0.00339174	9.86366e-05	4.83095e-05	2.42067e-05	1.87113e-05
UHRF1	0.013404	0.0116521	0.00285355	0.0143752	0.00897615	0.0115675	0.00205442	0.000460287	0.000411018	0.000317581
PXMP2	0.00295737	0.00508232	0.00253416	0.00740326	0.00594423	0.00464342	0.000903705	0.000368904	0.000499842	0.00063424
HELLS	0.00687304	0.00618353	0.00270854	0.00929286	0.00194495	0.00846497	0.00165279	0.000877565	0.000799702	0.000687059
PAICS	0.00812626	0.009593	0.00572107	0.010115	0.00644358	0.00580173	0.00116479	0.0015666	0.0017007	0.00201655
TK1	0.00384513	0.00187348	0.00182128	0.00471327	0.000578935	0.00621832	0.000397732	5.86039e-05	0.00017107	6.10612e-05
RANBP1	0.0199784	0.0153239	0.0112002	0.0179083	0.00895614	0.0146206	0.00411049	0.00594262	0.006818	0.0065905
ARL2	0.0071601	0.00620808	0.00372183	0.0052112	0.0030533	0.00167405	0.000847093	0.000779917	0.000523	0.00130209
TUBA1B	0.0382617	0.0225199	0.0186833	0.0282085	0.0223845	0.0269435	0.0142422	0.0166311	0.0140012	0.0128765
DTYMK	0.00416119	0.00451076	0.00357023	0.00718438	0.0022402	0.0057699	0.00126284	0.0013366	0.00104019	0.00123795
H2AFZ	0.0336514	0.0226154	0.0224124	0.0263929	0.0223441	0.0246569	0.0170706	0.0174812	0.014713	0.0129653
CENPH	0.00608077	0.00532849	0.00229434	0.00644348	0.00188711	0.00488301	0.00112891	0.000974218	0.000875846	0.00109
RMI2	0.00422091	0.00338707	0.00113061	0.00448165	0.000774307	0.00384723	0.000561093	0.000378246	0.000523711	0.000347979
MND1	0.00182579	0.00420847	0.00212302	0.00513581	0.00262232	0.00452102	0.000465713	0.000135197	5.54228e-05	0.000227276
RNASEH2A	0.0041837	0.00496014	0.00262602	0.00626545	0.00183275	0.00500917	0.000611146	0.000860015	0.000890427	0.000941008
CKS1B	0.00832997	0.00529859	0.00349802	0.0085359	0.00263144	0.00814218	0.00137347	0.00205268	0.00153435	0.00129851
CDK4	0.00744234	0.0105828	0.00506063	0.00862611	0.00469597	0.00560775	0.00172493	0.00253924	0.00250366	0.00254227
PCNA	0.0113155	0.00642707	0.00516571	0.0119104	0.00360268	0.0124009	0.00288013	0.00276044	0.00249353	0.00228382
FEN1	0.00337845	0.00363495	0.00313492	0.00736744	0.00135631	0.00831101	0.00132517	0.00120359	0.000765961	0.0008597
MRPL12	0.00472856	0.00708135	0.00398302	0.00584777	0.00318451	0.00323658	0.000961849	0.00122695	0.00155721	0.00138022
CHAF1A	0.00299126	0.00261189	0.0019138	0.00442412	0.000733375	0.00448332	0.000569629	0.000458355	0.000385202	0.000273219
ATP5G1	0.0142885	0.0131059	0.0076473	0.0133457	0.00965356	0.00772996	0.00340826	0.00503179	0.00600138	0.00656053
C19orf48	0.00756255	0.0103518	0.00335904	0.0090812	0.00633089	0.00563491	0.00166651	0.00115014	0.00165201	0.00217536
PHGDH	0.00577661	0.00480484	0.00447087	0.00760359	0.0023767	0.00631778	0.00156406	0.00130365	0.000991804	0.00194404
DHFR	0.00466447	0.00410038	0.0042811	0.00687684	0.00187807	0.00682567	0.00108801	0.00105801	0.000889178	0.00100079
SVIP	0.0120612	0.00783234	0.00294897	0.00774982	0.00390236	0.00246085	0.0015342	0.00308766	0.00523463	0.00363493
MCM5	0.00672848	0.007982	0.00432547	0.00939984	0.0028804	0.00776677	0.00215143	0.00138517	0.00175679	0.00162832
MCM3	0.00730141	0.00849256	0.00566748	0.0106031	0.00296175	0.00967274	0.00207415	0.00188889	0.00205903	0.00256099
CENPW	0.00484076	0.00437527	0.00344726	0.00691904	0.00165366	0.00796717	0.00087573	0.000600265	0.000651028	0.000738289
CAPG	0.00727357	0.0106634	0.00255114	0.00784265	0.00504472	0.00130837	0.000310345	0.00194334	0.00425346	0.00395798
CENPM	0.00292652	0.00261811	0.00240783	0.00602821	0.000520378	0.00778374	0.000488981	0.000288977	0.00099744	0.000247285
DUT	0.0239336	0.0184288	0.0116146	0.0178294	0.0147166	0.0166835	0.00625779	0.00707005	0.0084806	0.00662807
POLD2	0.00694761	0.00862542	0.00378782	0.00869962	0.00645964	0.00600496	0.00265737	0.00212432	0.00199817	0.002021
C1QBP	0.0173814	0.0165396	0.0112549	0.0155703	0.0154027	0.00933837	0.00434192	0.00602313	0.00727619	0.00854133
ENO1	0.0301359	0.0201428	0.0154335	0.0204507	0.0180248	0.0145347	0.00846094	0.0131728	0.0141693	0.0147886
MCM7	0.0106502	0.0107187	0.00613834	0.0129874	0.00522274	0.012827	0.00353776	0.00301781	0.00221602	0.0029257
GAPDH	0.0650245	0.0342404	0.0360868	0.0322186	0.0406387	0.0275126	0.0265153	0.0334286	0.0340362	0.0310741
YBX1	0.0437761	0.0259962	0.0271043	0.0252559	0.0286246	0.02089	0.0177883	0.0209556	0.0209799	0.0246812
RAN	0.0248939	0.0215888	0.0176491	0.0225488	0.0210257	0.0185334	0.0125437	0.0140437	0.0145038	0.0139372
LSM4	0.0121506	0.0125252	0.01112	0.0156392	0.00806809	0.013189	0.00496356	0.00694213	0.00627969	0.00797138
TOMM40	0.00473286	0.00671464	0.0045013	0.00706485	0.00411265	0.00455206	0.00173452	0.00165705	0.00141515	0.0018298
DCTPP1	0.00581387	0.00672221	0.00411706	0.00694381	0.00293444	0.00414326	0.000947269	0.00169293	0.00138616	0.00149553
IMPDH2	0.0134359	0.0153798	0.0071678	0.0114445	0.0131607	0.00554131	0.00196375	0.00273119	0.00437384	0.00598734
CDCA7	0.0110357	0.00978134	0.00929901	0.0107472	0.00529483	0.00943637	0.00325117	0.00364403	0.00165831	0.00213997
BIRC5	0.00504832	0.00235155	0.0028088	0.00673855	0.00105762	0.00907484	0.00137416	0.000454943	0.000332244	0.000389738
FAM45A	0.0042924	0.00437232	0.00166054	0.00528444	0.00378658	0.00212854	0.00187531	0.00136718	0.000756994	0.000672138
CENPU	0.00509252	0.00583916	0.00228655	0.00586693	0.00115979	0.00739603	0.000832076	0.000566037	0.000425583	0.000404414
TEX30	0.00442084	0.00440783	0.00205397	0.00521153	0.00225122	0.00384458	0.00121128	0.00147037	0.000887804	0.00109809
DHRS4	0.00219298	0.00499413	0.00252448	0.00633419	0.00443494	0.00351691	0.000932841	0.0014288	0.00145269	0.00138864
NPM3	0.00718213	0.00735813	0.00433661	0.00602307	0.00422946	0.00156144	0.000424191	0.0015225	0.00205162	0.00331602
ORC6	0.00238115	0.00174595	0.00135027	0.00419513	0.000582037	0.004491	0.000521614	0.000219248	0.000251941	0.000203178
MCM2	0.00318118	0.00498134	0.00202924	0.00530266	0.00112869	0.00462944	0.000513921	0.000269668	0.000305232	0.000385249
CHEK1	0.00321831	0.00227551	0.00185962	0.00424928	0.0008683	0.00377436	0.000411215	0.000169358	0.000154152	0.000183515
EBNA1BP2	0.00552397	0.00652804	0.00340302	0.00602152	0.0036423	0.00343948	0.00118442	0.00134047	0.00140717	0.00146046
EIF4EBP1	0.00601893	0.00533351	0.00198456	0.00453087	0.00179517	0.00194821	0.00082504	0.00100765	0.000894627	0.000679674
CENPN	0.00359689	0.00279271	0.00203042	0.00436967	0.00157325	0.00427987	0.00100453	0.000625445	0.000425761	0.000357074
NUDT8	0.00216349	0.00372047	0.000633495	0.00249337	0.00111122	0.000641754	0.000139467	0.000127304	8.40327e-05	0.000149039
SRM	0.00834652	0.00497898	0.00235062	0.00410743	0.00178783	0.00132515	0.000294707	0.000363938	0.000546153	0.000923745
ODC1	0.00731348	0.00557798	0.00411675	0.00707371	0.00424204	0.00482049	0.00222604	0.00225923	0.0017362	0.00150777
LYAR	0.00287168	0.003809	0.00260666	0.00545788	0.00244997	0.00287916	0.000789137	0.000928553	0.0014529	0.00165957
GGH	0.00499423	0.00311358	0.00100642	0.00417021	0.000478058	0.0044031	0.000427996	0.000157295	0.000190416	0.000110421
CDC45	0.00129099	0.00152551	0.00139305	0.00353579	0.000327084	0.00384352	0.000206531	0.000166692	0.000168107	9.30241e-05
LINC01120	0	0.000926478	3.33046e-05	0.00154	0.00177311	5.78892e-05	5.76639e-05	1.87114e-05	4.79862e-07	2.3527e-06
CDKN3	0.0026621	0.00151812	0.00191096	0.00419564	0.000576935	0.00532399	0.000684403	0.000660223	0.000320887	0.000197366
GCAT	0.00149724	0.00206064	0.00137995	0.00236949	0.00101049	0.00113335	0.00028219	0.000415808	0.000176482	0.000324696
CDC6	0.00137325	0.00139073	0.000980939	0.00310661	0.000287533	0.00331918	0.000259411	0.000187458	9.0173e-05	3.17179e-05
ALDH7A1	0.00109809	0.0018142	0.000621849	0.00178981	0.000638741	0.000654993	8.38462e-05	2.90621e-05	4.44929e-05	9.91792e-05
APITD1	0.000876923	0.00126902	0.00166592	0.00214346	0.000465736	0.00134285	0.000288617	0.00011755	0.000151187	0.00018309
MDK	0.00760787	0.00510976	0.00114028	0.00223169	0.000901243	0.00010346	0.00022968	0.000195855	0.000171294	0.000160164
C16orf59	0.00041364	0.00104294	0.000417435	0.0016961	0.000135916	0.00104808	5.97922e-05	2.96715e-05	4.16352e-05	0.000106857
CTHRC1	0	0.00568077	0.000808464	0.00132277	0.000930093	7.77311e-05	4.86608e-05	3.95419e-05	3.49165e-05	1.95282e-05
NFE2	0.00323297	0.00201222	0	0.000110061	8.22308e-05	4.20253e-06	0	8.90636e-06	2.61374e-06	0
PRSS2	0.0021525	0.00233728	0	0.000259095	5.58361e-05	3.75412e-05	7.85527e-05	2.22612e-05	5.55056e-06	0
IGFBP6	0.000223197	0.00190616	0.000682681	0.000333386	0.000162073	3.02474e-05	2.3473e-05	6.40291e-05	1.2091e-05	0.000139403
SERPINB1	0.0222156	0.0155778	0.00588368	0.00530441	0.00629337	0.00176375	0.0035832	0.00364694	0.00440259	0.00355158
IQGAP2	0.00743665	0.00469372	0.00128584	0.00103968	0.000496168	0.000347671	0.000189334	0.000522796	0.000898132	0.00082928
PLAC8	0.0205098	0.0116843	0.00562757	0.00592867	0.00644099	0.000843898	0.000794573	0.000744985	0.00456997	0.00552879
KCNK17	5.75622e-05	0.00266857	7.34942e-05	0.00102922	0.00126178	3.54512e-05	8.37883e-06	0	0	0
MPST	0.00445179	0.0067487	0.00229562	0.00378549	0.0030992	0.0016178	0.000704899	0.000273707	0.000366253	2.17574e-05
ACY3	0.00130062	0.00171055	0.000182422	0.000407914	0.000235051	1.66864e-05	0	0	3.52723e-06	0
H2AFY	0.0331798	0.0235196	0.013975	0.0189519	0.0194172	0.0155552	0.00908409	0.0092703	0.00679642	0.00806577
PRAM1	0.00358778	0.00190257	0.000282636	0.00019905	0.000418609	3.3396e-05	3.75306e-05	5.48271e-05	5.34486e-05	9.89376e-05
RARRES2	0	0.00217544	0.000305335	0.000883478	0.000457448	7.95011e-05	4.55998e-05	4.01767e-05	4.36617e-06	9.17992e-06
TRGV9	0.000139932	0.00185292	0.000769249	0.000579871	0.000499731	6.407e-06	1.17341e-06	8.5856e-05	1.18314e-05	3.01862e-05
SPNS3	0.00294334	0.0067352	0.00283868	0.00232404	0.00254361	0.00051007	0.000936361	0.00159889	0.00196545	0.00206381
VAMP8	0.0260237	0.0166576	0.0068951	0.0113754	0.0119641	0.00369154	0.00373684	0.00590247	0.0086485	0.00879055
LST1	0.0200288	0.0100234	0.0027636	0.0046326	0.0045518	0.00205045	0.0050018	0.00253405	0.000825657	0.00161118
LPAR6	0.000554701	0.00728478	0.00213305	0.00249052	0.00376302	0.000159356	0.000238583	0.00155046	0.00410791	0.00142753
NPDC1	0.00653114	0.00232545	0.000166892	0.000456988	0.000334756	0	0	2.26203e-05	0.000608423	0.000129756
NCF4	0.00370523	0.00437277	0.000498136	0.00237699	0.00246215	0.000151606	0.000175002	9.88563e-05	0.00076701	0.000102792
APOBEC3C	0.00487603	0.00515698	0.00255149	0.00238246	0.0023816	0.000592281	0.000612329	0.000559616	0.00144654	0.000716481
EBPL	0.0140136	0.0096097	0.00397589	0.00580376	0.00633751	0.00187272	0.0014508	0.00173286	0.00179572	0.00238361
JUP	0.00427123	0.00328354	0.00131728	0.000840107	0.00151962	0.000118673	0.000278258	0.000901713	0.000270535	0.000777132
RP11-1275H24.1	0.00116063	0.00236253	0.00054004	0.00101588	0.00113431	1.55583e-05	0	0	1.13657e-05	0
SNHG19	0.0144647	0.0107508	0.00518156	0.00706904	0.00822161	0.00450109	0.0026608	0.001289	0.000958463	0.00257325
GSTO1	0.00920849	0.0160505	0.00737931	0.010983	0.0112649	0.00743443	0.00630982	0.00524338	0.00492171	0.00455448
COMT	0.00887489	0.00989102	0.00521115	0.00498155	0.0055928	0.00276974	0.00252536	0.00302841	0.00338676	0.00259892
HSH2D	0.00603457	0.00484782	0.00200982	0.000486358	0.000807722	0.00012641	0.000284586	0.000834976	0.00196869	0.00161114
CLEC11A	0.0097231	0.00794585	0.00410152	0.00441208	0.00415207	0.0015913	0.00130751	0.00162006	0.00139486	0.00214357
MAP7	0.00503948	0.00268215	0.00116818	0.0011755	0.0013687	0.00011265	6.21783e-05	0.000117993	6.39159e-05	8.46174e-06
RAP1GAP2	0.00163357	0.00181528	0.000444546	0.00058843	0.000740661	2.64238e-05	7.02647e-05	0	2.4799e-05	7.54827e-06
ALDH2	0.00139107	0.00260647	0.00105444	0.00105947	0.00134396	0.000199332	0.000413516	0.000174632	9.9041e-05	0.000133645
FSCN1	0.0015129	0.00254456	0.000470816	0.00124897	0.00120966	0.000344431	0.000323419	0.000495565	0.000101395	8.37134e-05
AREG	0.00820709	0.00785639	0.00231264	0.00323492	0.00264784	0.000659106	0.00201615	0.00417552	0.00397947	0.00386902
ADGRE2	0.00148734	0.00236635	8.56194e-05	0.000733715	0.000846	9.06987e-05	0.000115534	0.00024509	4.31015e-05	8.64838e-05
SNCA	0.00533907	0.00311243	0.00088909	0.00119258	0.00183571	0.00024591	0.000340315	0.000614229	0.000182998	0.000109166
GOLIM4	0.0053986	0.00246142	0.000679873	0.00135488	0.000929376	0.000295286	4.16985e-05	6.07446e-05	9.70645e-05	4.02616e-05
IFITM3	0.0123186	0.00396893	0.00131349	0.00137608	0.00100009	0.000139069	0.000281407	0.000682705	0.00157422	0.00150089
RRM2	0.00468396	0.00159885	0.00264604	0.00578628	0.000873674	0.011461	0.000949584	0.000478276	0.000533038	0.000415562
NUSAP1	0.00617328	0.0026988	0.00345965	0.00713791	0.00171245	0.0122006	0.00202975	0.000915712	0.000680928	0.000469772
TOP2A	0.00601555	0.00256535	0.00314232	0.0068045	0.00111361	0.0114678	0.00183295	0.00130783	0.000693564	0.000601577
MKI67	0.00415126	0.00252933	0.00334329	0.00754476	0.00123526	0.0131789	0.00199109	0.00086971	0.000898405	0.000716934
UBE2C	0.00444164	0.00231954	0.00289917	0.00592265	0.00160926	0.00965943	0.0018013	0.000939783	0.000760943	0.000583935
CDK1	0.00296863	0.00197603	0.00200226	0.00495572	0.00111807	0.00912706	0.000968482	0.000700202	0.000339551	0.000344538
CCNA2	0.00238769	0.00121142	0.00193098	0.00343976	0.00056015	0.00742917	0.000948868	0.000305778	0.000334369	0.000417588
HMGB2	0.0285608	0.0132562	0.0126842	0.0202216	0.0118268	0.0246698	0.0117505	0.00976668	0.00798714	0.00771324
TPX2	0.00232175	0.00216511	0.00216816	0.00435428	0.00106415	0.00826355	0.00145664	0.000853974	0.000581099	0.000372909
CENPF	0.00547476	0.00317532	0.00396014	0.00709412	0.00127346	0.0103571	0.0018747	0.00110812	0.00120209	0.000858177
HIST1H4C	0.0205025	0.0175361	0.0194046	0.0199829	0.021766	0.0231942	0.0173574	0.0188179	0.0164983	0.017152
CDCA8	0.00142844	0.000773783	0.00128475	0.00208796	0.000350448	0.00473963	0.000492049	0.000230408	0.000181237	0.000239556
DLGAP5	0.00125551	0.000596393	0.0013343	0.00233086	0.000362336	0.00517017	0.000580806	0.000303552	0.000247697	0.000177176
AURKB	0.00260091	0.000911201	0.00203261	0.00398644	0.000540581	0.00635088	0.000685075	0.000193182	0.000260679	0.000196129
NCAPG	0.00179628	0.000529836	0.00101544	0.00257853	0.000271132	0.00496931	0.000380879	0.00023034	0.00018203	0.000143711
GTSE1	0.00178118	0.00112385	0.00172586	0.0033331	0.000412972	0.00589901	0.000779401	0.000356999	0.000180304	0.000120085
ASPM	0.00170572	0.00127339	0.00226559	0.00332491	0.000434825	0.0068655	0.00118106	0.000429709	0.000399705	0.000279261
SPC25	0.00217956	0.000597027	0.00112561	0.0031843	0.000306425	0.0052759	0.000342683	8.75286e-05	0.0001332	6.97363e-05
CKAP2L	0.00115307	0.00040499	0.000558551	0.00166056	9.68987e-05	0.00402356	0.000276954	0.000184537	0.000130918	9.15322e-05
CASC5	0.00108544	0.000679188	0.000941879	0.00228582	0.000305133	0.00523163	0.000873546	0.000348515	0.000238015	9.06088e-05
PLK1	0.00102879	0.000672029	0.00168178	0.00194235	0.000388182	0.00396209	0.000593109	0.000318845	0.000159846	0.00021409
PKMYT1	0.00102153	0.00108808	0.00101243	0.00258247	0.000328995	0.00511796	0.000254388	0.000182734	0.000140422	8.13311e-05
CDCA3	0.00123884	0.000784622	0.000945252	0.00229997	0.000406135	0.00461872	0.000473535	0.000338063	0.00024724	0.000148117
CDC20	0.00224315	0.00181979	0.00199426	0.00389225	0.000456257	0.00573892	0.00113568	0.000577167	0.000377788	0.000295897
CCNB2	0.00331505	0.00240395	0.00254034	0.00431091	0.000910017	0.00686776	0.00172634	0.000363675	0.000322305	0.000325027
FBXO5	0.00234473	0.00121356	0.00123652	0.00278461	0.000526979	0.00601757	0.000758036	0.000662387	0.000616678	0.000526089
NEIL3	0.000377577	0.000673808	0.000865149	0.00181437	0.000563787	0.00540364	0.00142971	0.000688784	0.000313385	0.000275954
ASF1B	0.00174187	0.00151864	0.00180342	0.00444333	0.000367666	0.00713643	0.000507448	0.000417228	0.000255099	0.000330803
HJURP	0.000926047	0.000592309	0.00065783	0.00189325	0.000158185	0.00365327	0.00034814	0.000132047	7.60273e-05	7.15329e-05
NUF2	0.00194932	0.000821723	0.00161624	0.00267046	0.000561053	0.00532558	0.000724352	0.000270262	0.000172655	0.000213049
UBE2T	0.00311061	0.00261219	0.00308378	0.00591946	0.00136516	0.00836816	0.00089506	0.000812472	0.000460815	0.000626546
KIFC1	0.00407472	0.000870515	0.00166043	0.00308715	0.000343052	0.00503412	0.000461879	0.000505178	0.000406134	0.000242293
HMMR	0.00162332	0.000969832	0.00145328	0.00218046	0.000340047	0.0043046	0.000610333	0.000237711	0.000213069	0.000139059
RAD51AP1	0.0021748	0.00155248	0.00107468	0.00324405	0.000388488	0.00509646	0.000296	0.000167117	0.000141367	0.000221859
PBK	0.000784461	0.000363087	0.00098929	0.00252229	0.000219054	0.00416133	0.000275258	8.68922e-05	0.000144892	3.88077e-05
KIF15	0.00112845	0.000424396	0.000955987	0.00189227	0.000162007	0.00399805	0.000292836	0.000197438	0.000137429	0.000118274
CCNB1	0.0023963	0.00162325	0.0018521	0.00303439	0.000748228	0.00483243	0.00100166	0.000673772	0.000447534	0.000395238
CENPA	0.00137155	0.00102328	0.000993681	0.00202604	0.000304261	0.00367725	0.000406106	8.48091e-05	8.57293e-05	7.2197e-05
SGOL1	0.00134851	0.000952497	0.00148473	0.00304582	0.000312131	0.00489484	0.000585155	0.000277238	0.000108572	0.000224487
PRC1	0.00226989	0.00115732	0.00143518	0.00342696	0.000652803	0.00564763	0.00135589	0.000706794	0.000338206	0.000236072
PTTG1	0.0086092	0.00541709	0.0053109	0.00809151	0.00320893	0.00992932	0.00385922	0.00222215	0.00201023	0.00142264
TUBB4B	0.00912521	0.00453564	0.00546079	0.00767689	0.00415013	0.0116335	0.00469656	0.005884	0.00368468	0.00380142
NDC80	0.00174394	0.000723929	0.000927379	0.00209982	0.000541639	0.00431616	0.000526615	0.000362257	0.000322881	0.000242957
KIF2C	0.000982591	0.000317559	0.000825892	0.00187662	0.000280891	0.00348861	0.000356769	0.000127854	0.00010767	0.000128369
CLSPN	0.00285862	0.00159991	0.00165051	0.00465242	0.000357639	0.00693843	0.000617893	0.000513485	0.000240726	0.000189907
KIF14	0.0011713	0.000466248	0.000806893	0.00144392	0.000242997	0.00318485	0.00041634	0.000243968	0.000126323	0.000156032
KIF11	0.00102612	0.000791068	0.000868936	0.00190586	0.000239305	0.00379058	0.000381132	0.000274489	0.000175684	7.22233e-05
NCAPH	0.000913908	0.000545274	0.000865694	0.00165739	0.000113308	0.00369404	0.000284981	0.000109153	0.0001898	7.74296e-05
CENPE	0.0011669	0.000766071	0.00131542	0.00262843	0.000398688	0.00440819	0.00077407	0.000638933	0.000471883	0.00060712
ATAD2	0.00377796	0.00205314	0.00240107	0.00518861	0.00144105	0.00766896	0.00177517	0.00121789	0.00085362	0.000841526
CDCA2	0.000480812	0.000723876	0.000953045	0.00223772	0.000467496	0.00365091	0.000379261	0.000184801	0.000191589	0.000101701
KIF23	0.00118883	0.000288014	0.000705611	0.00173973	0.000183191	0.00300199	0.00027556	0.000147303	9.25502e-05	0.000168918
CDCA5	0.00107245	0.000552969	0.00116522	0.0025065	0.000236359	0.00387508	0.000219137	5.87496e-05	0.000128455	0.00012907
FAM111B	0.00151961	0.000826456	0.000843249	0.00241743	0.000100177	0.00420754	0.000226611	0.000101075	0.000145249	5.60551e-05
SGOL2	0.00208513	0.00161092	0.0019007	0.00285023	0.00102565	0.00501931	0.00121509	0.000658534	0.000464066	0.000554889
HIST1H3B	0.000122005	0.000314186	0.00112376	0.000718366	0.00042879	0.00271945	0.00123506	0.00134294	0.000741566	0.000748268
MXD3	0.00241342	0.000738014	0.000718588	0.00246267	0.000522965	0.00368526	0.000541363	0.000226243	0.000284828	0.000129595
HIST1H1B	0.0002973	0.000581958	0.00118064	0.00107181	0.000610205	0.00400415	0.00132855	0.00127962	0.00119963	0.00101707
LMNB1	0.00597973	0.00410451	0.00490345	0.00673816	0.00191275	0.010266	0.00230762	0.00313233	0.00210615	0.00185683
SMC2	0.00427239	0.00434313	0.00313023	0.00737896	0.0017688	0.00976441	0.00184227	0.00157557	0.00142485	0.00139535
KIF22	0.0030007	0.00320882	0.0045639	0.00603291	0.00252476	0.00884909	0.00191012	0.00325548	0.00270035	0.00304493
MELK	0.000637232	0.000327711	0.000760904	0.00154029	0.000150619	0.00307043	0.000175529	0.000199227	0.00010428	7.39162e-05
DEPDC1B	0.00143227	0.000811241	0.000760598	0.00172854	0.000249036	0.00315003	0.000348115	9.43402e-05	9.61131e-05	0.00010153
HMGN2	0.0441877	0.0235107	0.0226007	0.0265548	0.0249328	0.0270806	0.0219932	0.0249625	0.0216253	0.0224563
TROAP	0.00158283	0.000905954	0.00149773	0.0029896	0.00040937	0.003853	0.000678117	0.000200555	0.000157359	0.000158777
ESCO2	0.00155058	0.000414083	0.000739828	0.00148405	0.000119863	0.00302391	0.000231646	0.000112098	9.23513e-05	1.2254e-05
H2AFX	0.00321313	0.00235681	0.0027137	0.00512683	0.00219642	0.00766547	0.00278405	0.00300764	0.00163896	0.00183343
DIAPH3	0.000592426	0.000501539	0.000403642	0.00131586	0.000166933	0.00292958	0.00026284	8.13927e-05	6.48493e-05	7.85649e-05
KIF20A	0.000461608	0.000246301	0.000360998	0.000959967	0.000151065	0.00199143	0.000277983	7.38111e-05	2.92327e-05	0.000115939
WDR34	0.00249773	0.0036706	0.00271097	0.00602	0.00196062	0.00708688	0.00123664	0.000820884	0.000418982	0.000392646
FANCI	0.00214443	0.00158061	0.00158791	0.00285185	0.000824778	0.00481303	0.000862905	0.000368978	0.000292941	0.000151972
HMGB3	0.005081	0.00556904	0.0053768	0.00696	0.00236216	0.00813447	0.00211298	0.000850573	0.000420566	0.000415329
TUBB	0.0305376	0.0222308	0.0223653	0.0253493	0.0255133	0.0254539	0.0176884	0.0190941	0.0161554	0.0180908
MAD2L1	0.00773889	0.00496151	0.00314134	0.00716589	0.00237458	0.0087446	0.00185255	0.00151647	0.00115737	0.00147827
ECT2	0.000936442	0.000376914	0.0008362	0.000915676	0.000253111	0.0026691	0.000434617	0.000223282	0.000333667	0.000240036
SMC4	0.0104379	0.0060561	0.00935341	0.0100372	0.00496475	0.0139613	0.00644952	0.00543555	0.0051188	0.00558271
E2F8	0.000592674	0.000164698	0.000260463	0.000623423	8.66587e-05	0.00227955	0.000159965	0.000119119	0.000102058	3.73377e-05
CCNF	0.000368786	0.000327257	0.000621766	0.00116149	0.000177683	0.00265903	0.000288949	0.000422947	0.000332763	0.00018481
RRM1	0.00404559	0.00320077	0.00244612	0.005548	0.00162751	0.00779113	0.00140288	0.00104349	0.00192804	0.00122732
EZH2	0.00488806	0.00377396	0.00402447	0.00549071	0.00280107	0.00870264	0.00295747	0.00229416	0.00105282	0.00157211
RACGAP1	0.00183228	0.000682857	0.000778493	0.00179346	0.000589001	0.00324361	0.000599381	0.00052187	0.000378805	0.000267033
RAD54L	0.00036698	0.00056043	0.000484077	0.00173604	0.000243104	0.00297481	7.88211e-05	9.83478e-05	3.43637e-05	5.91194e-05
ANP32E	0.009235	0.0036872	0.00628718	0.0064437	0.00279158	0.0109661	0.00452768	0.00494426	0.00409028	0.00349649
KIF4A	0.000331273	0.000325422	0.000589226	0.00155165	0.0001462	0.00233995	0.000203518	9.3092e-05	4.68975e-05	9.32113e-05
NCAPG2	0.0010643	0.000688223	0.00129738	0.00200616	0.000316861	0.00326267	0.000367218	0.000182784	0.000178799	0.00010366
ZWINT	0.00604154	0.0046995	0.00401279	0.00636953	0.00247889	0.00821136	0.00193997	0.00131908	0.000988362	0.00112877
KIF20B	0.00274312	0.00184868	0.00236454	0.00453685	0.00123333	0.00605136	0.00172762	0.00155328	0.00136073	0.00122087
C21orf58	0.00159376	0.00116999	0.00147001	0.00281214	0.000731609	0.00378974	0.000629002	0.000214981	0.000290105	0.00025862
AURKA	0.00119826	0.000604984	0.00114499	0.00140726	0.000416741	0.00255582	0.000557626	0.000227723	0.000169899	0.000118165
TIGIT	5.63914e-05	9.27504e-06	0.000117849	0	6.49954e-06	1.46614e-05	1.71581e-05	0.000153805	0.00278212	0.00022499
TNFRSF18	0.000674909	0.00205587	0.000220484	4.06849e-05	8.19141e-06	1.89228e-06	3.23432e-05	7.56303e-05	0.00218785	7.97979e-05
FOXP3	0	3.65464e-06	0	2.39661e-05	3.18316e-05	2.15278e-05	5.33715e-05	7.4839e-05	0.00232382	0.000140801
BATF	0.00160859	0.000636169	0.000875107	0.000392221	0.000318853	0.000166502	0.000323998	0.000874438	0.00405701	0.000941146
CTSL	0.000214468	0	7.75474e-05	1.35152e-05	2.587e-05	1.72284e-05	0.000151745	0.000742268	0.00591632	0.00115898
CTLA4	1.89571e-05	3.5793e-05	1.50398e-05	2.01335e-06	8.2534e-06	5.50484e-06	5.86647e-05	0.000362104	0.00302682	0.000423777
GPR183	0.00088687	0.000347359	0.0017971	0.000135501	9.79095e-05	4.97874e-05	0.000114813	0.00143975	0.00794761	0.00146122
DUSP4	1.02518e-05	4.6877e-05	0.000547065	3.02996e-05	0.000114372	0.000102365	0.000219579	0.000996633	0.00354979	0.000932742
LAIR2	0	6.53018e-05	0.000183142	1.54937e-06	2.02789e-05	2.8186e-05	5.59556e-05	0.000490358	0.00213984	0.000138586
IFITM1	0.00819223	0.00348938	0.00634882	0.00163153	0.00198415	0.00166891	0.00142431	0.00518706	0.013146	0.0105296
GIMAP4	0.000797272	0.00130108	0.00109738	0.000317403	0.00024797	2.42628e-05	0.00019111	0.00140683	0.00898457	0.00556472
IL32	0.0013782	0.000827766	0.0103163	0.00126854	0.00184965	0.00354322	0.00922388	0.0160663	0.0183933	0.019815
GBP2	0.0013927	0.000270677	0.00102434	6.22295e-05	9.5387e-05	0.000123159	0.000295682	0.00164883	0.00749733	0.00553648
CD40LG	0.000102783	1.85044e-05	0.000608312	3.0117e-06	2.03599e-05	4.05578e-05	0.000201147	0.00403243	0.0073142	0.000974129
HLA-B	0.0444569	0.0102021	0.0209425	0.00549584	0.0053328	0.00413052	0.0080345	0.0211554	0.0391663	0.0426137
HLA-A	0.0313007	0.0115853	0.0186893	0.007144	0.00720281	0.00768546	0.0119216	0.0193649	0.0350172	0.0381171
IFITM2	0.0202478	0.00819573	0.00817329	0.00354926	0.00292577	0.000821155	0.00163863	0.00932065	0.0184147	0.0139904
IFI44L	0.00384082	0.0014796	0.000707165	0.000465668	0.00124082	7.19809e-05	0.000277548	0.00182857	0.00781835	0.00630681
CD74	0.0591467	0.0114335	0.00653902	0.00584022	0.00659558	0.00162075	0.00229357	0.00569974	0.0150598	0.0138742
HLA-C	0.0298523	0.00964435	0.017796	0.00677688	0.00684072	0.00673113	0.0105907	0.0210997	0.0355519	0.0389196
GIMAP7	0.000521175	0.00438484	0.0045523	0.00147952	0.00151139	0.000431799	0.00111047	0.00565645	0.0158644	0.014078
HLA-F	0.00212494	0.00033819	0.0018952	0.000200446	0.000358241	0.000134546	0.000384796	0.00201562	0.0082155	0.0071416
CD27	0.000789432	0.00071883	0.00601518	0.000345234	0.000443626	0.000226471	0.000844246	0.00495416	0.0139718	0.0164275
RGS1	0.00280341	0.0070067	0.00497514	0.00542213	0.00854833	0.000385119	0.00145302	0.00386406	0.0159779	0.0187115
TNFRSF25	0.000202107	0.000485172	0.00244721	0.000193171	0.000129778	4.06271e-05	0.000271117	0.00240419	0.00614033	0.00468627
SCML4	0.000165803	0.000827701	0.00199554	0.000234617	0.000426384	0.000171466	0.000654072	0.00356119	0.00779536	0.00510793
STAT1	0.00415515	0.00318021	0.0045794	0.00251934	0.00262902	0.00182706	0.00226983	0.00693702	0.0134903	0.0110683
FXYD5	0.0289467	0.013841	0.012451	0.00535185	0.00541831	0.00305882	0.00390688	0.00918016	0.0182094	0.0117847
CCR7	0.000392652	0.000255077	0.0038066	7.18711e-05	0.000101475	0.00011525	0.000797205	0.00577322	0.0177925	0.0225166
DENND2D	0.000900419	0.00150788	0.00320547	0.000551224	0.00063237	0.000559059	0.00127884	0.00466233	0.0116695	0.0127585
CYTIP	0.00116849	0.00190557	0.00773091	0.00111314	0.00148876	0.00117755	0.00276502	0.00758363	0.0161573	0.0176005
SELL	0.019115	0.014638	0.011667	0.00709364	0.00941405	0.00072399	0.00154252	0.00386153	0.0159473	0.0130207
SIRPG	4.83129e-05	0.000110139	0.00144618	0.000107886	0.000249368	0.000107188	0.000598465	0.00594174	0.00921128	0.0105069
HLA-E	0.0222313	0.00817267	0.0183129	0.00467536	0.00757387	0.00409095	0.0101717	0.0260426	0.0333125	0.0351776
PIK3IP1	0.000819732	0.000615678	0.00298861	0.000297366	0.00149052	0.000426576	0.00296171	0.00542007	0.0126113	0.0127434
CD44	0.0151817	0.00229828	0.00898678	0.00045037	0.000343748	0.000617466	0.00157822	0.00799765	0.0124643	0.0139083
JUNB	0.0168659	0.00777093	0.0163047	0.00859094	0.0109883	0.00568698	0.0119982	0.0194751	0.0264667	0.0244367
ZFP36L1	0.00471919	0.0023775	0.00837648	0.0029072	0.00387852	0.00458987	0.0092683	0.0150635	0.0165143	0.0151688
S100A6	0.0139518	0.000917887	0.00521103	0.00140432	0.00141219	0.00269313	0.00557336	0.0087614	0.0143116	0.0112916
GBP5	0.000308667	9.37219e-05	0.000119807	5.59877e-05	0	1.24369e-05	7.33761e-05	9.11236e-05	0.00197521	0.000756399
XAF1	0.00246825	0.0013665	0.00203701	0.000885793	0.00128275	0.000277096	0.000646007	0.00197783	0.00600313	0.00338089
EMP3	0.00814966	0.00167208	0.0101083	0.00189647	0.00117929	0.00203955	0.00245932	0.00539837	0.0115845	0.00992743
FLT3LG	0.000696918	0.000372609	0.00180048	0.000271512	0.00044284	0.000496749	0.00213063	0.00517358	0.00897561	0.00758484
SLC2A3	0.000930556	0.00125791	0.00602895	0.00185344	0.00222304	0.00105279	0.00297153	0.00912638	0.0123336	0.0101011
TNFRSF1B	0.000463022	0.000761358	0.000942461	0.000210192	0.000157656	3.73006e-05	0.000152173	0.00107239	0.00373369	0.00221169
LY6E	0.0127276	0.00975672	0.00772949	0.00649712	0.00475491	0.00527927	0.00451996	0.00647072	0.0139271	0.0109687
TNFRSF4	6.51375e-05	0.00140994	0.000414381	0.00043917	0.000396411	0.000138605	0.0001974	0.000352415	0.00275698	0.000180346
FBLN7	6.72878e-05	3.02345e-05	0.000170104	6.984e-05	0.000167542	3.90729e-05	0.000164512	0.000711692	0.00255772	0.000773026
TC2N	0.000715665	2.33063e-05	0.00120774	4.9377e-05	7.96099e-05	0.000120364	0.000584334	0.00137798	0.00546673	0.00423837
MT2A	0.0088004	0.00689753	0.00194303	0.00595445	0.00338235	0.00152308	0.00111649	0.00193522	0.0106675	0.00726996
OAS1	0.000474149	0.0014161	0.00133266	0.000509109	0.000940844	8.49415e-05	0.000326997	0.000951881	0.0041285	0.00187772
TRABD2A	0.000258245	0.000195652	0.000378147	5.99411e-05	1.36222e-05	3.09083e-05	0.000128995	0.00141886	0.00548941	0.00526799
IL2RB	0.000103301	0	0.00106568	1.07622e-05	2.75623e-05	3.63889e-05	0.000136554	0.000942915	0.00315105	0.00242182
IFI6	0.00902668	0.00518382	0.00488312	0.00351207	0.00460642	0.00208446	0.00301716	0.00534248	0.0115061	0.00882586
SPATS2L	0.00141739	0.000127965	8.30021e-05	3.90229e-05	7.92435e-05	1.62188e-05	5.84621e-05	0.000162015	0.00183673	0.000335092
TBC1D4	0.000703077	0.000388754	0.000346704	0.000171654	0.00013206	2.29189e-05	0.000101809	0.000759477	0.00279283	0.00132606
CHRM3-AS2	3.67661e-05	4.27172e-05	0.000110855	1.85002e-05	1.94412e-05	5.08851e-06	0.000235243	0.000614207	0.00345061	0.00219534
PHLDA1	0.000127904	3.27062e-05	4.17824e-05	2.50074e-05	6.74031e-05	0.000113309	7.95948e-05	9.86204e-05	0.00155606	0.000306709
SAMHD1	0.00139164	6.13412e-05	0.00115803	8.91558e-05	9.13951e-06	1.56072e-05	0.000208046	0.000710246	0.00295065	0.00197632
CORO1B	0.00194821	0.00402981	0.00348862	0.00284075	0.00429003	0.00161088	0.00286375	0.0030232	0.00885293	0.00359883
PIM2	0.00162829	0.000574851	0.00561136	0.000442425	0.00094113	0.00130563	0.00453725	0.00434457	0.00715414	0.00491378
IL6ST	0.000719051	0.000597773	0.00174133	0.00057813	0.000725763	0.000755662	0.00113958	0.00293194	0.00554323	0.00402132
IRF7	0.0021483	0.00219339	0.00183924	0.00080852	0.0015209	0.000254305	0.00102883	0.00229852	0.00522392	0.00447827
CARD16	0.00348307	0.00296706	0.00285854	0.00162035	0.00265649	0.00088053	0.00131929	0.00282027	0.00606046	0.00367109
LTA	9.40982e-05	4.62782e-05	0.000591002	8.91746e-05	9.96067e-05	9.88263e-05	0.000442666	0.000713543	0.00227739	0.0011838
ICOS	0.000127192	0.00412763	0.002619	0.00305991	0.0028304	0.0005065	0.0013311	0.00333087	0.00707504	0.00371104
BIRC3	0.00102	0.00135038	0.00437406	0.00141932	0.00258427	0.00110912	0.00235676	0.00244269	0.00724496	0.00453844
S100A4	0.0217521	0.00301414	0.00325831	0.00113123	0.00117021	0.00213512	0.00286155	0.00284101	0.00720632	0.00305515
SNX9	0.000738826	0.000561567	5.45076e-05	0.000157935	0.000326558	6.58044e-05	0.00030504	0.000809547	0.00293467	0.00185008
CCR4	0	0	3.2049e-05	1.27848e-05	1.66103e-06	2.49336e-05	7.34761e-05	0.00128742	0.00147843	0.000217737
RP11-664D1.1	1.73079e-05	2.16836e-05	0.000230859	0	4.72911e-06	1.00496e-05	2.61788e-05	0.000296111	0.00283176	0.00185896
CD69	0.0114026	0.00540736	0.00749166	0.00311022	0.00489485	0.0024643	0.00581716	0.00824702	0.0118939	0.0106173
NFKBIA	0.0115722	0.00527707	0.00548235	0.00491903	0.00556386	0.00312791	0.00503204	0.00852285	0.0112481	0.00801446
EPSTI1	0.00791005	0.00379923	0.00259744	0.0018201	0.0029592	0.000540924	0.000843693	0.0017794	0.00582772	0.00303652
CRIP1	0.00342711	0.000312329	0.00162226	0.000612528	0.000626896	0.00164464	0.000844104	0.00233511	0.00510896	0.00302352
GBP1	0.00126466	0.000864535	0.0010563	0.000536202	0.000700661	0.000277904	0.00047906	0.00148929	0.00375651	0.00286456
IRF4	0.000993756	1.12079e-05	2.36484e-05	9.17903e-05	2.15849e-05	1.05401e-05	3.71025e-05	0.000372719	0.00165815	0.00114202
THEM4	0.00283005	0.00196088	0.00265466	0.000771634	0.000931802	0.000195491	0.000238539	0.00189934	0.00401528	0.00229054
IGFLR1	0.000458965	8.93327e-05	0.00127271	5.93567e-05	8.10089e-05	0.000136433	5.93998e-05	0.000463701	0.00165293	0.000980738
TNFSF10	0.001684	0.00164341	0.00176407	0.000458693	0.000534345	0.000202109	0.000638869	0.0013548	0.00346601	0.00112377
FCGRT	0.00361058	0.00309007	0.00611428	0.00148523	0.00213523	0.000223335	0.000635803	0.00345266	0.00686572	0.00462226
RORA	0.000976739	9.37155e-05	0.00104757	0.000644675	0.00104913	0.000131811	0.000222932	0.00089532	0.00351798	0.00288192
SCML1	0.000184715	0.00104779	0.000849448	0.000533917	0.000766554	5.55318e-05	0.000272765	0.00327247	0.00467384	0.00347278
SAMD3	0.000241966	4.39368e-05	0.00137672	1.21052e-06	2.73415e-05	1.49817e-05	9.48145e-05	0.00125921	0.0032304	0.00315749
IL21R	5.25155e-06	9.2328e-05	0.00126724	8.34425e-05	0.000204618	0.000225318	0.00139003	0.00228032	0.00310768	0.00208972
NR4A2	0.00397829	0.00148677	0.00124392	0.000946507	0.000755163	0.000338744	0.000929101	0.00258771	0.00510843	0.00365834
TYMP	0.00529551	0.00146241	0.00186365	0.0011346	0.000513227	0.000815803	0.000506529	0.000729615	0.00326265	0.000913288
RSAD2	0.00120349	0.00128026	0.000176849	0.000676357	0.000915776	9.24902e-05	0.000114173	0.0004365	0.00301021	0.0014341
NFKBIZ	0.00631002	0.000952112	0.000769718	0.000433251	0.000463447	0.000501938	0.000638773	0.000995733	0.00298598	0.0014333
NFKB2	0.00060748	0.000294642	0.00125092	0.000285757	0.000263461	0.000162673	0.000788299	0.00117355	0.00299895	0.00225175
CASP1	0.0016064	0.00125535	0.000548159	0.00082137	0.00105827	0.000150532	0.000177445	0.000415227	0.00241554	0.00102945
FOS	0.0434746	0.00617172	0.00830577	0.00535351	0.00775507	0.00432925	0.00698838	0.0100216	0.0115226	0.00944704
IL10RA	0.000154189	0.00013376	0.00208933	0.000243615	0.000713107	0.000559811	0.000889169	0.000748856	0.00216027	0.000936513
PDE4B	0.00283453	0.000954631	0.000141551	0.000471008	0.000484144	7.83773e-05	0.000260931	0.000486916	0.00277011	0.00239315
CTSC	0.00548661	0.00552989	0.00648989	0.00402806	0.003054	0.00167623	0.00116892	0.00302499	0.00649044	0.0046059
GEM	0	0.00135875	0.00103091	0.000575913	0.000594342	0.00014778	0.000290294	0.00161128	0.00275403	0.00160564
SAMSN1	0.00234616	0.00332144	0.00216639	0.00236943	0.00193466	0.000644401	0.00105104	0.0022084	0.00464414	0.00250171
CD83	0.00171577	0.000272639	0.00133119	0.000322579	0.000113183	0.000707674	0.000466296	0.000773433	0.00207777	0.000815949
LINC00152	0.00747807	0.00253365	0.000497026	0.000867512	0.000507061	0.000645469	0.000224356	4.31423e-05	0.00184802	8.19558e-05
MIR4435-2HG	0.00422924	0.00107326	0.000480747	0.000882297	0.000685936	0.00075015	0.000192616	6.14087e-05	0.00170563	3.58878e-05
ITM2A	0.00945763	0.0124632	0.0101445	0.00759776	0.00717774	0.00874979	0.0157637	0.0338539	0.0282207	0.0195376
CCR9	1.03035e-05	0.00110676	0.0114696	0.00128193	0.0019903	0.00240915	0.00730569	0.0151328	0.00392995	0.00403196
TRAC	0.00153319	0.00171503	0.0128268	0.00186666	0.00277696	0.00731247	0.0167446	0.0274664	0.0258725	0.0319439
SATB1	0.00754066	0.0098288	0.00986561	0.00692901	0.0106928	0.0135811	0.0261403	0.0352872	0.0219341	0.0239063
PTPRC	0.0115541	0.00629894	0.0235493	0.00545446	0.00901816	0.0133683	0.0222963	0.027829	0.0250403	0.0261489
CHI3L2	0.0001429	0.00533407	0.00551427	0.00479662	0.00811674	0.00419795	0.0117158	0.0203312	0.0168504	0.0211697
LAT	0.000624777	0.00296435	0.0206624	0.00742721	0.0141392	0.0102312	0.0170535	0.0237538	0.0206932	0.0208337
LEF1	0.00406736	0.009501	0.0238746	0.010155	0.016349	0.0142463	0.0197703	0.0246329	0.0158123	0.0170658
CD247	0.000364767	0.00605336	0.0162188	0.00501553	0.00806687	0.00666874	0.0144308	0.0189534	0.0174524	0.0144806
BACH2	0.00176714	0.000794704	0.00346078	0.000568859	0.00099282	0.00073705	0.00191367	0.00803805	0.00524643	0.0058164
ALOX5AP	0.001958	0.00219941	0.0123053	0.00288454	0.00345761	0.00447205	0.0102278	0.0132824	0.00949164	0.00650256
ZNF331	0.00131613	0.00227678	0.00714753	0.00363249	0.00311426	0.00183949	0.00280354	0.0116335	0.00971705	0.0124043
DAD1	0.0109927	0.008224	0.0112859	0.0078029	0.00864787	0.0100143	0.0122093	0.0184903	0.0143598	0.0134988
NDFIP1	0.00515696	0.00418755	0.0110874	0.00373399	0.00504979	0.00292635	0.00421514	0.014666	0.0148594	0.0132976
DOK2	0.000155182	0.000293816	0.00706356	0.000282454	0.000621474	0.000848292	0.00493947	0.00872756	0.00681005	0.00467578
BCL11B	0.000327071	0.00851381	0.0137063	0.00800931	0.013221	0.00759797	0.0135248	0.0169297	0.0105665	0.0111177
LCP2	0.0024984	0.00391256	0.0104418	0.00226876	0.00327501	0.00246236	0.00547855	0.0126815	0.00984901	0.0109273
LEPROTL1	0.0057075	0.00438033	0.0106263	0.00392639	0.00568987	0.00499659	0.0088273	0.0155858	0.0155267	0.0174508
LY9	0.00049286	0.000527858	0.00489926	0.00015415	0.000285288	0.000211337	0.00101877	0.00673949	0.00596775	0.00556342
HCST	0.00832227	0.00720355	0.0141961	0.00327359	0.00393305	0.00408055	0.00966391	0.0142348	0.0110126	0.0181793
LZTFL1	0.00194513	0.00368025	0.00580331	0.00299695	0.00497466	0.00371892	0.00544893	0.0102858	0.00307262	0.00271142
EVI2A	0.00337436	0.00163855	0.00731196	0.00254679	0.00461684	0.00306233	0.00855915	0.0105815	0.00833652	0.00987328
IKZF1	0.00635553	0.00688896	0.0117184	0.00529827	0.00771048	0.00532008	0.00863243	0.0140697	0.0112413	0.0101605
FAM101B	0.00351303	0.00143192	0.00354183	0.000748463	0.000891386	0.00106281	0.0033156	0.00539486	0.00257084	0.00230524
CD28	3.89663e-05	0.0013413	0.00628178	0.000513897	0.000454541	0.000916661	0.0017075	0.00685194	0.00703749	0.00438365
ANKRD44	0.00218217	0.00255235	0.00707548	0.00179445	0.0024902	0.00231091	0.00519243	0.0101042	0.00821186	0.010783
NAB2	0.000295893	0.000390138	0.00204444	0.000446365	0.000302571	0.00039826	0.000726651	0.00384894	0.00153505	0.00168356
ANXA6	0.0047049	0.00525153	0.00900781	0.00463592	0.00549515	0.00264703	0.00616738	0.0119557	0.0095407	0.0103173
PTPN7	0.00356944	0.00419561	0.0135964	0.00427	0.0051191	0.00763728	0.0130853	0.0136567	0.00833757	0.00815452
TUBA4A	0.00129066	0.00048104	0.00385011	0.000426798	0.000803376	0.000766954	0.00184492	0.0081947	0.00734536	0.00776959
ARAP2	0.00073036	0.00182164	0.00157711	0.000967292	0.00120025	0.00157403	0.00340131	0.00585055	0.00202818	0.00226707
EPHB6	0.00120218	0.00400735	0.00617466	0.00401859	0.00496107	0.00539974	0.0106056	0.0113289	0.0062343	0.00475832
IL16	0.00189375	0.00286204	0.00813199	0.00134128	0.00302246	0.00246136	0.00673669	0.011974	0.0130432	0.0139151
RNASET2	0.0085097	0.00542285	0.003536	0.00263026	0.00507058	0.00119537	0.00314032	0.00934715	0.00953339	0.00540178
SKAP1	0.00120834	0.000265242	0.00981641	0.000785077	0.000868029	0.00282459	0.0047526	0.0094716	0.00982948	0.00714831
CABIN1	0.00141345	0.00190448	0.00364516	0.00133254	0.00143111	0.00179088	0.00248439	0.00674781	0.00357385	0.00539085
MAST4	0.00174008	0.0015197	0.00337311	0.00112562	0.00121097	0.00130611	0.00392254	0.00532396	0.00266433	0.00163118
ST6GAL1	0.00068782	0.00129817	0.00229191	0.000588226	0.000648729	0.000348249	0.000666444	0.0043584	0.00389544	0.00343454
ID3	0.00218162	0.00237262	0.0115147	0.0088269	0.0134877	0.00466844	0.00772671	0.0160722	0.0112374	0.0103413
CCDC107	0.00147157	0.00182756	0.00567767	0.00185997	0.0026164	0.00329015	0.0090029	0.00875094	0.00600193	0.00584672
EFNA1	5.95913e-05	0.00127572	0.000753798	0.000844575	0.0018327	0.000491445	0.00119884	0.00378483	0.00116572	0.00157074
SAT2	0.00311101	0.00286876	0.00389823	0.00169552	0.00340111	0.00150404	0.0039157	0.00729667	0.00437855	0.00479481
AC013264.2	0.000107548	0.000231284	0.00109619	0.000132003	0.000422591	0.000277927	0.00142976	0.00404539	0.0034361	0.00350583
TMC8	0.00273039	0.00130479	0.00628066	0.00102076	0.00155023	0.00187488	0.00498726	0.00798134	0.00632897	0.00620857
IL27RA	0.00255814	0.00229726	0.00496254	0.00133875	0.00136646	0.000987524	0.00247206	0.00713626	0.00870906	0.00742983
MYADM	0.0101978	0.00340501	0.0052616	0.00133215	0.00224158	0.00248175	0.00641847	0.00886628	0.00595559	0.00532185
GCNT4	0.000280659	0.000169936	0.000861264	0.000254389	0.000316501	0.000582875	0.00214249	0.00324625	0.00137412	0.00191368
OSBPL8	0.00403282	0.0046209	0.00571286	0.00435301	0.00379425	0.00483363	0.00511325	0.0102334	0.00733308	0.00744922
PPP1R18	0.00582445	0.00453356	0.0113809	0.00210247	0.00325236	0.00388391	0.00773979	0.0103207	0.00761105	0.00791877
TOX	0.000592858	0.00414266	0.0113013	0.00274494	0.00536027	0.00400228	0.00654936	0.00963535	0.0056591	0.00537703
CYTH4	0.00152557	0.00112234	0.00253956	0.0001802	0.000258769	0.000205946	0.00143482	0.00377347	0.00363212	0.00415052
COTL1	0.00490215	0.00289809	0.00476982	0.00146208	0.000737001	0.000360569	0.00108517	0.00728087	0.00979304	0.0140529
APBB1	4.83677e-05	0.000608552	0.00262404	0.000449507	0.000618893	0.00164441	0.00405259	0.00567878	0.00404515	0.00430221
NR4A1	0.00134628	0.00339681	0.00560734	0.00259257	0.00238538	0.00368816	0.00654884	0.0112521	0.00623753	0.00659894
SYTL2	9.66301e-05	0.000118483	0.00082625	3.5739e-05	3.63248e-05	2.05594e-05	0.000141054	0.00214825	0.00239293	0.00200471
CAMK1D	0.0020099	0.00132612	0.00553254	0.00227812	0.00292451	0.00305543	0.00410088	0.00703663	0.00390306	0.0035804
PPM1M	0.000382057	0.00042782	0.00248523	0.000349288	0.000403792	0.000273839	0.000576984	0.00302411	0.00244874	0.00335047
PLEKHF1	1.29119e-05	0.000103825	0.000452856	0.000143923	0.000164155	0.000269062	0.00141136	0.00385383	0.00370001	0.0040123
MSL3	0.00200212	0.00204352	0.00400764	0.00166419	0.00189184	0.00262003	0.00356294	0.00712408	0.00643958	0.00689736
PTPN6	0.00413089	0.00215676	0.00826896	0.00204843	0.00205374	0.00250434	0.00341188	0.00771253	0.00584469	0.0062289
HPGD	0.000501598	0.000429062	0.00224525	0.000398045	0.000165479	0.000576268	0.000337796	0.0036261	0.00309153	0.00160003
SMPD1	0.000556975	0.000464219	0.00257053	0.000197851	0.0005707	0.000695365	0.00232847	0.00382202	0.00368928	0.00399059
SYNE1	0.00158667	0.00103508	0.00186922	0.000813923	0.00125472	0.000947173	0.0020436	0.00452758	0.00363974	0.00326157
ITPKB	0.000932442	0.00043358	0.00241207	0.000489466	0.000576433	0.000649965	0.00174045	0.00362009	0.00246191	0.00325138
RCAN3	0.0011729	0.00169876	0.00168595	0.000888657	0.000870659	0.000270404	0.000544781	0.00496201	0.006711	0.00769582
CREM	0.00144536	0.00218282	0.00538225	0.00265941	0.0019283	0.00204209	0.00245229	0.00755484	0.00923908	0.0078653
FAM118A	0.00060958	0.00258143	0.00407018	0.00215912	0.00340473	0.0016843	0.00308538	0.00653329	0.00615877	0.00528393
TRAV13-2	0	0.000300991	0.000528091	8.62221e-05	0.000205043	0.000664508	0.0019264	0.00279036	0.00120254	0.00158453
ATP6V0A1	0.00131268	0.000303735	0.000597777	0.000341531	0.000978008	0.000745475	0.00202381	0.0026394	0.00148536	0.000959645
MIDN	0.00389977	0.00394066	0.00605926	0.00318898	0.00443338	0.00193832	0.00448745	0.00611938	0.00248748	0.00312389
CRLF3	0.00249559	0.00225959	0.00472011	0.00181104	0.00260467	0.00165135	0.00291016	0.00701425	0.00594956	0.00644338
MLLT6	0.001832	0.00168784	0.00344054	0.00125491	0.00187661	0.00112661	0.00179881	0.00442325	0.00394491	0.00405171
CD79A	0.00798162	0.00482048	0.00344184	0.00229177	0.00386452	0.00110527	0.00542764	0.00643639	0.0020355	0.00459213
ZBTB20	0.00327875	0.00198273	0.00321755	0.00111803	0.00239407	0.00123017	0.00327142	0.00539618	0.00347931	0.0036836
SLC16A7	0.00227019	0.000914569	0.00271396	0.00130023	0.00110853	0.00152173	0.00176352	0.00389187	0.00254371	0.00266876
KDM4B	0.000523846	0.000466735	0.00220917	0.000547066	0.00110163	0.000482069	0.00287021	0.00332809	0.00165147	0.00208957
NMT2	0.00222356	0.00289087	0.00709133	0.00292945	0.00411765	0.00301072	0.00483753	0.00664125	0.00471025	0.00346153
NDFIP2	6.56555e-05	0.000445566	0.00297175	0.000536383	0.00110753	0.000583234	0.00116732	0.00277556	0.00175222	0.000670522
HIVEP2	0.000635096	0.000611107	0.0013526	0.000496759	0.000604527	0.000653487	0.00150541	0.00211096	0.00099989	0.000955236
TAPBPL	0.00130309	0.00266079	0.00363707	0.00181662	0.00238734	0.00122494	0.00240587	0.00428095	0.00260993	0.00225522
NEDD9	0.000523815	0.000461528	0.00250315	0.000483184	0.000909505	0.00116218	0.00168438	0.00314739	0.00205572	0.00189632
PTP4A1	0.00515619	0.00342629	0.00635706	0.00330778	0.00310913	0.00349278	0.00408761	0.00894786	0.007353	0.00753606
DYRK2	0.0015662	0.00103847	0.00221204	0.000984232	0.00118454	0.000759802	0.00159517	0.0031613	0.001928	0.00299278
HDAC5	0.00124837	0.00132016	0.00174493	0.000748652	0.00084005	0.000715221	0.0012531	0.00268473	0.00196757	0.00205897
TMEM154	0.00113105	0.000447115	0.00267921	0.000437235	0.000516343	0.00049412	0.000754585	0.00291318	0.002582	0.00199066
VIPR2	0	5.34051e-05	0.0014922	0.00103223	0.00258952	0.00232263	0.00321898	0.00526758	0.00314003	0.00278162
GSPT2	0.00147546	0.00108716	0.00325903	0.00129822	0.00184898	0.00138677	0.00198692	0.00336624	0.00187857	0.00178657
DZIP3	0.00162354	0.000896436	0.00171843	0.000549917	0.000838914	0.000450724	0.000739856	0.00238792	0.0019948	0.001868
CSAD	0.000926896	0.00102812	0.00120662	0.000944867	0.00139531	0.000863808	0.00173911	0.00271266	0.00186851	0.00163378
PTPRE	0.00401732	0.00155917	0.00316951	0.00102108	0.0013862	0.000797604	0.00157817	0.00296325	0.00216024	0.00224844
RP11-291B21.2	8.63366e-05	4.88675e-05	5.5062e-05	2.32218e-06	3.39911e-06	2.44808e-05	3.29952e-05	0.000318892	0.000213367	0.00504673
LRRN3	3.21163e-05	3.11603e-05	0.000511836	7.74924e-07	3.60223e-05	3.57515e-05	0.000156071	0.00141528	0.00494572	0.00778976
GZMM	0.000386227	0.000136746	0.00189441	2.39703e-05	0.000108523	8.259e-05	0.000635113	0.00851777	0.0104345	0.0176877
AOAH	0.000568058	0.000109787	0.00123201	0.000168255	0.000192892	9.06897e-05	0.000232829	0.0019442	0.00214308	0.00556057
CLEC2D	0.00790371	0.00102858	0.0056291	0.000698237	0.000877522	0.000726333	0.00215814	0.00730178	0.0138417	0.0191796
STK17A	0.00197562	0.00273106	0.00750204	0.00239236	0.00367684	0.00195262	0.00396431	0.00926753	0.0149198	0.0195366
LSP1	0.0110654	0.0122883	0.0135228	0.00491738	0.00544288	0.00187795	0.00392184	0.0109243	0.0180824	0.020966
LAPTM5	0.0203059	0.00878719	0.0127521	0.00375716	0.00658531	0.00366249	0.0111012	0.022479	0.0233484	0.0281378
SARAF	0.014323	0.0135487	0.0212967	0.0110414	0.0163332	0.011328	0.0218366	0.0313515	0.032504	0.0362265
ABLIM1	0.00257673	0.00147132	0.00299393	0.00042718	0.00112601	0.000367111	0.00113317	0.00707234	0.0085808	0.0109425
JAML	0.00215225	0.000295493	0.00303264	0.000199148	0.000303629	9.96445e-05	0.000400887	0.00350762	0.00348461	0.00818807
IL7R	0.00152463	0.00808597	0.00746652	0.00974689	0.0168117	0.00646726	0.0112162	0.0096884	0.022349	0.0252679
FGFBP2	5.39505e-05	0.000257733	0.000657364	2.49553e-05	1.52996e-05	9.36491e-05	0.000663431	0.00122701	0.00100848	0.00414113
NELL2	0.000142012	1.40654e-05	0.000189651	0	2.62465e-06	4.18986e-06	1.3044e-05	4.74553e-05	0.00150789	0.00284157
LDLRAP1	0.000626354	0.000199813	0.000975532	0.000175464	0.000120831	9.06204e-05	0.000163375	0.000710557	0.00333691	0.00474997
CNN2	0.00305275	0.00184913	0.00883414	0.000820639	0.00162313	0.000896249	0.00304686	0.00721947	0.0103855	0.0113349
PDE3B	0.000535945	0.00119026	0.000756977	0.00056118	0.000519536	0.000498277	0.000834009	0.000912253	0.0025907	0.00551131
C1orf228	0.0112861	0.0115983	0.00537644	0.00582291	0.00867785	0.000601544	0.00107621	0.0114158	0.0126285	0.0165582
CLIC3	0.000176837	0.000121932	0.000249794	0.000175198	0.000390362	0.000181	0.00142953	0.000951654	0.000525844	0.00429567
OXNAD1	0.000437077	0.0014108	0.000819913	0.00183104	0.00317493	0.00109606	0.00131772	0.00337031	0.00869744	0.00845098
GPR171	0.000434353	0.000122427	0.000698943	9.35536e-05	8.5838e-05	2.43671e-05	0.00010765	0.000919255	0.00355581	0.00419629
TGFBR2	0.00103683	0.000531762	0.00164867	0.000358911	0.000332786	0.000474955	0.000929174	0.00324677	0.0047584	0.00524325
ATM	0.00364633	0.00174332	0.00687345	0.0018324	0.00282942	0.00170803	0.00229948	0.00614048	0.0081286	0.0104526
GPR18	0.000339967	6.81984e-05	0.00126866	6.4443e-05	2.89318e-05	5.43131e-05	0.000201864	0.00119766	0.00238435	0.00347411
PRMT2	0.00579493	0.00542976	0.00514905	0.00357126	0.00517081	0.00162831	0.0032278	0.0069005	0.0125979	0.0128267
BIN1	0.00448402	0.00527625	0.00895913	0.00229683	0.00320447	0.000995649	0.00217642	0.00648675	0.00960539	0.0108352
GPR155	0.000505408	0.000532033	0.000745024	0.000243041	0.000239675	0.000110351	0.000337915	0.000685373	0.00206681	0.00365868
PASK	0.000643055	0.00021469	0.000273312	0.000604952	0.000304064	0.000618622	0.000252558	0.000313089	0.00227806	0.00354622
CPA5	6.35668e-05	0.000115352	0.000121576	0.000108609	0.000293783	7.58283e-05	0.000243657	0.000454104	0.00139045	0.0025286
PRF1	9.36235e-05	0.000725623	0.000566952	0.000234327	0.000217167	0.000114384	0.0004242	0.000909852	0.0010601	0.00322763
TXK	0.000286447	0.000747195	0.0014238	0.000245339	0.000309286	5.32316e-05	0.000272003	0.00131669	0.00260797	0.00360251
PTGER4	0.00253901	0.0056936	0.00413114	0.00374419	0.00426593	0.00161692	0.00261448	0.0071018	0.00765568	0.0108698
LINC01550	0.000166302	0.000252132	0.00207979	0.000677775	0.00176079	0.0014773	0.00320169	0.0051853	0.00634528	0.00791607
ANXA2R	0.00117452	0.00163877	0.00479	0.00168426	0.00234758	0.00181371	0.00261582	0.00632992	0.00637347	0.00837254
ABI3	0.000188244	0.000604686	0.00122356	0.000529434	3.72893e-05	0.00080649	0.000298566	0.00120358	0.00259865	0.00419343
PRKCH	0.00254622	0.00337577	0.00767454	0.0026172	0.00316637	0.00121354	0.00280027	0.0074244	0.00775313	0.00963072
LYPD3	6.19518e-05	4.18722e-05	0.000607838	8.25842e-05	5.28806e-05	8.83343e-05	0.00025661	0.0013966	0.00159017	0.00224438
TMEM204	5.7593e-05	0.000254833	0.000638623	7.08369e-05	0.000184521	4.07161e-05	0.000127067	0.000577633	0.0019763	0.00232501
GIMAP1	0.000871262	0.00358602	0.00245813	0.00119496	0.00156184	6.20692e-05	0.000426721	0.00166763	0.00551031	0.00587972
OLFM2	0	0.000113391	0.00255502	6.4317e-05	0.000458377	0.000183813	0.00200087	0.00369488	0.00419051	0.00500147
CD248	3.05054e-05	0.000696155	0.000940407	0.00054068	0.00126517	0.000559328	0.00129239	0.0020742	0.000583779	0.00320189
GPR65	0.000253579	0.00132031	0.00334974	0.000583835	0.000359228	0.000210671	0.000345292	0.00219585	0.00355197	0.00380323
ATP6V0E2	0.00160575	0.00186522	0.00358493	0.000617754	0.000806414	0.000371545	0.000899636	0.00438592	0.00532331	0.00588207
FBLN2	1.75615e-05	0.000110462	0.00147532	0.000304785	0.000290807	0.00068642	0.00102172	0.00134877	0.000219301	0.00243966
FAM105A	0.00125596	0.000727821	0.000667588	0.000483824	6.46027e-05	0.000265438	0.000202256	0.00101401	0.00171627	0.00318502
AC241585.2	0.000244621	0.00018799	0.000623269	6.65896e-05	0.00015836	0.000158993	0.000389931	0.000968039	0.00212011	0.00182388
NLRC5	0.00117468	0.000315557	0.00262856	0.000106646	2.51377e-05	0.00010028	0.000251093	0.000982312	0.00201345	0.00257154
FKBP11	0.0052619	0.00225902	0.000604483	0.00148562	0.00102732	0.000652251	0.000532977	0.00114787	0.00111856	0.00435492
S1PR1	0.000196322	0.00127314	0.00312711	0.00115843	0.00194096	0.000363785	0.00104708	0.00255677	0.00385216	0.0040975
CCND2	0.00505754	0.0041865	0.00123247	0.00195892	0.00248122	5.28844e-05	0.000147764	0.000941782	0.0038984	0.00498758
TSPAN14	0.00246855	0.00167263	0.00274221	0.00146466	0.00304269	0.000697942	0.00155686	0.00340707	0.00542604	0.00567228
ST3GAL1	0.00276181	0.00167945	0.00305856	0.000955386	0.00151229	0.000611059	0.000865203	0.00298621	0.00380236	0.00408187
C10orf54	0.00360069	0.00365432	0.00203885	0.0011801	0.0018327	0.000229445	0.000584376	0.0016309	0.00337216	0.0039679
PECAM1	0.00422402	0.00418242	0.00143754	0.00230119	0.00301458	0.000556617	0.00191594	0.0028115	0.00177445	0.00501675
CD55	0.00289814	0.00305944	0.00276595	0.00336042	0.00412372	0.00144932	0.00270529	0.00202014	0.00484294	0.00656453
LIMS2	9.53787e-05	0.00259476	0.0023619	0.00182389	0.00278155	0.000638551	0.000402179	0.00344987	0.00431552	0.00459748
RASGEF1B	0.00221469	0.00140121	0.00071461	0.000981468	0.000587139	0.000630105	0.000711122	0.00148146	0.00183422	0.00309905
ATHL1	0.00138824	0.00144799	0.000664306	0.00107335	0.00197837	0.000329191	0.000628947	0.00211501	0.00199727	0.00357511
DIP2A	0.00263389	0.00128033	0.00150914	0.000966187	0.0010731	0.00085273	0.00115615	0.00196769	0.00308514	0.00392386
TSEN54	0.00111626	0.00392338	0.00423384	0.00238439	0.001491	0.00125573	0.000608941	0.00237251	0.00300823	0.00447996
RGL4	0.00368511	0.00342595	0.00510465	0.00181505	0.00135432	0.000442887	0.000829949	0.00370317	0.00392301	0.00494499
CH17-189H20.1	0.00558072	0.00117882	0.00208067	0.000544818	0.000761636	8.48709e-05	0.000317972	0.00161214	0.00310865	0.00374911
RAB27A	0.00318071	0.0010458	0.000596695	0.000795065	0.000498421	0.000693271	0.000639275	0.00144653	0.0017752	0.00262671
