# Supplementary material for: T‐cell differentiation stage block bias confers hypermethylation and mediastinal preference in T‐cell lymphoblastic lymphoma
Source: Clin Transl Med. 2025 Jun 27;15(7):e70380. doi: 10.1002/ctm2.70380 (PMC12205001; doi:10.1002/ctm2.70380)
Supplement: Supplementary file 8 — Supporting Information [file CTM2-15-e70380-s009.xlsx]

## Sheet: Sheet1
Supplemental Table S8 clinical information of flow cytometry
ID	Differentiation stage	Age(Year)	Sex
T-LBL001	DN	5.92	M
T-LBL002	DN	5.25	F
T-LBL003	DP	10.5	F
T-LBL004	DN	8	M
T-LBL005	DP	6.17	F
T-LBL006	DP	12	F
T-LBL007	DP	11	M
T-LBL008	DP	9.58	M
T-LBL009	SP	13.08	M
T-LBL010	DP	3.33	M
T-LBL011	DP	7.67	F
T-LBL012	DN	6.92	F
T-LBL013	DP	6.67	M
T-LBL014	DN	6.92	M
T-LBL015	DP	6.92	M
T-LBL016	SP	13.17	M
T-LBL017	DN(early)	9.08	M
T-LBL018	DP	4.58	M
T-LBL019	DN	4.25	M
T-LBL020	DP	6	F
T-LBL021	DP	11.75	M
T-ALL001	DN	2	M
T-ALL002	DP	7	M
T-ALL003	DN	5.67	M
T-ALL004	DN(early)	13.67	M
T-ALL005	SP	13.58	M
T-ALL006	DN	5.42	M
T-ALL007	SP	15.67	M
T-ALL008	SP	13	M
T-ALL009	DN(early)	10.5	M
T-ALL010	DN	6.33	M
T-ALL011	DP	10.17	M
T-ALL012	DP	9.83	M
T-ALL013	SP	17.92	M
T-ALL014	SP	11.5	M
T-ALL015	SP	13	M
T-ALL016	DN	3.25	M
T-ALL017	DP	7.17	F
T-ALL018	DP	7.75	M
T-ALL019	DP	4.17	M
T-ALL020	DN(early)	5.42	M
T-ALL021	SP	4.17	M
T-ALL022	DN	13.83	M
T-ALL023	DN(early)	6	M
T-ALL024	DN(early)	8.67	M
T-ALL025	DN(early)	9.5	F
T-ALL026	DN(early)	11.42	M
T-ALL027	DN(early)	7.75	M
T-ALL028	DP	14.42	M
T-ALL029	DN	7.67	M
T-ALL030	DN	2.25	M
T-ALL031	DN	6.92	F
T-ALL032	DN(early)	13.33	M
T-ALL033	SP	5.83	F
T-ALL034	DN	11.75	M
T-ALL035	DN	5.75	F
T-ALL036	DP	3.5	F
T-ALL037	DN	12	M
T-ALL038	DP	12.42	M
T-ALL039	DP	12.42	M
T-ALL040	DN	6.75	F
T-ALL041	DN	6.58	M
T-ALL042	DP	12.92	M
T-ALL043	DN(early)	6.75	F
T-ALL044	SP	6.17	M
T-ALL045	SP	7.33	F
