# Supplementary material for: T‐cell differentiation stage block bias confers hypermethylation and mediastinal preference in T‐cell lymphoblastic lymphoma
Source: Clin Transl Med. 2025 Jun 27;15(7):e70380. doi: 10.1002/ctm2.70380 (PMC12205001; doi:10.1002/ctm2.70380)
Supplement: Supplementary file 9 — Supporting Information [file CTM2-15-e70380-s001.xlsx]

## Sheet: Sheet1
Supplemental Table S9 top scoring genes of MPs
MP1	MP2	MP3	MP4	MP5	MP6	MP7	MP8
UBE2C	TYMS	NPM1	CD1E	MALAT1	JUN	GZMA	TMSB10
TOP2A	DNAJC9	GAPDH	EEF1A1	NKTR	FOS	CCL5	SH3BGRL3
PLK1	MYBL2	PPIA	CD1B	MIR181A1HG	DUSP1	NKG7	CD52
PTTG1	UHRF1	EEF1B2	NACA	MACF1	CD69	KLRD1	IFITM2
HMGB2	GINS2	GSTP1	PTCRA	RUNX1	IER2	GNLY	EMP3
CDC20	DNMT1	BTF3	EEF2	CDK6	JUNB	B2M	LTB
TPX2	APOBEC3D	C1QBP	PRMT7	MSI2	EGR1	GZMB	KLF2
CENPF	RBBP4	TXN	BTF3	ANKRD36C	PPP1R15A	PRF1	HCST
CCNB2	RECQL	ENO1	CD3D	KANSL1	FOSB	HOPX	SELL
DLGAP5	EIF1	EEF1A1	SLC25A6	MED13L	KLF6	CTSW	TRGC2
BIRC5	TSC22D3	ACTG1	CD3E	DDX17	NR4A1	SRGN	MYOM2
CCNB1	SOX4	CHCHD2	EEF1D	KMT2C	BTG2	TYROBP	UCP2
CENPA	KLF2	HINT1	COX7C	HNRNPH1	TSC22D3	CST7	FXYD5
MKI67	TMSB4X	YBX1	RACK1	ASH1L	ATF3	CD74	CD3D
HMMR	TPST2	HSP90AB1	PABPC1	MBNL1	ZFP36L1	FCGR3A	VIM
CDCA8	CHI3L2	PTMA	UBA52	CASC15	TUBA1A	GZMH	PI16
AURKB	CD27	MIF	MAL	ZNF292	GADD45B	FCER1G	RCBTB2
ASPM	CLCA1	NACA	UQCRB	JMJD1C	CITED2	TIGIT	SH3BP5
TUBA1B	NINJ2	TKT	FYB1	ARID1B	DUSP2	CCL4	FLNA
CDKN3	GALNT6	HNRNPA1	TPT1	FUS	ZFP36	GZMK	B2M
TROAP	ETS1	SERF2	LCK	MDM4	NFKBIA	CCL3	RAC2
CCNA2	FKBP2	RAN	EIF3F	TNRC6B	DNAJB1	HLA.C	IL32
HMGN2	S1PR1	NME2	TMSB4X	ZBTB20	SAT1	HLA.B	TAGLN2
CKS1B	ICAM2	PPA1	SNHG8	SMG1	TNFAIP3	CD160	FCGRT
CDCA3	FADS2	SLC25A6	ADA	PCM1	BTG1	IL2RB	CD7
CDK1	SEPW1	RACK1	CD3G	PAN3	EIF1	S100A4	LIMD2
TUBB	IL27RA	PEBP1	RAG2	BIRC6	UBC	NR4A2	MYL12A
TUBB4B	FXYD2	LDHB	EIF3E	CCNL1	SOX4	HLA.A	CDKN2D
CENPE	GPR174	PRDX1	RGS10	RICTOR	JUND	CYTIP	CORO1A
KIF23	HELLS	COX7C	GUK1	CHD1	H3F3B	GBP5	S100A4
GTSE1	LIG4	IMPDH2	TFDP2	HERC1	MYADM	GIMAP4	RASGRP2
KIFC1	USP44	UQCRH	DNTT	ARID4B	FTH1	PLEK	CD3E
NUSAP1	SLAMF6	SNRPD2	TCF7	TCF12	DDIT4	MATK	TMSB4X
KIF2C	RABL3	ATP5MC2	SMPD3	ITPR2	YPEL5	IL32	PNRC1
CEP55	CREB1	SNRPE	CD2	ANKRD36	PNRC1	RGS1	LAPTM5
KPNA2	RB1	PSME1	SH3TC1	UBR5	MCL1	COTL1	MYO1G
KIF11	XRCC5	SLC25A5	FAU	SPTBN1	SRSF7	HLA.DPA1	GPSM3
HMGB1	SMAD2	COX5A	PSAP	UTRN	CSRNP1	KLRB1	CD37
TUBA1C	REG4	HSPD1	ACTG1	SMCHD1	DUSP6	S100A6	YWHAZ
CKAP2L	CDH2	CD99	CD8A	ARID2	IER5	IGFBP7	CALM1
HJURP	LIG4	NHP2	COX4I1	FTX	IER3	CD52	CD44
CKS2	FXYD2	UBA52	PFDN5	SERINC5	TSPYL2	IL10RA	ITM2B
NUF2	RECQL	SNRPF	RAC2	NEAT1	SERTAD1	HLA.DPB1	IFITM1
KIF20A	XRCC5	ARHGDIB	EIF3K	IKZF2	NFKBIZ	SYTL3	BIN2
DEPDC1	TOP6BL	TMSB4X	ARHGDIB	OGT	RGCC	ZFP36	SARAF
CDCA2	NSMCE1	APEX1	CD1A	VPS13B	SLC2A3	JUNB	S1PR1
KIF4A	APTX	LSM7	ZFAS1	RBM39	BRD2	MYO1F	GMFG
PSRC1	SMARCAD1	EEF2	EIF1	SCAI	SPRY1	IFITM2	CNN2
NEK2	USP44	RBM3	RAG1	ANKRD17	CDKN1A	PTGDR	CAPG
NUCKS1	ATR	ACTB	AQP3	SSBP2	HEXIM1	NFKBIA	CD53
