# Supplementary material for: T‐cell differentiation stage block bias confers hypermethylation and mediastinal preference in T‐cell lymphoblastic lymphoma
Source: Clin Transl Med. 2025 Jun 27;15(7):e70380. doi: 10.1002/ctm2.70380 (PMC12205001; doi:10.1002/ctm2.70380)
Supplement: Supplementary file 10 — Supporting Information [file CTM2-15-e70380-s010.xlsx]

## Sheet: Sheet1
Supplemental Table S10 genes of MPs and PPI of MP2
#node1	node2	node1_string_id	node2_string_id	neighborhood_on_chromosome	gene_fusion	phylogenetic_cooccurrence	homology	coexpression	experimentally_determined_interaction	database_annotated	automated_textmining	combined_score
APTX	XRCC5	9606.ENSP00000369145	9606.ENSP00000375978	0	0	0	0	0.049	0	0	0.801	0.802
APTX	LIG4	9606.ENSP00000369145	9606.ENSP00000484288	0	0	0	0	0.087	0.432	0	0.691	0.826
ATR	SMARCAD1	9606.ENSP00000343741	9606.ENSP00000351947	0	0	0	0	0.179	0.106	0	0.323	0.46
ATR	LIG4	9606.ENSP00000343741	9606.ENSP00000484288	0	0	0	0	0.114	0.097	0	0.574	0.629
ATR	XRCC5	9606.ENSP00000343741	9606.ENSP00000375978	0	0	0	0	0.057	0.292	0	0.86	0.898
CD27	S1PR1	9606.ENSP00000266557	9606.ENSP00000305416	0	0	0	0	0.177	0	0	0.37	0.459
CD27	SLAMF6	9606.ENSP00000266557	9606.ENSP00000357036	0	0	0	0	0.267	0	0	0.431	0.565
CDH2	SOX4	9606.ENSP00000269141	9606.ENSP00000244745	0	0	0	0	0.044	0	0	0.449	0.451
CDH2	SMAD2	9606.ENSP00000269141	9606.ENSP00000262160	0	0	0	0	0	0.052	0	0.703	0.707
CDH2	DNMT1	9606.ENSP00000269141	9606.ENSP00000352516	0	0	0	0	0.05	0.046	0	0.395	0.403
CDH2	CREB1	9606.ENSP00000269141	9606.ENSP00000387699	0	0	0	0	0	0	0	0.591	0.591
CLCA1	REG4	9606.ENSP00000234701	9606.ENSP00000346158	0	0	0	0	0.343	0.101	0	0.367	0.594
CREB1	SMAD2	9606.ENSP00000387699	9606.ENSP00000262160	0	0	0	0	0.135	0	0	0.426	0.483
CREB1	DNMT1	9606.ENSP00000387699	9606.ENSP00000352516	0	0	0	0	0.055	0	0	0.468	0.475
CREB1	ETS1	9606.ENSP00000387699	9606.ENSP00000376436	0	0	0	0	0.109	0.292	0	0.815	0.873
CREB1	RECQL	9606.ENSP00000387699	9606.ENSP00000416739	0	0	0	0	0.083	0.396	0	0.071	0.44
DNMT1	MYBL2	9606.ENSP00000352516	9606.ENSP00000217026	0	0	0	0	0.164	0.094	0	0.286	0.412
DNMT1	KLF2	9606.ENSP00000352516	9606.ENSP00000248071	0	0	0	0	0.062	0.071	0	0.386	0.419
DNMT1	RB1	9606.ENSP00000352516	9606.ENSP00000267163	0	0	0	0	0.054	0.63	0	0.382	0.765
DNMT1	TYMS	9606.ENSP00000352516	9606.ENSP00000315644	0	0	0	0	0.218	0	0	0.362	0.481
DNMT1	ETS1	9606.ENSP00000352516	9606.ENSP00000376436	0	0	0	0	0.099	0	0	0.54	0.567
DNMT1	HELLS	9606.ENSP00000352516	9606.ENSP00000377601	0	0	0	0	0.202	0.314	0	0.501	0.703
DNMT1	RBBP4	9606.ENSP00000352516	9606.ENSP00000362592	0	0	0	0	0.118	0.292	0.5	0.6	0.858
DNMT1	UHRF1	9606.ENSP00000352516	9606.ENSP00000479617	0	0	0.325	0	0.252	0.927	0.9	0.998	0.999
ETS1	KLF2	9606.ENSP00000376436	9606.ENSP00000248071	0	0	0	0	0.113	0.058	0	0.365	0.424
ETS1	SMAD2	9606.ENSP00000376436	9606.ENSP00000262160	0	0	0	0	0.104	0	0	0.624	0.649
ETS1	S1PR1	9606.ENSP00000376436	9606.ENSP00000305416	0	0	0	0	0.353	0	0	0.151	0.428
GINS2	MYBL2	9606.ENSP00000253462	9606.ENSP00000217026	0	0	0	0	0.36	0	0	0.196	0.463
GINS2	UHRF1	9606.ENSP00000253462	9606.ENSP00000479617	0	0	0	0	0.405	0	0	0.349	0.596
GINS2	HELLS	9606.ENSP00000253462	9606.ENSP00000377601	0	0	0	0	0.378	0.046	0	0.382	0.601
GINS2	TYMS	9606.ENSP00000253462	9606.ENSP00000315644	0	0	0	0	0.605	0	0	0.376	0.743
GPR174	SLAMF6	9606.ENSP00000494310	9606.ENSP00000357036	0	0	0	0	0.273	0	0	0.289	0.461
HELLS	TYMS	9606.ENSP00000377601	9606.ENSP00000315644	0	0	0	0	0.328	0	0	0.359	0.552
HELLS	SMARCAD1	9606.ENSP00000377601	9606.ENSP00000351947	0	0	0.179	0.72	0.088	0.356	0	0.125	0.522
HELLS	RBBP4	9606.ENSP00000377601	9606.ENSP00000362592	0	0	0	0	0.175	0.283	0	0.229	0.504
HELLS	UHRF1	9606.ENSP00000377601	9606.ENSP00000479617	0	0	0	0	0.376	0.294	0	0.491	0.756
KLF2	UHRF1	9606.ENSP00000248071	9606.ENSP00000479617	0	0	0	0	0	0.057	0	0.393	0.403
KLF2	S1PR1	9606.ENSP00000248071	9606.ENSP00000305416	0	0	0	0	0.225	0	0	0.822	0.856
LIG4	XRCC5	9606.ENSP00000484288	9606.ENSP00000375978	0	0	0	0	0.124	0.974	0.9	0.985	0.999
LIG4	RECQL	9606.ENSP00000484288	9606.ENSP00000416739	0.042	0	0	0	0.065	0	0	0.402	0.418
MYBL2	RB1	9606.ENSP00000217026	9606.ENSP00000267163	0	0	0	0	0	0.131	0	0.355	0.416
MYBL2	SOX4	9606.ENSP00000217026	9606.ENSP00000244745	0	0	0	0	0.06	0	0	0.409	0.421
MYBL2	UHRF1	9606.ENSP00000217026	9606.ENSP00000479617	0	0	0	0	0.367	0	0	0.254	0.507
MYBL2	TYMS	9606.ENSP00000217026	9606.ENSP00000315644	0	0	0	0	0.385	0	0	0.4	0.616
MYBL2	RBBP4	9606.ENSP00000217026	9606.ENSP00000362592	0	0	0	0	0.118	0.84	0.9	0.865	0.997
RB1	TYMS	9606.ENSP00000267163	9606.ENSP00000315644	0	0	0	0	0.117	0	0	0.382	0.43
RB1	UHRF1	9606.ENSP00000267163	9606.ENSP00000479617	0	0	0	0	0.055	0.292	0	0.222	0.434
RB1	RBBP4	9606.ENSP00000267163	9606.ENSP00000362592	0	0	0	0	0.092	0.861	0	0.611	0.947
RBBP4	XRCC5	9606.ENSP00000362592	9606.ENSP00000375978	0	0	0	0	0.155	0	0	0.456	0.52
RECQL	XRCC5	9606.ENSP00000416739	9606.ENSP00000375978	0	0	0	0	0.067	0.292	0	0.763	0.829
SMAD2	TSC22D3	9606.ENSP00000262160	9606.ENSP00000361458	0	0	0	0	0	0.066	0	0.44	0.454
SMARCAD1	XRCC5	9606.ENSP00000351947	9606.ENSP00000375978	0	0	0	0	0.063	0.292	0	0.226	0.441
TMSB4X	XRCC5	9606.ENSP00000370010	9606.ENSP00000375978	0	0	0	0	0.049	0	0	0.501	0.505
TYMS	UHRF1	9606.ENSP00000315644	9606.ENSP00000479617	0	0	0	0	0.472	0	0	0.233	0.578
