# Supplementary material for: T‐cell differentiation stage block bias confers hypermethylation and mediastinal preference in T‐cell lymphoblastic lymphoma
Source: Clin Transl Med. 2025 Jun 27;15(7):e70380. doi: 10.1002/ctm2.70380 (PMC12205001; doi:10.1002/ctm2.70380)
Supplement: Supplementary file 11 — Supporting Information [file CTM2-15-e70380-s002.xlsx]

## Sheet: Sheet1
Supplemental Table S11 differentially activity transcription factors
	LBL_logFC	LBL_AveExpr	LBL_t	LBL_P.Value	LBL_adj.P.Val	LBL_B	Thymus_logFC	Thymus_AveExpr	Thymus_t	Thymus_P.Value	Thymus_adj.P.Val	Thymus_B
MYB(+)	-0.0150679	0.0515888	10.1187	5.05085e-24	6.50225e-24	40.6928	0.600864	0.0898892	-48.1442	0	0	928.824
E2F8(+)	0.0262977	0.0440247	-15.546	2.9502e-54	4.13028e-54	109.889	0.44419	0.0578883	-70.8104	0	0	1685.28
E2F2(+)	0.215701	0.0618907	-102.672	0	0	4424.46	0.399028	0.0677345	-72.9088	0	0	1756.26
E2F7(+)	0.0118086	0.0417033	-8.25417	1.60029e-16	1.92723e-16	23.6194	0.38023	0.0506718	-69.937	0	0	1655.71
HOXA10(+)	0.0882406	0.0416128	-33.8639	4.1858e-246	9.37619e-246	550.889	0.346069	0.0283426	-36.6899	1.12287e-258	1.82466e-257	580.825
EZH2(+)	0.0374364	0.0501656	-29.9654	4.93729e-194	1.00541e-193	431.104	0.338692	0.0914205	-84.3256	0	0	2138.59
BRCA1(+)	0.0456859	0.0364417	-37.2233	1.25783e-295	3.2762e-295	664.831	0.324922	0.049235	-78.0374	0	0	1929
TFDP1(+)	0.08412	0.0505153	-63.1377	0	0	1845.94	0.294083	0.052641	-65.6838	0	0	1511.62
POLE3(+)	0.189723	0.054929	-105.356	0	0	4622.47	0.260246	0.0710422	-60.6321	0	0	1340.92
RAD21(+)	0.106412	0.064937	-91.3764	0	0	3617.05	0.238368	0.0964982	-60.0412	0	0	1321.04
HOXA9(+)	0.0610749	0.0303984	-25.5815	1.34058e-142	2.34602e-142	312.823	0.216819	0.0345528	-32.0071	4.30393e-203	5.24542e-202	452.929
CTCF(+)	0.0280874	0.0523476	-18.8605	7.95955e-79	1.14291e-78	166.273	0.205423	0.0766331	-50.2205	0	0	995.71
ZEB1(+)	-0.358724	0.0389658	110.915	0	0	5038.99	0.191476	0.0992485	-23.2421	4.57443e-113	2.78754e-112	245.877
MYC(+)	0.0569443	0.0484883	-28.7969	1.40482e-179	2.76036e-179	397.859	0.119345	0.0814008	-32.3384	7.11807e-207	8.95499e-206	461.629
MYEF2(+)	0.116133	0.0591843	-22.5801	7.80084e-112	1.21346e-111	242.104	0.117861	0.0416356	-9.1573	7.83769e-20	1.66125e-19	32.0386
E2F1(+)	0.207225	0.0501556	-101.161	0	0	4313.92	0.0916762	0.0305995	-29.0093	4.82667e-170	4.82667e-169	376.899
ETS2(+)	-0.0454635	0.0575617	8.49121	2.15097e-17	2.64735e-17	25.5988	0.0789762	0.0760409	-15.5915	1.91046e-53	7.16423e-53	108.94
FOSL1(+)	0.107242	0.0589551	-28.0977	3.46124e-171	6.46098e-171	378.56	0.0683673	0.0414651	-8.49566	2.62613e-17	5.19894e-17	26.2953
NFE2(+)	0.162279	0.0362439	-57.4359	0	0	1543.87	0.051714	0.0125732	-6.40279	1.67829e-10	2.66071e-10	10.8922
HOXA7(+)	0.089646	0.0276749	-28.1447	9.58687e-172	1.81988e-171	379.842	0.0480022	0.048564	-5.12741	3.05832e-07	4.484e-07	3.59183
ERG(+)	0.0667136	0.0244204	-20.552	3.96638e-93	6.08541e-93	199.122	0.0417765	0.0203292	-10.3528	7.61492e-25	1.83322e-24	43.4645
SPI1(+)	0.152908	0.0430822	-67.1201	0	0	2069.39	0.0382646	0.0353087	-11.5358	2.27551e-30	5.99628e-30	56.0837
ZMIZ1(+)	0.0143599	0.0184718	-9.55381	1.35479e-21	1.7049e-21	35.1569	0.029663	0.0590671	-3.75251	0.000177231	0.000227369	-2.48695
CREB5(+)	0.12641	0.0551467	-35.5454	2.31999e-270	5.64867e-270	606.697	0.0246932	0.0658305	-3.0447	0.00234234	0.00289087	-4.88683
XBP1(+)	0.117397	0.0526312	-50.2529	0	0	1195.5	0.013834	0.100712	-3.40343	0.000671154	0.000847088	-3.7327
JUND(+)	0.0871175	0.0682772	-59.4195	0	0	1646.49	0.0111789	0.0853683	-3.17547	0.00150585	0.00188231	-4.48092
ETS1(+)	-0.0404461	0.0993174	5.63581	1.76017e-08	1.89557e-08	5.46867	-0.0014429	0.10929	0.381139	0.703118	0.725439	-9.44537
TFAP4(+)	0.092133	0.0371618	-17.9019	3.00801e-71	4.26453e-71	148.876	-0.00462696	0.0221645	0.366697	0.713862	0.734581	-9.45077
MAZ(+)	0.356302	0.0844674	-101.83	0	0	4362.75	-0.00465142	0.0673686	1.68689	0.0916919	0.104256	-8.09542
HEY1(+)	-0.198183	0.0195351	42.8408	0	0	876.789	-0.00505784	0.0595614	0.582188	0.560469	0.586103	-9.34852
GATA2(+)	0.174599	0.044659	-65.3035	0	0	1966.24	-0.00607835	0.0571534	0.785298	0.432319	0.460668	-9.20964
ZFHX2(+)	-0.0426497	0.00471156	29.3682	1.4061e-186	2.8122e-186	413.958	-0.0090336	0.00878347	0.877224	0.380411	0.409835	-9.13322
POU3F1(+)	-0.0325651	0.00838461	25.6412	3.01188e-143	5.35446e-143	314.314	-0.0103773	0.014962	0.96933	0.332432	0.360134	-9.04819
PAX5(+)	0.0139208	0.017562	-6.89005	5.70245e-12	6.51708e-12	13.3124	-0.0160797	0.0111681	2.50235	0.0123717	0.0148005	-6.38876
HESX1(+)	-0.0743539	0.0140242	36.9267	4.38561e-291	1.11634e-290	654.379	-0.0242588	0.0178536	2.91703	0.00355092	0.00432769	-5.26672
JUN(+)	0.641276	0.186801	-53.3165	0	0	1339.51	-0.0267229	0.100491	6.50969	8.33678e-11	1.338e-10	11.5763
CEBPD(+)	-0.0150175	0.00146665	15.0081	1.05168e-50	1.41913e-50	101.744	-0.0278406	0.0187328	1.70914	0.0874932	0.0997729	-8.05767
GABPA(+)	-0.0857789	0.0103773	55.6033	0	0	1451.47	-0.0284184	0.0628601	6.73864	1.79611e-11	2.95563e-11	13.0788
RUNX2(+)	-0.0523688	0.015231	25.5325	4.55787e-142	7.85355e-142	311.601	-0.0323025	0.0256972	2.28611	0.022293	0.025953	-6.90591
CEBPB(+)	0.0411987	0.040622	-25.7763	1.01057e-144	1.82555e-144	317.703	-0.0369166	0.077733	7.24122	5.18821e-13	8.95311e-13	16.5553
SP4(+)	-0.105757	0.0167027	56.9444	0	0	1518.85	-0.0425241	0.0472989	11.3032	3.07109e-29	7.93195e-29	53.5004
ATF3(+)	0.200747	0.0753848	-78.3549	0	0	2749.62	-0.049853	0.0963835	7.94113	2.49987e-15	4.62061e-15	21.8033
ATF5(+)	0.0552072	0.0346838	-25.4102	9.59511e-141	1.62826e-140	308.559	-0.0550552	0.03058	8.9164	6.82686e-19	1.40872e-18	29.8994
HOXB9(+)	0.101689	0.030408	-40.7393	0	0	794.418	-0.0624231	0.023227	4.08377	4.50653e-05	5.91766e-05	-1.19316
FOXC1(+)	0.0230162	0.0232933	-5.69223	1.26717e-08	1.37789e-08	5.7879	-0.0629896	0.0367866	4.83639	1.36545e-06	1.92248e-06	2.14954
SPIB(+)	-0.00730463	0.0103339	3.20555	0.00134964	0.00137418	-5.26646	-0.0662371	0.0292328	11.3278	2.33577e-29	6.07299e-29	53.772
MYCN(+)	0.0827598	0.0206056	-28.6085	2.67851e-177	5.1723e-177	392.615	-0.067384	0.0171523	4.98768	6.33623e-07	9.08503e-07	2.88895
MAFF(+)	0.0683301	0.0442717	-20.4057	7.61265e-92	1.15218e-91	196.174	-0.0779597	0.0774164	10.0592	1.46507e-23	3.4629e-23	40.5347
KLF3(+)	-0.0260157	0.0469116	6.66125	2.76841e-11	3.13194e-11	11.7648	-0.0794221	0.04192	13.9089	4.14628e-43	1.32545e-42	85.2436
JDP2(+)	-0.00869352	0.00699739	3.60158	0.000316864	0.000325585	-3.91909	-0.0800804	0.0754218	8.85645	1.16012e-18	2.35649e-18	29.3755
IL21(+)	-0.0485797	0.00887684	37.6048	1.61602e-301	4.30939e-301	678.387	-0.0807595	0.0166686	10.55	9.98264e-26	2.49566e-25	45.4786
FOS(+)	0.539377	0.160362	-48.3848	0	0	1111.14	-0.0864425	0.0971389	27.7596	6.37672e-157	5.78354e-156	346.719
CEBPA(+)	-0.000710225	0.0139891	0.496719	0.619392	0.619392	-10.28	-0.0897713	0.0231821	12.0493	6.11734e-33	1.68012e-32	61.9618
HOXA5(+)	-0.0119108	0.0275079	4.27179	1.94587e-05	2.05601e-05	-1.28218	-0.10111	0.0919762	6.45328	1.20763e-10	1.92235e-10	11.214
DDIT3(+)	0.264821	0.0927358	-38.4918	0	0	710.38	-0.104058	0.109037	11.7529	1.9168e-31	5.19134e-31	58.5404
IRF8(+)	-0.100455	0.0186202	87.2146	0	0	3331.66	-0.104759	0.034789	19.1567	9.3658e-79	4.62362e-78	167.035
NFE2L3(+)	-0.0435442	0.00487597	31.0231	1.4065e-207	2.91718e-207	462.261	-0.108943	0.0177279	16.9774	9.57731e-63	3.97356e-62	130.278
KLF1(+)	-0.0207706	0.0164627	7.55486	4.32907e-14	5.10374e-14	18.1045	-0.110666	0.0645813	12.0451	6.426e-33	1.75255e-32	61.9129
CREM(+)	-0.0721848	0.0167868	64.9852	0	0	1948.37	-0.114129	0.0872454	26.4818	6.2113e-144	4.94369e-143	316.848
HOXA3(+)	0.0216141	0.0187993	-8.29032	1.18252e-16	1.43958e-16	23.9177	-0.117961	0.0259769	7.94638	2.39761e-15	4.4527e-15	21.8445
ETV7(+)	-0.0118965	0.00670525	6.32071	2.64519e-10	2.96261e-10	9.55779	-0.122001	0.0919487	20.963	2.94384e-93	1.59458e-92	200.352
IRF7(+)	0.0901698	0.0357191	-39.65	0	0	753.162	-0.12921	0.0980577	27.8555	6.48029e-158	6.01741e-157	349.003
NFKB1(+)	-0.116947	0.0297706	75.6515	0	0	2579.64	-0.139523	0.0705444	25.2889	3.25859e-132	2.5417e-131	289.898
EOMES(+)	-0.0323761	0.0090805	31.9113	2.7368e-219	5.89465e-219	489.199	-0.141525	0.0204919	13.1612	7.35581e-39	2.22385e-38	75.5109
RELB(+)	0.0363039	0.0469773	-13.5919	6.19624e-42	8.16446e-42	81.6468	-0.144088	0.0760588	27.6796	4.26932e-156	3.78417e-155	344.82
FOXD2(+)	0.000882759	0.00757385	-0.585864	0.557972	0.562999	-10.2318	-0.152855	0.0316371	14.0516	6.05357e-44	1.98394e-43	87.1584
STAT1(+)	-0.0115252	0.0310887	7.85728	4.07438e-15	4.85458e-15	20.4299	-0.164578	0.0962962	36.849	1.221e-260	2.07038e-259	585.344
EGR3(+)	-0.149917	0.0205972	88.2343	0	0	3400.92	-0.177902	0.0411085	28.4473	4.3076e-164	4.19991e-163	363.211
NFKB2(+)	-0.046037	0.0290109	23.1895	8.74722e-118	1.39955e-117	255.779	-0.181258	0.0961314	33.1217	6.56215e-216	8.5308e-215	482.417
TBX21(+)	0.0199392	0.0240299	-8.64699	5.58244e-18	6.94703e-18	26.93	-0.181833	0.040094	25.2548	6.94364e-132	5.30984e-131	289.142
RUNX3(+)	-0.0665641	0.0190352	24.8714	5.43909e-135	9.09221e-135	295.331	-0.191714	0.0662967	23.594	2.8648e-116	1.77345e-115	253.24
JUNB(+)	0.121793	0.0663391	-34.4516	1.84546e-254	4.21819e-254	570.113	-0.193751	0.113255	36.6004	1.42572e-257	2.22412e-256	578.286
FOSB(+)	0.174195	0.0719694	-57.9617	0	0	1570.81	-0.19788	0.114205	16.8639	5.87286e-62	2.36125e-61	128.47
BCL3(+)	0.0109811	0.0410627	-4.91455	8.95184e-07	9.54862e-07	1.66785	-0.202664	0.0328322	22.0507	1.66174e-102	9.53055e-102	221.604
PRDM1(+)	-0.051134	0.0237238	57.8508	0	0	1565.11	-0.211083	0.0697741	30.0644	1.9863e-181	2.21331e-180	403.089
BATF(+)	0.0254276	0.026536	-19.5015	4.1711e-84	6.14688e-84	178.399	-0.225926	0.0978111	37.9128	6.87431e-274	1.21863e-272	615.835
MAF(+)	0.0916746	0.0417548	-23.8482	2.19152e-124	3.55725e-124	270.952	-0.254424	0.0641387	27.6218	1.68522e-155	1.46052e-154	343.449
IRF5(+)	0.104279	0.0339244	-48.8379	0	0	1131.36	-0.280921	0.0674658	29.1879	5.9728e-172	6.29565e-171	381.286
IRF4(+)	-0.0554875	0.0105523	56.2243	0	0	1482.52	-0.30517	0.0955342	46.4853	0	0	876.057
FOXP3(+)	-0.0390942	0.0161791	22.8886	7.92932e-115	1.25082e-114	248.982	-0.357319	0.118764	40.0389	6.04255e-301	1.24031e-299	678.102
EGR2(+)	-0.0744291	0.0192821	51.4278	0	0	1249.91	-0.390438	0.0671648	25.2085	1.94398e-131	1.43048e-130	288.114
KLF2(+)	0.140996	0.0702235	-58.2797	0	0	1587.19	-0.399136	0.10848	35.7031	1.34278e-246	1.8703e-245	553.033
