# Supplementary material for: T‐cell differentiation stage block bias confers hypermethylation and mediastinal preference in T‐cell lymphoblastic lymphoma
Source: Clin Transl Med. 2025 Jun 27;15(7):e70380. doi: 10.1002/ctm2.70380 (PMC12205001; doi:10.1002/ctm2.70380)
Supplement: Supplementary file 13 — Supporting Information [file CTM2-15-e70380-s013.xlsx]

## Sheet: Sheet1
Supplemental Table S13 DEGs of GSE143974
	baseMean	log2FoldChange	lfcSE	stat	pvalue	padj	change	gene	-log10P
Ryr2	237.663	2.20782	0.230822	9.56503	1.12166e-21	1.27487e-17	UP	Ryr2	20.9501
Naip5	167.582	2.54665	0.276047	9.22542	2.82441e-20	1.60511e-16	UP	Naip5	19.5491
Naip6	172.875	2.00742	0.222119	9.03757	1.60193e-19	6.06918e-16	UP	Naip6	18.7954
Ptpn13	545.087	1.07068	0.121752	8.79392	1.44429e-18	4.10396e-15	UP	Ptpn13	17.8403
Mnd1	36.4609	-6.03504	0.742006	-8.13341	4.17371e-16	9.48768e-13	DOWN	Mnd1	15.3795
Gramd1b	902.382	0.549507	0.0737195	7.45403	9.05337e-14	1.71501e-10	UP	Gramd1b	13.0432
Tbc1d4	1078.28	0.728011	0.0996831	7.30325	2.8089e-13	3.92067e-10	UP	Tbc1d4	12.5515
Nrp1	1479.85	0.742712	0.101864	7.29121	3.07187e-13	3.92067e-10	UP	Nrp1	12.5126
Gpr83	799.425	-0.804742	0.110393	-7.28978	3.10452e-13	3.92067e-10	DOWN	Gpr83	12.508
Nav2	374.563	2.11396	0.30298	6.97723	3.01067e-12	3.42193e-09	UP	Nav2	11.5213
Nfatc1	1822.68	0.485493	0.070026	6.93304	4.1188e-12	4.25585e-09	UP	Nfatc1	11.3852
Ccrn4l	3589.03	-1.51391	0.222481	-6.80468	1.01277e-11	9.59264e-09	DOWN	Ccrn4l	10.9945
Gprin3	263.821	0.970878	0.145704	6.66337	2.67614e-11	2.33977e-08	UP	Gprin3	10.5725
Wdr31	401.838	-2.23239	0.345503	-6.46127	1.0383e-10	8.42951e-08	DOWN	Wdr31	9.98368
Itgb1	1058.88	0.736759	0.118117	6.23755	4.44483e-10	3.368e-07	UP	Itgb1	9.35214
Pdcd1	210.996	1.32252	0.215158	6.14671	7.91045e-10	5.61938e-07	UP	Pdcd1	9.1018
Cd82	902.772	0.632862	0.104147	6.07663	1.22735e-09	8.20591e-07	UP	Cd82	8.91103
Lax1	369.271	0.672859	0.111456	6.03697	1.57037e-09	9.91602e-07	UP	Lax1	8.804
Actg2	42.927	1.96172	0.325817	6.02093	1.7342e-09	1.03742e-06	UP	Actg2	8.7609
Ebi3	50.5312	2.2002	0.373322	5.89356	3.77956e-09	2.14792e-06	UP	Ebi3	8.42256
P4ha1	344.669	-0.632713	0.107794	-5.86966	4.36697e-09	2.36357e-06	DOWN	P4ha1	8.35982
Itgal	2993.48	0.448199	0.0770786	5.81483	6.06947e-09	3.13571e-06	UP	Itgal	8.21685
Tox2	66.1891	1.95472	0.337541	5.79106	6.99447e-09	3.45648e-06	UP	Tox2	8.15525
Obfc2a	452.944	-0.560792	0.0985573	-5.69001	1.27031e-08	6.01598e-06	DOWN	Obfc2a	7.89609
Zdhhc2	84.3398	1.51431	0.266949	5.67266	1.406e-08	6.39222e-06	UP	Zdhhc2	7.85202
Ecm1	576.263	-0.643295	0.114072	-5.63939	1.70649e-08	7.45997e-06	DOWN	Ecm1	7.7679
Itga6	1539.47	-0.415102	0.0743254	-5.58493	2.33796e-08	9.84195e-06	DOWN	Itga6	7.63116
Myo1e	407.658	0.790802	0.143553	5.5088	3.61288e-08	1.41986e-05	UP	Myo1e	7.44215
Nt5e	869.187	0.663092	0.120498	5.50292	3.73556e-08	1.41986e-05	UP	Nt5e	7.42764
Igsf9b	21.0793	3.3984	0.617751	5.50124	3.77138e-08	1.41986e-05	UP	Igsf9b	7.4235
Mxd4	1074.96	0.381693	0.0694421	5.49657	3.87257e-08	1.41986e-05	UP	Mxd4	7.412
Naip2	96.6323	1.46974	0.267833	5.48753	4.07582e-08	1.44768e-05	UP	Naip2	7.38979
Ccr2	33.0441	-2.5573	0.473635	-5.39931	6.68994e-08	2.30418e-05	DOWN	Ccr2	7.17458
Ttn	4407.38	1.97669	0.366918	5.38729	7.15273e-08	2.39112e-05	UP	Ttn	7.14553
Sell	2460.56	-0.531964	0.0990487	-5.37073	7.84179e-08	2.54656e-05	DOWN	Sell	7.10558
Nlrp1b	74.7892	1.59091	0.300597	5.2925	1.20658e-07	3.80944e-05	UP	Nlrp1b	6.91844
Zc3h12c	70.3078	1.43224	0.272543	5.25509	1.47953e-07	4.54495e-05	UP	Zc3h12c	6.82988
Pear1	355.36	0.719983	0.137281	5.2446	1.56625e-07	4.68474e-05	UP	Pear1	6.80514
Whsc1l1	2970.53	-0.253724	0.0486986	-5.21009	1.88751e-07	5.50088e-05	DOWN	Whsc1l1	6.72411
Cd83	350.746	1.04153	0.200091	5.20532	1.93667e-07	5.50304e-05	UP	Cd83	6.71294
S1pr1	1998.64	-0.49924	0.0966278	-5.16663	2.38348e-07	6.60748e-05	DOWN	S1pr1	6.62279
Adcy7	1024.91	0.417401	0.0839	4.97498	6.52538e-07	0.000176589	UP	Adcy7	6.18539
Gnaq	176.876	1.08612	0.220322	4.9297	8.23572e-07	0.000216966	UP	Gnaq	6.0843
Kcnh1	6.52055	-6.3435	1.2878	-4.92586	8.39917e-07	0.000216966	DOWN	Kcnh1	6.07576
Atp2b4	268.556	1.03115	0.212173	4.85997	1.17403e-06	0.000296534	UP	Atp2b4	5.93032
Rb1	634.079	-0.460008	0.0953298	-4.82543	1.39699e-06	0.000345177	DOWN	Rb1	5.85481
Ptpn11	597.74	0.415549	0.0863295	4.81352	1.48295e-06	0.000358621	UP	Ptpn11	5.82887
Atp9a	108.821	1.02972	0.215352	4.78154	1.73955e-06	0.000411911	UP	Atp9a	5.75956
Asb2	46.6916	1.79524	0.378359	4.74481	2.08705e-06	0.000481168	UP	Asb2	5.68047
Bach2	1143.08	-0.391182	0.0824939	-4.74195	2.1167e-06	0.000481168	DOWN	Bach2	5.67434
Rgs16	80.4953	1.43479	0.303832	4.72231	2.33185e-06	0.000519682	UP	Rgs16	5.6323
Hip1r	428.592	0.611048	0.13025	4.69136	2.71391e-06	0.000593198	UP	Hip1r	5.5664
Dnahc7a	97.8014	1.53763	0.331585	4.63722	3.53127e-06	0.00075729	UP	Dnahc7a	5.45207
Tnfsf11	126.708	1.08648	0.234814	4.62697	3.71046e-06	0.000780984	UP	Tnfsf11	5.43057
AL929042.1	104.184	-1.01946	0.224245	-4.5462	5.46228e-06	0.00111528	DOWN	AL929042.1	5.26263
Bmpr2	169.282	0.772263	0.169917	4.54494	5.49497e-06	0.00111528	UP	Bmpr2	5.26003
Dscam	47.6807	2.12908	0.469619	4.53364	5.79763e-06	0.00115607	UP	Dscam	5.23675
Cpd	106.455	1.0861	0.240088	4.52376	6.07504e-06	0.00118911	UP	Cpd	5.21645
Mxd1	475.149	-0.489052	0.108188	-4.52039	6.17257e-06	0.00118911	DOWN	Mxd1	5.20953
Serpinb1c	5.29799	-6.01818	1.33538	-4.50673	6.58357e-06	0.00121979	DOWN	Serpinb1c	5.18154
Inadl	665.172	-0.467924	0.103854	-4.50558	6.61906e-06	0.00121979	DOWN	Inadl	5.1792
Sema6d	27.1226	2.45598	0.545232	4.50447	6.65377e-06	0.00121979	UP	Sema6d	5.17693
Sec24a	795.635	-0.442505	0.0986486	-4.48567	7.26857e-06	0.00131134	DOWN	Sec24a	5.13855
Clip3	27.3089	2.05063	0.458596	4.47154	7.76577e-06	0.00137915	UP	Clip3	5.10982
Tulp4	785.505	-0.390831	0.0878148	-4.45063	8.56191e-06	0.00149715	DOWN	Tulp4	5.06743
Stk39	388.576	0.478578	0.107612	4.44725	8.69782e-06	0.00149787	UP	Stk39	5.06059
Itm2a	189.663	-0.790672	0.178552	-4.42825	9.50018e-06	0.00161163	DOWN	Itm2a	5.02227
Bcl2	2079.37	-0.283881	0.0646432	-4.39151	1.12568e-05	0.00188154	DOWN	Bcl2	4.94858
Gpr68	207.795	0.976912	0.223229	4.37627	1.20725e-05	0.00198864	UP	Gpr68	4.9182
Chst2	113.645	1.22261	0.279775	4.37	1.24247e-05	0.00201742	UP	Chst2	4.90571
Cc2d2a	24.0405	2.32796	0.534541	4.35507	1.33025e-05	0.00212953	UP	Cc2d2a	4.87607
Nsmaf	712.976	0.399677	0.0924709	4.32219	1.54489e-05	0.00243879	UP	Nsmaf	4.8111
Mat2a	659.146	-0.405844	0.0951728	-4.26429	2.0054e-05	0.00312238	DOWN	Mat2a	4.6978
Ahnak	4608.46	0.370684	0.0873456	4.24388	2.19693e-05	0.00334776	UP	Ahnak	4.65818
Ablim1	4356.03	-0.286637	0.067561	-4.24264	2.20906e-05	0.00334776	DOWN	Ablim1	4.65579
Slc30a7	401.9	-0.492753	0.116298	-4.23698	2.26545e-05	0.00338804	DOWN	Slc30a7	4.64484
Tmem154	395.172	0.517105	0.122208	4.23134	2.32304e-05	0.00341512	UP	Tmem154	4.63394
Grhl1	61.1471	1.09852	0.259737	4.22935	2.34365e-05	0.00341512	UP	Grhl1	4.63011
Map3k5	528.554	0.400851	0.0948857	4.22457	2.39396e-05	0.00344428	UP	Map3k5	4.62088
Plcb4	157.91	1.0634	0.252349	4.21402	2.5086e-05	0.00356409	UP	Plcb4	4.60057
Lef1	2289.41	-0.45322	0.107842	-4.20262	2.63838e-05	0.0037022	DOWN	Lef1	4.57866
Plk3	88.0989	0.935209	0.222787	4.19777	2.69557e-05	0.00373633	UP	Plk3	4.56935
Cntln	86.7472	1.20388	0.287643	4.18532	2.84771e-05	0.00389964	UP	Cntln	4.5455
Adcy6	156.068	-0.742049	0.177637	-4.17734	2.94935e-05	0.00399075	DOWN	Adcy6	4.53027
Gramd1c	43.1339	-1.29548	0.311461	-4.15936	3.1914e-05	0.00423599	DOWN	Gramd1c	4.49602
Slc35d1	306.76	-0.530937	0.127679	-4.15838	3.20513e-05	0.00423599	DOWN	Slc35d1	4.49415
Smpdl3a	444.392	0.548552	0.132142	4.15124	3.30672e-05	0.00432002	UP	Smpdl3a	4.4806
Ttbk1	25.8808	2.4725	0.597677	4.13684	3.5212e-05	0.00454795	UP	Ttbk1	4.45331
Arhgap5	346.771	0.600436	0.145265	4.13339	3.57452e-05	0.00456494	UP	Arhgap5	4.44678
Ptpn22	1033.77	0.330773	0.0803125	4.11857	3.81229e-05	0.0048145	UP	Ptpn22	4.41881
Atp11b	1554.8	-0.280161	0.0682034	-4.10773	3.99567e-05	0.00499064	DOWN	Atp11b	4.39841
Slc22a15	66.1689	1.15769	0.282204	4.10233	4.09013e-05	0.00505308	UP	Slc22a15	4.38826
Nelf	66.1535	1.10429	0.269498	4.09757	4.17504e-05	0.00510253	UP	Nelf	4.37934
Lrp10	843.536	0.364183	0.0890367	4.09026	4.30884e-05	0.00521003	UP	Lrp10	4.36564
Ppp2r5a	1099.66	-0.297055	0.0727879	-4.0811	4.48221e-05	0.00536261	DOWN	Ppp2r5a	4.34851
Phldb1	9.9202	4.20959	1.03289	4.07553	4.59101e-05	0.00543557	UP	Phldb1	4.33809
Cybb	149.829	1.8197	0.450624	4.03819	5.38662e-05	0.00631178	UP	Cybb	4.26868
Cast	1152.89	-0.308775	0.0770321	-4.00839	6.11329e-05	0.00709017	DOWN	Cast	4.21372
Slc20a2	59.3313	-1.13338	0.284097	-3.98943	6.62331e-05	0.00760409	DOWN	Slc20a2	4.17892
Ugcg	665.754	-0.506248	0.127362	-3.97488	7.04135e-05	0.00800319	DOWN	Ugcg	4.15234
Shank1	8.48492	4.38984	1.1087	3.95943	7.51275e-05	0.00845444	UP	Shank1	4.1242
Zfp36l1	2439.45	0.288293	0.0728952	3.9549	7.65678e-05	0.00853205	UP	Zfp36l1	4.11595
Cyfip1	379.652	0.690894	0.174916	3.94986	7.81963e-05	0.00862892	UP	Cyfip1	4.10681
Megf8	11.374	3.32161	0.843569	3.93757	8.23119e-05	0.00886118	UP	Megf8	4.08454
Tnfsf8	499.081	0.412594	0.104787	3.93747	8.23446e-05	0.00886118	UP	Tnfsf8	4.08437
Cd38	70.2675	1.02671	0.260873	3.93566	8.29693e-05	0.00886118	UP	Cd38	4.08108
Klrg1	55.7499	1.86866	0.47496	3.93436	8.34195e-05	0.00886118	UP	Klrg1	4.07873
Ctsh	7.63594	5.45032	1.38708	3.92935	8.5177e-05	0.00896409	UP	Ctsh	4.06968
Cst7	174.091	0.820693	0.209155	3.92386	8.71421e-05	0.00908676	UP	Cst7	4.05977
Ikzf3	1849.76	-0.340045	0.0869382	-3.91134	9.17869e-05	0.00948409	DOWN	Ikzf3	4.03722
Cd3g	1854.07	0.250193	0.0641014	3.90309	9.49722e-05	0.00960571	UP	Cd3g	4.0224
Trib2	1476.15	-0.338674	0.086797	-3.90191	9.54358e-05	0.00960571	DOWN	Trib2	4.02029
Adam19	1059.94	0.395685	0.101412	3.90175	9.54993e-05	0.00960571	UP	Adam19	4.02
Gata3	764.269	0.448353	0.11543	3.8842	0.000102668	0.0102361	UP	Gata3	3.98857
Hspa1b	5.21105	-5.97312	1.54371	-3.86934	0.000109132	0.0107846	DOWN	Hspa1b	3.96205
Cux1	673.61	-0.33927	0.0877288	-3.86726	0.000110066	0.0107846	DOWN	Cux1	3.95835
Pik3r1	1975.2	-0.341164	0.0883653	-3.86083	0.000113002	0.0109776	DOWN	Pik3r1	3.94691
Ifngr1	701.09	-0.413716	0.107275	-3.85657	0.000114988	0.0110758	DOWN	Ifngr1	3.93935
Ubl3	445.826	0.375867	0.0975212	3.8542	0.000116107	0.0110897	UP	Ubl3	3.93514
Add1	1660.07	-0.276688	0.0723078	-3.82653	0.000129964	0.0123097	DOWN	Add1	3.88618
Cd180	5.72987	5.78359	1.51695	3.81265	0.000137487	0.0129147	UP	Cd180	3.86174
Fam65b	2728.02	-0.313436	0.0823628	-3.80555	0.000141487	0.0130943	DOWN	Fam65b	3.84928
Ppm1l	165.067	-0.666393	0.175128	-3.80518	0.000141703	0.0130943	DOWN	Ppm1l	3.84862
Mtss1	330.069	-0.507366	0.133812	-3.79164	0.000149658	0.0137178	DOWN	Mtss1	3.8249
Kbtbd11	4092.35	-0.255651	0.0674959	-3.78765	0.000152077	0.0138281	DOWN	Kbtbd11	3.81794
Cd226	305.197	0.531817	0.140575	3.78316	0.000154852	0.0139686	UP	Cd226	3.81008
Kif13b	345.235	0.5367	0.142022	3.77899	0.000157466	0.0140926	UP	Kif13b	3.80281
Sntb1	280.817	0.510627	0.135249	3.77546	0.000159715	0.0141822	UP	Sntb1	3.79666
Trim2	34.7271	1.31558	0.349379	3.76547	0.000166234	0.0145538	UP	Trim2	3.77928
Zc3hav1	2732.33	-0.192911	0.0512361	-3.76513	0.000166461	0.0145538	NOT	Zc3hav1	3.77869
Pde3b	114.259	-1.05139	0.279994	-3.75505	0.000173306	0.0150366	DOWN	Pde3b	3.76119
Ms4a4b	2018.85	-0.359468	0.0961072	-3.74028	0.000183813	0.0157723	DOWN	Ms4a4b	3.73562
Rb1cc1	960.248	-0.281272	0.0752214	-3.73926	0.000184561	0.0157723	DOWN	Rb1cc1	3.73386
Gramd3	261.211	-0.493348	0.132046	-3.73619	0.000186832	0.0158473	DOWN	Gramd3	3.72855
Ifng	7.16347	3.96542	1.06335	3.72917	0.000192109	0.0161742	UP	Ifng	3.71645
Cd44	542.198	0.503655	0.135193	3.72546	0.00019496	0.0162935	UP	Cd44	3.71005
Pdzk1ip1	18.6761	2.02389	0.545926	3.70727	0.000209505	0.0173813	UP	Pdzk1ip1	3.67881
Ly6c1	95.4177	-0.934116	0.252206	-3.70379	0.000212402	0.0174469	DOWN	Ly6c1	3.67284
Cd47	1283.7	-0.282682	0.076346	-3.70264	0.000213366	0.0174469	DOWN	Cd47	3.67087
Phf15	1033.6	0.274688	0.0742298	3.70051	0.000215169	0.0174686	UP	Phf15	3.66722
Gdpd5	68.3605	1.02419	0.277044	3.69687	0.000218274	0.017595	UP	Gdpd5	3.661
Cytip	2525.24	-0.339486	0.0918871	-3.6946	0.000220232	0.0176279	DOWN	Cytip	3.65712
Osbpl3	176.971	0.654486	0.177274	3.69194	0.000222548	0.0176887	UP	Osbpl3	3.65258
Odc1	333.678	0.610882	0.165551	3.68999	0.000224264	0.0177013	UP	Odc1	3.64924
Ntn4	58.9732	-1.01676	0.276157	-3.68182	0.000231574	0.0181522	DOWN	Ntn4	3.63531
Hdac7	1291.19	0.343367	0.0933761	3.67725	0.000235762	0.0183539	UP	Hdac7	3.62753
Gpm6b	59.622	1.04708	0.284956	3.67455	0.000238271	0.0183949	UP	Gpm6b	3.62293
Wisp1	11.6769	2.56413	0.698149	3.67276	0.000239947	0.0183949	UP	Wisp1	3.61988
Klf2	1316.3	-0.402543	0.10964	-3.67149	0.000241144	0.0183949	DOWN	Klf2	3.61772
Zfp36l2	2110.22	0.306957	0.08409	3.65034	0.000261898	0.0198449	UP	Zfp36l2	3.58187
Ccl1	9.56539	3.24571	0.892049	3.63849	0.000274239	0.020552	UP	Ccl1	3.56187
Eomes	48.2758	-1.48937	0.409592	-3.63623	0.000276654	0.020552	DOWN	Eomes	3.55806
Cxcr6	8.87063	3.53623	0.972702	3.63547	0.000277477	0.020552	UP	Cxcr6	3.55677
Id2	86.5811	1.07091	0.294648	3.63455	0.000278463	0.020552	UP	Id2	3.55523
Sh3bgrl	402.216	0.574086	0.158161	3.62974	0.000283702	0.0208036	UP	Sh3bgrl	3.54714
Itgb8	314.576	0.623525	0.172419	3.61634	0.000298798	0.0217423	UP	Itgb8	3.52462
Plek	31.1627	1.4866	0.41123	3.61502	0.00030033	0.0217423	UP	Plek	3.5224
Dusp16	40.6401	1.20608	0.334023	3.61076	0.000305304	0.0219625	UP	Dusp16	3.51527
Abca2	1034.68	0.356051	0.0986705	3.60849	0.000307988	0.0220163	UP	Abca2	3.51147
Cxcr5	209.653	0.619571	0.172002	3.60212	0.000315638	0.0223178	UP	Cxcr5	3.50081
Bicd1	107.47	0.94754	0.263081	3.60171	0.000316133	0.0223178	UP	Bicd1	3.50013
Fnbp1	2271.76	0.21817	0.0606073	3.59973	0.000318545	0.0223493	UP	Fnbp1	3.49683
Mier1	1219.59	-0.280828	0.0780987	-3.5958	0.000323392	0.0225502	DOWN	Mier1	3.49027
Cep250	891.323	0.286844	0.0798406	3.59271	0.000327262	0.0226809	UP	Cep250	3.4851
H1f0	126.145	0.67992	0.190104	3.57657	0.000348128	0.0239808	UP	H1f0	3.45826
Nfkb1	1850.06	0.23891	0.0669122	3.5705	0.000356301	0.0243959	UP	Nfkb1	3.44818
Crlf3	1054.78	-0.332675	0.0932392	-3.56797	0.000359757	0.024485	DOWN	Crlf3	3.44399
Heca	1151.08	-0.303758	0.0853457	-3.55914	0.000372068	0.0248038	DOWN	Heca	3.42938
Lilrb4	18.3413	2.23514	0.62825	3.55773	0.00037408	0.0248038	UP	Lilrb4	3.42704
Gphn	171.501	0.562492	0.158119	3.5574	0.00037454	0.0248038	UP	Gphn	3.4265
Eif4a2	2283.06	-0.23361	0.0656758	-3.55703	0.000375078	0.0248038	DOWN	Eif4a2	3.42588
Foxp3	2285.46	-0.389106	0.109433	-3.55567	0.000377015	0.0248038	DOWN	Foxp3	3.42364
Art3	12.2734	2.19284	0.616962	3.55426	0.00037905	0.0248038	UP	Art3	3.4213
Prkcq	2318.5	-0.298452	0.0839812	-3.55379	0.000379718	0.0248038	DOWN	Prkcq	3.42054
Brwd1	1195.48	-0.250323	0.0705764	-3.54684	0.000389888	0.0253227	DOWN	Brwd1	3.40906
Acsbg1	109.387	0.749792	0.211547	3.54432	0.000393623	0.02542	UP	Acsbg1	3.40492
Ehmt2	596.225	0.345231	0.0976396	3.53577	0.000406583	0.0260782	UP	Ehmt2	3.39085
Npas4	70.3975	1.34031	0.379312	3.53354	0.000410038	0.0260782	UP	Npas4	3.38718
Txk	229.667	-0.457552	0.129504	-3.53311	0.000410699	0.0260782	DOWN	Txk	3.38648
Mmd	255.999	0.696388	0.197218	3.53106	0.000413905	0.0261358	UP	Mmd	3.3831
Mcl1	2987.7	-0.199087	0.056434	-3.52779	0.000419045	0.0263141	NOT	Mcl1	3.37774
Ptger2	136.754	0.922333	0.261617	3.52551	0.000422662	0.0263955	UP	Ptger2	3.37401
Rab3ip	348.706	-0.401892	0.114081	-3.52286	0.00042691	0.0265151	DOWN	Rab3ip	3.36966
Picalm	902.746	-0.265538	0.0754465	-3.51956	0.000432267	0.0267019	DOWN	Picalm	3.36425
Tpp2	988.422	-0.269893	0.0768389	-3.51245	0.000443989	0.0272777	DOWN	Tpp2	3.35263
Zfpm1	477.117	0.395723	0.113111	3.49853	0.000467828	0.0285878	UP	Zfpm1	3.32991
Scml2	3.07874	-5.25185	1.50379	-3.49241	0.00047868	0.0290946	DOWN	Scml2	3.31995
Prpf38a	187.387	-0.53864	0.155082	-3.47326	0.000514182	0.0310861	DOWN	Prpf38a	3.28888
Tmem123	975.685	-0.281746	0.081277	-3.4665	0.00052729	0.0317099	DOWN	Tmem123	3.27795
Arhgap31	782.099	0.361088	0.104267	3.46311	0.000533964	0.0319423	UP	Arhgap31	3.27249
Galnt4	173.986	-0.604537	0.175476	-3.44513	0.000570792	0.0339666	DOWN	Galnt4	3.24352
Sgk3	116.12	-0.704095	0.204664	-3.44025	0.000581167	0.0342996	DOWN	Sgk3	3.2357
Unc93b1	105.043	0.871501	0.253367	3.43967	0.000582423	0.0342996	UP	Unc93b1	3.23476
Ahr	116.443	0.655074	0.190571	3.43742	0.000587275	0.0343558	UP	Ahr	3.23116
Sec14l1	306.282	0.442001	0.128622	3.43644	0.000589423	0.0343558	UP	Sec14l1	3.22957
Pbxip1	577.255	0.281251	0.0820958	3.42588	0.000612811	0.0355368	UP	Pbxip1	3.21267
Ppm1b	739.534	-0.313981	0.0917512	-3.42209	0.000621411	0.0358526	DOWN	Ppm1b	3.20662
Ttc39b	1131.08	0.311495	0.091062	3.42069	0.000624621	0.0358558	UP	Ttc39b	3.20438
Atp9b	625.671	0.309207	0.0905698	3.41402	0.000640112	0.0365604	UP	Atp9b	3.19374
Arl4c	885.107	-0.384045	0.112589	-3.41104	0.000647147	0.0365842	DOWN	Arl4c	3.189
Tet2	761.209	0.301108	0.0883091	3.40971	0.00065032	0.0365842	UP	Tet2	3.18687
Egr2	276.901	0.603591	0.177028	3.40958	0.00065064	0.0365842	UP	Egr2	3.18666
Ikzf4	857.279	0.274858	0.0806409	3.40842	0.000653405	0.0365842	UP	Ikzf4	3.18482
Pyhin1	1007.52	-0.303923	0.0893869	-3.40008	0.000673652	0.0375304	DOWN	Pyhin1	3.17156
Arhgap39	171.848	0.522313	0.153677	3.39877	0.000676908	0.0375304	UP	Arhgap39	3.16947
Socs3	508.439	-0.506364	0.14929	-3.39182	0.000694301	0.0383079	DOWN	Socs3	3.15845
Rnf157	44.0674	1.0955	0.323288	3.38862	0.000702452	0.0385704	UP	Rnf157	3.15338
Ucp2	3643.36	0.164696	0.0486383	3.38614	0.000708837	0.0387339	NOT	Ucp2	3.14945
Susd2	48.5557	1.07948	0.319056	3.38337	0.000716029	0.0388236	UP	Susd2	3.14507
Tnks2	1455.83	-0.218554	0.0646061	-3.38288	0.000717311	0.0388236	DOWN	Tnks2	3.14429
Tfcp2l1	3.91719	-5.60207	1.65911	-3.37654	0.000734024	0.0393542	DOWN	Tfcp2l1	3.13429
Epb4.1l5	6.23214	3.44386	1.01994	3.37654	0.000734039	0.0393542	UP	Epb4.1l5	3.13428
Endod1	348.715	0.572839	0.169806	3.3735	0.000742203	0.0396051	UP	Endod1	3.12948
Fcrl5	4.21807	5.33478	1.58288	3.3703	0.000750865	0.0398238	UP	Fcrl5	3.12444
Rgs9	110.558	0.923602	0.274114	3.3694	0.00075331	0.0398238	UP	Rgs9	3.12303
Uba7	613.887	0.343954	0.102289	3.36255	0.000772254	0.0406363	UP	Uba7	3.11224
Fcrl1	25.9989	1.43788	0.427974	3.35974	0.000780167	0.0408635	UP	Fcrl1	3.10781
Ly6a	118.037	-0.76643	0.228305	-3.35705	0.00078779	0.0410735	DOWN	Ly6a	3.10359
Adam8	31.0759	1.33737	0.398872	3.35289	0.000799739	0.0415061	UP	Adam8	3.09705
Atxn1	403.466	0.488248	0.145738	3.35016	0.000807637	0.0416069	UP	Atxn1	3.09278
Smchd1	1649.44	-0.268874	0.0802681	-3.3497	0.000809002	0.0416069	DOWN	Smchd1	3.09205
Eml6	13.9931	1.94254	0.580172	3.34822	0.000813318	0.0416404	UP	Eml6	3.08974
Jarid2	768.185	0.293069	0.087816	3.33731	0.000845943	0.0431165	UP	Jarid2	3.07266
Dnajc1	457.504	0.317388	0.0952554	3.33197	0.00086234	0.0435955	UP	Dnajc1	3.06432
Dnaja1	867.679	-0.467169	0.140217	-3.33175	0.000863012	0.0435955	DOWN	Dnaja1	3.06398
Axl	198.197	0.81452	0.24491	3.3258	0.00088166	0.0443405	UP	Axl	3.0547
Gng2	160.703	0.557726	0.168061	3.31858	0.000904752	0.0453014	UP	Gng2	3.04347
Ergic1	367.847	0.4065	0.122656	3.31415	0.000919206	0.0457293	UP	Ergic1	3.03659
Whsc1	377.764	0.48024	0.144934	3.3135	0.000921346	0.0457293	UP	Whsc1	3.03558
Rxra	98.1374	0.670122	0.202348	3.31173	0.000927195	0.0458076	UP	Rxra	3.03283
Satb1	2752.68	-0.651537	0.196859	-3.30967	0.000934067	0.0458076	DOWN	Satb1	3.02962
Klf3	990.48	-0.361346	0.109188	-3.30938	0.000935013	0.0458076	DOWN	Klf3	3.02918
Penk	360.112	1.71852	0.521454	3.29562	0.000982036	0.0477355	UP	Penk	3.00787
Dst	1752.82	0.561672	0.170535	3.29359	0.000989159	0.0477355	UP	Dst	3.00473
Neu3	169.405	0.555471	0.168701	3.29264	0.000992532	0.0477355	UP	Neu3	3.00326
Srgap2	422.669	0.323189	0.0981775	3.29188	0.000995189	0.0477355	UP	Srgap2	3.00209
Rapgef3	10.242	-2.19198	0.665885	-3.29183	0.000995365	0.0477355	DOWN	Rapgef3	3.00202
Myo3b	127.275	0.905859	0.27564	3.28638	0.00101483	0.0483203	UP	Myo3b	2.99361
Eef2k	97.9218	-0.776274	0.236234	-3.28604	0.00101606	0.0483203	DOWN	Eef2k	2.99308
Pim1	774.469	-0.300245	0.0914448	-3.28335	0.0010258	0.0485804	DOWN	Pim1	2.98894
Nol10	287.898	0.438904	0.133758	3.28134	0.00103317	0.048726	UP	Nol10	2.98583
Ccdc50	657.764	0.395004	0.120465	3.279	0.00104177	0.0489286	UP	Ccdc50	2.98223
Per1	305.343	0.381445	0.116378	3.27765	0.00104676	0.0489607	UP	Per1	2.98015
Rbpj	372.499	0.394639	0.120482	3.27551	0.00105471	0.0489883	UP	Rbpj	2.97687
Wls	228.629	0.513558	0.156847	3.27425	0.00105942	0.0489883	UP	Wls	2.97493
Kif13a	228.786	0.772823	0.236105	3.27322	0.00106331	0.0489883	UP	Kif13a	2.97334
Vezf1	560.025	-0.306747	0.093724	-3.27288	0.00106459	0.0489883	DOWN	Vezf1	2.97282
Trps1	247.53	0.493564	0.150977	3.26914	0.00107873	0.0494391	UP	Trps1	2.96709
Ifrd1	135.879	-0.606504	0.185638	-3.26714	0.0010864	0.0495904	DOWN	Ifrd1	2.96401
Slc25a10	20.1234	1.50592	0.461191	3.26529	0.00109352	0.0497159	UP	Slc25a10	2.96117
Slc7a10	36.4994	1.70366	0.523591	3.2538	0.00113874	0.0515656	UP	Slc7a10	2.94357
Abhd4	43.5027	1.18626	0.365203	3.2482	0.00116136	0.052381	UP	Abhd4	2.93503
Arid4a	1582.26	-0.23816	0.0733476	-3.24701	0.00116625	0.0523939	DOWN	Arid4a	2.93321
Med15	691.676	0.293821	0.0905329	3.24547	0.00117258	0.0524708	UP	Med15	2.93086
Arhgef5	67.3528	0.985895	0.304373	3.2391	0.00119907	0.0533803	UP	Arhgef5	2.92115
Fbxl3	445.162	-0.343735	0.106146	-3.23833	0.0012023	0.0533803	DOWN	Fbxl3	2.91999
Treml2	645.978	-0.291186	0.0900926	-3.23208	0.00122894	0.0543506	DOWN	Treml2	2.91047
Sh3bgrl2	94.492	0.671668	0.207895	3.2308	0.00123445	0.0543829	UP	Sh3bgrl2	2.90853
D3Bwg0562e	4.77724	-3.74778	1.16098	-3.2281	0.00124614	0.0545231	DOWN	D3Bwg0562e	2.90443
Cass4	16.8988	1.94676	0.603398	3.22634	0.00125386	0.0545231	UP	Cass4	2.90175
Kat2b	564.889	-0.281091	0.0871275	-3.2262	0.00125444	0.0545231	DOWN	Kat2b	2.90155
Dock6	29.7966	1.20314	0.372989	3.22566	0.00125682	0.0545231	UP	Dock6	2.90073
Slamf6	740.491	0.2535	0.0786269	3.22408	0.00126377	0.0545876	UP	Slamf6	2.89833
Stx11	107.946	0.688996	0.213765	3.22314	0.00126792	0.0545876	UP	Stx11	2.89691
Tmem63c	7.55812	3.24556	1.0077	3.22075	0.00127854	0.0548156	UP	Tmem63c	2.89328
Atp1b1	147.092	-0.644585	0.200195	-3.21979	0.00128286	0.0548156	DOWN	Atp1b1	2.89182
Osbpl8	886.947	-0.269257	0.0837202	-3.21615	0.00129921	0.0551755	DOWN	Osbpl8	2.88632
Tob1	137.064	-0.653429	0.203196	-3.21576	0.00130099	0.0551755	DOWN	Tob1	2.88573
Rapgef1	1482.08	0.20411	0.0635459	3.21201	0.00131811	0.0554615	UP	Rapgef1	2.88005
Gabrr2	43.4494	-0.990995	0.308536	-3.21193	0.00131848	0.0554615	DOWN	Gabrr2	2.87993
H2-Q4	1842.67	0.220941	0.0688059	3.21108	0.00132237	0.0554615	UP	H2-Q4	2.87865
St8sia4	829.439	0.266785	0.0832549	3.20444	0.00135327	0.056549	UP	St8sia4	2.86861
Dab2ip	28.4695	1.40644	0.439059	3.2033	0.00135864	0.0565651	UP	Dab2ip	2.8669
Smc6	1678.63	-0.343553	0.107377	-3.19951	0.00137663	0.057068	DOWN	Smc6	2.86118
Bmp7	85.7432	0.878957	0.27479	3.19864	0.00138076	0.057068	UP	Bmp7	2.85988
Mtap2	32.5765	1.54086	0.48252	3.19335	0.0014063	0.0575225	UP	Mtap2	2.85192
Atf7ip	2213.41	-0.183354	0.0574181	-3.19331	0.00140652	0.0575225	NOT	Atf7ip	2.85186
Samhd1	5915.08	-0.227969	0.0714124	-3.19229	0.00141149	0.0575225	DOWN	Samhd1	2.85032
Cyp51	191.041	-0.587866	0.184208	-3.19131	0.00141628	0.0575225	DOWN	Cyp51	2.84885
Adamtsl4	74.0229	-0.913419	0.28625	-3.19098	0.00141792	0.0575225	DOWN	Adamtsl4	2.84835
Adamts6	683.846	0.297893	0.0933888	3.18981	0.00142364	0.0575225	UP	Adamts6	2.8466
Ccdc30	49.9109	-0.980644	0.307499	-3.1891	0.00142718	0.0575225	DOWN	Ccdc30	2.84552
Pkdcc	6.26901	3.44396	1.08073	3.18671	0.00143903	0.057697	UP	Pkdcc	2.84193
Ezr	1842.49	-0.196483	0.0616673	-3.18618	0.00144166	0.057697	NOT	Ezr	2.84114
Csf1	147.215	0.951445	0.298856	3.18363	0.00145441	0.0580029	UP	Csf1	2.83731
Clk1	1908.61	-0.180704	0.0567964	-3.18161	0.0014646	0.0582049	NOT	Clk1	2.83428
Rras2	228.745	-0.523323	0.164686	-3.17769	0.00148452	0.058791	DOWN	Rras2	2.82841
Fdps	80.6212	-0.771595	0.242976	-3.1756	0.00149529	0.0590122	DOWN	Fdps	2.82527
Foxo1	1531.75	-0.269563	0.0850634	-3.16896	0.00152983	0.0601664	DOWN	Foxo1	2.81536
Ccr8	48.6833	1.36881	0.433161	3.16006	0.00157736	0.0618217	UP	Ccr8	2.80207
Lclat1	398.647	0.440825	0.13958	3.15823	0.00158729	0.0619969	UP	Lclat1	2.79934
Gstt2	39.0264	1.00345	0.318161	3.1539	0.00161103	0.0627089	UP	Gstt2	2.7929
Slc30a4	56.9104	-0.961635	0.305056	-3.15233	0.00161974	0.0628327	DOWN	Slc30a4	2.79055
Gimap4	3514.8	-0.228322	0.0725473	-3.14721	0.00164835	0.0635215	DOWN	Gimap4	2.78295
Palld	8.02949	2.63047	0.836015	3.14644	0.00165273	0.0635215	UP	Palld	2.7818
Rilpl2	170.895	0.824459	0.262052	3.14617	0.00165426	0.0635215	UP	Rilpl2	2.7814
Pion	239.444	0.460066	0.146284	3.14503	0.0016607	0.0635539	UP	Pion	2.77971
Entpd1	174.286	0.58887	0.187581	3.13928	0.00169364	0.0645972	UP	Entpd1	2.77118
Ptprj	238.147	0.699261	0.223451	3.12937	0.00175181	0.0665924	UP	Ptprj	2.75651
Tmprss3	11.3687	2.25017	0.720362	3.12367	0.00178611	0.0676696	UP	Tmprss3	2.74809
Dnajc8	716.322	-0.255818	0.0821821	-3.11282	0.00185308	0.0698476	DOWN	Dnajc8	2.73211
Stard9	18.2755	-1.69925	0.545966	-3.11238	0.00185588	0.0698476	DOWN	Stard9	2.73145
Tnfsf14	28.055	1.32064	0.424775	3.10903	0.00187704	0.0704106	UP	Tnfsf14	2.72653
Scn5a	3.92691	4.50166	1.44977	3.10508	0.0019023	0.0706529	UP	Scn5a	2.72072
Ccr6	89.4532	0.738579	0.237875	3.1049	0.00190341	0.0706529	UP	Ccr6	2.72047
Dynll1	341.718	-0.460917	0.14847	-3.10444	0.00190643	0.0706529	DOWN	Dynll1	2.71978
Lmo4	66.8235	-0.805706	0.259559	-3.10413	0.00190836	0.0706529	DOWN	Lmo4	2.71934
Zfp260	562.841	-0.306917	0.0989449	-3.1019	0.00192283	0.0709574	DOWN	Zfp260	2.71606
Agps	368.434	-0.414211	0.133594	-3.10052	0.00193179	0.0710572	DOWN	Agps	2.71404
Apobec1	52.7418	0.916874	0.296374	3.09364	0.0019772	0.0724192	UP	Apobec1	2.70395
Arl5c	203.923	-0.462154	0.14947	-3.09195	0.00198846	0.0724192	DOWN	Arl5c	2.70148
Nrn1	141.777	0.782138	0.253116	3.09004	0.00200132	0.0724192	UP	Nrn1	2.69868
Hgf	26.5361	1.57125	0.508504	3.08995	0.0020019	0.0724192	UP	Hgf	2.69856
Cdc42se1	977.481	-0.212864	0.0688925	-3.0898	0.00200294	0.0724192	DOWN	Cdc42se1	2.69833
Lmnb1	448.836	0.359062	0.116232	3.08919	0.00200704	0.0724192	UP	Lmnb1	2.69744
Sh3bp5	405.934	-0.329841	0.106824	-3.08771	0.00201703	0.0725491	DOWN	Sh3bp5	2.69529
Il18rap	56.7302	1.30798	0.423799	3.08631	0.00202656	0.0726622	UP	Il18rap	2.69324
Apba1	8.02562	2.84633	0.922949	3.08395	0.00204273	0.0727915	UP	Apba1	2.68979
Gpld1	17.1678	1.75932	0.570484	3.08391	0.00204298	0.0727915	UP	Gpld1	2.68974
Rgs3	724.813	0.281109	0.0912212	3.08162	0.00205877	0.0731248	UP	Rgs3	2.68639
Ndrg3	669.683	-0.32854	0.106676	-3.07979	0.00207144	0.0733456	DOWN	Ndrg3	2.68373
Ctage5	920.416	-0.23025	0.07482	-3.07739	0.00208824	0.0736551	DOWN	Ctage5	2.68022
Atp1b3	1301.27	-0.336301	0.109306	-3.07669	0.00209314	0.0736551	DOWN	Atp1b3	2.6792
Luc7l3	1570.78	-0.251556	0.0818784	-3.07232	0.00212405	0.0745124	DOWN	Luc7l3	2.67283
Tardbp	1232.69	-0.306242	0.0997888	-3.0689	0.00214846	0.0751367	DOWN	Tardbp	2.66787
Pon3	20.0132	1.99461	0.650155	3.0679	0.00215571	0.0751588	UP	Pon3	2.66641
Abhd12b	4.95965	3.53372	1.15258	3.06592	0.00217005	0.0754274	UP	Abhd12b	2.66353
Aim1	663.659	-0.337841	0.110238	-3.06465	0.00217924	0.075516	DOWN	Aim1	2.66169
Zscan29	641.462	-0.302916	0.0990927	-3.0569	0.00223641	0.0772615	DOWN	Zscan29	2.65045
Uhrf1	72.7825	0.942067	0.308312	3.05557	0.00224637	0.0773703	UP	Uhrf1	2.64852
Creb3l2	144.739	0.581886	0.190596	3.05299	0.00226576	0.0778023	UP	Creb3l2	2.64479
Rora	207.754	0.627762	0.205748	3.05112	0.0022799	0.0780522	UP	Rora	2.64208
Il17ra	964.495	-0.302781	0.0993097	-3.04886	0.00229715	0.07823	DOWN	Il17ra	2.63881
Sidt1	503.434	-0.418824	0.137381	-3.04863	0.00229886	0.07823	DOWN	Sidt1	2.63849
Peli1	1674.14	-0.194653	0.0639402	-3.0443	0.00233223	0.0789672	NOT	Peli1	2.63223
Slc38a2	587.469	-0.363423	0.119389	-3.04402	0.00233442	0.0789672	DOWN	Slc38a2	2.63182
Plekhb2	261.157	0.394025	0.129677	3.03851	0.00237751	0.0801862	UP	Plekhb2	2.62388
Ctnnd1	27.5193	1.52372	0.501982	3.03541	0.00240206	0.0807745	UP	Ctnnd1	2.61942
Mll3	3707.82	-0.206131	0.0679983	-3.03141	0.00243411	0.0811262	DOWN	Mll3	2.61366
Gpr146	212.388	-0.524901	0.173164	-3.03125	0.00243547	0.0811262	DOWN	Gpr146	2.61342
Zap70	723.052	0.359854	0.118767	3.02992	0.00244617	0.0811262	UP	Zap70	2.61151
Usp3	1000.38	-0.284603	0.0939394	-3.02964	0.00244844	0.0811262	DOWN	Usp3	2.61111
Irf5	66.1482	0.918231	0.303111	3.02936	0.00245076	0.0811262	UP	Irf5	2.6107
Slc38a10	433.858	0.306567	0.101218	3.02879	0.00245534	0.0811262	UP	Slc38a10	2.60989
Nrp2	33.7336	-1.1308	0.374577	-3.01886	0.00253729	0.0835686	DOWN	Nrp2	2.59563
Xkr6	10.7628	2.40406	0.796557	3.01806	0.00254397	0.0835686	UP	Xkr6	2.59449
Cbx6	320.329	0.375927	0.124655	3.01574	0.0025635	0.0837093	UP	Cbx6	2.59117
Zfp131	265.75	-0.476507	0.158075	-3.01443	0.0025746	0.0837093	DOWN	Zfp131	2.58929
Heg1	866.518	0.268788	0.0891684	3.01439	0.00257498	0.0837093	UP	Heg1	2.58923
Tnfaip3	596.608	0.292326	0.0970381	3.01249	0.00259113	0.0837093	UP	Tnfaip3	2.58651
Arap2	1221.53	-0.354063	0.117535	-3.0124	0.00259191	0.0837093	DOWN	Arap2	2.58638
Cd81	243.013	0.572152	0.189936	3.01234	0.00259244	0.0837093	UP	Cd81	2.58629
Sema4c	3.57524	4.34204	1.44353	3.00794	0.00263022	0.0846886	UP	Sema4c	2.58001
Setx	2739.7	-0.220191	0.0732909	-3.00434	0.00266157	0.085456	DOWN	Setx	2.57486
Icos	370.913	0.489714	0.163144	3.00173	0.00268448	0.0859489	UP	Icos	2.57114
Gemin8	33.5597	1.0435	0.347853	2.99984	0.00270118	0.0861883	UP	Gemin8	2.56845
Podnl1	102.281	0.799775	0.266667	2.99915	0.00270733	0.0861883	UP	Podnl1	2.56746
Dkkl1	6.5995	3.02462	1.00877	2.99832	0.00271471	0.0861883	UP	Dkkl1	2.56628
Fbxw8	97.1038	0.905921	0.302231	2.99744	0.00272253	0.0861959	UP	Fbxw8	2.56503
Dhx57	329.366	0.365292	0.121955	2.9953	0.00274176	0.0865633	UP	Dhx57	2.56197
Zzz3	676.402	-0.269615	0.0904871	-2.9796	0.00288624	0.0908727	DOWN	Zzz3	2.53967
Gng12	67.8732	-0.733512	0.246511	-2.97557	0.00292442	0.0918203	DOWN	Gng12	2.53396
Dnase1l3	11.6131	2.02551	0.680982	2.97439	0.00293569	0.0919203	UP	Dnase1l3	2.53229
Pitpna	753.492	-0.245463	0.0826068	-2.97147	0.00296382	0.0921651	DOWN	Pitpna	2.52815
Lpxn	197.285	0.563052	0.189533	2.97073	0.00297097	0.0921651	UP	Lpxn	2.5271
Lrrk2	25.2268	2.10483	0.708612	2.97036	0.00297455	0.0921651	UP	Lrrk2	2.52658
Nr3c2	32.6114	1.50757	0.507563	2.97021	0.00297595	0.0921651	UP	Nr3c2	2.52637
Lnx2	393.339	0.308144	0.103875	2.96647	0.00301239	0.09292	UP	Lnx2	2.52109
Phactr2	425.444	0.363799	0.122655	2.96603	0.00301667	0.09292	UP	Phactr2	2.52047
Slc5a3	462.168	0.324872	0.109626	2.96347	0.00304192	0.0932726	UP	Slc5a3	2.51685
Atg16l1	414.099	-0.310586	0.104814	-2.96321	0.00304453	0.0932726	DOWN	Atg16l1	2.51648
Ldlr	201.115	-0.495449	0.167435	-2.95905	0.00308587	0.094285	DOWN	Ldlr	2.51062
Casp4	93.7156	0.777411	0.2628	2.95819	0.00309454	0.0942965	UP	Casp4	2.5094
Rnf17	6.19698	3.34774	1.13299	2.95477	0.00312902	0.0950922	UP	Rnf17	2.50459
Slc37a3	239.582	-0.393988	0.133396	-2.95353	0.00314165	0.0952214	DOWN	Slc37a3	2.50284
Cd4	2764.59	0.195538	0.0662656	2.95082	0.00316931	0.0958041	NOT	Cd4	2.49904
Ano6	525.998	-0.259723	0.0880919	-2.94832	0.00319511	0.096328	DOWN	Ano6	2.49551
Prkd2	1429.7	-0.20461	0.0695741	-2.94089	0.0032727	0.0984061	DOWN	Prkd2	2.48509
Fgf2	5.73412	3.44222	1.17083	2.93998	0.0032823	0.0984342	UP	Fgf2	2.48382
Dtx3	135.711	0.579308	0.197188	2.93785	0.00330494	0.0988525	UP	Dtx3	2.48084
Myo9a	360.01	-0.390275	0.132953	-2.93543	0.00333089	0.0993671	DOWN	Myo9a	2.47744
Tox	763.818	0.31958	0.108977	2.93255	0.00336192	0.10003	UP	Tox	2.47341
Hnrnpu	4760.86	-0.139205	0.0475052	-2.93032	0.00338614	0.100396	NOT	Hnrnpu	2.47029
Wdr82	1347.95	-0.205391	0.0701194	-2.92917	0.0033987	0.100396	DOWN	Wdr82	2.46869
Ptpn5	47.2658	1.30577	0.445811	2.92899	0.0034007	0.100396	UP	Ptpn5	2.46843
Mdfic	477.585	0.38655	0.132219	2.92355	0.00346068	0.101902	UP	Mdfic	2.46084
Abcb1a	229.238	0.582453	0.199404	2.92097	0.00348944	0.102483	UP	Abcb1a	2.45724
Eea1	691.37	0.763147	0.261374	2.91976	0.00350305	0.102618	UP	Eea1	2.45555
Evi5l	93.5359	0.59437	0.203742	2.91727	0.00353108	0.103173	UP	Evi5l	2.45209
Appl1	547.016	-0.28298	0.0972939	-2.90851	0.0036316	0.105838	DOWN	Appl1	2.4399
Pitpnm1	1029.49	0.245006	0.0842758	2.90719	0.00364692	0.105885	UP	Pitpnm1	2.43807
Casp1	69.7133	0.863354	0.297015	2.90677	0.00365186	0.105885	UP	Casp1	2.43749
Myo6	131.9	-0.588523	0.202566	-2.90533	0.00366864	0.106101	DOWN	Myo6	2.43549
Slc41a1	310.465	0.457576	0.157608	2.90325	0.00369317	0.10654	UP	Slc41a1	2.4326
Pgm2l1	118.187	-0.63141	0.217619	-2.90144	0.00371452	0.106718	DOWN	Pgm2l1	2.4301
Dcxr	10.6225	1.86119	0.641539	2.90114	0.00371813	0.106718	UP	Dcxr	2.42968
Fam160b1	436.137	-0.299629	0.103323	-2.89992	0.00373258	0.106824	DOWN	Fam160b1	2.42799
Nid2	16.3636	1.59375	0.549738	2.89911	0.00374228	0.106824	UP	Nid2	2.42686
Rap1b	1199.56	-0.248502	0.085736	-2.89846	0.00375002	0.106824	DOWN	Rap1b	2.42597
Arhgap20	228.873	-0.59015	0.203694	-2.89723	0.00376469	0.106974	DOWN	Arhgap20	2.42427
Serpina3g	163.923	1.3667	0.472261	2.89395	0.00380433	0.10783	UP	Serpina3g	2.41972
Mycbp2	4713.48	0.154629	0.0534844	2.8911	0.00383902	0.108543	NOT	Mycbp2	2.41578
Zfhx2	598.004	0.258567	0.0896144	2.88533	0.00390999	0.110275	UP	Zfhx2	2.40782
Map4k1	471.03	0.269866	0.0935769	2.88389	0.00392796	0.110508	UP	Map4k1	2.40583
Rbm12	476.227	-0.324819	0.112746	-2.88097	0.00396452	0.111261	DOWN	Rbm12	2.40181
Ncbp1	477.106	-0.295031	0.102463	-2.87938	0.00398463	0.11155	DOWN	Ncbp1	2.39961
Lad1	230.156	-0.595632	0.20699	-2.87758	0.00400735	0.111693	DOWN	Lad1	2.39714
Grn	76.1641	0.789525	0.274386	2.87742	0.00400937	0.111693	UP	Grn	2.39692
Ppfibp2	8.1759	2.55812	0.889286	2.8766	0.00401987	0.111711	UP	Ppfibp2	2.39579
Ptgfrn	85.4923	0.720588	0.250774	2.87345	0.00406012	0.112554	UP	Ptgfrn	2.39146
Sbf2	99.2165	-0.614626	0.213978	-2.87239	0.00407384	0.112589	DOWN	Sbf2	2.39
Adam10	812.656	0.233757	0.081397	2.87182	0.00408118	0.112589	UP	Adam10	2.38921
Ssh2	2461.19	-0.279551	0.0974453	-2.8688	0.00412031	0.113393	DOWN	Ssh2	2.38507
Mtmr7	35.3785	1.43356	0.500076	2.86668	0.00414803	0.113881	UP	Mtmr7	2.38216
Tmem64	606.39	-0.333728	0.116586	-2.8625	0.00420316	0.115116	DOWN	Tmem64	2.37642
Synpo	130.468	0.822751	0.287889	2.85787	0.00426489	0.116526	UP	Synpo	2.37009
Wdr44	329.663	-0.304774	0.106682	-2.85686	0.00427858	0.11662	DOWN	Wdr44	2.3687
Rpap3	166.118	-0.482552	0.169004	-2.85527	0.00429996	0.116922	DOWN	Rpap3	2.36654
Csf2rb2	2.62661	4.64728	1.62819	2.85426	0.00431376	0.116999	UP	Csf2rb2	2.36514
Dnahc6	6.07834	-3.25676	1.14153	-2.85297	0.00433124	0.116999	DOWN	Dnahc6	2.36339
Snrpd1	115.086	-0.552655	0.193738	-2.85259	0.00433651	0.116999	DOWN	Snrpd1	2.36286
Ntng2	116.991	0.56515	0.198156	2.85204	0.00434395	0.116999	UP	Ntng2	2.36211
Tnfrsf13c	8.42356	2.74444	0.963402	2.8487	0.00438987	0.117651	UP	Tnfrsf13c	2.35755
Kif15	49.7999	0.871125	0.305863	2.84809	0.0043983	0.117651	UP	Kif15	2.35672
Usp6nl	326.733	0.327807	0.115129	2.8473	0.00440913	0.117651	UP	Usp6nl	2.35565
Tmem2	65.0727	0.957231	0.336192	2.84727	0.0044096	0.117651	UP	Tmem2	2.3556
Phf20l1	1273.32	-0.219869	0.0772565	-2.84596	0.00442775	0.117731	DOWN	Phf20l1	2.35382
Ccr9	56.0798	-0.894432	0.314362	-2.84523	0.00443797	0.117731	DOWN	Ccr9	2.35282
Kcna3	272.247	0.390242	0.137224	2.84383	0.00445742	0.117731	UP	Kcna3	2.35092
Rbms1	634.65	-0.319497	0.112361	-2.84349	0.00446231	0.117731	DOWN	Rbms1	2.35044
Ddx43	70.1611	0.767538	0.269943	2.84334	0.00446438	0.117731	UP	Ddx43	2.35024
Exoc5	396.365	-0.315777	0.111093	-2.84246	0.00447665	0.117782	DOWN	Exoc5	2.34905
Arpc3	479.399	-0.259448	0.0913102	-2.84139	0.00449175	0.117906	DOWN	Arpc3	2.34758
Xlr3b	16.8411	2.02389	0.71307	2.83828	0.00453577	0.118787	UP	Xlr3b	2.34335
Rbm4	602.842	-0.334162	0.117835	-2.83584	0.00457055	0.119137	DOWN	Rbm4	2.34003
Dapk1	85.0507	-0.766588	0.270338	-2.83567	0.00457299	0.119137	DOWN	Dapk1	2.3398
Calm1	2051.8	-0.204213	0.0720291	-2.83514	0.00458058	0.119137	DOWN	Calm1	2.33908
Kctd17	61.8304	0.774693	0.273439	2.83315	0.00460914	0.119606	UP	Kctd17	2.33638
Myh3	8.43594	2.35967	0.833361	2.83151	0.00463289	0.119949	UP	Myh3	2.33415
Dph1	69.9345	0.665362	0.235136	2.82969	0.00465927	0.120357	UP	Dph1	2.33168
Slc4a5	2.29487	4.47569	1.58334	2.82673	0.00470261	0.121201	UP	Slc4a5	2.32766
Rg9mtd1	167.001	-0.44057	0.156566	-2.81396	0.00489346	0.125835	DOWN	Rg9mtd1	2.31038
Sorcs2	212.218	-0.438464	0.155874	-2.81295	0.00490894	0.125948	DOWN	Sorcs2	2.30901
Rnf130	80.8142	-0.688441	0.244945	-2.81059	0.00494505	0.126556	DOWN	Rnf130	2.30583
Zscan2	190.687	0.529611	0.188477	2.80995	0.00495492	0.126556	UP	Zscan2	2.30496
Runx2	116.971	0.692391	0.246767	2.80586	0.00501832	0.127888	UP	Runx2	2.29944
Atg14	66.1215	0.703744	0.251188	2.80166	0.0050841	0.129275	UP	Atg14	2.29379
Ssh1	984.689	0.197814	0.0706662	2.79928	0.00512168	0.129664	NOT	Ssh1	2.29059
Rnf43	261.213	0.546485	0.195226	2.79924	0.00512224	0.129664	UP	Rnf43	2.29054
Lipa	262.91	-0.379367	0.135619	-2.7973	0.00515314	0.130157	DOWN	Lipa	2.28793
Sik3	577.831	0.266067	0.0951656	2.79583	0.00517672	0.130463	UP	Sik3	2.28595
Tmem30a	627.252	-0.249739	0.0894101	-2.79318	0.00521923	0.131243	DOWN	Tmem30a	2.28239
Trpc4ap	1134.79	-0.248499	0.0891316	-2.788	0.00530343	0.133066	DOWN	Trpc4ap	2.27544
Slfn1	1107.44	-0.256862	0.0921551	-2.78729	0.00531517	0.133066	DOWN	Slfn1	2.27448
Prpf4b	1506.52	-0.194635	0.0699587	-2.78214	0.00540019	0.134767	NOT	Prpf4b	2.26759
Inf2	293.196	0.358529	0.128886	2.78174	0.00540682	0.134767	UP	Inf2	2.26706
Tmsb10	2782.26	-0.209258	0.0753837	-2.7759	0.00550492	0.136912	DOWN	Tmsb10	2.25925
Fam124b	55.1243	0.732783	0.264244	2.77313	0.00555198	0.137555	UP	Fam124b	2.25555
Apbb1ip	1505.87	-0.221846	0.0800036	-2.77296	0.00555496	0.137555	DOWN	Apbb1ip	2.25532
Lsp1	1964.17	-0.181066	0.0654649	-2.76585	0.00567747	0.140283	NOT	Lsp1	2.24585
Golm1	200.313	0.457756	0.165657	2.76328	0.0057224	0.141062	UP	Golm1	2.24242
Nptxr	51.4653	0.792966	0.287033	2.76263	0.00573381	0.141062	UP	Nptxr	2.24156
Iqsec1	389.385	0.355936	0.128969	2.75985	0.00578275	0.141958	UP	Iqsec1	2.23787
Zfp827	424.223	0.294482	0.106852	2.75597	0.0058519	0.143346	UP	Zfp827	2.2327
Tnpo1	1085.22	-0.192834	0.070008	-2.75446	0.00587891	0.143561	NOT	Tnpo1	2.2307
Gpr124	3.23124	-4.50314	1.63509	-2.75407	0.00588595	0.143561	DOWN	Gpr124	2.23018
Abcb9	136.134	0.499354	0.181599	2.74976	0.00596397	0.145042	UP	Abcb9	2.22446
Dag1	172.178	-0.480753	0.174907	-2.74862	0.00598471	0.145042	DOWN	Dag1	2.22296
Crabp2	2.39794	-4.88084	1.77626	-2.74782	0.00599928	0.145042	DOWN	Crabp2	2.2219
Cd86	103.192	0.725782	0.264179	2.74731	0.00600869	0.145042	UP	Cd86	2.22122
Car2	5.18372	2.7823	1.01277	2.74721	0.00601044	0.145042	UP	Car2	2.22109
Fgd6	116.074	0.657646	0.239702	2.7436	0.00607698	0.146337	UP	Fgd6	2.21631
St6galnac4	109.291	0.528489	0.192842	2.74053	0.00613405	0.147399	UP	St6galnac4	2.21225
Plcxd2	466.134	-0.293693	0.107235	-2.73877	0.00616686	0.147874	DOWN	Plcxd2	2.20994
Dalrd3	77.6235	0.72224	0.263872	2.73709	0.00619859	0.147933	UP	Dalrd3	2.20771
Kpna4	1261.02	-0.252307	0.0921894	-2.73683	0.00620339	0.147933	DOWN	Kpna4	2.20737
Rnf219	105.451	0.539506	0.197161	2.73637	0.00621207	0.147933	UP	Rnf219	2.20676
Nfkbie	311.841	0.328135	0.119938	2.73588	0.00622135	0.147933	UP	Nfkbie	2.20612
Rbm39	2855.66	-0.143237	0.0524071	-2.73316	0.00627303	0.14885	NOT	Rbm39	2.20252
Ggt7	26.8512	1.23657	0.45289	2.73039	0.00632604	0.149795	UP	Ggt7	2.19887
Tiam1	1280.55	0.345012	0.126533	2.72665	0.00639802	0.150735	UP	Tiam1	2.19395
Alcam	104.193	0.85511	0.313765	2.72532	0.00642392	0.150735	UP	Alcam	2.1922
Tomm22	164.378	0.429607	0.157654	2.725	0.00643013	0.150735	UP	Tomm22	2.19178
Gpr55	33.9011	0.9401	0.345012	2.72483	0.00643348	0.150735	UP	Gpr55	2.19155
Mfhas1	322.932	-0.424654	0.155893	-2.72401	0.00644948	0.150735	DOWN	Mfhas1	2.19048
Sntb2	81.4295	0.694151	0.254863	2.72363	0.00645692	0.150735	UP	Sntb2	2.18997
Zfp292	1884.29	-0.213091	0.0782459	-2.72335	0.00646244	0.150735	DOWN	Zfp292	2.1896
Smek1	1019.55	-0.201814	0.0741182	-2.72287	0.00647183	0.150735	DOWN	Smek1	2.18897
Fbxo30	30.7734	-1.12422	0.413038	-2.72182	0.00649232	0.150903	DOWN	Fbxo30	2.1876
Tcf7l2	15.153	-1.48616	0.546424	-2.7198	0.00653217	0.151516	DOWN	Tcf7l2	2.18494
Prkd3	334.388	-0.460941	0.169527	-2.71898	0.00654842	0.151516	DOWN	Prkd3	2.18386
Csgalnact2	102.111	-0.571162	0.210105	-2.71846	0.00655868	0.151516	DOWN	Csgalnact2	2.18318
Tmem8	102.204	0.58897	0.216744	2.71735	0.00658062	0.151715	UP	Tmem8	2.18173
Pitpnc1	1050.55	-0.276207	0.101779	-2.7138	0.00665164	0.153042	DOWN	Pitpnc1	2.17707
Naprt1	7.62481	2.17452	0.80228	2.71042	0.00671976	0.154297	UP	Naprt1	2.17265
Prkar2a	74.3882	0.659119	0.243267	2.70944	0.00673963	0.154332	UP	Prkar2a	2.17136
Flywch2	2.14407	4.37083	1.61344	2.70901	0.00674845	0.154332	UP	Flywch2	2.1708
B4galnt4	22.9685	1.30883	0.483273	2.70826	0.00676366	0.154369	UP	B4galnt4	2.16982
Oas2	61.2044	-0.799145	0.2953	-2.70621	0.00680556	0.154819	DOWN	Oas2	2.16714
Prrt1	41.7173	0.991224	0.366311	2.70597	0.00681062	0.154819	UP	Prrt1	2.16681
Tpra1	128.124	0.456977	0.168991	2.70415	0.00684802	0.155359	UP	Tpra1	2.16443
Noxa1	16.5524	1.7002	0.630118	2.69822	0.00697106	0.157835	UP	Noxa1	2.1567
Prkx	233.298	-0.377657	0.14023	-2.69312	0.00707864	0.159952	DOWN	Prkx	2.15005
Ar	44.4748	0.884755	0.328943	2.68969	0.00715187	0.160437	UP	Ar	2.14558
Ciita	15.6827	2.27528	0.84622	2.68876	0.00717189	0.160437	UP	Ciita	2.14437
Sla	1134.37	0.235637	0.0876405	2.68868	0.00717355	0.160437	UP	Sla	2.14427
Crybg3	29.6031	1.38341	0.514562	2.68853	0.0071768	0.160437	UP	Crybg3	2.14407
Fbxl19	63.9603	0.660413	0.245644	2.6885	0.00717746	0.160437	UP	Fbxl19	2.14403
Rcn1	434.269	-0.304398	0.113237	-2.68816	0.00718479	0.160437	DOWN	Rcn1	2.14359
Zyg11b	673.267	-0.299989	0.111745	-2.68458	0.00726211	0.161383	DOWN	Zyg11b	2.13894
Gpr115	2.34398	-4.8467	1.80556	-2.68433	0.00726763	0.161383	DOWN	Gpr115	2.13861
Snx11	155.261	0.44235	0.164796	2.68423	0.00726975	0.161383	UP	Snx11	2.13848
Gramd4	896.082	-0.228192	0.0850389	-2.68339	0.0072881	0.161475	DOWN	Gramd4	2.13739
Brd7	569.547	-0.255454	0.0952659	-2.68149	0.00732955	0.161873	DOWN	Brd7	2.13492
Ankrd44	2166.4	-0.187225	0.0698271	-2.68126	0.00733457	0.161873	NOT	Ankrd44	2.13463
Kctd12b	22.0515	-1.18869	0.443814	-2.67836	0.00739839	0.162965	DOWN	Kctd12b	2.13086
Ftsjd2	684.829	0.23861	0.0891418	2.67675	0.00743411	0.163421	UP	Ftsjd2	2.12877
Lass6	153.148	-0.471751	0.176281	-2.67613	0.00744784	0.163421	DOWN	Lass6	2.12797
Cbl	1537.93	-0.184112	0.0688937	-2.67241	0.00753081	0.164678	NOT	Cbl	2.12316
Elk4	2018.56	-0.204754	0.0766218	-2.67226	0.00753412	0.164678	DOWN	Elk4	2.12297
Epc2	422.887	-0.267143	0.100001	-2.6714	0.00755361	0.164788	DOWN	Epc2	2.12185
Memo1	115.635	-0.505191	0.189188	-2.67031	0.00757812	0.165006	DOWN	Memo1	2.12044
Itsn2	1766.64	-0.148882	0.0558412	-2.66616	0.00767222	0.166735	NOT	Itsn2	2.11508
Irf8	162.384	0.547129	0.205431	2.66332	0.00773732	0.167556	UP	Irf8	2.11141
Kras	525.27	-0.326012	0.122412	-2.66323	0.0077395	0.167556	DOWN	Kras	2.11129
Spry1	135.493	0.52671	0.197954	2.66078	0.0077961	0.168461	UP	Spry1	2.10812
Efhd2	314.05	0.301687	0.113484	2.65841	0.00785102	0.168834	UP	Efhd2	2.10507
Aven	250.462	-0.348881	0.131246	-2.65821	0.0078557	0.168834	DOWN	Aven	2.10482
Gpi1	1139.08	0.200474	0.0754195	2.65811	0.00785793	0.168834	UP	Gpi1	2.10469
N4bp2	555.171	-0.280403	0.105653	-2.654	0.00795432	0.170583	DOWN	N4bp2	2.0994
Tubb2b	11.1017	-1.7587	0.663628	-2.65012	0.00804624	0.172229	DOWN	Tubb2b	2.09441
Aup1	499.438	0.251351	0.0950585	2.64418	0.00818896	0.174678	UP	Aup1	2.08677
Frmd6	323.507	-0.360295	0.136265	-2.64408	0.00819138	0.174678	DOWN	Frmd6	2.08664
Ehd1	118.523	0.497546	0.188266	2.64278	0.00822289	0.175021	UP	Ehd1	2.08498
Klf6	674.813	-0.295528	0.11194	-2.64005	0.00828931	0.175304	DOWN	Klf6	2.08148
Znrf1	715.199	0.289116	0.109516	2.63995	0.0082918	0.175304	UP	Znrf1	2.08135
Ppia	1721.43	-0.170894	0.0647374	-2.63981	0.00829524	0.175304	NOT	Ppia	2.08117
Icam1	187.921	0.381919	0.144695	2.63947	0.00830357	0.175304	UP	Icam1	2.08074
Wdr13	166.224	0.48876	0.185202	2.63907	0.0083133	0.175304	UP	Wdr13	2.08023
Med13l	1208.99	-0.198642	0.0753118	-2.6376	0.00834944	0.17574	NOT	Med13l	2.07834
Gapdh	767.652	0.269419	0.102226	2.63553	0.00840059	0.176118	UP	Gapdh	2.07569
Dym	150.652	-0.407104	0.154529	-2.63448	0.00842659	0.176118	DOWN	Dym	2.07435
Actn1	1343.47	-0.288734	0.109602	-2.63438	0.00842905	0.176118	DOWN	Actn1	2.07422
Hmgcr	436.18	-0.266406	0.101127	-2.63437	0.00842937	0.176118	DOWN	Hmgcr	2.0742
Nudt13	32.6958	0.943151	0.35822	2.63288	0.0084663	0.176565	UP	Nudt13	2.07231
Atrnl1	39.0579	-0.807548	0.306817	-2.63201	0.00848804	0.176694	DOWN	Atrnl1	2.07119
Chd9	823.988	0.219913	0.0836194	2.62993	0.00854024	0.177456	UP	Chd9	2.06853
Snap23	195.519	-0.38226	0.14554	-2.62649	0.00862705	0.178707	DOWN	Snap23	2.06414
Il3ra	26.5439	1.02439	0.390049	2.6263	0.00863189	0.178707	UP	Il3ra	2.06389
Aplp1	36.4262	1.15645	0.440504	2.62529	0.00865755	0.178912	UP	Aplp1	2.0626
Kcna2	17.1756	-1.69128	0.645221	-2.62124	0.00876098	0.180709	DOWN	Kcna2	2.05745
Dnahc8	1917.06	-0.218377	0.0833296	-2.62065	0.00877631	0.180709	DOWN	Dnahc8	2.05669
Zbtb44	611.123	-0.228726	0.0873037	-2.61989	0.00879586	0.180784	DOWN	Zbtb44	2.05572
Cdkal1	242.388	-0.396067	0.151371	-2.61654	0.0088827	0.182017	DOWN	Cdkal1	2.05145
Hist1h3b	19.1232	2.10384	0.804116	2.61634	0.00888786	0.182017	UP	Hist1h3b	2.0512
Cnrip1	19.6622	1.18916	0.455045	2.61329	0.00896757	0.183319	UP	Cnrip1	2.04733
Foxp1	2720.47	-0.21579	0.0825977	-2.61255	0.00898703	0.183387	DOWN	Foxp1	2.04638
Lrrc16a	13.4393	1.51734	0.580976	2.61172	0.00900892	0.183413	UP	Lrrc16a	2.04533
Cd28	1283.42	-0.194839	0.0746238	-2.61095	0.00902918	0.183413	NOT	Cd28	2.04435
H2-Eb2	2.30732	4.46982	1.71214	2.61066	0.00903671	0.183413	UP	H2-Eb2	2.04399
Krt17	2.15291	4.36459	1.67319	2.60854	0.00909293	0.183945	UP	Krt17	2.0413
Marcksl1	82.591	0.629127	0.241193	2.60839	0.0090968	0.183945	UP	Marcksl1	2.04111
Slc29a1	192.259	0.403122	0.154609	2.60737	0.00912417	0.183945	UP	Slc29a1	2.03981
Pcyt1b	19.2839	1.43244	0.549411	2.60724	0.00912766	0.183945	UP	Pcyt1b	2.03964
Osgin1	117.677	-0.482198	0.185036	-2.60598	0.0091613	0.184226	DOWN	Osgin1	2.03804
Tnfrsf8	72.4981	1.05616	0.405359	2.6055	0.00917402	0.184226	UP	Tnfrsf8	2.03744
Zc3h7b	299.062	0.304883	0.117111	2.60336	0.00923147	0.184857	UP	Zc3h7b	2.03473
Ccdc28b	45.1091	0.913519	0.350932	2.60312	0.00923797	0.184857	UP	Ccdc28b	2.03442
Ttc21b	66.9501	0.658687	0.253185	2.6016	0.00927895	0.185351	UP	Ttc21b	2.0325
Rnf122	54.9869	0.779761	0.299891	2.60015	0.00931834	0.185811	UP	Rnf122	2.03066
Snx18	343.141	-0.307032	0.118174	-2.59813	0.00937332	0.186069	DOWN	Snx18	2.02811
Tubb2a	40.0008	-0.869151	0.334547	-2.59799	0.00937711	0.186069	DOWN	Tubb2a	2.02793
Tigit	121.925	1.35596	0.521952	2.59787	0.00938038	0.186069	UP	Tigit	2.02778
Mrps6	119.135	0.565277	0.217783	2.5956	0.00944263	0.186819	UP	Mrps6	2.02491
Znrf2	883.365	-0.270948	0.1044	-2.59529	0.00945108	0.186819	DOWN	Znrf2	2.02452
Vars	726.884	0.232381	0.0895953	2.59367	0.00949564	0.187374	UP	Vars	2.02248
Tyk2	392.019	0.315264	0.121716	2.59017	0.00959295	0.1884	UP	Tyk2	2.01805
Sema6c	6.64801	2.64931	1.02296	2.58984	0.00960209	0.1884	UP	Sema6c	2.01763
Fam129a	596.321	0.388725	0.150125	2.58933	0.00961615	0.1884	UP	Fam129a	2.017
Vdr	4.48669	3.27478	1.26525	2.58824	0.00964675	0.1884	UP	Vdr	2.01562
Idi1	119.736	-0.576286	0.222671	-2.58806	0.00965193	0.1884	DOWN	Idi1	2.01539
Ell2	38.3789	1.00101	0.386839	2.58766	0.00966308	0.1884	UP	Ell2	2.01488
Nck2	244.311	-0.376248	0.145402	-2.58764	0.00966365	0.1884	DOWN	Nck2	2.01486
Kdsr	206.195	-0.368721	0.142531	-2.58696	0.00968267	0.188447	DOWN	Kdsr	2.014
Tax1bp1	1404.68	-0.178195	0.0689303	-2.58515	0.00973368	0.189116	NOT	Tax1bp1	2.01172
Gpr35	4.29659	3.21794	1.24541	2.58384	0.00977066	0.189171	UP	Gpr35	2.01008
Chordc1	358.744	-0.363655	0.140776	-2.58321	0.0097885	0.189171	DOWN	Chordc1	2.00928
Alad	40.6755	0.880283	0.340837	2.58271	0.00980284	0.189171	UP	Alad	2.00865
Cysltr2	18.562	1.4764	0.57169	2.58252	0.00980824	0.189171	UP	Cysltr2	2.00841
Rps27a	1478.4	-0.177657	0.0688029	-2.58211	0.0098197	0.189171	NOT	Rps27a	2.0079
Bivm	46.7262	0.915259	0.354908	2.57886	0.00991266	0.190638	UP	Bivm	2.00381
Cd74	257.09	1.57067	0.609354	2.5776	0.0099489	0.191012	UP	Cd74	2.00222
Ube3a	780.751	-0.204809	0.0794832	-2.57675	0.0099733	0.191158	DOWN	Ube3a	2.00116
Hhex	2.83014	4.75859	1.84806	2.57492	0.0100265	0.191853	NOT	Hhex	1.99885
Ift122	11.5266	1.81572	0.70558	2.57337	0.0100714	0.192389	NOT	Ift122	1.99691
Itih5	550.763	-0.415619	0.161554	-2.57263	0.0100928	0.192475	NOT	Itih5	1.99599
Thop1	50.0737	0.756351	0.294162	2.57121	0.0101344	0.192903	NOT	Thop1	1.9942
Ece1	285.421	0.338195	0.131557	2.5707	0.0101492	0.192903	NOT	Ece1	1.99357
Zfp329	300.424	-0.33903	0.131964	-2.56912	0.0101958	0.193416	NOT	Zfp329	1.99158
Cmah	1288.7	-0.249826	0.0972701	-2.56838	0.0102176	0.193416	NOT	Cmah	1.99065
Srebf2	1088.34	-0.235278	0.0916174	-2.56805	0.0102273	0.193416	NOT	Srebf2	1.99024
Bbs7	2.80196	-4.31894	1.68256	-2.56689	0.0102616	0.193743	NOT	Bbs7	1.98879
Rbl2	1129.45	0.257601	0.100531	2.5624	0.0103951	0.195937	NOT	Rbl2	1.98317
Nfkb2	473.937	0.345938	0.135065	2.56127	0.0104291	0.196254	NOT	Nfkb2	1.98175
Cd22	42.9231	2.11622	0.826528	2.56037	0.0104561	0.196335	NOT	Cd22	1.98063
Snrnp48	265.061	-0.317389	0.124018	-2.55922	0.0104908	0.196335	NOT	Snrnp48	1.97919
Acss2	179.381	-0.446149	0.174356	-2.55884	0.0105023	0.196335	NOT	Acss2	1.97872
Fam105a	417.24	-0.286015	0.111776	-2.55883	0.0105025	0.196335	NOT	Fam105a	1.97871
Sept8	40.0343	0.815557	0.318931	2.55716	0.0105531	0.196939	NOT	Sept8	1.97662
Ifi30	42.2495	0.758016	0.296492	2.55662	0.0105695	0.196939	NOT	Ifi30	1.97595
Foxn3	1063.2	-0.271654	0.106395	-2.55326	0.010672	0.198523	NOT	Foxn3	1.97175
Prkca	1413.85	0.211035	0.0827335	2.55078	0.0107483	0.199616	NOT	Prkca	1.96866
Rab1	305.608	-0.355208	0.139552	-2.54534	0.0109173	0.202423	NOT	Rab1	1.96189
Maf	686.542	0.857337	0.337051	2.54364	0.0109703	0.202637	NOT	Maf	1.95978
Brap	493.216	-0.254888	0.100218	-2.54332	0.0109804	0.202637	NOT	Brap	1.95938
Rps3a	3049.55	-0.164642	0.0647491	-2.54276	0.0109979	0.202637	NOT	Rps3a	1.95869
Fhad1	5.06095	2.78988	1.09721	2.5427	0.0110001	0.202637	NOT	Fhad1	1.9586
Slc9a9	285.321	0.308305	0.121356	2.54049	0.0110698	0.20359	NOT	Slc9a9	1.95586
Taf1b	196.731	0.35773	0.140887	2.53913	0.0111128	0.204052	NOT	Taf1b	1.95418
Szt2	614.259	0.220877	0.0871021	2.53584	0.0112179	0.205392	NOT	Szt2	1.95009
Trpm7	937.793	-0.195809	0.0772204	-2.53571	0.0112219	0.205392	NOT	Trpm7	1.94993
Pafah1b1	1050.83	-0.214508	0.0846269	-2.53475	0.0112527	0.205624	NOT	Pafah1b1	1.94874
Erh	95.0741	-0.479232	0.189129	-2.53389	0.0112804	0.2058	NOT	Erh	1.94767
Sfmbt2	120.191	-0.53034	0.209574	-2.53056	0.0113881	0.206973	NOT	Sfmbt2	1.94355
Dph5	236.189	-0.358478	0.141669	-2.53038	0.0113938	0.206973	NOT	Dph5	1.94333
B4galt4	16.9054	1.43126	0.565743	2.52988	0.0114101	0.206973	NOT	B4galt4	1.94271
Pik3ap1	20.6315	1.49574	0.591329	2.52946	0.0114239	0.206973	NOT	Pik3ap1	1.94219
Dusp4	232.79	0.486957	0.192542	2.52909	0.0114358	0.206973	NOT	Dusp4	1.94173
Atp2b2	3.27653	4.18195	1.65425	2.528	0.0114714	0.207288	NOT	Atp2b2	1.94038
Aldoa	689.738	0.238125	0.0942187	2.52736	0.0114924	0.207337	NOT	Aldoa	1.93959
Plod2	13.3201	1.53952	0.610065	2.52353	0.0116183	0.209053	NOT	Plod2	1.93486
Nucb1	579.576	0.252581	0.100098	2.52335	0.0116243	0.209053	NOT	Nucb1	1.93463
Cd80	11.5955	-1.62757	0.645538	-2.52126	0.0116935	0.209966	NOT	Cd80	1.93205
Kcnk6	34.357	0.907982	0.361027	2.51499	0.0119034	0.212972	NOT	Kcnk6	1.92433
Fam84b	91.66	-0.650993	0.258848	-2.51496	0.0119045	0.212972	NOT	Fam84b	1.92429
Fntb	135.994	-0.44035	0.175118	-2.51459	0.0119171	0.212972	NOT	Fntb	1.92383
Dennd5a	445.844	0.296788	0.118059	2.51389	0.0119406	0.213005	NOT	Dennd5a	1.92297
Sacs	1092.76	-0.207128	0.0824561	-2.51198	0.0120057	0.213005	NOT	Sacs	1.92061
H2-Ab1	45.8127	2.5268	1.00602	2.51169	0.0120156	0.213005	NOT	H2-Ab1	1.92025
Itch	707.524	-0.204877	0.0815853	-2.5112	0.0120323	0.213005	NOT	Itch	1.91965
Atad2	396.31	0.287896	0.114652	2.51104	0.0120375	0.213005	NOT	Atad2	1.91946
Impg2	25.8877	-1.03451	0.412069	-2.51052	0.0120553	0.213005	NOT	Impg2	1.91882
Adck3	68.4804	0.648584	0.258387	2.51012	0.012069	0.213005	NOT	Adck3	1.91833
Cr2	21.6331	4.47146	1.78165	2.50972	0.0120826	0.213005	NOT	Cr2	1.91784
Nf2	399.155	0.254777	0.101543	2.50905	0.0121058	0.213005	NOT	Nf2	1.91701
Kcnj10	6.01668	-2.39147	0.953144	-2.50903	0.0121064	0.213005	NOT	Kcnj10	1.91699
Tacc3	44.7642	0.820119	0.326949	2.5084	0.0121279	0.213054	NOT	Tacc3	1.91621
Ccrl2	8.83859	1.85252	0.739478	2.50517	0.0122394	0.214242	NOT	Ccrl2	1.91224
Alox8	17.2887	1.62249	0.64767	2.50511	0.0122412	0.214242	NOT	Alox8	1.91218
Cldn25	166.635	0.48875	0.195126	2.5048	0.0122521	0.214242	NOT	Cldn25	1.91179
Atp6v0d2	7.77316	-2.10972	0.842868	-2.50302	0.0123137	0.214989	NOT	Atp6v0d2	1.90961
Tcf20	2947.09	-0.151066	0.0604094	-2.5007	0.0123949	0.215964	NOT	Tcf20	1.90676
Stk38	1421.15	-0.235394	0.0941449	-2.50034	0.0124076	0.215964	NOT	Stk38	1.90631
Arl3	26.6018	1.05948	0.424622	2.49511	0.0125917	0.218569	NOT	Arl3	1.89992
Rhox8	70.1743	-0.816226	0.327145	-2.495	0.0125957	0.218569	NOT	Rhox8	1.89978
Mta3	450.224	0.247482	0.0992276	2.49408	0.0126282	0.2188	NOT	Mta3	1.89866
Tra2b	1011.18	-0.214185	0.0859378	-2.49232	0.0126912	0.219555	NOT	Tra2b	1.8965
Zfp758	167.074	-0.383448	0.153951	-2.49071	0.0127488	0.220218	NOT	Zfp758	1.89453
Cggbp1	481.023	-0.273823	0.110006	-2.48915	0.0128048	0.220849	NOT	Cggbp1	1.89263
Sh2b1	367.469	0.303261	0.121871	2.48837	0.0128329	0.220998	NOT	Sh2b1	1.89168
Pnn	1269.94	-0.199506	0.0802147	-2.48715	0.0128773	0.22123	NOT	Pnn	1.89018
Mapre2	235.991	0.359828	0.144727	2.48625	0.0129098	0.22123	NOT	Mapre2	1.88908
Ryk	15.5533	1.69948	0.683582	2.48613	0.0129139	0.22123	NOT	Ryk	1.88894
Lxn	35.3373	0.856648	0.344659	2.48549	0.0129373	0.22123	NOT	Lxn	1.88816
Zdhhc20	965.435	-0.176432	0.0709898	-2.48531	0.0129437	0.22123	NOT	Zdhhc20	1.88794
Usp36	460.55	-0.234074	0.0942289	-2.4841	0.0129881	0.221656	NOT	Usp36	1.88645
Fmnl3	418.098	0.280774	0.113105	2.48242	0.0130492	0.222276	NOT	Fmnl3	1.88442
Sar1a	287.925	-0.302392	0.121832	-2.48203	0.0130636	0.222276	NOT	Sar1a	1.88394
Kynu	2.3905	4.52121	1.8225	2.48078	0.0131096	0.222725	NOT	Kynu	1.88241
Vps54	1256.16	0.228	0.0920097	2.478	0.0132122	0.223823	NOT	Vps54	1.87902
Scmh1	95.9384	-0.533154	0.215158	-2.47796	0.0132135	0.223823	NOT	Scmh1	1.87898
Spock2	151.729	0.606163	0.244793	2.47622	0.013278	0.224543	NOT	Spock2	1.87687
Cacna1a	61.1451	0.681974	0.275516	2.47526	0.0133138	0.224543	NOT	Cacna1a	1.8757
Lass4	276.377	0.389813	0.157486	2.47522	0.0133153	0.224543	NOT	Lass4	1.87565
Ubash3a	750.614	0.190456	0.076995	2.47361	0.0133756	0.22466	NOT	Ubash3a	1.87369
Myo1d	13.6446	1.98501	0.802523	2.47347	0.013381	0.22466	NOT	Myo1d	1.87351
Kif26b	2.89247	4.02493	1.62725	2.47345	0.0133816	0.22466	NOT	Kif26b	1.87349
Slamf1	435.004	0.254181	0.102834	2.47177	0.0134447	0.224979	NOT	Slamf1	1.87145
Armc5	133.18	0.444209	0.179735	2.47147	0.0134559	0.224979	NOT	Armc5	1.87109
Tjp2	88.4405	0.908477	0.367602	2.47136	0.0134599	0.224979	NOT	Tjp2	1.87096
Ccnd1	2.29278	4.47345	1.81123	2.46984	0.0135173	0.225156	NOT	Ccnd1	1.86911
Ang	3.51515	3.56677	1.44426	2.46962	0.0135258	0.225156	NOT	Ang	1.86884
Slc9a7	94.3808	0.70203	0.284279	2.46951	0.01353	0.225156	NOT	Slc9a7	1.8687
Fgfr1op	119.716	0.508191	0.205903	2.46811	0.0135829	0.225522	NOT	Fgfr1op	1.86701
Il4	1.98707	4.2573	1.72511	2.46784	0.0135932	0.225522	NOT	Il4	1.86668
Slc39a4	31.5613	0.986293	0.399815	2.46688	0.0136298	0.225522	NOT	Slc39a4	1.86551
Terf1	151.305	-0.408602	0.165638	-2.46684	0.0136313	0.225522	NOT	Terf1	1.86546
Asah2	60.9941	0.660197	0.267844	2.46486	0.0137067	0.226439	NOT	Asah2	1.86307
Foxk1	1014.74	-0.246884	0.100203	-2.46385	0.0137455	0.226752	NOT	Foxk1	1.86184
Chd2	3266.01	-0.157454	0.0639231	-2.46318	0.0137712	0.226845	NOT	Chd2	1.86103
Cul7	106.865	0.500073	0.203085	2.46239	0.0138015	0.227015	NOT	Cul7	1.86007
Lrrc1	85.6136	-0.529807	0.215874	-2.45424	0.0141183	0.231778	NOT	Lrrc1	1.85022
Wdr19	23.3109	1.1345	0.462336	2.45384	0.0141341	0.231778	NOT	Wdr19	1.84973
Cenpe	64.862	0.735243	0.299713	2.45315	0.0141609	0.231778	NOT	Cenpe	1.84891
Stim2	581.81	-0.215801	0.0879854	-2.45269	0.0141794	0.231778	NOT	Stim2	1.84834
Ttc13	603.509	-0.275598	0.112391	-2.45215	0.0142005	0.231778	NOT	Ttc13	1.8477
Trip11	1369.33	-0.168169	0.0685894	-2.45182	0.0142134	0.231778	NOT	Trip11	1.8473
Eri1	377.821	-0.283093	0.11551	-2.45082	0.0142531	0.232092	NOT	Eri1	1.84609
Hars	224.019	-0.390615	0.159463	-2.44956	0.0143032	0.232575	NOT	Hars	1.84457
Map4k4	1613.97	-0.209847	0.0857197	-2.44806	0.0143627	0.23321	NOT	Map4k4	1.84276
Nmral1	18.1878	1.26091	0.515835	2.44441	0.0145089	0.234967	NOT	Nmral1	1.83837
Myh9	18459.4	0.130395	0.0533459	2.44433	0.0145123	0.234967	NOT	Myh9	1.83826
Crlf2	87.523	0.647053	0.264922	2.44243	0.014589	0.235593	NOT	Crlf2	1.83598
Rnpep	151.017	0.415147	0.169979	2.44234	0.0145924	0.235593	NOT	Rnpep	1.83587
Banp	289.887	-0.346602	0.141979	-2.44121	0.0146379	0.235993	NOT	Banp	1.83452
Afap1	197.717	-0.404532	0.165756	-2.44053	0.0146659	0.236084	NOT	Afap1	1.83369
Stra6	35.1055	-0.865266	0.35461	-2.44005	0.0146851	0.236084	NOT	Stra6	1.83312
Cobll1	72.5572	1.04877	0.431026	2.43321	0.0149658	0.240256	NOT	Cobll1	1.8249
Tmcc2	1.85432	4.15706	1.70947	2.43179	0.0150244	0.240739	NOT	Tmcc2	1.8232
Rab43	249.952	0.32295	0.132822	2.43146	0.0150382	0.240739	NOT	Rab43	1.8228
Dusp6	122.238	0.454291	0.187217	2.42655	0.015243	0.24353	NOT	Dusp6	1.81693
Kif5c	74.0787	0.634487	0.261545	2.42592	0.0152698	0.24353	NOT	Kif5c	1.81617
Oasl1	35.5982	-0.794372	0.327502	-2.42555	0.0152852	0.24353	NOT	Oasl1	1.81573
Tnfsf10	365.198	0.371005	0.153009	2.42472	0.0153202	0.24353	NOT	Tnfsf10	1.81474
H2-Aa	28.413	2.69176	1.11021	2.42455	0.0153276	0.24353	NOT	H2-Aa	1.81453
Disp1	255.725	-0.345927	0.142696	-2.42422	0.0153412	0.24353	NOT	Disp1	1.81414
Fyn	2184.81	0.16193	0.0668562	2.42207	0.0154323	0.243811	NOT	Fyn	1.81157
Fuk	57.2553	0.630376	0.26027	2.42201	0.0154351	0.243811	NOT	Fuk	1.81149
Rgag4	9.50469	1.98286	0.819088	2.42082	0.0154857	0.243811	NOT	Rgag4	1.81007
Lmtk3	10.8806	1.65448	0.683444	2.4208	0.0154863	0.243811	NOT	Lmtk3	1.81005
Zmiz2	1185.14	0.177434	0.0732983	2.42071	0.0154902	0.243811	NOT	Zmiz2	1.80994
Rictor	852.87	-0.195353	0.0807124	-2.42036	0.0155051	0.243811	NOT	Rictor	1.80952
Wbp1	52.2941	0.67123	0.277337	2.42027	0.015509	0.243811	NOT	Wbp1	1.80942
D1Ertd622e	81.702	-0.616653	0.255204	-2.41632	0.0156784	0.245963	NOT	D1Ertd622e	1.8047
Timp2	219.573	0.400056	0.165612	2.41562	0.0157084	0.245963	NOT	Timp2	1.80387
Ift80	3540.66	-0.159797	0.0661531	-2.41557	0.0157108	0.245963	NOT	Ift80	1.8038
Tnfaip8	422.132	0.265022	0.109825	2.41313	0.0158163	0.247274	NOT	Tnfaip8	1.80089
C1qbp	184.963	0.363559	0.150777	2.41124	0.0158985	0.248218	NOT	C1qbp	1.79864
Irf6	104.667	-0.514127	0.213357	-2.4097	0.0159656	0.248924	NOT	Irf6	1.79681
Ntrk2	2.1017	-4.65779	1.93535	-2.40669	0.0160979	0.250643	NOT	Ntrk2	1.79323
Tmub2	91.4492	0.544543	0.226462	2.40457	0.0161917	0.251757	NOT	Tmub2	1.79071
Pla2g2d	2.49636	-4.12395	1.71586	-2.40342	0.0162424	0.2522	NOT	Pla2g2d	1.78935
Mpp5	211.615	-0.358393	0.149151	-2.40288	0.0162663	0.252228	NOT	Mpp5	1.78871
Ap3s1	77.0289	-0.608149	0.25316	-2.40223	0.0162953	0.252333	NOT	Ap3s1	1.78794
Arid3a	104.523	0.505346	0.210498	2.40072	0.0163629	0.252528	NOT	Arid3a	1.78614
Ccs	124.592	-0.477039	0.198751	-2.40018	0.0163871	0.252528	NOT	Ccs	1.7855
Spata13	1208.12	0.159358	0.0663982	2.40003	0.0163938	0.252528	NOT	Spata13	1.78532
Rps16	1783.06	-0.134525	0.0560537	-2.39993	0.016398	0.252528	NOT	Rps16	1.78521
Faim3	19.3935	1.87813	0.782739	2.39943	0.0164206	0.252528	NOT	Faim3	1.78461
Tbx2	3.74489	3.08742	1.28698	2.39897	0.0164412	0.252528	NOT	Tbx2	1.78407
Siva1	30.0295	0.889854	0.371129	2.39769	0.0164987	0.252768	NOT	Siva1	1.78255
Fubp1	1329.44	-0.161568	0.0673864	-2.39763	0.0165013	0.252768	NOT	Fubp1	1.78248
Nek6	4.48797	2.50729	1.04607	2.39686	0.0165361	0.25296	NOT	Nek6	1.78157
Il15	2.1714	4.39536	1.83556	2.39456	0.0166405	0.254215	NOT	Il15	1.77883
Aldh3a2	182.527	0.366582	0.153127	2.39397	0.0166671	0.254275	NOT	Aldh3a2	1.77814
Gch1	38.4127	0.8676	0.362484	2.39349	0.0166891	0.254275	NOT	Gch1	1.77757
Cdkn1b	1081.76	-0.190343	0.0796403	-2.39004	0.0168466	0.256331	NOT	Cdkn1b	1.77349
Tlr7	185.504	-0.420564	0.176006	-2.38949	0.0168719	0.256372	NOT	Tlr7	1.77284
Mbd6	545.501	0.224235	0.0939567	2.38657	0.0170062	0.258067	NOT	Mbd6	1.76939
Hsdl2	132.27	-0.528754	0.221716	-2.38482	0.0170875	0.258955	NOT	Hsdl2	1.76732
Srrm2	9858.01	0.102758	0.0431281	2.38263	0.0171893	0.259806	NOT	Srrm2	1.76474
Cd2ap	647.375	-0.204958	0.0860219	-2.38263	0.0171893	0.259806	NOT	Cd2ap	1.76474
Hdac4	381.794	0.287694	0.120869	2.38022	0.0173023	0.261126	NOT	Hdac4	1.7619
Sytl2	349.969	-0.368594	0.154885	-2.37979	0.0173226	0.261126	NOT	Sytl2	1.76139
Elfn2	1.94858	-4.55699	1.91561	-2.37887	0.0173657	0.261319	NOT	Elfn2	1.76031
Mgmt	10.2184	2.05686	0.864757	2.37854	0.0173814	0.261319	NOT	Mgmt	1.75991
Cs	514.171	0.261361	0.109958	2.37691	0.0174584	0.262107	NOT	Cs	1.758
Inppl1	79.4915	0.732449	0.308211	2.37645	0.0174799	0.262107	NOT	Inppl1	1.75746
Ndufb5	113.472	-0.4517	0.190301	-2.3736	0.0176155	0.263695	NOT	Ndufb5	1.75411
BC007180	2.58176	4.62029	1.94682	2.37325	0.0176322	0.263695	NOT	BC007180	1.75369
Zfp251	136.703	0.46275	0.195147	2.37129	0.0177264	0.264287	NOT	Zfp251	1.75138
Dhx40	291.507	-0.349901	0.147571	-2.37106	0.017737	0.264287	NOT	Dhx40	1.75112
Zfp109	30.7671	1.00182	0.422585	2.3707	0.0177544	0.264287	NOT	Zfp109	1.75069
Otub2	3.74205	3.05834	1.29018	2.37048	0.0177648	0.264287	NOT	Otub2	1.75044
Bcl10	180.523	-0.49025	0.207048	-2.36781	0.0178938	0.265858	NOT	Bcl10	1.7473
Lrfn4	1.88934	4.21859	1.78444	2.3641	0.0180738	0.267893	NOT	Lrfn4	1.74295
Polr2k	31.05	-0.96071	0.406389	-2.36402	0.018078	0.267893	NOT	Polr2k	1.74285
Nanos1	23.0867	1.00893	0.426981	2.36295	0.0181302	0.268302	NOT	Nanos1	1.7416
Trim25	612.557	-0.264773	0.112111	-2.36169	0.0181916	0.268302	NOT	Trim25	1.74013
Casp3	99.0338	0.578011	0.244754	2.3616	0.0181964	0.268302	NOT	Casp3	1.74002
Ascc2	345.741	0.252794	0.107047	2.36152	0.0182	0.268302	NOT	Ascc2	1.73993
Rreb1	608.063	-0.280884	0.119113	-2.35813	0.0183673	0.270415	NOT	Rreb1	1.73596
Arhgef3	1265.45	0.215364	0.0913467	2.35765	0.0183909	0.270415	NOT	Arhgef3	1.7354
Sp3	1053.79	-0.19608	0.0832512	-2.35529	0.0185084	0.271326	NOT	Sp3	1.73263
Anp32a	1350.01	-0.191886	0.0814897	-2.35473	0.0185364	0.271326	NOT	Anp32a	1.73198
Setbp1	136.854	0.464051	0.197081	2.35462	0.0185415	0.271326	NOT	Setbp1	1.73186
Tenc1	6.66694	2.34413	0.9956	2.35449	0.0185483	0.271326	NOT	Tenc1	1.73169
Cyld	1202.86	-0.18011	0.0765318	-2.3534	0.0186024	0.271591	NOT	Cyld	1.73043
Clcnkb	2.35859	-4.02896	1.71214	-2.35317	0.0186142	0.271591	NOT	Clcnkb	1.73016
Tmem57	190.778	-0.383499	0.163035	-2.35225	0.01866	0.271864	NOT	Tmem57	1.72909
Ppp1r3b	39.0303	-0.775701	0.329827	-2.35184	0.0186808	0.271864	NOT	Ppp1r3b	1.72861
Nfya	388.92	-0.245613	0.104465	-2.35116	0.0187148	0.272011	NOT	Nfya	1.72781
Ppp2r2a	595.826	-0.235384	0.100195	-2.34925	0.0188111	0.273061	NOT	Ppp2r2a	1.72559
Farsb	178.14	-0.341933	0.145694	-2.34693	0.018929	0.274422	NOT	Farsb	1.72287
Htra2	54.2486	0.66771	0.284596	2.34617	0.0189676	0.274631	NOT	Htra2	1.72199
Ctsb	611.037	0.24958	0.106472	2.34408	0.0190739	0.275263	NOT	Ctsb	1.71956
Lrig1	854.173	0.217376	0.0927341	2.34408	0.0190742	0.275263	NOT	Lrig1	1.71955
Fbxo41	2.17557	4.4014	1.87784	2.34386	0.0190853	0.275263	NOT	Fbxo41	1.7193
Tk1	51.5148	0.697993	0.297853	2.34342	0.0191081	0.275263	NOT	Tk1	1.71878
Ddx10	545.438	-0.206685	0.0882324	-2.34251	0.0191544	0.275581	NOT	Ddx10	1.71773
Eif4g2	4118.27	-0.145301	0.0620426	-2.34195	0.0191831	0.275646	NOT	Eif4g2	1.71708
Usp15	464.3	-0.258825	0.110579	-2.34064	0.019251	0.276271	NOT	Usp15	1.71555
Sqle	111.131	-0.443763	0.189676	-2.33959	0.0193051	0.276358	NOT	Sqle	1.71433
Dpm1	182.669	-0.337406	0.144258	-2.33891	0.01934	0.276358	NOT	Dpm1	1.71354
Pnpla6	207.394	0.326791	0.139732	2.33869	0.0193513	0.276358	NOT	Pnpla6	1.71329
Pdk3	111.526	0.570235	0.243832	2.33864	0.0193543	0.276358	NOT	Pdk3	1.71322
Pgcp	20.0081	1.40965	0.60304	2.33757	0.0194094	0.276797	NOT	Pgcp	1.71199
Rac1	1078.37	-0.163945	0.0701687	-2.33643	0.0194687	0.277295	NOT	Rac1	1.71066
Nsg2	975.81	-0.248631	0.106444	-2.33579	0.0195023	0.277426	NOT	Nsg2	1.70991
Clvs1	1.73403	-4.4422	1.90488	-2.33201	0.0197001	0.27977	NOT	Clvs1	1.70553
Pacsin1	584.047	0.23773	0.101964	2.3315	0.0197268	0.27977	NOT	Pacsin1	1.70494
Plcl1	167.892	0.423132	0.18156	2.33054	0.0197774	0.27977	NOT	Plcl1	1.70383
Abl1	472.08	0.238522	0.102356	2.33031	0.0197897	0.27977	NOT	Abl1	1.70356
Oat	174.879	-0.346447	0.148712	-2.32964	0.0198251	0.27977	NOT	Oat	1.70279
Pigo	110.735	0.476909	0.204755	2.32917	0.01985	0.27977	NOT	Pigo	1.70224
Kidins220	1021.31	-0.17325	0.0743854	-2.32909	0.0198544	0.27977	NOT	Kidins220	1.70214
Acer2	50.0236	0.677185	0.290774	2.32891	0.019864	0.27977	NOT	Acer2	1.70193
Ralb	38.6776	0.718731	0.308716	2.32813	0.0199052	0.280003	NOT	Ralb	1.70103
Serpinc1	20.4937	1.07724	0.462968	2.32681	0.0199756	0.280647	NOT	Serpinc1	1.6995
Ppp1r8	217.042	-0.31542	0.135658	-2.32511	0.0200662	0.281282	NOT	Ppp1r8	1.69753
Akap12	139.824	-0.435109	0.187141	-2.32503	0.0200704	0.281282	NOT	Akap12	1.69744
Hspb6	9.80929	1.67003	0.718977	2.32278	0.020191	0.28244	NOT	Hspb6	1.69484
Lars2	91257.9	-0.180942	0.0779113	-2.3224	0.0202112	0.28244	NOT	Lars2	1.69441
Fam101b	209.729	-0.384139	0.165431	-2.32205	0.0202305	0.28244	NOT	Fam101b	1.69399
Mxd3	6.55467	2.7786	1.197	2.32129	0.0202711	0.28244	NOT	Mxd3	1.69312
Ldha	1018.95	-0.164287	0.0707776	-2.32118	0.0202772	0.28244	NOT	Ldha	1.69299
Chchd1	78.5089	-0.522929	0.225339	-2.32063	0.0203066	0.282502	NOT	Chchd1	1.69236
Rab39b	10.366	2.0012	0.863317	2.31804	0.0204474	0.283548	NOT	Rab39b	1.68936
Clip2	144.347	0.433198	0.186921	2.31755	0.0204738	0.283548	NOT	Clip2	1.6888
Cep290	122.926	0.622718	0.268723	2.31732	0.0204862	0.283548	NOT	Cep290	1.68854
Morc3	642.09	-0.20815	0.0898403	-2.31689	0.0205099	0.283548	NOT	Morc3	1.68804
Ces2c	8.63637	1.91047	0.824587	2.31688	0.0205105	0.283548	NOT	Ces2c	1.68802
Me2	293.794	-0.320265	0.138267	-2.31629	0.0205427	0.283548	NOT	Me2	1.68734
Eml5	228.648	-0.310987	0.134276	-2.31603	0.0205564	0.283548	NOT	Eml5	1.68705
Cit	57.5113	0.788338	0.340557	2.31485	0.0206211	0.283973	NOT	Cit	1.68569
Mrc1	22.5591	-1.15845	0.500768	-2.31334	0.0207037	0.283973	NOT	Mrc1	1.68395
Cyp2d22	22.9358	-0.925467	0.400067	-2.31328	0.0207074	0.283973	NOT	Cyp2d22	1.68387
Hck	4.00016	3.65879	1.58169	2.31322	0.0207107	0.283973	NOT	Hck	1.6838
Fnta	173.033	-0.36231	0.156628	-2.31319	0.0207121	0.283973	NOT	Fnta	1.68378
Iqgap2	742.297	-0.209211	0.0904741	-2.31238	0.0207568	0.284242	NOT	Iqgap2	1.68284
Cad	411.299	0.298488	0.129154	2.31111	0.020827	0.284539	NOT	Cad	1.68137
Zcchc6	1052.4	-0.177916	0.0769842	-2.31108	0.0208285	0.284539	NOT	Zcchc6	1.68134
Fgf16	3.76222	2.90432	1.2575	2.3096	0.0209104	0.284836	NOT	Fgf16	1.67964
Cela1	3.18441	3.34019	1.44637	2.30936	0.0209238	0.284836	NOT	Cela1	1.67936
Gmcl1	166.391	-0.347334	0.150405	-2.30933	0.0209254	0.284836	NOT	Gmcl1	1.67933
Cmtm6	644.773	-0.223829	0.0969462	-2.3088	0.020955	0.284897	NOT	Cmtm6	1.67871
Stx6	292.085	0.286187	0.123992	2.30811	0.0209933	0.285077	NOT	Stx6	1.67792
Cxcr3	77.1118	0.908708	0.393823	2.3074	0.0210324	0.285268	NOT	Cxcr3	1.67711
Ccr7	674.847	-0.256043	0.110995	-2.30681	0.0210656	0.285377	NOT	Ccr7	1.67643
Rab11fip1	494.618	0.233623	0.101368	2.3047	0.0211831	0.286628	NOT	Rab11fip1	1.67401
Ifngr2	205.824	-0.320816	0.139314	-2.30283	0.0212881	0.287706	NOT	Ifngr2	1.67186
Zbtb25	206.461	-0.339673	0.147594	-2.3014	0.0213691	0.288457	NOT	Zbtb25	1.67021
Ddx46	1585.07	-0.151252	0.0657893	-2.29903	0.0215032	0.289924	NOT	Ddx46	1.6675
Plekho1	38.9533	0.825443	0.359272	2.29755	0.0215876	0.290717	NOT	Plekho1	1.6658
RP24-245M20.2	655.753	-0.24736	0.107733	-2.29605	0.0216732	0.291524	NOT	RP24-245M20.2	1.66408
Fam69c	3.88252	3.57723	1.55845	2.29537	0.0217119	0.291699	NOT	Fam69c	1.6633
Inpp5f	738.877	0.190943	0.0832455	2.29373	0.0218061	0.292619	NOT	Inpp5f	1.66142
Gcc2	530.271	-0.230307	0.100455	-2.29265	0.0218681	0.292908	NOT	Gcc2	1.66019
Tshz3	2.0252	4.3116	1.88088	2.29233	0.0218867	0.292908	NOT	Tshz3	1.65982
Kdm2b	650.956	0.284506	0.12413	2.29201	0.021905	0.292908	NOT	Kdm2b	1.65946
Pltp	2.01385	4.29406	1.87435	2.29096	0.0219659	0.293378	NOT	Pltp	1.65825
Pak2	1725.66	-0.203645	0.0889632	-2.2891	0.0220737	0.294048	NOT	Pak2	1.65612
Ostf1	238.397	-0.310799	0.135794	-2.28876	0.0220932	0.294048	NOT	Ostf1	1.65574
Myo1h	78.8053	0.709084	0.309812	2.28875	0.0220937	0.294048	NOT	Myo1h	1.65573
Fut11	57.6359	0.604	0.264146	2.28661	0.0222183	0.295293	NOT	Fut11	1.65329
Myb	327.315	-0.392777	0.171799	-2.28626	0.0222392	0.295293	NOT	Myb	1.65288
Limk2	337.474	0.255749	0.111928	2.28495	0.0223157	0.295963	NOT	Limk2	1.65139
Pira2	2.27195	-4.03446	1.7684	-2.28142	0.0225235	0.298371	NOT	Pira2	1.64736
Folr4	1609.95	0.250694	0.109932	2.28045	0.0225809	0.298663	NOT	Folr4	1.64626
Ppil4	589.753	-0.220744	0.0968107	-2.28016	0.0225981	0.298663	NOT	Ppil4	1.64593
Phactr1	2.92989	-4.37006	1.91712	-2.27949	0.0226382	0.298663	NOT	Phactr1	1.64516
Spna2	3250.58	-0.148599	0.0651959	-2.27928	0.0226507	0.298663	NOT	Spna2	1.64492
Coro2a	1301.66	-0.22498	0.098752	-2.27823	0.0227127	0.2989	NOT	Coro2a	1.64373
Maged2	35.8576	0.803099	0.352532	2.27809	0.0227213	0.2989	NOT	Maged2	1.64357
Cebpa	18.7058	1.63495	0.717858	2.27755	0.0227537	0.29898	NOT	Cebpa	1.64295
Adck5	104.523	0.431837	0.189643	2.2771	0.0227804	0.298986	NOT	Adck5	1.64244
Rap1gap	3.56152	3.09637	1.36031	2.27623	0.0228325	0.299325	NOT	Rap1gap	1.64145
Ppard	111	-0.416605	0.183128	-2.27494	0.0229095	0.299987	NOT	Ppard	1.63998
Sp100	2673.05	-0.176268	0.0775063	-2.27425	0.0229512	0.30003	NOT	Sp100	1.63919
Mink1	931.889	0.214211	0.0941997	2.27401	0.0229656	0.30003	NOT	Mink1	1.63892
Il18r1	316.775	0.363751	0.159995	2.27351	0.0229953	0.300074	NOT	Il18r1	1.63836
D10Jhu81e	95.3415	0.512155	0.225408	2.27212	0.023079	0.300778	NOT	D10Jhu81e	1.63678
Ptk2b	1294.18	0.157516	0.0693372	2.27174	0.0231021	0.300778	NOT	Ptk2b	1.63635
Mettl17	127.038	-0.370162	0.163201	-2.26814	0.0233205	0.30311	NOT	Mettl17	1.63226
Notch1	1840.37	0.163304	0.0720062	2.26791	0.0233346	0.30311	NOT	Notch1	1.632
Fgl2	80.0151	0.776911	0.342777	2.26652	0.0234198	0.303869	NOT	Fgl2	1.63042
Zfp28	74.0894	0.533008	0.235249	2.26571	0.0234689	0.303914	NOT	Zfp28	1.62951
Dock10	2618.32	0.117108	0.0517041	2.26497	0.0235145	0.303914	NOT	Dock10	1.62866
Rasa3	1588.02	-0.200351	0.0884565	-2.26496	0.023515	0.303914	NOT	Rasa3	1.62865
Vil1	2.02979	4.31845	1.90701	2.26452	0.0235423	0.303914	NOT	Vil1	1.62815
Tnfrsf1b	883.532	0.596307	0.263354	2.26428	0.023557	0.303914	NOT	Tnfrsf1b	1.62788
Manba	138.415	0.444341	0.196285	2.26375	0.0235894	0.303988	NOT	Manba	1.62728
Il17rb	10.9127	1.47111	0.649993	2.26327	0.023619	0.304024	NOT	Il17rb	1.62674
Rbm7	280.461	-0.326603	0.144364	-2.26235	0.0236758	0.304108	NOT	Rbm7	1.6257
Irf9	875.702	-0.217262	0.0960359	-2.2623	0.023679	0.304108	NOT	Irf9	1.62564
B3galt1	1.7164	4.04525	1.78947	2.26059	0.0237848	0.304801	NOT	B3galt1	1.6237
Dhx34	151.709	0.403263	0.178391	2.26056	0.0237866	0.304801	NOT	Dhx34	1.62367
Ppp2r4	327.765	0.263991	0.116892	2.25841	0.02392	0.306008	NOT	Ppp2r4	1.62124
Dkk3	1.75829	4.06747	1.80156	2.25775	0.0239615	0.306008	NOT	Dkk3	1.62049
Sulf1	1.75829	4.06747	1.80156	2.25775	0.0239615	0.306008	NOT	Sulf1	1.62049
Sec14l2	4.61917	2.34376	1.0393	2.25514	0.0241243	0.307544	NOT	Sec14l2	1.61755
Dock3	3.75144	-3.84567	1.70549	-2.25487	0.0241412	0.307544	NOT	Dock3	1.61724
Egr3	158.645	0.510835	0.226582	2.25453	0.024163	0.307544	NOT	Egr3	1.61685
Il17rd	4.32913	2.93712	1.30391	2.25255	0.0242876	0.308785	NOT	Il17rd	1.61461
Zmym3	166.274	0.379179	0.168388	2.25181	0.0243342	0.309031	NOT	Zmym3	1.61378
Rab37	328.478	0.321875	0.143051	2.25008	0.024444	0.31002	NOT	Rab37	1.61183
Ralgds	148.401	0.460947	0.204891	2.24972	0.0244666	0.31002	NOT	Ralgds	1.61143
Col22a1	2.19643	3.61394	1.60792	2.24759	0.0246025	0.310903	NOT	Col22a1	1.60902
Pld1	10.443	-1.68582	0.750088	-2.24749	0.0246087	0.310903	NOT	Pld1	1.60891
Tpm4	1017.21	-0.195258	0.0868841	-2.24734	0.0246184	0.310903	NOT	Tpm4	1.60874
Hip1	37.3857	0.996921	0.44374	2.24663	0.0246636	0.311128	NOT	Hip1	1.60794
Kmo	5.31785	2.56679	1.14289	2.24589	0.0247113	0.311292	NOT	Kmo	1.6071
Cnot6	636.584	-0.244307	0.108795	-2.24557	0.0247314	0.311292	NOT	Cnot6	1.60675
Mef2d	1201.68	-0.167844	0.0747903	-2.24419	0.0248199	0.312025	NOT	Mef2d	1.6052
Pkd2	2.66494	3.86876	1.72419	2.24381	0.0248445	0.312025	NOT	Pkd2	1.60477
Ncoa1	467.065	0.236916	0.105627	2.24295	0.0249003	0.312381	NOT	Ncoa1	1.6038
Zfp322a	195.215	-0.34275	0.152881	-2.24193	0.0249656	0.312854	NOT	Zfp322a	1.60266
Sdhaf1	174.262	0.402204	0.179556	2.23999	0.0250917	0.314	NOT	Sdhaf1	1.60047
Cdc20	14.2677	1.20657	0.538726	2.23967	0.0251123	0.314	NOT	Cdc20	1.60011
Dusp1	265.524	0.91634	0.409648	2.2369	0.0252929	0.315912	NOT	Dusp1	1.597
Sectm1a	1.74539	-4.43823	1.98743	-2.23315	0.025539	0.318635	NOT	Sectm1a	1.5928
Rcan3	358.515	-0.239692	0.107391	-2.23196	0.0256177	0.319031	NOT	Rcan3	1.59146
Pkp3	178.406	0.3599	0.161259	2.23182	0.0256269	0.319031	NOT	Pkp3	1.5913
Cpsf6	1078.64	-0.237219	0.106377	-2.22998	0.0257489	0.319929	NOT	Cpsf6	1.58924
Hnrnpl	1517.56	-0.13547	0.0607523	-2.22988	0.0257553	0.319929	NOT	Hnrnpl	1.58913
Micall2	2.00467	4.27101	1.918	2.2268	0.0259605	0.322125	NOT	Micall2	1.58569
Trpv2	231.432	0.323226	0.145243	2.22541	0.0260536	0.322899	NOT	Trpv2	1.58413
Smc1a	1482.72	-0.141891	0.063779	-2.22472	0.0260998	0.322899	NOT	Smc1a	1.58336
Rnpc3	320.172	-0.296846	0.133438	-2.2246	0.0261081	0.322899	NOT	Rnpc3	1.58322
Cdc42se2	1346.22	-0.162511	0.0730923	-2.22336	0.0261914	0.323578	NOT	Cdc42se2	1.58184
Apol7c	5.38707	2.9082	1.30872	2.22218	0.0262714	0.324214	NOT	Apol7c	1.58052
Mbd2	976.344	-0.174996	0.078822	-2.22014	0.0264091	0.32556	NOT	Mbd2	1.57825
Rab11fip4	402.93	0.266648	0.120259	2.21729	0.0266035	0.327374	NOT	Rab11fip4	1.57506
Pfas	229.368	0.336722	0.151881	2.21701	0.0266221	0.327374	NOT	Pfas	1.57476
Lrdd	48.9876	0.604006	0.272478	2.21671	0.0266427	0.327374	NOT	Lrdd	1.57442
Dzip3	122.997	0.380153	0.171541	2.2161	0.0266848	0.327537	NOT	Dzip3	1.57374
Acly	857.407	-0.201712	0.0910405	-2.21563	0.0267169	0.327578	NOT	Acly	1.57321
Csrnp2	49.1071	-0.589001	0.265926	-2.21491	0.0267665	0.327832	NOT	Csrnp2	1.57241
Ttf2	118.301	0.45469	0.205355	2.21417	0.0268173	0.328101	NOT	Ttf2	1.57158
Oaf	2.51756	3.79671	1.71554	2.21312	0.0268891	0.328351	NOT	Oaf	1.57042
Lnpep	1627.45	-0.194074	0.087701	-2.2129	0.0269045	0.328351	NOT	Lnpep	1.57017
Traf1	892.816	0.228534	0.103293	2.21248	0.0269334	0.328351	NOT	Traf1	1.56971
Igf2r	1769.34	-0.18523	0.083735	-2.2121	0.0269598	0.328351	NOT	Igf2r	1.56928
Slc26a2	465.209	0.20419	0.0923195	2.21178	0.0269822	0.328351	NOT	Slc26a2	1.56892
Cd53	1365.45	-0.159057	0.0719469	-2.21076	0.0270525	0.328854	NOT	Cd53	1.56779
Ccdc157	37.6786	0.712084	0.322197	2.21009	0.027099	0.329068	NOT	Ccdc157	1.56705
Fam111a	399.09	0.27514	0.124519	2.20962	0.0271318	0.329114	NOT	Fam111a	1.56652
Tor3a	95.9254	0.462214	0.209273	2.20867	0.0271978	0.329564	NOT	Tor3a	1.56547
Pyroxd2	3.59427	-3.09561	1.40254	-2.20714	0.0273043	0.330287	NOT	Pyroxd2	1.56377
Ublcp1	72.3192	0.519959	0.235598	2.20698	0.0273156	0.330287	NOT	Ublcp1	1.56359
Lilrb3	4.96974	3.15589	1.4304	2.20629	0.0273637	0.330516	NOT	Lilrb3	1.56283
Gorasp2	250.378	-0.29823	0.135226	-2.20542	0.0274243	0.330897	NOT	Gorasp2	1.56186
Gsto1	85.7646	-0.496294	0.225262	-2.20319	0.0275814	0.3309	NOT	Gsto1	1.55938
Pecam1	1014.73	-0.187005	0.0848881	-2.20296	0.0275973	0.3309	NOT	Pecam1	1.55913
Rnps1	219.291	0.292139	0.132634	2.20258	0.0276241	0.3309	NOT	Rnps1	1.55871
Adamdec1	2.09317	-4.67155	2.12095	-2.20258	0.0276247	0.3309	NOT	Adamdec1	1.5587
Zfp830	155.08	-0.418822	0.190171	-2.20234	0.027641	0.3309	NOT	Zfp830	1.55845
Trp53bp1	502.686	0.230173	0.104515	2.2023	0.0276442	0.3309	NOT	Trp53bp1	1.5584
Spop	401.695	-0.235518	0.106953	-2.20208	0.0276598	0.3309	NOT	Spop	1.55815
Elovl6	82.5851	-0.540172	0.245375	-2.20141	0.0277068	0.3309	NOT	Elovl6	1.55741
Cnot7	275.17	-0.269917	0.122614	-2.20135	0.0277112	0.3309	NOT	Cnot7	1.55735
Col11a2	106.644	-0.476077	0.216317	-2.20083	0.0277478	0.3309	NOT	Col11a2	1.55677
Abhd14a	17.6623	-1.15178	0.523408	-2.20054	0.0277687	0.3309	NOT	Abhd14a	1.55644
Pgap2	76.2002	0.524982	0.238578	2.20047	0.0277739	0.3309	NOT	Pgap2	1.55636
Dtx4	87.0086	0.546266	0.248387	2.19925	0.0278601	0.331307	NOT	Dtx4	1.55502
Zhx2	569.995	0.185773	0.0844744	2.19916	0.0278664	0.331307	NOT	Zhx2	1.55492
Cdk19	613.867	-0.218396	0.0994199	-2.1967	0.0280419	0.331836	NOT	Cdk19	1.55219
Helz	1144.56	-0.154779	0.0704615	-2.19664	0.028046	0.331836	NOT	Helz	1.55213
Efcab9	8.56224	-1.66863	0.759682	-2.19648	0.0280574	0.331836	NOT	Efcab9	1.55195
Nrbp2	18.7074	1.20568	0.549093	2.19576	0.0281088	0.331836	NOT	Nrbp2	1.55116
Gfi1	158.821	0.334517	0.152355	2.19564	0.028118	0.331836	NOT	Gfi1	1.55101
Hsh2d	46.4279	0.823204	0.375019	2.1951	0.0281567	0.331836	NOT	Hsh2d	1.55042
Msn	5660.69	-0.165752	0.0755118	-2.19504	0.0281606	0.331836	NOT	Msn	1.55036
Wdr35	13.5191	1.38158	0.629475	2.19481	0.0281772	0.331836	NOT	Wdr35	1.5501
Hmgcs1	208.353	-0.450218	0.205136	-2.19473	0.0281832	0.331836	NOT	Hmgcs1	1.55001
C1ql3	3.9027	-2.74664	1.25163	-2.19445	0.0282028	0.331836	NOT	C1ql3	1.54971
Mapk8ip1	12.4337	1.58194	0.721038	2.19398	0.0282372	0.331897	NOT	Mapk8ip1	1.54918
Ywhaz	2865.46	-0.131741	0.0600705	-2.1931	0.0283	0.332292	NOT	Ywhaz	1.54821
Pld2	12.9605	1.34126	0.61257	2.18956	0.0285563	0.334947	NOT	Pld2	1.5443
Scarb2	364.573	-0.235125	0.107405	-2.18914	0.0285864	0.334947	NOT	Scarb2	1.54384
Rplp1	3902.21	0.119886	0.0547735	2.18876	0.0286146	0.334947	NOT	Rplp1	1.54341
Ier5	609.362	0.221366	0.101244	2.18647	0.0287816	0.336389	NOT	Ier5	1.54089
Ubr1	764.055	-0.193674	0.088587	-2.18625	0.028797	0.336389	NOT	Ubr1	1.54065
Dnahc10	4.68107	-2.33747	1.06947	-2.18564	0.0288419	0.336568	NOT	Dnahc10	1.53998
Dnajb1	243.596	-0.449579	0.20575	-2.18507	0.0288836	0.336709	NOT	Dnajb1	1.53935
Plec	6325.8	-0.136937	0.0627205	-2.18329	0.0290144	0.337887	NOT	Plec	1.53739
Slc50a1	225.532	0.303178	0.139012	2.18096	0.0291866	0.339058	NOT	Slc50a1	1.53482
Zfp934	2.38612	-3.27326	1.50086	-2.18093	0.0291888	0.339058	NOT	Zfp934	1.53478
Rab3gap2	320.665	0.246737	0.113145	2.18072	0.0292045	0.339058	NOT	Rab3gap2	1.53455
Bcl2a1d	20.3278	1.15535	0.530171	2.17921	0.029316	0.339814	NOT	Bcl2a1d	1.53289
Gpkow	257.675	-0.297326	0.136449	-2.17903	0.0293293	0.339814	NOT	Gpkow	1.5327
Trpm1	62.0348	-0.575556	0.264318	-2.17752	0.029442	0.340447	NOT	Trpm1	1.53103
Cyb5b	423.289	-0.204587	0.0939555	-2.17749	0.0294439	0.340447	NOT	Cyb5b	1.531
Mef2a	380.71	-0.285147	0.131032	-2.17617	0.0295425	0.34124	NOT	Mef2a	1.52955
Mboat2	2.06466	4.29647	1.9748	2.17565	0.0295812	0.34134	NOT	Mboat2	1.52898
Pbx3	14.0769	1.20228	0.552981	2.17418	0.0296915	0.342266	NOT	Pbx3	1.52737
Stxbp5	404.216	0.258159	0.118834	2.17243	0.029823	0.343433	NOT	Stxbp5	1.52545
Rab2a	360.553	-0.259367	0.119471	-2.17095	0.0299347	0.34437	NOT	Rab2a	1.52382
Mll5	2552.68	-0.137275	0.0632613	-2.16997	0.0300089	0.344875	NOT	Mll5	1.52275
Lrrk1	24.1517	1.42819	0.658727	2.1681	0.0301511	0.345994	NOT	Lrrk1	1.5207
Zfp111	18.8742	1.32827	0.612755	2.1677	0.0301818	0.345994	NOT	Zfp111	1.52025
Uqcr10	63.3179	0.549459	0.2535	2.16749	0.0301976	0.345994	NOT	Uqcr10	1.52003
Cisd2	269.846	-0.279646	0.129053	-2.16691	0.0302419	0.346152	NOT	Cisd2	1.51939
Cdca2	23.22	0.950447	0.4389	2.16552	0.0303481	0.347018	NOT	Cdca2	1.51787
Htt	908.415	0.188378	0.0870144	2.16491	0.0303946	0.347201	NOT	Htt	1.5172
Smarcd3	3.43371	2.74542	1.26885	2.16371	0.0304866	0.347559	NOT	Smarcd3	1.51589
Pax5	9.473	4.44451	2.05412	2.1637	0.0304871	0.347559	NOT	Pax5	1.51588
Psip1	1314.29	-0.149277	0.069039	-2.16222	0.0306013	0.348497	NOT	Psip1	1.51426
Ppic	10.1792	1.72723	0.799068	2.16155	0.0306526	0.348497	NOT	Ppic	1.51353
Prdm2	1294.94	-0.166115	0.0768538	-2.16144	0.0306613	0.348497	NOT	Prdm2	1.51341
Chd3	6079.96	-0.114817	0.0531393	-2.16069	0.0307197	0.348811	NOT	Chd3	1.51258
Donson	302.34	-0.24839	0.115061	-2.15877	0.0308678	0.35009	NOT	Donson	1.51049
Serf2	812.535	-0.189579	0.0878317	-2.15844	0.0308939	0.35009	NOT	Serf2	1.51013
Ank1	2.28715	3.66996	1.70081	2.15777	0.0309458	0.350328	NOT	Ank1	1.5094
Fbxo46	142.225	0.379086	0.175766	2.15677	0.0310239	0.350863	NOT	Fbxo46	1.5083
Mafk	147.451	-0.42712	0.198204	-2.15495	0.0311657	0.35166	NOT	Mafk	1.50632
Bcl2l1	231.482	0.307997	0.142927	2.15492	0.0311681	0.35166	NOT	Bcl2l1	1.50629
Jak1	4447.74	-0.12196	0.0566023	-2.15468	0.0311871	0.35166	NOT	Jak1	1.50602
Npcd	49.0171	0.647264	0.300456	2.15427	0.0312187	0.351667	NOT	Npcd	1.50558
Smc4	6933.31	-0.140579	0.0653189	-2.1522	0.0313819	0.353155	NOT	Smc4	1.50332
Fam116a	219.736	-0.282739	0.131424	-2.15135	0.0314483	0.353311	NOT	Fam116a	1.5024
Slc17a2	1.97937	4.24492	1.97364	2.15081	0.0314913	0.353311	NOT	Slc17a2	1.50181
Ilkap	238.924	-0.291787	0.135671	-2.15069	0.0315009	0.353311	NOT	Ilkap	1.50168
Brca1	62.3921	0.622321	0.289392	2.15044	0.0315201	0.353311	NOT	Brca1	1.50141
Lpp	458.433	-0.25144	0.117033	-2.14846	0.0316771	0.354722	NOT	Lpp	1.49925
Cd9	113.013	-0.406983	0.189539	-2.14722	0.0317755	0.355473	NOT	Cd9	1.49791
Rps24	4128.65	-0.1152	0.0536703	-2.14644	0.0318381	0.355548	NOT	Rps24	1.49705
Med12l	26.981	-0.841563	0.392112	-2.14623	0.0318546	0.355548	NOT	Med12l	1.49683
Ccdc85b	40.4055	-0.757125	0.352862	-2.14567	0.0318994	0.355548	NOT	Ccdc85b	1.49622
Ccdc162	4.33591	-2.76569	1.28902	-2.14557	0.0319074	0.355548	NOT	Ccdc162	1.49611
Irak1bp1	2.03114	3.44194	1.60468	2.14494	0.0319574	0.355614	NOT	Irak1bp1	1.49543
Abca1	174.641	-0.371413	0.173191	-2.14453	0.0319907	0.355614	NOT	Abca1	1.49498
Gmfb	475.889	-0.243735	0.113677	-2.14411	0.0320243	0.355614	NOT	Gmfb	1.49452
Lrrc8d	398.914	-0.240042	0.11197	-2.1438	0.0320488	0.355614	NOT	Lrrc8d	1.49419
Rwdd4a	133.778	-0.39744	0.185413	-2.14354	0.0320697	0.355614	NOT	Rwdd4a	1.49391
Serpina9	5.2224	2.38326	1.11293	2.14142	0.0322402	0.357156	NOT	Serpina9	1.4916
Arhgef18	1943.49	-0.213005	0.0995055	-2.14064	0.0323034	0.357284	NOT	Arhgef18	1.49075
Tbl1xr1	1029.61	0.19254	0.0899512	2.1405	0.0323146	0.357284	NOT	Tbl1xr1	1.4906
Bms1	785.653	-0.176487	0.0824841	-2.13965	0.0323834	0.357577	NOT	Bms1	1.48968
Xpnpep1	168.611	-0.355079	0.165972	-2.13939	0.0324041	0.357577	NOT	Xpnpep1	1.4894
Fam49a	320.168	-0.272806	0.127646	-2.13721	0.032581	0.35895	NOT	Fam49a	1.48704
P2ry10	703.647	-0.206015	0.0964005	-2.13708	0.0325917	0.35895	NOT	P2ry10	1.48689
Prkag2	299.069	-0.250982	0.117479	-2.13641	0.0326463	0.359205	NOT	Prkag2	1.48617
Sh3gl3	86.0776	0.609764	0.285486	2.13588	0.0326895	0.359331	NOT	Sh3gl3	1.48559
Jak3	920.886	0.208716	0.0977939	2.13424	0.0328233	0.360298	NOT	Jak3	1.48382
Mtf2	366.849	-0.327761	0.153617	-2.13363	0.0328733	0.360298	NOT	Mtf2	1.48316
Ppip5k2	582.291	0.199902	0.0936997	2.13343	0.0328891	0.360298	NOT	Ppip5k2	1.48295
Nucb2	63.476	0.614506	0.288066	2.13321	0.0329072	0.360298	NOT	Nucb2	1.48271
AC124828.1	1.58523	3.92108	1.83841	2.13286	0.0329359	0.360298	NOT	AC124828.1	1.48233
Pla2g4f	48.5127	0.721399	0.338391	2.13185	0.0330192	0.360454	NOT	Pla2g4f	1.48123
Elf3	1.5672	-4.28729	2.01107	-2.13184	0.0330199	0.360454	NOT	Elf3	1.48122
Sfswap	500.474	0.233117	0.109383	2.13119	0.0330733	0.360454	NOT	Sfswap	1.48052
Prr13	406.858	0.269191	0.126331	2.13083	0.0331029	0.360454	NOT	Prr13	1.48013
AC158220.1	43.964	-0.675222	0.316934	-2.13048	0.0331316	0.360454	NOT	AC158220.1	1.47976
Igf2bp3	9.30308	-1.52654	0.716584	-2.1303	0.0331467	0.360454	NOT	Igf2bp3	1.47956
Rapgef6	3891.55	-0.136385	0.0640306	-2.12999	0.0331721	0.360454	NOT	Rapgef6	1.47923
Ksr1	318.601	0.300754	0.141307	2.12838	0.033306	0.361437	NOT	Ksr1	1.47748
Tpcn1	490.553	-0.241087	0.113311	-2.12765	0.033366	0.361437	NOT	Tpcn1	1.4767
Bcar3	8.12486	2.62156	1.23283	2.12645	0.0334656	0.361437	NOT	Bcar3	1.4754
Ppp3cc	164.575	0.323298	0.152046	2.12631	0.0334772	0.361437	NOT	Ppp3cc	1.47525
Itgb1bp2	14.2684	-1.09682	0.515865	-2.12618	0.0334884	0.361437	NOT	Itgb1bp2	1.47511
Myo5a	268.214	0.307841	0.144791	2.12611	0.0334938	0.361437	NOT	Myo5a	1.47504
Cst13	2.03169	-4.61382	2.17015	-2.12603	0.0335004	0.361437	NOT	Cst13	1.47495
Grk5	37.2433	0.790183	0.371705	2.12583	0.0335171	0.361437	NOT	Grk5	1.47473
Dmwd	1.78861	4.13468	1.94594	2.12478	0.0336054	0.362046	NOT	Dmwd	1.47359
Mkln1	774.043	-0.174678	0.0822713	-2.12319	0.0337381	0.36287	NOT	Mkln1	1.47188
Nt5dc3	145.955	-0.366302	0.172532	-2.1231	0.0337457	0.36287	NOT	Nt5dc3	1.47178
Zranb1	310.057	-0.248089	0.116913	-2.12199	0.0338383	0.363434	NOT	Zranb1	1.47059
Gna14	3.18953	2.68286	1.26448	2.12171	0.0338621	0.363434	NOT	Gna14	1.47029
Ccdc104	115.843	0.429426	0.202651	2.11904	0.0340868	0.364997	NOT	Ccdc104	1.46741
AW112010	260.481	0.426733	0.201422	2.1186	0.0341241	0.364997	NOT	AW112010	1.46694
Nufip2	1392.72	-0.13374	0.0631293	-2.11851	0.0341323	0.364997	NOT	Nufip2	1.46683
Syncrip	1217.36	-0.208857	0.0985893	-2.11846	0.0341362	0.364997	NOT	Syncrip	1.46678
Rgs1	926.94	0.286688	0.135446	2.11663	0.0342916	0.366315	NOT	Rgs1	1.46481
Xylt1	82.7678	0.537006	0.253898	2.11505	0.034426	0.367404	NOT	Xylt1	1.46311
Btbd11	187.088	0.37032	0.175289	2.11262	0.0346332	0.369031	NOT	Btbd11	1.46051
Lcp1	3969.8	0.129596	0.0613607	2.11203	0.0346839	0.369031	NOT	Lcp1	1.45987
Man2a1	619.701	-0.193761	0.0917428	-2.112	0.0346864	0.369031	NOT	Man2a1	1.45984
Cpsf4	114.666	-0.373476	0.176857	-2.11175	0.0347083	0.369031	NOT	Cpsf4	1.45957
Hsd3b3	2.49586	-4.11433	1.95018	-2.10972	0.0348826	0.370497	NOT	Hsd3b3	1.45739
Clec4g	1.63331	-4.32126	2.04859	-2.10939	0.0349113	0.370497	NOT	Clec4g	1.45703
Rc3h1	1078.57	-0.148362	0.0703557	-2.10874	0.0349671	0.370743	NOT	Rc3h1	1.45634
Dctn4	222.363	-0.275782	0.130824	-2.10803	0.0350283	0.370961	NOT	Dctn4	1.45558
Clic4	124.299	-0.416876	0.197798	-2.10758	0.035067	0.370961	NOT	Clic4	1.4551
Sfmbt1	164.946	0.347403	0.16491	2.10663	0.03515	0.370961	NOT	Sfmbt1	1.45407
Cbx3	579.331	-0.251982	0.119615	-2.1066	0.035152	0.370961	NOT	Cbx3	1.45405
Dgkd	1055.78	-0.190101	0.0902546	-2.10628	0.0351804	0.370961	NOT	Dgkd	1.4537
Mga	1646.27	-0.16595	0.0787898	-2.10624	0.0351835	0.370961	NOT	Mga	1.45366
Zfp101	59.032	-0.562803	0.267447	-2.10436	0.0353474	0.372343	NOT	Zfp101	1.45164
St8sia6	978.324	-0.270189	0.12846	-2.10329	0.0354407	0.372557	NOT	St8sia6	1.4505
Cd247	1402.99	-0.147828	0.0702889	-2.10315	0.0354528	0.372557	NOT	Cd247	1.45035
Atl1	3.79195	2.71696	1.29204	2.10285	0.0354788	0.372557	NOT	Atl1	1.45003
Tbxa2r	92.3885	-0.501355	0.238443	-2.10262	0.0354988	0.372557	NOT	Tbxa2r	1.44979
Eif1b	138.488	-0.360002	0.171263	-2.10205	0.035549	0.372739	NOT	Eif1b	1.44917
Bcl6b	2.04839	-4.6575	2.2168	-2.101	0.035641	0.373226	NOT	Bcl6b	1.44805
Fam118b	149.308	-0.347114	0.165232	-2.10077	0.035661	0.373226	NOT	Fam118b	1.44781
Sp6	103.94	-0.426631	0.203383	-2.09767	0.0359343	0.37574	NOT	Sp6	1.44449
Zhx1	350.862	-0.226737	0.108112	-2.09723	0.035973	0.375799	NOT	Zhx1	1.44402
Plekho2	211.548	0.281953	0.134556	2.09543	0.0361325	0.376725	NOT	Plekho2	1.4421
Ngfr	1.46487	-4.20157	2.00619	-2.0943	0.036233	0.376725	NOT	Ngfr	1.4409
Rasgrp3	5.81647	3.00697	1.43581	2.09427	0.0362358	0.376725	NOT	Rasgrp3	1.44086
Zfp617	87.1597	-0.477121	0.227826	-2.09423	0.0362392	0.376725	NOT	Zfp617	1.44082
Mcm5	193.783	0.313392	0.14965	2.09417	0.0362447	0.376725	NOT	Mcm5	1.44076
Mrgprb1	2.43733	-4.081	1.94891	-2.09399	0.0362605	0.376725	NOT	Mrgprb1	1.44057
Tceb1	81.1356	-0.484032	0.231222	-2.09337	0.0363163	0.37696	NOT	Tceb1	1.4399
Lemd3	263.349	-0.283733	0.135611	-2.09226	0.0364154	0.377643	NOT	Lemd3	1.43872
Itm2c	424.102	0.295268	0.141174	2.09151	0.0364824	0.377994	NOT	Itm2c	1.43792
Tjp3	38.2657	0.699182	0.334467	2.09044	0.0365785	0.378311	NOT	Tjp3	1.43677
Rabif	89.9195	-0.430808	0.206086	-2.09043	0.0365796	0.378311	NOT	Rabif	1.43676
Naa15	704.807	-0.215987	0.103396	-2.08893	0.0367137	0.379353	NOT	Naa15	1.43517
Il6st	1917	-0.128995	0.0617629	-2.08855	0.0367485	0.379368	NOT	Il6st	1.43476
Mpp2	8.11647	1.53196	0.733996	2.08715	0.0368749	0.380326	NOT	Mpp2	1.43327
Itpripl2	46.0123	0.773473	0.370686	2.0866	0.0369245	0.380494	NOT	Itpripl2	1.43268
Dync1i2	585.644	-0.191733	0.0919525	-2.08513	0.0370573	0.381229	NOT	Dync1i2	1.43113
Mob4	144.987	-0.365205	0.175152	-2.08507	0.037063	0.381229	NOT	Mob4	1.43106
Usp42	269.769	-0.27712	0.132932	-2.08468	0.0370985	0.381249	NOT	Usp42	1.43064
Mogs	346.316	0.342469	0.164368	2.08355	0.0372008	0.381955	NOT	Mogs	1.42945
Osbpl9	576.012	-0.232139	0.111442	-2.08305	0.0372466	0.38208	NOT	Osbpl9	1.42891
Ttc39c	60.2249	0.910554	0.437541	2.08107	0.0374273	0.383458	NOT	Ttc39c	1.42681
Zkscan14	62.2126	-0.621103	0.298528	-2.08055	0.0374749	0.383458	NOT	Zkscan14	1.42626
Zfp703	75.0697	0.531197	0.255395	2.07991	0.037534	0.383458	NOT	Zfp703	1.42557
AI316807	49.7099	0.619117	0.297688	2.07975	0.0375484	0.383458	NOT	AI316807	1.42541
Gsta4	83.5351	-0.453983	0.218319	-2.07945	0.0375764	0.383458	NOT	Gsta4	1.42509
Gm4955	651.904	-0.286301	0.137686	-2.07937	0.0375833	0.383458	NOT	Gm4955	1.425
St14	27.6381	0.919504	0.442454	2.07819	0.0376917	0.384219	NOT	St14	1.42375
Azi2	569.32	-0.196624	0.0946541	-2.07729	0.0377744	0.384717	NOT	Azi2	1.4228
Nup214	669.182	0.171243	0.0825023	2.07562	0.0379293	0.385948	NOT	Nup214	1.42103
Ddc	16.1962	-1.01521	0.489225	-2.07514	0.0379738	0.386056	NOT	Ddc	1.42052
Zfp760	68.2513	0.556262	0.268142	2.0745	0.0380327	0.386127	NOT	Zfp760	1.41984
Klrb1c	3.6287	2.47867	1.19529	2.0737	0.0381073	0.386127	NOT	Klrb1c	1.41899
Man2c1	176.158	0.33833	0.163188	2.07326	0.0381484	0.386127	NOT	Man2c1	1.41852
Evl	1339.16	-0.130906	0.0631451	-2.07309	0.0381638	0.386127	NOT	Evl	1.41835
Tcp11l2	273.391	-0.25015	0.120671	-2.073	0.0381723	0.386127	NOT	Tcp11l2	1.41825
Ptrf	5.61622	-2.12373	1.02454	-2.07287	0.0381847	0.386127	NOT	Ptrf	1.41811
Ptpru	1.85188	-4.50441	2.17519	-2.07081	0.0383768	0.387725	NOT	Ptpru	1.41593
Large	12.6044	-1.16269	0.561614	-2.07026	0.0384277	0.387728	NOT	Large	1.41536
Mllt11	60.3124	-0.619794	0.299466	-2.06966	0.0384838	0.387728	NOT	Mllt11	1.41472
Mrpl30	148.752	-0.414495	0.20035	-2.06885	0.0385603	0.387728	NOT	Mrpl30	1.41386
Pcgf3	238.55	-0.293533	0.141888	-2.06877	0.0385673	0.387728	NOT	Pcgf3	1.41378
Hspa4	1233.62	-0.152714	0.0738282	-2.06851	0.0385922	0.387728	NOT	Hspa4	1.4135
Klhdc4	166.702	0.32222	0.155788	2.06832	0.03861	0.387728	NOT	Klhdc4	1.4133
Tbc1d15	369.06	-0.26205	0.126701	-2.06826	0.0386159	0.387728	NOT	Tbc1d15	1.41323
Sdc3	75.9582	-0.525951	0.254436	-2.06713	0.0387221	0.38817	NOT	Sdc3	1.41204
BC016423	1220.01	-0.139884	0.0676847	-2.0667	0.0387628	0.38817	NOT	BC016423	1.41159
Sec61b	91.7674	0.439793	0.212809	2.06661	0.0387708	0.38817	NOT	Sec61b	1.41149
Fam107b	1645.21	-0.167923	0.0812658	-2.06634	0.0387965	0.38817	NOT	Fam107b	1.41121
Zfp652	873.225	-0.259091	0.125459	-2.06515	0.0389091	0.388954	NOT	Zfp652	1.40995
Shb	1.90073	3.37987	1.63927	2.06181	0.0392258	0.391709	NOT	Shb	1.40643
BC049715	10.9292	-1.36827	0.663758	-2.0614	0.0392644	0.391709	NOT	BC049715	1.406
Glul	247.587	-0.288258	0.139852	-2.06116	0.039288	0.391709	NOT	Glul	1.40574
Suds3	498.82	0.189235	0.0918766	2.05967	0.0394306	0.392745	NOT	Suds3	1.40417
Traf4	151.22	-0.399553	0.194019	-2.05935	0.0394611	0.392745	NOT	Traf4	1.40383
Tmem8b	17.1562	1.08341	0.526306	2.05852	0.0395401	0.393149	NOT	Tmem8b	1.40296
Syngap1	5.81379	-1.76856	0.859276	-2.0582	0.0395708	0.393149	NOT	Syngap1	1.40262
Rnf11	118.941	0.360632	0.175287	2.05738	0.0396497	0.393588	NOT	Rnf11	1.40176
Far2	1.80792	4.10882	1.99771	2.05676	0.0397092	0.393835	NOT	Far2	1.40111
Slc4a8	82.1383	0.470371	0.228747	2.0563	0.0397537	0.393932	NOT	Slc4a8	1.40062
Grina	135.738	0.424464	0.206524	2.05528	0.0398524	0.394566	NOT	Grina	1.39955
Fam49b	622.83	-0.175046	0.085209	-2.05431	0.0399456	0.395133	NOT	Fam49b	1.39853
Smad4	545.099	-0.203187	0.0989243	-2.05396	0.0399791	0.395133	NOT	Smad4	1.39817
Ncrna00086	30.9768	0.997653	0.486007	2.05276	0.0400963	0.395947	NOT	Ncrna00086	1.3969
Dhx15	1237.6	-0.183486	0.0894161	-2.05205	0.0401647	0.396278	NOT	Dhx15	1.39616
Fggy	11.1178	-1.18761	0.578873	-2.05159	0.0402099	0.396346	NOT	Fggy	1.39567
Dedd	140.413	-0.326633	0.159235	-2.05126	0.0402414	0.396346	NOT	Dedd	1.39533
Lrp8	58.4707	0.557984	0.272266	2.04941	0.0404218	0.397488	NOT	Lrp8	1.39338
Sorbs3	11.9033	1.18818	0.579802	2.04928	0.0404349	0.397488	NOT	Sorbs3	1.39324
Usp32	403.215	-0.236039	0.115209	-2.0488	0.0404821	0.397488	NOT	Usp32	1.39274
Ptafr	4.43051	-2.32086	1.13288	-2.04864	0.0404971	0.397488	NOT	Ptafr	1.39258
Ms4a4c	147.135	-0.371855	0.181639	-2.04722	0.0406368	0.397764	NOT	Ms4a4c	1.39108
Hk1	690.773	0.186197	0.0909586	2.04706	0.0406527	0.397764	NOT	Hk1	1.39091
Rpgrip1	36.2734	-0.67598	0.33026	-2.04681	0.0406766	0.397764	NOT	Rpgrip1	1.39066
Lphn1	589.512	0.195056	0.0953028	2.04669	0.0406883	0.397764	NOT	Lphn1	1.39053
Shroom4	1.65792	4.03123	1.96975	2.04657	0.0407003	0.397764	NOT	Shroom4	1.3904
Fam43a	27.0377	0.833963	0.407682	2.04562	0.0407939	0.397919	NOT	Fam43a	1.3894
Ppp1r1c	2.40794	-4.86361	2.37779	-2.04543	0.0408124	0.397919	NOT	Ppp1r1c	1.38921
Tmem191c	69.5286	0.526837	0.257579	2.04534	0.0408212	0.397919	NOT	Tmem191c	1.38911
Rassf8	5.61911	1.99119	0.973939	2.04447	0.0409074	0.398299	NOT	Rassf8	1.3882
Snrpd3	194.548	-0.372786	0.18239	-2.0439	0.0409639	0.398299	NOT	Snrpd3	1.3876
Csf3r	1.80159	4.12657	2.01899	2.04388	0.0409653	0.398299	NOT	Csf3r	1.38758
Zfp937	80.8614	-0.480057	0.234965	-2.0431	0.0410428	0.398578	NOT	Zfp937	1.38676
Bin1	457.524	0.207003	0.101334	2.04279	0.0410732	0.398578	NOT	Bin1	1.38644
Slc35b1	93.6743	0.428883	0.209978	2.04251	0.0411008	0.398578	NOT	Slc35b1	1.38615
Qk	472.651	-0.21795	0.106725	-2.04217	0.0411343	0.398578	NOT	Qk	1.3858
Uhmk1	740.225	-0.185157	0.0907	-2.04142	0.0412093	0.398965	NOT	Uhmk1	1.385
Obfc2b	190.139	0.336794	0.165057	2.04047	0.0413034	0.399535	NOT	Obfc2b	1.38401
Lhfp	2.57557	2.97835	1.46068	2.03902	0.0414483	0.400276	NOT	Lhfp	1.38249
Gtf2i	1048.27	-0.158263	0.0776179	-2.039	0.0414503	0.400276	NOT	Gtf2i	1.38247
Alms1	98.0918	0.450792	0.221137	2.03852	0.0414984	0.4004	NOT	Alms1	1.38197
Gorasp1	36.9693	0.741538	0.363892	2.03779	0.0415706	0.400756	NOT	Gorasp1	1.38121
Abhd6	52.2416	0.569672	0.279636	2.03719	0.0416308	0.400784	NOT	Abhd6	1.38059
Gnb2	374.435	0.266972	0.131079	2.03672	0.0416779	0.400784	NOT	Gnb2	1.38009
H6pd	207.731	-0.289385	0.142085	-2.03671	0.0416792	0.400784	NOT	H6pd	1.38008
Eid2	16.0146	1.13658	0.55832	2.03572	0.0417782	0.401395	NOT	Eid2	1.37905
Galm	128.129	0.436495	0.214487	2.03506	0.0418444	0.401671	NOT	Galm	1.37836
Csnk2a1	622.366	-0.198291	0.097453	-2.03474	0.0418775	0.401671	NOT	Csnk2a1	1.37802
Ap1m1	447.632	-0.235235	0.115653	-2.03398	0.0419539	0.402064	NOT	Ap1m1	1.37723
Tubb4a	28.8047	0.825046	0.406021	2.03203	0.0421506	0.403609	NOT	Tubb4a	1.3752
Utp14b	89.5468	-0.489543	0.240982	-2.03144	0.0422099	0.403836	NOT	Utp14b	1.37459
Tlr6	22.8877	-0.857244	0.422094	-2.03093	0.0422619	0.403994	NOT	Tlr6	1.37405
Agap2	647.177	0.19128	0.0942462	2.02957	0.0423999	0.404506	NOT	Agap2	1.37264
Dusp11	1036.81	-0.14531	0.0715976	-2.02953	0.0424039	0.404506	NOT	Dusp11	1.37259
Syne2	171.155	0.318716	0.157053	2.02935	0.0424222	0.404506	NOT	Syne2	1.37241
Pck2	79.7168	0.501451	0.247148	2.02895	0.0424638	0.404563	NOT	Pck2	1.37198
Setmar	9.07543	1.42182	0.700927	2.02849	0.0425104	0.404667	NOT	Setmar	1.37151
Tmem38b	60.2595	0.531978	0.262362	2.02765	0.0425957	0.405129	NOT	Tmem38b	1.37063
Ccdc117	191.65	-0.374532	0.184743	-2.02732	0.0426301	0.405129	NOT	Ccdc117	1.37028
Lpar3	1.80241	-4.47974	2.21015	-2.02689	0.0426734	0.405202	NOT	Lpar3	1.36984
Ada	29.2294	-0.820309	0.404918	-2.02587	0.0427786	0.405795	NOT	Ada	1.36877
Fbxl22	67.8063	-0.626525	0.309306	-2.02558	0.0428074	0.405795	NOT	Fbxl22	1.36848
Nudt18	38.5023	0.701204	0.346272	2.02501	0.0428665	0.406017	NOT	Nudt18	1.36788
Pou2af1	21.8798	0.932833	0.460941	2.02376	0.0429953	0.406799	NOT	Pou2af1	1.36658
Cycs	155.841	-0.362055	0.178972	-2.02298	0.0430757	0.406799	NOT	Cycs	1.36577
Ide	311.671	0.262483	0.129757	2.02288	0.0430853	0.406799	NOT	Ide	1.36567
Hivep3	1105.73	0.412066	0.203733	2.02258	0.0431169	0.406799	NOT	Hivep3	1.36535
Stk10	3680.47	-0.150035	0.0741842	-2.02247	0.043128	0.406799	NOT	Stk10	1.36524
Sec11c	414.93	0.238938	0.118196	2.02155	0.0432234	0.407361	NOT	Sec11c	1.36428
Polr1c	86.5258	0.496231	0.245579	2.02066	0.0433152	0.407888	NOT	Polr1c	1.36336
Mcart6	31.9654	0.731233	0.36206	2.01965	0.04342	0.408536	NOT	Mcart6	1.36231
Crip1	189.926	-0.375276	0.185964	-2.018	0.0435913	0.409809	NOT	Crip1	1.3606
Eepd1	3.45896	3.55495	1.76294	2.01649	0.0437484	0.410946	NOT	Eepd1	1.35904
Add3	1840.14	-0.190155	0.0943734	-2.01493	0.0439123	0.412145	NOT	Add3	1.35741
Inca1	2.69919	-3.34621	1.66145	-2.01402	0.0440071	0.412209	NOT	Inca1	1.35648
Efha2	84.6687	0.414036	0.205619	2.0136	0.044051	0.412209	NOT	Efha2	1.35604
Selplg	1326.94	-0.166494	0.0826947	-2.01336	0.0440772	0.412209	NOT	Selplg	1.35579
Sbk1	369.685	-0.25511	0.126727	-2.01306	0.0441081	0.412209	NOT	Sbk1	1.35548
Bhlhe40	193.861	0.878669	0.436565	2.01269	0.0441477	0.412209	NOT	Bhlhe40	1.35509
Fkbp15	526.844	0.188065	0.093442	2.01264	0.0441528	0.412209	NOT	Fkbp15	1.35504
Cope	221.462	0.292015	0.145104	2.01245	0.044173	0.412209	NOT	Cope	1.35484
Ube2r2	396.595	-0.219178	0.10898	-2.01117	0.0443074	0.413124	NOT	Ube2r2	1.35352
Piwil1	1.53578	-4.20703	2.09224	-2.01078	0.0443484	0.413128	NOT	Piwil1	1.35312
Ispd	2.17258	3.56466	1.77304	2.01048	0.0443805	0.413128	NOT	Ispd	1.35281
Cpm	164.976	-0.340951	0.169647	-2.00977	0.0444558	0.41349	NOT	Cpm	1.35207
Gatad2a	668.928	0.209566	0.104325	2.00878	0.0445601	0.413848	NOT	Gatad2a	1.35105
Farp1	62.202	0.64247	0.319841	2.00872	0.0445672	0.413848	NOT	Farp1	1.35098
Gprasp1	347.789	0.286376	0.142672	2.00723	0.0447253	0.41422	NOT	Gprasp1	1.34945
Ikzf2	4002.6	0.187253	0.0932903	2.00721	0.0447275	0.41422	NOT	Ikzf2	1.34943
Arhgap24	14.947	1.42105	0.708007	2.00711	0.0447378	0.41422	NOT	Arhgap24	1.34933
Acot7	132.738	0.47353	0.235943	2.00697	0.044753	0.41422	NOT	Acot7	1.34918
Papola	1128.76	-0.157052	0.0783061	-2.00562	0.0448968	0.415213	NOT	Papola	1.34778
Med24	225.342	0.273127	0.136323	2.00352	0.0451212	0.416236	NOT	Med24	1.34562
Traf3ip3	2034.87	-0.140194	0.0699758	-2.00346	0.045128	0.416236	NOT	Traf3ip3	1.34555
Plekhg3	17.7188	1.1881	0.593157	2.00302	0.0451756	0.416236	NOT	Plekhg3	1.3451
Ankrd46	120.336	0.356236	0.17786	2.0029	0.0451877	0.416236	NOT	Ankrd46	1.34498
Pogz	509.418	-0.189602	0.0946647	-2.00288	0.0451905	0.416236	NOT	Pogz	1.34495
Ankrd13d	24.4771	-0.901867	0.450596	-2.0015	0.0453388	0.417263	NOT	Ankrd13d	1.34353
Cd209c	16.1381	-1.15772	0.578584	-2.00095	0.0453978	0.417468	NOT	Cd209c	1.34297
Afap1l1	3.39553	2.98737	1.49369	2	0.0455005	0.417863	NOT	Afap1l1	1.34198
Slc44a2	1148.25	-0.142345	0.0711773	-1.99987	0.0455142	0.417863	NOT	Slc44a2	1.34185
Lss	98.9761	-0.471907	0.236037	-1.99929	0.0455766	0.418098	NOT	Lss	1.34126
Ms4a1	16.283	2.71709	1.35943	1.9987	0.0456405	0.41811	NOT	Ms4a1	1.34065
Fam102b	143.127	-0.352329	0.176288	-1.9986	0.0456515	0.41811	NOT	Fam102b	1.34055
Cks1b	9.52116	1.5778	0.789637	1.99813	0.0457026	0.418241	NOT	Cks1b	1.34006
H2-Q6	1814.5	0.221804	0.111052	1.99731	0.0457918	0.418721	NOT	H2-Q6	1.33921
Eif2c2	1868.2	-0.187656	0.0939761	-1.99685	0.0458413	0.418837	NOT	Eif2c2	1.33874
Bank1	47.3174	1.10377	0.553419	1.99447	0.0461011	0.420872	NOT	Bank1	1.33629
Pim2	76.6138	0.591834	0.296807	1.994	0.0461517	0.420996	NOT	Pim2	1.33581
Gtf3c6	156.647	-0.345578	0.173374	-1.99325	0.0462337	0.421405	NOT	Gtf3c6	1.33504
Smarcd1	243.993	0.247356	0.124128	1.99275	0.0462884	0.421566	NOT	Smarcd1	1.33453
Bclaf1	1691.81	-0.128901	0.064716	-1.99179	0.0463938	0.422188	NOT	Bclaf1	1.33354
Sh3glb1	578.264	-0.210026	0.105481	-1.99113	0.0464664	0.422339	NOT	Sh3glb1	1.33286
Man2b2	260.236	0.295412	0.148376	1.99096	0.0464848	0.422339	NOT	Man2b2	1.33269
Hps4	67.0315	0.483032	0.242956	1.98814	0.0467958	0.424825	NOT	Hps4	1.32979
Pak3	2.20322	-3.94266	1.98407	-1.98716	0.0469048	0.425474	NOT	Pak3	1.32878
Sipa1l2	144.724	-0.387449	0.195064	-1.98627	0.0470036	0.426031	NOT	Sipa1l2	1.32787
BC048355	6.23901	1.73935	0.87602	1.98552	0.0470867	0.426444	NOT	BC048355	1.3271
Aff4	1016.8	-0.158637	0.0799836	-1.98337	0.047326	0.42827	NOT	Aff4	1.3249
Fgd5	1.74524	-4.42251	2.23018	-1.98303	0.0473643	0.428276	NOT	Fgd5	1.32455
Tpt1	12560.7	-0.13637	0.0688036	-1.98202	0.0474766	0.42895	NOT	Tpt1	1.32352
Gucy2g	1.59444	3.95655	1.99662	1.98162	0.0475213	0.429013	NOT	Gucy2g	1.32311
Atg4c	11.6071	1.25617	0.634384	1.98015	0.0476872	0.42997	NOT	Atg4c	1.3216
Zfp46	136.993	0.371677	0.187736	1.97979	0.0477274	0.42997	NOT	Zfp46	1.32123
Sncaip	1.64	3.9706	2.00569	1.97967	0.0477408	0.42997	NOT	Sncaip	1.32111
Bcorl1	167.5	-0.360148	0.182089	-1.97787	0.0479436	0.431454	NOT	Bcorl1	1.31927
Hnrnph2	246.718	-0.25948	0.131317	-1.97598	0.048157	0.432775	NOT	Hnrnph2	1.31734
Mcc	1.61934	3.95529	2.00177	1.9759	0.0481665	0.432775	NOT	Mcc	1.31725
Nat14	15.4419	-1.00458	0.50864	-1.97504	0.048264	0.433034	NOT	Nat14	1.31638
Pip5k1c	646.053	-0.189484	0.0959447	-1.97493	0.0482757	0.433034	NOT	Pip5k1c	1.31627
Ldlrap1	305.148	-0.302748	0.153319	-1.97463	0.0483096	0.433034	NOT	Ldlrap1	1.31597
Mtmr4	245.548	0.250608	0.12696	1.97392	0.0483912	0.433424	NOT	Mtmr4	1.31523
Etf1	663.24	-0.199692	0.1012	-1.97324	0.0484677	0.433495	NOT	Etf1	1.31455
Fcgr4	2.56121	-3.33885	1.69237	-1.97289	0.0485086	0.433495	NOT	Fcgr4	1.31418
Ctse	70.3029	0.499954	0.253418	1.97284	0.0485137	0.433495	NOT	Ctse	1.31414
Opcml	5.32899	2.11871	1.07467	1.97151	0.0486657	0.434513	NOT	Opcml	1.31278
Lrp6	754.788	-0.179105	0.0908761	-1.97087	0.0487386	0.434702	NOT	Lrp6	1.31213
Atp5s	10.2711	1.49991	0.76112	1.97065	0.0487634	0.434702	NOT	Atp5s	1.31191
Actr10	164.72	-0.310239	0.157504	-1.96972	0.0488707	0.435317	NOT	Actr10	1.31095
Nfat5	1929.93	0.118236	0.0600527	1.96888	0.0489671	0.435424	NOT	Nfat5	1.3101
Myl12b	681.393	-0.201358	0.102282	-1.96865	0.0489929	0.435424	NOT	Myl12b	1.30987
Irak1	528.758	0.190778	0.0969097	1.96861	0.0489977	0.435424	NOT	Irak1	1.30982
Peli2	55.0208	-0.557113	0.283115	-1.9678	0.0490912	0.435915	NOT	Peli2	1.309
Tagln2	313.148	0.269603	0.137143	1.96585	0.0493154	0.437451	NOT	Tagln2	1.30702
Plcg2	10.7085	2.1548	1.09624	1.96563	0.0493413	0.437451	NOT	Plcg2	1.30679
Pfkfb2	92.8519	-0.385769	0.196422	-1.96398	0.0495321	0.43806	NOT	Pfkfb2	1.30511
Kif4	25.1426	1.25797	0.64056	1.96387	0.0495455	0.43806	NOT	Kif4	1.305
Mppe1	238.982	0.288132	0.146726	1.96375	0.0495591	0.43806	NOT	Mppe1	1.30488
Zan	7.69499	1.80168	0.917488	1.96371	0.0495641	0.43806	NOT	Zan	1.30483
Mid1ip1	32.3892	0.69273	0.35283	1.96336	0.0496048	0.43808	NOT	Mid1ip1	1.30448
Plxna3	47.5587	0.564042	0.287347	1.96293	0.0496543	0.438176	NOT	Plxna3	1.30404
Adora2a	129.916	0.349547	0.178175	1.96182	0.0497833	0.438491	NOT	Adora2a	1.30292
Slc39a13	83.4602	0.444527	0.226649	1.96131	0.0498433	0.438491	NOT	Slc39a13	1.30239
Rragd	106.828	0.4505	0.229755	1.96078	0.0499043	0.438491	NOT	Rragd	1.30186
Rinl	875.224	0.163527	0.0834064	1.9606	0.0499255	0.438491	NOT	Rinl	1.30168
Rab25	4.54352	2.0134	1.02702	1.96044	0.0499445	0.438491	NOT	Rab25	1.30151
Cenpf	74.5774	0.769328	0.392445	1.96034	0.0499556	0.438491	NOT	Cenpf	1.30142
Dirc2	109.523	-0.404868	0.206533	-1.96031	0.0499601	0.438491	NOT	Dirc2	1.30138
Synj2bp	417.027	-0.197314	0.100675	-1.9599	0.0500073	0.438568	NOT	Synj2bp	1.30097
Galk2	128.272	0.369435	0.188577	1.95907	0.0501048	0.438867	NOT	Galk2	1.30012
Nt5c3	148.146	-0.34894	0.178158	-1.95861	0.050159	0.438867	NOT	Nt5c3	1.29965
Casp8	1153.87	-0.161287	0.0823629	-1.95825	0.0502007	0.438867	NOT	Casp8	1.29929
Ccna2	20.4487	2.32622	1.18802	1.95807	0.0502218	0.438867	NOT	Ccna2	1.29911
Tro	2.15714	3.53763	1.80679	1.95796	0.0502346	0.438867	NOT	Tro	1.299
Col24a1	4.65777	2.4539	1.25624	1.95338	0.0507747	0.443245	NOT	Col24a1	1.29435
Sf3a3	333.988	-0.262504	0.134466	-1.9522	0.0509145	0.443984	NOT	Sf3a3	1.29316
Smarce1	574.807	-0.169766	0.0869702	-1.95201	0.0509375	0.443984	NOT	Smarce1	1.29296
Eif1	600.449	-0.183541	0.0940863	-1.95077	0.0510839	0.444212	NOT	Eif1	1.29172
CT030661.1	205.219	-0.266791	0.136772	-1.95062	0.051102	0.444212	NOT	CT030661.1	1.29156
Pik3r5	588.976	-0.246887	0.126592	-1.95026	0.0511452	0.444212	NOT	Pik3r5	1.2912
Rnf135	30.7101	0.701098	0.359546	1.94995	0.0511816	0.444212	NOT	Rnf135	1.29089
Hic1	19.3336	0.925125	0.474455	1.94987	0.0511916	0.444212	NOT	Hic1	1.2908
Aqp9	2.86016	-2.94735	1.5116	-1.94982	0.0511981	0.444212	NOT	Aqp9	1.29075
D17H6S56E-5	245.003	0.395188	0.202788	1.94878	0.0513221	0.444804	NOT	D17H6S56E-5	1.2897
Daxx	426.35	-0.248203	0.127376	-1.94859	0.0513446	0.444804	NOT	Daxx	1.2895
Rnf113a1	22.2056	-0.906526	0.465324	-1.94816	0.0513955	0.444906	NOT	Rnf113a1	1.28907
Ptger4	460.513	0.260425	0.133782	1.94664	0.0515778	0.445401	NOT	Ptger4	1.28754
Slc2a3	431.119	-0.238386	0.122465	-1.94657	0.0515867	0.445401	NOT	Slc2a3	1.28746
Kpna1	449.03	-0.200669	0.103096	-1.94644	0.0516019	0.445401	NOT	Kpna1	1.28733
Safb2	1270.16	-0.127674	0.0655955	-1.94638	0.0516094	0.445401	NOT	Safb2	1.28727
Polr1b	177.831	-0.287656	0.147864	-1.94541	0.0517258	0.445891	NOT	Polr1b	1.28629
Fam192a	185.06	0.289028	0.148581	1.94525	0.0517447	0.445891	NOT	Fam192a	1.28613
Scel	3.46348	-2.64761	1.36165	-1.94442	0.051845	0.446417	NOT	Scel	1.28529
Heatr7a	305.616	0.277631	0.142905	1.94276	0.0520453	0.447596	NOT	Heatr7a	1.28362
Pde2a	310.637	-0.373138	0.192097	-1.94245	0.052083	0.447596	NOT	Pde2a	1.2833
Rps6ka3	754.633	-0.209783	0.108007	-1.94231	0.0521001	0.447596	NOT	Rps6ka3	1.28316
Dcaf15	197.808	0.333521	0.171771	1.94166	0.052178	0.447793	NOT	Dcaf15	1.28251
Ppp1r3f	301.25	-0.263142	0.135538	-1.94147	0.0522018	0.447793	NOT	Ppp1r3f	1.28231
Incenp	195.861	0.366542	0.188881	1.94059	0.0523079	0.448002	NOT	Incenp	1.28143
Epb4.1	827.314	-0.19919	0.102666	-1.94018	0.0523579	0.448002	NOT	Epb4.1	1.28102
Spnb1	71.7317	0.507927	0.261866	1.93964	0.0524232	0.448002	NOT	Spnb1	1.28048
March3	32.786	0.914296	0.471391	1.93957	0.052432	0.448002	NOT	March3	1.2804
Lck	2045.98	0.109591	0.0565211	1.93895	0.0525077	0.448002	NOT	Lck	1.27978
Med23	281.069	0.248352	0.1281	1.93874	0.0525331	0.448002	NOT	Med23	1.27957
AC151732.1	1.62286	3.98178	2.05385	1.9387	0.0525384	0.448002	NOT	AC151732.1	1.27952
Alpk3	11.3517	-1.54903	0.799017	-1.93867	0.0525415	0.448002	NOT	Alpk3	1.2795
Renbp	7.17786	1.53628	0.792877	1.9376	0.0526717	0.448776	NOT	Renbp	1.27842
Lrrn3	6.19404	2.08266	1.07543	1.93658	0.0527969	0.44917	NOT	Lrrn3	1.27739
Trmt12	40.9224	-0.618879	0.319615	-1.93633	0.0528274	0.44917	NOT	Trmt12	1.27714
Npc1	303.694	-0.226486	0.117007	-1.93566	0.0529088	0.44917	NOT	Npc1	1.27647
Hsd3b2	317.058	-0.363616	0.187853	-1.93564	0.0529123	0.44917	NOT	Hsd3b2	1.27644
Csf2ra	16.2643	0.952186	0.49194	1.93558	0.0529197	0.44917	NOT	Csf2ra	1.27638
Gk5	20.4913	-0.879953	0.454844	-1.93463	0.0530361	0.44917	NOT	Gk5	1.27543
Cdca5	3.53009	3.11852	1.61201	1.93456	0.0530446	0.44917	NOT	Cdca5	1.27536
Sec63	565.151	-0.184486	0.0953774	-1.93428	0.0530793	0.44917	NOT	Sec63	1.27507
Zfp282	157.055	0.29873	0.154466	1.93395	0.053119	0.44917	NOT	Zfp282	1.27475
Col1a1	5.27265	-2.40534	1.24426	-1.93315	0.0532178	0.44917	NOT	Col1a1	1.27394
Grap2	825.936	-0.192646	0.0996733	-1.93278	0.0532635	0.44917	NOT	Grap2	1.27357
H2-K1	9466.25	0.0994109	0.0514376	1.93265	0.0532795	0.44917	NOT	H2-K1	1.27344
Mex3b	108.194	-0.455576	0.235735	-1.93257	0.053289	0.44917	NOT	Mex3b	1.27336
Mki67	524.425	0.759382	0.393035	1.9321	0.0533474	0.44917	NOT	Mki67	1.27289
Golga2	524.55	0.201529	0.104316	1.9319	0.0533715	0.44917	NOT	Golga2	1.27269
Chrm4	2.46566	2.86976	1.48579	1.93146	0.0534257	0.44917	NOT	Chrm4	1.27225
Ndufa12	93.1009	-0.419781	0.217385	-1.93105	0.0534769	0.44917	NOT	Ndufa12	1.27183
Rpgrip1l	37.4593	0.624864	0.323655	1.93065	0.0535267	0.44917	NOT	Rpgrip1l	1.27143
Dhx30	397.571	0.200667	0.103941	1.93058	0.0535348	0.44917	NOT	Dhx30	1.27136
BC051142	2.10908	3.57314	1.85082	1.93057	0.0535361	0.44917	NOT	BC051142	1.27135
Uggt2	23.5012	-0.89656	0.464471	-1.93028	0.0535721	0.44917	NOT	Uggt2	1.27106
Enpp6	1.58027	-3.45644	1.79118	-1.9297	0.0536434	0.44917	NOT	Enpp6	1.27048
Rpp21	70.5913	-0.478044	0.247751	-1.92954	0.0536642	0.44917	NOT	Rpp21	1.27032
Ppp2r1a	512.599	0.208192	0.107914	1.92924	0.0537016	0.44917	NOT	Ppp2r1a	1.27001
Hps6	55.1244	-0.497193	0.25772	-1.9292	0.053706	0.44917	NOT	Hps6	1.26998
Dnaja2	758.283	-0.191939	0.0995912	-1.92726	0.0539467	0.45067	NOT	Dnaja2	1.26804
Cgn	1.84158	-3.6712	1.90535	-1.92678	0.0540067	0.45067	NOT	Cgn	1.26755
Fitm2	35.2905	-0.677463	0.351665	-1.92645	0.0540488	0.45067	NOT	Fitm2	1.26721
Dennd1c	782.312	0.1746	0.0906429	1.92624	0.0540742	0.45067	NOT	Dennd1c	1.26701
Gpaa1	56.7278	0.599957	0.311477	1.92617	0.0540836	0.45067	NOT	Gpaa1	1.26693
Hs1bp3	33.2594	0.661883	0.343751	1.92547	0.0541704	0.450676	NOT	Hs1bp3	1.26624
Abi2	101.206	0.461503	0.239717	1.9252	0.0542043	0.450676	NOT	Abi2	1.26597
Bcl2l15	5.99396	-1.82121	0.946214	-1.92474	0.0542624	0.450676	NOT	Bcl2l15	1.2655
Bace2	1.91223	4.20387	2.18477	1.92417	0.0543336	0.450676	NOT	Bace2	1.26493
Rhbdd2	132.511	0.354361	0.18417	1.9241	0.0543425	0.450676	NOT	Rhbdd2	1.26486
Il4ra	1314.06	-0.14483	0.0752997	-1.92338	0.0544322	0.450676	NOT	Il4ra	1.26414
Gata1	97.5798	-0.414284	0.215398	-1.92334	0.0544372	0.450676	NOT	Gata1	1.2641
Ticam2	12.3925	1.29737	0.67467	1.92297	0.0544842	0.450676	NOT	Ticam2	1.26373
Rlim	918.631	-0.176955	0.0920361	-1.92267	0.0545211	0.450676	NOT	Rlim	1.26344
Rnf216	317.979	0.210778	0.109641	1.92244	0.0545501	0.450676	NOT	Rnf216	1.2632
Smtnl2	2.26707	-3.16737	1.64762	-1.9224	0.054556	0.450676	NOT	Smtnl2	1.26316
Cd79a	18.113	2.80979	1.46163	1.92236	0.0545602	0.450676	NOT	Cd79a	1.26312
Gab1	2.18139	-3.90359	2.03132	-1.9217	0.0546439	0.451041	NOT	Gab1	1.26246
Rev3l	908.518	-0.174049	0.0905967	-1.92114	0.0547139	0.451162	NOT	Rev3l	1.2619
Mecr	40.4319	0.631916	0.328992	1.92077	0.0547612	0.451162	NOT	Mecr	1.26153
Strc	13.9621	-1.15156	0.599573	-1.92064	0.0547777	0.451162	NOT	Strc	1.2614
Nap1l4	697.406	-0.170177	0.0886698	-1.91922	0.054956	0.451799	NOT	Nap1l4	1.25999
Cbx8	43.9816	-0.579258	0.301853	-1.91901	0.0549837	0.451799	NOT	Cbx8	1.25977
Nrg4	3.93383	-2.11304	1.10122	-1.91881	0.0550086	0.451799	NOT	Nrg4	1.25957
Sipa1l1	963.491	-0.174723	0.0910912	-1.91811	0.0550965	0.451799	NOT	Sipa1l1	1.25888
Rpl24	1291.73	-0.168143	0.0876689	-1.91793	0.0551198	0.451799	NOT	Rpl24	1.25869
Tti2	91.3673	-0.38255	0.19949	-1.91763	0.0551574	0.451799	NOT	Tti2	1.2584
Tatdn3	31.6314	0.71477	0.372741	1.91761	0.0551608	0.451799	NOT	Tatdn3	1.25837
Rab8b	1028.19	0.164356	0.085713	1.91751	0.0551731	0.451799	NOT	Rab8b	1.25827
Numa1	3449.73	0.114863	0.0599347	1.91647	0.0553059	0.452528	NOT	Numa1	1.25723
Mfsd6	152.54	0.330619	0.172555	1.91602	0.0553619	0.452528	NOT	Mfsd6	1.25679
Cyb5	359.367	-0.282854	0.147646	-1.91575	0.0553964	0.452528	NOT	Cyb5	1.25652
Etnk1	1243.61	-0.15222	0.0794651	-1.91556	0.0554213	0.452528	NOT	Etnk1	1.25632
Smap1	445.205	0.188488	0.0984432	1.91469	0.0555318	0.452797	NOT	Smap1	1.25546
Stxbp1	19.1169	0.97255	0.50802	1.9144	0.0555696	0.452797	NOT	Stxbp1	1.25516
Tcea3	1.93085	4.20683	2.19768	1.91421	0.0555935	0.452797	NOT	Tcea3	1.25498
Nod2	20.0161	0.867767	0.453407	1.91388	0.0556352	0.452797	NOT	Nod2	1.25465
Zfp871	674.601	-0.201029	0.105061	-1.91345	0.055691	0.452797	NOT	Zfp871	1.25422
Rab5a	236.493	-0.259126	0.135425	-1.91343	0.0556933	0.452797	NOT	Rab5a	1.2542
Setdb1	369.677	0.225458	0.117933	1.91174	0.0559093	0.454228	NOT	Setdb1	1.25252
Atp13a2	211.997	0.284696	0.14897	1.9111	0.0559919	0.454253	NOT	Atp13a2	1.25187
Rfx5	343.177	0.215061	0.112533	1.9111	0.0559923	0.454253	NOT	Rfx5	1.25187
Wdfy4	35.3878	2.42938	1.27141	1.91078	0.0560334	0.454262	NOT	Wdfy4	1.25155
Crim1	434.295	0.187859	0.0983789	1.90954	0.0561919	0.455222	NOT	Crim1	1.25033
Cd79b	35.412	0.885682	0.464024	1.9087	0.056301	0.455782	NOT	Cd79b	1.24948
Mtmr3	1392.79	-0.122943	0.064471	-1.90695	0.0565273	0.457288	NOT	Mtmr3	1.24774
Dlg4	220.4	0.341452	0.179188	1.90555	0.0567081	0.458424	NOT	Dlg4	1.24636
Nwd1	1.68012	-3.53326	1.85642	-1.90327	0.0570054	0.4605	NOT	Nwd1	1.24408
BC046404	5.50208	1.95155	1.02569	1.90266	0.0570852	0.460817	NOT	BC046404	1.24348
Abhd12	151.514	0.360285	0.189439	1.90185	0.0571902	0.46116	NOT	Abhd12	1.24268
Grb14	1.47313	-4.13716	2.17549	-1.90171	0.0572088	0.46116	NOT	Grb14	1.24254
G3bp2	986.547	-0.146418	0.0770442	-1.90044	0.0573752	0.462173	NOT	G3bp2	1.24128
Mrgpre	23.9514	0.87218	0.459169	1.89947	0.0575021	0.462748	NOT	Mrgpre	1.24032
Rnf8	742.955	0.169082	0.0890352	1.89904	0.0575589	0.462748	NOT	Rnf8	1.23989
C2cd2	52.7767	0.57574	0.303186	1.89897	0.0575686	0.462748	NOT	C2cd2	1.23981
Gabre	2.14428	3.51074	1.84964	1.89807	0.0576864	0.463367	NOT	Gabre	1.23893
Prss36	3.11771	2.7456	1.44697	1.89749	0.0577638	0.463385	NOT	Prss36	1.23834
Zfp407	568.963	-0.193828	0.102152	-1.89744	0.0577702	0.463385	NOT	Zfp407	1.2383
Wdr89	35.9275	0.7024	0.370514	1.89575	0.0579937	0.46485	NOT	Wdr89	1.23662
Msh6	529.647	-0.234631	0.123859	-1.89434	0.0581798	0.465438	NOT	Msh6	1.23523
Capza2	677.564	-0.19742	0.104222	-1.89422	0.0581956	0.465438	NOT	Capza2	1.23511
Ly75	478.853	0.19747	0.104267	1.89389	0.058239	0.465438	NOT	Ly75	1.23479
Bid	83.4009	0.449796	0.237517	1.89374	0.0582591	0.465438	NOT	Bid	1.23464
Tanc1	198.358	-0.394392	0.208271	-1.89365	0.0582718	0.465438	NOT	Tanc1	1.23454
Blnk	7.30912	2.4185	1.27764	1.89295	0.0583652	0.465588	NOT	Blnk	1.23385
Avil	9.63532	-1.28248	0.677675	-1.89247	0.0584285	0.465588	NOT	Avil	1.23338
Rspry1	235.891	-0.283813	0.149972	-1.89244	0.0584327	0.465588	NOT	Rspry1	1.23334
Dnd1	10.0077	1.35654	0.716885	1.89227	0.0584545	0.465588	NOT	Dnd1	1.23318
Klhl5	67.1806	0.46275	0.244691	1.89116	0.0586032	0.465869	NOT	Klhl5	1.23208
Calu	431.629	-0.204421	0.108095	-1.89112	0.0586085	0.465869	NOT	Calu	1.23204
Zbtb7a	741.064	0.156801	0.0829624	1.89002	0.058755	0.465869	NOT	Zbtb7a	1.23096
Ak2	190.213	0.301988	0.159784	1.88997	0.058762	0.465869	NOT	Ak2	1.2309
Arsb	93.0682	0.511532	0.270666	1.88991	0.0587706	0.465869	NOT	Arsb	1.23084
Icam5	9.77989	1.62088	0.857751	1.88969	0.0587994	0.465869	NOT	Icam5	1.23063
Ms4a7	2.90966	-2.54153	1.34517	-1.88937	0.0588426	0.465869	NOT	Ms4a7	1.23031
Hmgb1	597.843	-0.183081	0.0969308	-1.88878	0.0589211	0.465869	NOT	Hmgb1	1.22973
Nphp3	21.8188	-0.843252	0.446479	-1.88867	0.0589359	0.465869	NOT	Nphp3	1.22962
Ggps1	215.54	-0.242061	0.128167	-1.88864	0.0589402	0.465869	NOT	Ggps1	1.22959
Sap30l	104.467	-0.352491	0.186659	-1.88843	0.0589686	0.465869	NOT	Sap30l	1.22938
Pde4d	255.301	-0.300192	0.158974	-1.88831	0.0589846	0.465869	NOT	Pde4d	1.22926
Igfbp4	788.598	0.227764	0.12066	1.88765	0.0590726	0.465869	NOT	Igfbp4	1.22861
Fam71d	1.9678	3.46213	1.83413	1.88762	0.0590771	0.465869	NOT	Fam71d	1.22858
Rab35	354.726	-0.20728	0.109822	-1.88741	0.0591047	0.465869	NOT	Rab35	1.22838
Tdgf1	4.282	1.98892	1.05414	1.88678	0.05919	0.465922	NOT	Tdgf1	1.22775
Dstyk	121.718	0.394272	0.208992	1.88654	0.0592225	0.465922	NOT	Dstyk	1.22751
Klf7	321.119	-0.354679	0.188084	-1.88575	0.0593281	0.465922	NOT	Klf7	1.22674
Tmem160	25.5531	0.744028	0.394574	1.88565	0.0593419	0.465922	NOT	Tmem160	1.22664
Hnrpll	349.866	0.286472	0.151927	1.88559	0.0593496	0.465922	NOT	Hnrpll	1.22658
Utp3	467.627	-0.279573	0.148272	-1.88554	0.0593573	0.465922	NOT	Utp3	1.22653
Plekhm3	76.0025	0.541086	0.287036	1.88508	0.0594192	0.466086	NOT	Plekhm3	1.22607
Zfp954	68.7025	-0.457374	0.242741	-1.8842	0.0595378	0.466675	NOT	Zfp954	1.22521
Ube4b	684.236	-0.153057	0.0812439	-1.88392	0.0595765	0.466675	NOT	Ube4b	1.22493
Faah	546.361	0.200713	0.106566	1.88347	0.0596365	0.466824	NOT	Faah	1.22449
Zmynd8	1302.67	-0.150238	0.0797998	-1.88269	0.0597422	0.467012	NOT	Zmynd8	1.22372
Zfp119b	25.8165	0.76411	0.405861	1.88269	0.0597427	0.467012	NOT	Zfp119b	1.22372
Npdc1	1.70878	4.02058	2.13622	1.88209	0.0598231	0.467128	NOT	Npdc1	1.22313
Snrpe	181.594	-0.304332	0.161709	-1.88197	0.0598398	0.467128	NOT	Snrpe	1.22301
Lonrf3	1.84797	3.363	1.7883	1.88055	0.0600327	0.46822	NOT	Lonrf3	1.22161
Akirin1	266.313	-0.255215	0.135762	-1.87988	0.0601251	0.46822	NOT	Akirin1	1.22094
Ccl19	1.63037	-4.2958	2.28566	-1.87946	0.0601815	0.46822	NOT	Ccl19	1.22054
Nlrp4f	1.63037	-4.2958	2.28566	-1.87946	0.0601815	0.46822	NOT	Nlrp4f	1.22054
Cdc25b	203.622	-0.322797	0.171762	-1.87933	0.0601989	0.46822	NOT	Cdc25b	1.22041
Slc25a13	29.1229	0.887315	0.472195	1.87913	0.0602267	0.46822	NOT	Slc25a13	1.22021
Lrrc8c	902.857	-0.166273	0.0885655	-1.8774	0.0604631	0.469736	NOT	Lrrc8c	1.21851
Atmin	279.305	0.250998	0.133743	1.87671	0.0605579	0.470008	NOT	Atmin	1.21783
Atp2a3	1094.23	0.125734	0.0670029	1.87654	0.0605808	0.470008	NOT	Atp2a3	1.21767
Btbd16	6.90755	1.8031	0.961633	1.87504	0.0607866	0.470931	NOT	Btbd16	1.21619
Heatr2	112.678	-0.367969	0.196263	-1.87488	0.0608095	0.470931	NOT	Heatr2	1.21603
Kansl1	1076.53	-0.141297	0.0753674	-1.87477	0.060824	0.470931	NOT	Kansl1	1.21592
Kdelc2	23.8804	0.870445	0.464396	1.87436	0.0608807	0.471048	NOT	Kdelc2	1.21552
Dennd1a	219.801	0.248427	0.132604	1.87345	0.0610069	0.47164	NOT	Dennd1a	1.21462
Stk24	1037.77	-0.138314	0.0738472	-1.87298	0.0610717	0.47164	NOT	Stk24	1.21416
Enpp4	79.73	-0.491378	0.262361	-1.8729	0.0610817	0.47164	NOT	Enpp4	1.21409
Ndufv3	162.157	-0.328469	0.175441	-1.87225	0.0611726	0.471794	NOT	Ndufv3	1.21344
Myh4	3.06807	-3.51894	1.87962	-1.87216	0.0611846	0.471794	NOT	Myh4	1.21336
Rbm22	370.115	-0.202173	0.108013	-1.87174	0.061242	0.471916	NOT	Rbm22	1.21295
Mctp1	94.3252	0.476746	0.254835	1.8708	0.061373	0.472451	NOT	Mctp1	1.21202
Chn2	45.447	0.575692	0.307751	1.87064	0.0613945	0.472451	NOT	Chn2	1.21187
Prep	167.267	-0.305084	0.163129	-1.8702	0.0614554	0.472599	NOT	Prep	1.21144
Arhgef12	429.86	0.348655	0.186551	1.86896	0.0616287	0.473611	NOT	Arhgef12	1.21022
Vamp4	213.882	-0.255198	0.136581	-1.86847	0.0616965	0.473813	NOT	Vamp4	1.20974
Nr4a2	39.687	0.927057	0.496247	1.86814	0.0617432	0.473851	NOT	Nr4a2	1.20941
Jmjd6	192.851	-0.289498	0.155022	-1.86747	0.0618363	0.474245	NOT	Jmjd6	1.20876
Acvr1c	26.9128	-0.865445	0.46353	-1.86707	0.0618911	0.474346	NOT	Acvr1c	1.20837
Pag1	692.43	-0.232203	0.124451	-1.86582	0.062066	0.475366	NOT	Pag1	1.20715
Plxnc1	192.728	0.331435	0.177665	1.8655	0.0621111	0.47539	NOT	Plxnc1	1.20683
Ccdc15	108.976	0.415947	0.223071	1.86464	0.0622319	0.475904	NOT	Ccdc15	1.20599
Rbm25	1999.4	-0.142325	0.0763387	-1.86439	0.0622669	0.475904	NOT	Rbm25	1.20574
Pomgnt1	114.252	0.355004	0.190457	1.86396	0.0623277	0.475904	NOT	Pomgnt1	1.20532
Zfp521	2.62533	-3.29953	1.77063	-1.86347	0.062396	0.475904	NOT	Zfp521	1.20484
Tusc3	106.941	0.396431	0.212763	1.86326	0.0624263	0.475904	NOT	Tusc3	1.20463
Txnip	2225.87	-0.296598	0.15919	-1.86317	0.0624389	0.475904	NOT	Txnip	1.20454
Bri3	31.7429	-0.664534	0.356713	-1.86294	0.0624713	0.475904	NOT	Bri3	1.20432
Inpp4b	3996.04	-0.112633	0.0604779	-1.86238	0.0625491	0.476177	NOT	Inpp4b	1.20378
Pigm	437.409	-0.205571	0.11046	-1.86105	0.0627376	0.477293	NOT	Pigm	1.20247
Mterf	34.1657	-0.660515	0.354998	-1.86062	0.0627979	0.477432	NOT	Mterf	1.20205
Nphp1	2.69413	3.11988	1.67778	1.85952	0.062953	0.478084	NOT	Nphp1	1.20098
Itgb3	419.99	-0.269437	0.144933	-1.85904	0.0630213	0.478084	NOT	Itgb3	1.20051
Mrpl53	24.4879	0.821463	0.441911	1.85889	0.0630428	0.478084	NOT	Mrpl53	1.20036
Hmgn3	38.6821	0.688024	0.370139	1.85883	0.0630519	0.478084	NOT	Hmgn3	1.2003
Mapk9	334.869	-0.220602	0.118735	-1.85794	0.0631777	0.478718	NOT	Mapk9	1.19944
Ap2a2	361.866	-0.205023	0.110394	-1.8572	0.0632833	0.478965	NOT	Ap2a2	1.19871
Zfp948	36.3615	-0.669049	0.360262	-1.85712	0.0632945	0.478965	NOT	Zfp948	1.19863
Rsph6a	1.68662	3.14866	1.6961	1.85641	0.0633952	0.479407	NOT	Rsph6a	1.19794
Impg1	3.70435	-2.194	1.18247	-1.85544	0.0635341	0.480019	NOT	Impg1	1.19699
Capn11	4.52611	-2.37488	1.28009	-1.85525	0.0635605	0.480019	NOT	Capn11	1.19681
Cyfip2	2342.43	0.101842	0.0549031	1.85494	0.0636044	0.480031	NOT	Cyfip2	1.19651
Rasgrp2	1091.7	-0.232122	0.125237	-1.85347	0.063815	0.480632	NOT	Rasgrp2	1.19508
Zfp608	125.155	-0.342002	0.184584	-1.85283	0.0639071	0.480632	NOT	Zfp608	1.19445
Cog2	216.047	0.275674	0.148786	1.85282	0.0639082	0.480632	NOT	Cog2	1.19444
Psd	2.49063	2.82938	1.52712	1.85276	0.0639172	0.480632	NOT	Psd	1.19438
Fcer2a	7.99511	6.2762	3.38772	1.85263	0.0639348	0.480632	NOT	Fcer2a	1.19426
Hopx	168.445	0.369337	0.19936	1.85261	0.0639376	0.480632	NOT	Hopx	1.19424
Pnma1	9.36808	-1.47466	0.79631	-1.85187	0.0640448	0.481119	NOT	Pnma1	1.19352
Cdkn2d	90.5863	-0.407552	0.22021	-1.85074	0.064207	0.481702	NOT	Cdkn2d	1.19242
H3f3b	1077.25	0.161204	0.0871033	1.85073	0.0642091	0.481702	NOT	H3f3b	1.1924
Atp2c1	355.04	-0.22924	0.123894	-1.85029	0.0642723	0.481702	NOT	Atp2c1	1.19198
Alg10b	142.356	0.320426	0.173189	1.85015	0.0642919	0.481702	NOT	Alg10b	1.19184
Tnfsf13b	3.91602	2.115	1.14387	1.84898	0.0644609	0.48265	NOT	Tnfsf13b	1.1907
Farp2	41.2831	0.608068	0.329	1.84823	0.0645689	0.483141	NOT	Farp2	1.18998
Spag17	1.83841	4.1333	2.23699	1.84771	0.0646449	0.483391	NOT	Spag17	1.18947
Polr3c	259.159	0.23431	0.12685	1.84714	0.0647274	0.483553	NOT	Polr3c	1.18891
Prdx5	111.712	0.33701	0.182467	1.84697	0.0647517	0.483553	NOT	Prdx5	1.18875
Nup155	299.212	-0.247047	0.133812	-1.84622	0.064861	0.484015	NOT	Nup155	1.18802
Sepw1	450.021	-0.193924	0.105092	-1.84527	0.0649983	0.484015	NOT	Sepw1	1.1871
Rpl32	2830.25	-0.105742	0.0573086	-1.84513	0.0650183	0.484015	NOT	Rpl32	1.18696
Pitpnm2	1046.01	0.184499	0.0999985	1.84502	0.0650343	0.484015	NOT	Pitpnm2	1.18686
Tnrc18	487.535	0.19259	0.104392	1.84488	0.0650557	0.484015	NOT	Tnrc18	1.18671
Dqx1	42.3664	0.552975	0.299754	1.84476	0.0650719	0.484015	NOT	Dqx1	1.18661
Slc43a2	509.73	0.188764	0.102339	1.84449	0.0651116	0.484015	NOT	Slc43a2	1.18634
Hmgb2	365.182	0.262445	0.142458	1.84226	0.065437	0.486043	NOT	Hmgb2	1.18418
Mlycd	58.675	0.493548	0.267936	1.84204	0.0654699	0.486043	NOT	Mlycd	1.18396
Fam65a	222.918	-0.279699	0.151896	-1.84138	0.0655652	0.486432	NOT	Fam65a	1.18333
Usp16	411.91	-0.203206	0.110462	-1.8396	0.0658275	0.487425	NOT	Usp16	1.18159
Cpne3	273.468	-0.216217	0.117537	-1.83956	0.0658334	0.487425	NOT	Cpne3	1.18155
Hyal2	13.7791	0.989914	0.538162	1.83944	0.0658512	0.487425	NOT	Hyal2	1.18144
Pold4	77.1551	0.513793	0.279341	1.8393	0.0658706	0.487425	NOT	Pold4	1.18131
Tmc6	508.88	0.171814	0.0934421	1.83873	0.0659554	0.487735	NOT	Tmc6	1.18075
Herc4	920.433	-0.179487	0.0976412	-1.83823	0.0660288	0.487961	NOT	Herc4	1.18027
Cpne1	656.291	-0.241466	0.131384	-1.83787	0.0660811	0.48803	NOT	Cpne1	1.17992
Tuba4a	339.672	-0.222347	0.121011	-1.83741	0.0661489	0.488049	NOT	Tuba4a	1.17948
D10Wsu102e	245.678	-0.242262	0.131874	-1.83708	0.0661984	0.488049	NOT	D10Wsu102e	1.17915
Fcgr2b	2.67331	3.12465	1.70138	1.83654	0.0662776	0.488049	NOT	Fcgr2b	1.17863
Tmem140	39.6183	0.638403	0.347668	1.83625	0.0663214	0.488049	NOT	Tmem140	1.17835
Mrps5	180.251	0.314562	0.171332	1.83598	0.0663603	0.488049	NOT	Mrps5	1.17809
Mob1a	1200.59	-0.128683	0.0700913	-1.83593	0.0663681	0.488049	NOT	Mob1a	1.17804
Fam125b	103.926	0.349349	0.190318	1.83561	0.0664158	0.488049	NOT	Fam125b	1.17773
Siah1b	3.97806	1.99672	1.08796	1.83528	0.0664642	0.488049	NOT	Siah1b	1.17741
Pold2	86.9982	0.36758	0.20029	1.83524	0.0664701	0.488049	NOT	Pold2	1.17737
Ammecr1l	212.166	-0.301231	0.164294	-1.83349	0.0667296	0.489364	NOT	Ammecr1l	1.17568
Pnpt1	262.573	-0.273317	0.149072	-1.83345	0.0667354	0.489364	NOT	Pnpt1	1.17564
Foxd2	4.91595	2.15543	1.17609	1.83271	0.0668454	0.489855	NOT	Foxd2	1.17493
Hlf	3.86485	2.49785	1.36332	1.83219	0.0669235	0.490111	NOT	Hlf	1.17442
Il23r	2.68541	-2.80783	1.53419	-1.83017	0.0672246	0.491538	NOT	Il23r	1.17247
Clptm1l	394.253	0.217375	0.118776	1.83013	0.0672307	0.491538	NOT	Clptm1l	1.17243
Map3k8	198.37	-0.285772	0.156158	-1.83001	0.0672481	0.491538	NOT	Map3k8	1.17232
Lrch4	991.39	0.163845	0.0895513	1.82962	0.0673074	0.491656	NOT	Lrch4	1.17194
St3gal4	127.739	-0.324937	0.177802	-1.82752	0.0676211	0.493509	NOT	St3gal4	1.16992
Dcun1d1	264.757	-0.242717	0.132825	-1.82734	0.067648	0.493509	NOT	Dcun1d1	1.16974
Ptprc	8881.66	-0.0991793	0.0542861	-1.82698	0.0677035	0.493597	NOT	Ptprc	1.16939
Nfil3	52.5924	0.773933	0.423819	1.8261	0.0678359	0.494245	NOT	Nfil3	1.16854
Gdap1	1.84464	4.1376	2.26891	1.82361	0.0682116	0.496622	NOT	Gdap1	1.16614
Chd7	712.957	0.182493	0.100097	1.82316	0.0682792	0.496622	NOT	Chd7	1.16571
Rrm1	160.983	0.367876	0.20179	1.82307	0.0682932	0.496622	NOT	Rrm1	1.16562
Pde7a	257.488	0.289183	0.158713	1.82205	0.0684476	0.49736	NOT	Pde7a	1.16464
Ebp	95.74	0.392135	0.215265	1.82163	0.0685107	0.49736	NOT	Ebp	1.16424
Ptprs	535.56	0.45724	0.251019	1.82153	0.068526	0.49736	NOT	Ptprs	1.16414
Sh2b3	379.095	0.238685	0.131072	1.82103	0.0686025	0.497598	NOT	Sh2b3	1.16366
Cd52	772.928	0.170255	0.0935832	1.81929	0.0688666	0.499195	NOT	Cd52	1.16199
Ensa	377.241	-0.195862	0.10776	-1.81758	0.0691288	0.500776	NOT	Ensa	1.16034
Cse1l	334.848	-0.2366	0.130212	-1.81705	0.0692099	0.501045	NOT	Cse1l	1.15983
Capg	310.118	0.313768	0.172709	1.81674	0.0692567	0.501064	NOT	Capg	1.15954
Fbxl2	1.93046	3.33912	1.83835	1.81637	0.069314	0.50116	NOT	Fbxl2	1.15918
Cldn10	4.57469	-1.72886	0.95226	-1.81554	0.0694414	0.501305	NOT	Cldn10	1.15838
Mthfsd	83.766	0.458487	0.252552	1.81541	0.0694602	0.501305	NOT	Mthfsd	1.15826
Csnk1e	93.3267	-0.430883	0.237378	-1.81518	0.0694966	0.501305	NOT	Csnk1e	1.15804
Fam188a	111.893	-0.32887	0.181224	-1.81472	0.0695677	0.501305	NOT	Fam188a	1.15759
Clcf1	291.371	-0.272429	0.150153	-1.81435	0.069624	0.501305	NOT	Clcf1	1.15724
Ppp1cb	804.919	-0.152868	0.0842702	-1.81402	0.0696747	0.501305	NOT	Ppp1cb	1.15692
Azi1	49.8302	0.485335	0.267576	1.81382	0.0697055	0.501305	NOT	Azi1	1.15673
Pcyox1	36.1983	0.604998	0.333658	1.81323	0.0697967	0.501305	NOT	Pcyox1	1.15617
M6pr	553.876	0.205297	0.113245	1.81286	0.0698532	0.501305	NOT	M6pr	1.15581
Zfp326	272.664	-0.278712	0.153747	-1.8128	0.0698624	0.501305	NOT	Zfp326	1.15576
Pou6f1	169.432	0.325493	0.179561	1.81271	0.0698762	0.501305	NOT	Pou6f1	1.15567
Nme8	1.51331	-4.19786	2.31605	-1.81251	0.0699074	0.501305	NOT	Nme8	1.15548
Ppef1	1.51331	-4.19786	2.31605	-1.81251	0.0699074	0.501305	NOT	Ppef1	1.15548
Hlcs	210.366	0.280439	0.154781	1.81185	0.0700101	0.501331	NOT	Hlcs	1.15484
Trio	522.001	0.189011	0.104335	1.81157	0.0700529	0.501331	NOT	Trio	1.15457
Drg2	102.412	-0.436316	0.240858	-1.81151	0.0700623	0.501331	NOT	Drg2	1.15452
Fgd2	4.77845	2.52717	1.3954	1.81107	0.07013	0.501331	NOT	Fgd2	1.1541
Gas2l1	11.1438	1.13591	0.627306	1.81077	0.0701765	0.501331	NOT	Gas2l1	1.15381
Plcg1	2022.81	0.122868	0.0678664	1.81043	0.0702287	0.501331	NOT	Plcg1	1.15349
Utp15	200.47	-0.310468	0.171511	-1.8102	0.0702647	0.501331	NOT	Utp15	1.15326
Pigr	4.26386	-1.96238	1.08462	-1.80928	0.0704075	0.501331	NOT	Pigr	1.15238
Pik3cd	2427.19	-0.130645	0.0722114	-1.8092	0.07042	0.501331	NOT	Pik3cd	1.1523
Akna	4279.85	0.125112	0.069184	1.80839	0.0705455	0.501331	NOT	Akna	1.15153
Tube1	15.4482	0.980078	0.541962	1.80839	0.0705463	0.501331	NOT	Tube1	1.15153
C6	4.04336	-2.35872	1.30447	-1.80819	0.0705769	0.501331	NOT	C6	1.15134
Zfp81	149.378	-0.351323	0.194336	-1.80781	0.070636	0.501331	NOT	Zfp81	1.15097
Zfp53	267.757	-0.288418	0.159542	-1.80779	0.0706391	0.501331	NOT	Zfp53	1.15095
Exoc8	244.451	-0.260195	0.143935	-1.80772	0.0706493	0.501331	NOT	Exoc8	1.15089
Nthl1	4.52495	2.22317	1.22984	1.80768	0.0706562	0.501331	NOT	Nthl1	1.15085
Zdhhc14	15.2046	-0.942723	0.521519	-1.80765	0.070661	0.501331	NOT	Zdhhc14	1.15082
Samd9l	1466.12	-0.141068	0.078075	-1.80682	0.0707898	0.501932	NOT	Samd9l	1.15003
H2-Eb1	25.2363	2.36315	1.30814	1.80649	0.0708411	0.501983	NOT	H2-Eb1	1.14971
Syt12	2.04407	-2.92689	1.62081	-1.80582	0.0709472	0.502272	NOT	Syt12	1.14906
Khdc1a	14.1252	-1.07326	0.594383	-1.80567	0.0709703	0.502272	NOT	Khdc1a	1.14892
Scyl3	291.763	-0.215183	0.119246	-1.80453	0.0711483	0.502912	NOT	Scyl3	1.14784
March7	948.045	-0.145898	0.0808514	-1.80452	0.0711493	0.502912	NOT	March7	1.14783
Rhoc	9.92101	-1.21704	0.674956	-1.80314	0.0713662	0.504031	NOT	Rhoc	1.14651
Aebp1	4.38304	2.17232	1.20487	1.80295	0.0713962	0.504031	NOT	Aebp1	1.14632
Slc17a8	3.25124	2.13458	1.18418	1.80258	0.071454	0.504126	NOT	Slc17a8	1.14597
Itfg2	81.3379	0.461734	0.256389	1.80091	0.0717163	0.505662	NOT	Itfg2	1.14438
Vdac2	368.458	-0.192001	0.106646	-1.80037	0.0718026	0.505751	NOT	Vdac2	1.14386
Ccnb1	11.624	1.55489	0.8637	1.80027	0.0718179	0.505751	NOT	Ccnb1	1.14377
Dgkz	2641.67	0.120041	0.0667315	1.79887	0.0720389	0.506993	NOT	Dgkz	1.14243
Serac1	24.8227	-0.754696	0.41962	-1.79852	0.0720946	0.507071	NOT	Serac1	1.1421
Mtmr6	306.717	-0.27854	0.155033	-1.79664	0.072392	0.508446	NOT	Mtmr6	1.14031
H2-DMa	52.4698	0.492591	0.274197	1.79648	0.0724175	0.508446	NOT	H2-DMa	1.14016
Dpp9	249.667	0.234261	0.130429	1.79608	0.0724814	0.508446	NOT	Dpp9	1.13977
E2f2	193.699	-0.275353	0.153315	-1.79599	0.0724959	0.508446	NOT	E2f2	1.13969
Angptl2	142.706	1.14781	0.639139	1.79588	0.0725143	0.508446	NOT	Angptl2	1.13958
Clasp2	222.677	-0.263454	0.146722	-1.7956	0.0725585	0.508446	NOT	Clasp2	1.13931
Ppox	135.491	0.318348	0.177396	1.79456	0.0727234	0.509288	NOT	Ppox	1.13833
Slc6a8	2.49037	3.1529	1.7587	1.79274	0.0730142	0.51101	NOT	Slc6a8	1.13659
Aldh2	61.6791	-0.565351	0.315456	-1.79217	0.0731055	0.511334	NOT	Aldh2	1.13605
Stk4	2564.68	-0.159941	0.0892778	-1.7915	0.0732132	0.511772	NOT	Stk4	1.13541
Rpl7l1	362.349	-0.19763	0.110335	-1.79118	0.0732649	0.511819	NOT	Rpl7l1	1.1351
Mical3	222.379	0.255609	0.142751	1.7906	0.0733578	0.511975	NOT	Mical3	1.13455
Hnrnph1	1887.35	-0.117342	0.0655377	-1.79045	0.0733822	0.511975	NOT	Hnrnph1	1.13441
Rangap1	444.677	0.229258	0.128063	1.7902	0.0734224	0.511975	NOT	Rangap1	1.13417
Haus8	64.0873	-0.452002	0.252554	-1.78972	0.0734983	0.512054	NOT	Haus8	1.13372
Trim7	6.24051	1.87456	1.0475	1.78956	0.0735239	0.512054	NOT	Trim7	1.13357
Flii	780.874	0.179904	0.100618	1.78799	0.0737781	0.512559	NOT	Flii	1.13207
Mospd1	30.3592	-0.676552	0.378467	-1.78761	0.0738386	0.512559	NOT	Mospd1	1.13172
Tnik	1782.79	-0.149769	0.0837869	-1.78749	0.0738575	0.512559	NOT	Tnik	1.13161
Rd3	4.94663	1.91524	1.07149	1.78746	0.0738626	0.512559	NOT	Rd3	1.13158
Caskin2	16.6114	1.00716	0.563538	1.7872	0.0739053	0.512559	NOT	Caskin2	1.13132
Alg9	58.7398	0.440084	0.246243	1.78719	0.0739063	0.512559	NOT	Alg9	1.13132
Fam32a	343.014	-0.234628	0.131286	-1.78716	0.073912	0.512559	NOT	Fam32a	1.13128
Haus4	46.2604	0.562451	0.31482	1.78658	0.074005	0.512647	NOT	Haus4	1.13074
Gtf3c2	550.659	0.153521	0.0859327	1.78652	0.0740149	0.512647	NOT	Gtf3c2	1.13068
Cap2	1.90779	3.38063	1.89319	1.78568	0.0741515	0.512671	NOT	Cap2	1.12988
Asns	3.46613	2.07348	1.16136	1.78539	0.0741987	0.512671	NOT	Asns	1.1296
Lysmd3	117.234	-0.340879	0.190951	-1.78516	0.0742348	0.512671	NOT	Lysmd3	1.12939
Wwp2	379.739	0.204401	0.11451	1.78501	0.0742604	0.512671	NOT	Wwp2	1.12924
Trim30b	2.72159	3.11522	1.74562	1.7846	0.0743264	0.512671	NOT	Trim30b	1.12886
Eya2	49.9135	-0.537455	0.301213	-1.7843	0.0743748	0.512671	NOT	Eya2	1.12857
Ptpn12	204.894	-0.250228	0.140243	-1.78425	0.0743834	0.512671	NOT	Ptpn12	1.12852
Edc4	402.261	0.182779	0.102447	1.78412	0.0744034	0.512671	NOT	Edc4	1.12841
Chdh	38.8071	0.828706	0.464534	1.78395	0.0744317	0.512671	NOT	Chdh	1.12824
Fig4	157.642	0.28365	0.159022	1.78372	0.0744695	0.512671	NOT	Fig4	1.12802
Kif23	34.0339	1.01479	0.569109	1.78313	0.0745654	0.512804	NOT	Kif23	1.12746
Parva	87.3166	-0.457901	0.256818	-1.78298	0.0745899	0.512804	NOT	Parva	1.12732
Pea15a	183.783	-0.30303	0.169977	-1.78277	0.0746241	0.512804	NOT	Pea15a	1.12712
Cnp	697.483	-0.157118	0.0881679	-1.78203	0.0747438	0.513316	NOT	Cnp	1.12642
Prrc2c	8509.97	-0.0761896	0.0427953	-1.78033	0.0750222	0.514827	NOT	Prrc2c	1.12481
Zfp960	1.68823	3.13519	1.76121	1.78013	0.0750545	0.514827	NOT	Zfp960	1.12462
Exph5	45.4063	0.618562	0.347539	1.77983	0.0751033	0.514852	NOT	Exph5	1.12434
Slc25a12	270.51	0.212756	0.119609	1.77876	0.0752791	0.515445	NOT	Slc25a12	1.12333
Tmod3	538.221	-0.177921	0.100026	-1.77875	0.0752806	0.515445	NOT	Tmod3	1.12332
Krt84	1.49232	3.8265	2.1519	1.7782	0.0753717	0.515758	NOT	Krt84	1.12279
Casd1	218.657	-0.228091	0.128333	-1.77733	0.0755138	0.515863	NOT	Casd1	1.12197
Tpm1	235.829	-0.273893	0.154128	-1.77705	0.0755593	0.515863	NOT	Tpm1	1.12171
Dgkq	129.877	0.332577	0.187158	1.77698	0.0755709	0.515863	NOT	Dgkq	1.12165
Ccr5	7.4885	-1.43253	0.806417	-1.77641	0.0756652	0.515863	NOT	Ccr5	1.1211
Lyn	26.671	1.20321	0.677329	1.77641	0.0756653	0.515863	NOT	Lyn	1.1211
Eif2s3x	756.139	-0.208764	0.117526	-1.77632	0.0756805	0.515863	NOT	Eif2s3x	1.12102
Bnip3l	537.409	-0.178	0.100222	-1.77606	0.0757232	0.515863	NOT	Bnip3l	1.12077
Plekha8	30.6627	0.762435	0.429362	1.77574	0.0757756	0.515863	NOT	Plekha8	1.12047
Rell1	79.5689	0.519217	0.292414	1.77562	0.0757954	0.515863	NOT	Rell1	1.12036
Fgd4	269.993	-0.295525	0.166563	-1.77426	0.0760203	0.517084	NOT	Fgd4	1.11907
Ccnt1	589.364	-0.166852	0.0940849	-1.77342	0.0761585	0.517109	NOT	Ccnt1	1.11828
Galnt6	1204.61	-0.161177	0.0908938	-1.77325	0.076188	0.517109	NOT	Galnt6	1.11811
Qsox2	39.5284	0.6724	0.379237	1.77304	0.0762228	0.517109	NOT	Qsox2	1.11792
Sass6	54.4005	-0.533981	0.301335	-1.77205	0.076386	0.517109	NOT	Sass6	1.11699
Fli1	584.355	-0.19402	0.109513	-1.77166	0.0764502	0.517109	NOT	Fli1	1.11662
Kptn	30.485	0.684289	0.386265	1.77155	0.0764689	0.517109	NOT	Kptn	1.11652
Rab11fip5	6.60231	1.46032	0.824367	1.77144	0.0764868	0.517109	NOT	Rab11fip5	1.11641
Alpk2	6.81028	-1.55184	0.876131	-1.77124	0.0765206	0.517109	NOT	Alpk2	1.11622
Tmprss11f	1.54676	-4.21304	2.37864	-1.7712	0.0765282	0.517109	NOT	Tmprss11f	1.11618
Rnf20	1027.52	-0.130612	0.0737598	-1.77077	0.0765984	0.517109	NOT	Rnf20	1.11578
Nol11	284.074	-0.26068	0.147237	-1.77048	0.0766465	0.517109	NOT	Nol11	1.11551
Zfp385a	2.88302	3.11924	1.76217	1.77011	0.0767086	0.517109	NOT	Zfp385a	1.11516
Atp5g2	67.5873	0.441685	0.24953	1.77007	0.0767158	0.517109	NOT	Atp5g2	1.11512
Ahcyl2	1132.39	-0.177371	0.100213	-1.76993	0.0767388	0.517109	NOT	Ahcyl2	1.11498
Hiatl1	170.814	-0.287425	0.162405	-1.7698	0.0767601	0.517109	NOT	Hiatl1	1.11486
Src	50.3082	0.549839	0.310753	1.76937	0.0768317	0.517109	NOT	Src	1.11446
Fsd1l	104.769	0.388037	0.219342	1.7691	0.076878	0.517109	NOT	Fsd1l	1.1142
Scin	14.3678	1.28975	0.729045	1.76909	0.0768782	0.517109	NOT	Scin	1.1142
Vmn1r65	4.55125	1.96126	1.1088	1.76881	0.0769256	0.517109	NOT	Vmn1r65	1.11393
RP23-45E20.1	1.8992	3.37427	1.9077	1.76876	0.0769339	0.517109	NOT	RP23-45E20.1	1.11388
C2cd4b	2.58775	2.43277	1.37578	1.76829	0.0770131	0.517335	NOT	C2cd4b	1.11344
Zbtb34	111.01	-0.363501	0.205683	-1.76728	0.0771807	0.517583	NOT	Zbtb34	1.11249
Zdhhc8	163.587	-0.304716	0.172488	-1.7666	0.0772958	0.517583	NOT	Zdhhc8	1.11184
Sdad1	228.683	-0.241188	0.13653	-1.76655	0.0773041	0.517583	NOT	Sdad1	1.1118
Dnahc17	75.6403	-0.55671	0.315152	-1.76648	0.0773157	0.517583	NOT	Dnahc17	1.11173
Nfix	130.233	0.310109	0.175558	1.76642	0.077326	0.517583	NOT	Nfix	1.11167
Ehd4	37.8907	0.569953	0.32269	1.76626	0.0773528	0.517583	NOT	Ehd4	1.11152
Gadd45b	60.1858	0.515031	0.29161	1.76616	0.0773688	0.517583	NOT	Gadd45b	1.11143
Phgdh	157.731	0.292242	0.165532	1.76548	0.0774835	0.518046	NOT	Phgdh	1.11079
Chst15	101.156	0.372926	0.211327	1.76468	0.0776169	0.518557	NOT	Chst15	1.11004
Cebpb	35.3606	0.875896	0.496557	1.76394	0.0777427	0.518557	NOT	Cebpb	1.10934
Trp53i11	318.053	0.250727	0.142147	1.76386	0.0777563	0.518557	NOT	Trp53i11	1.10926
Gabra1	1.48823	-4.16009	2.35914	-1.7634	0.0778338	0.518557	NOT	Gabra1	1.10883
Pik3r6	1.48823	-4.16009	2.35914	-1.7634	0.0778338	0.518557	NOT	Pik3r6	1.10883
Tuba8	1.48823	-4.16009	2.35914	-1.7634	0.0778338	0.518557	NOT	Tuba8	1.10883
Rad1	121.804	0.374067	0.21229	1.76206	0.07806	0.51918	NOT	Rad1	1.10757
Tmed7	417.611	-0.173792	0.0986469	-1.76175	0.0781108	0.51918	NOT	Tmed7	1.10729
Abce1	694.3	-0.151671	0.086094	-1.76169	0.078122	0.51918	NOT	Abce1	1.10723
Lmln	10.185	1.39916	0.794324	1.76145	0.0781629	0.51918	NOT	Lmln	1.107
Usp14	144.552	-0.303516	0.172339	-1.76115	0.078213	0.51918	NOT	Usp14	1.10672
Ccng2	268.049	-0.266003	0.15108	-1.76067	0.0782939	0.51918	NOT	Ccng2	1.10627
Dsp	14.5741	1.05811	0.601029	1.7605	0.0783233	0.51918	NOT	Dsp	1.10611
Mansc1	39.2083	0.530946	0.301731	1.75966	0.0784647	0.51918	NOT	Mansc1	1.10533
March2	178.663	-0.2697	0.153307	-1.75922	0.0785401	0.51918	NOT	March2	1.10491
Strbp	350.258	-0.224914	0.127862	-1.75903	0.0785718	0.51918	NOT	Strbp	1.10473
Iglc2	7.88304	5.49754	3.12609	1.7586	0.0786457	0.51918	NOT	Iglc2	1.10433
Pank3	389.801	-0.24316	0.138319	-1.75797	0.078753	0.51918	NOT	Pank3	1.10373
Smok2b	1.53085	-3.371	1.91764	-1.75789	0.078767	0.51918	NOT	Smok2b	1.10366
Nin	1707.65	-0.118527	0.0674381	-1.75757	0.0788208	0.51918	NOT	Nin	1.10336
Capza1	835.978	-0.200165	0.113905	-1.7573	0.0788673	0.51918	NOT	Capza1	1.1031
D8Ertd82e	282.13	0.274673	0.156307	1.75727	0.0788722	0.51918	NOT	D8Ertd82e	1.10308
Phf13	63.9529	0.46174	0.262805	1.75697	0.0789233	0.51918	NOT	Phf13	1.10279
Prr24	45.7789	0.494535	0.281472	1.75696	0.0789241	0.51918	NOT	Prr24	1.10279
Ifi47	466.006	-0.19033	0.108329	-1.75696	0.0789247	0.51918	NOT	Ifi47	1.10279
Stk32c	5.64942	1.71953	0.978704	1.75694	0.0789274	0.51918	NOT	Stk32c	1.10277
Klhl6	764.78	-0.237916	0.13547	-1.75622	0.0790506	0.51918	NOT	Klhl6	1.1021
Cdk12	1362.04	-0.115792	0.0659327	-1.75621	0.0790518	0.51918	NOT	Cdk12	1.10209
Smc5	528.042	-0.186562	0.10623	-1.75621	0.0790534	0.51918	NOT	Smc5	1.10208
BC017647	120.072	0.40065	0.22817	1.75593	0.0791002	0.51918	NOT	BC017647	1.10182
Rnf123	705.762	0.182676	0.104048	1.75568	0.0791425	0.51918	NOT	Rnf123	1.10159
Itgam	8.54325	-1.41381	0.805302	-1.75563	0.0791512	0.51918	NOT	Itgam	1.10154
Fam50a	194.306	-0.270672	0.154178	-1.75558	0.0791605	0.51918	NOT	Fam50a	1.10149
Tm6sf1	41.7294	-0.561571	0.319957	-1.75514	0.0792348	0.519367	NOT	Tm6sf1	1.10108
Hexb	150.713	-0.341548	0.194689	-1.75432	0.079375	0.519616	NOT	Hexb	1.10032
Ccdc141	33.2359	0.741645	0.422768	1.75426	0.0793859	0.519616	NOT	Ccdc141	1.10026
Mettl7a1	12.8177	1.10584	0.630517	1.75387	0.0794529	0.519616	NOT	Mettl7a1	1.09989
Slc25a1	59.0673	0.476333	0.271616	1.7537	0.0794816	0.519616	NOT	Slc25a1	1.09973
Rcc2	838.959	0.156977	0.0895257	1.75343	0.0795279	0.519616	NOT	Rcc2	1.09948
Twf1	151.192	-0.277888	0.158499	-1.75324	0.0795601	0.519616	NOT	Twf1	1.0993
Csda	259.104	0.384284	0.219208	1.75305	0.0795928	0.519616	NOT	Csda	1.09913
Zmat1	104.709	0.38982	0.222406	1.75274	0.0796468	0.51967	NOT	Zmat1	1.09883
Slc39a14	101.107	-0.340882	0.194524	-1.75239	0.0797065	0.519762	NOT	Slc39a14	1.09851
Abcb6	19.8425	-0.792634	0.453025	-1.74965	0.080179	0.522528	NOT	Abcb6	1.09594
Chpf	70.6799	0.405551	0.231824	1.74939	0.0802228	0.522528	NOT	Chpf	1.0957
Cela3b	1.77491	4.07984	2.33268	1.74899	0.0802927	0.522684	NOT	Cela3b	1.09532
Klf13	1531.82	-0.162167	0.092748	-1.74847	0.0803831	0.522776	NOT	Klf13	1.09484
AI314180	733.297	0.172324	0.0985621	1.74838	0.0803988	0.522776	NOT	AI314180	1.09475
Srsf7	539.227	-0.166102	0.0950407	-1.74769	0.0805178	0.52325	NOT	Srsf7	1.09411
Aes	1192.16	-0.138416	0.0792478	-1.74662	0.0807024	0.523259	NOT	Aes	1.09311
Fam59a	1.80595	-4.44463	2.54559	-1.74601	0.0808093	0.523259	NOT	Fam59a	1.09254
Hoxa9	1.80595	-4.44463	2.54559	-1.74601	0.0808093	0.523259	NOT	Hoxa9	1.09254
Olfr725	1.80595	-4.44463	2.54559	-1.74601	0.0808093	0.523259	NOT	Olfr725	1.09254
Rph3a	1.80595	-4.44463	2.54559	-1.74601	0.0808093	0.523259	NOT	Rph3a	1.09254
Scrn1	1.80595	-4.44463	2.54559	-1.74601	0.0808093	0.523259	NOT	Scrn1	1.09254
Fzd6	4.47615	2.09006	1.19717	1.74582	0.0808414	0.523259	NOT	Fzd6	1.09237
Eif3f	1070.64	0.135714	0.0777909	1.7446	0.0810546	0.524048	NOT	Eif3f	1.09122
Hist2h2be	22.9013	-0.842476	0.482906	-1.74459	0.0810555	0.524048	NOT	Hist2h2be	1.09122
Scd1	16.547	2.98729	1.71259	1.74431	0.0811056	0.524074	NOT	Scd1	1.09095
Arpp19	269.062	-0.230216	0.132008	-1.74395	0.0811673	0.524175	NOT	Arpp19	1.09062
Espnl	2.02409	3.4911	2.00231	1.74353	0.0812405	0.524304	NOT	Espnl	1.09023
Pcdh19	1.45802	-4.13174	2.37006	-1.74331	0.0812795	0.524304	NOT	Pcdh19	1.09002
Ccdc138	11.0712	1.06358	0.610402	1.74242	0.0814355	0.525012	NOT	Ccdc138	1.08919
Tmem120b	27.0368	-0.775644	0.445353	-1.74164	0.0815718	0.525592	NOT	Tmem120b	1.08846
Herc6	311.68	-0.193663	0.111229	-1.74112	0.0816627	0.52588	NOT	Herc6	1.08798
Gatad2b	471.756	-0.158255	0.090931	-1.74038	0.0817924	0.526413	NOT	Gatad2b	1.08729
Tspan31	84.9266	0.406205	0.233435	1.74012	0.081838	0.526413	NOT	Tspan31	1.08704
Srsf1	1247.26	-0.159864	0.0919011	-1.73953	0.0819422	0.526644	NOT	Srsf1	1.08649
Phf14	699.919	-0.136313	0.0783813	-1.73911	0.082016	0.526644	NOT	Phf14	1.0861
Pik3r2	95.95	0.354092	0.203614	1.73904	0.0820277	0.526644	NOT	Pik3r2	1.08604
Scaper	539.881	-0.210486	0.121048	-1.73886	0.0820594	0.526644	NOT	Scaper	1.08587
Cflar	1025.22	-0.123008	0.0707781	-1.73793	0.0822225	0.527224	NOT	Cflar	1.08501
Map4k2	1630.65	0.117971	0.0679008	1.7374	0.0823171	0.527224	NOT	Map4k2	1.08451
Scand1	198.328	0.282548	0.162634	1.73733	0.0823296	0.527224	NOT	Scand1	1.08444
Spats2	2.58658	-2.49041	1.43371	-1.73704	0.0823808	0.527224	NOT	Spats2	1.08417
Adrm1	188.307	-0.276173	0.158992	-1.73703	0.0823817	0.527224	NOT	Adrm1	1.08417
CAAA01083517.1	1021.34	-0.129781	0.0747304	-1.73665	0.0824489	0.527358	NOT	CAAA01083517.1	1.08381
Traf2	264.159	0.213735	0.12312	1.73599	0.0825664	0.527812	NOT	Traf2	1.0832
Xrn2	1023.18	-0.15216	0.0876664	-1.73567	0.0826225	0.527873	NOT	Xrn2	1.0829
Aire	1.74909	4.05931	2.33944	1.73517	0.0827114	0.527946	NOT	Aire	1.08243
Ivns1abp	801.287	0.166678	0.0960648	1.73506	0.0827298	0.527946	NOT	Ivns1abp	1.08234
Mphosph10	262.995	-0.208235	0.120033	-1.73482	0.0827732	0.527946	NOT	Mphosph10	1.08211
Rasgrp1	2120.39	-0.115361	0.0665093	-1.73451	0.0828271	0.527994	NOT	Rasgrp1	1.08183
Coro1b	627.283	0.152594	0.0879916	1.73419	0.082885	0.528066	NOT	Coro1b	1.08152
Usp49	65.8792	-0.506271	0.292161	-1.73285	0.083122	0.529112	NOT	Usp49	1.08028
Iqsec2	6.88785	1.42928	0.824912	1.73265	0.0831582	0.529112	NOT	Iqsec2	1.0801
Cd46	16.2305	-0.798099	0.460702	-1.73235	0.0832105	0.529112	NOT	Cd46	1.07982
Gtpbp2	420.851	0.224982	0.129881	1.73222	0.0832352	0.529112	NOT	Gtpbp2	1.07969
Nsd1	3386.61	-0.0948346	0.0547638	-1.7317	0.0833263	0.529394	NOT	Nsd1	1.07922
Arfgap1	246.467	0.232108	0.134082	1.73109	0.0834357	0.529721	NOT	Arfgap1	1.07865
Mphosph8	345.372	-0.238403	0.137734	-1.73089	0.0834709	0.529721	NOT	Mphosph8	1.07846
Plaur	1.53523	-3.4006	1.96576	-1.72991	0.0836463	0.530271	NOT	Plaur	1.07755
Prkab2	49.8818	0.474198	0.274173	1.72956	0.083709	0.530271	NOT	Prkab2	1.07723
Zc3h11a	1072.89	-0.14159	0.0818679	-1.72949	0.0837219	0.530271	NOT	Zc3h11a	1.07716
Taf3	304.553	-0.200828	0.11614	-1.72918	0.0837764	0.530271	NOT	Taf3	1.07688
Amd1	128.661	-0.304678	0.176206	-1.7291	0.0837909	0.530271	NOT	Amd1	1.0768
Gpbp1	725.592	-0.167839	0.0970941	-1.72862	0.0838773	0.530523	NOT	Gpbp1	1.07636
Mmab	46.5365	0.504013	0.291627	1.72828	0.0839382	0.530613	NOT	Mmab	1.07604
Map3k11	291.891	0.194239	0.11249	1.72672	0.084218	0.531983	NOT	Map3k11	1.07459
Kif18b	9.88164	1.49648	0.866747	1.72655	0.0842486	0.531983	NOT	Kif18b	1.07444
Atad5	119.683	0.318275	0.184389	1.7261	0.0843291	0.532196	NOT	Atad5	1.07402
Tbr1	3.83275	-2.43703	1.41229	-1.72559	0.0844217	0.532485	NOT	Tbr1	1.07355
Cep110	2135.01	0.101883	0.059055	1.72521	0.084489	0.532584	NOT	Cep110	1.0732
Numbl	33.4277	0.756099	0.438336	1.72493	0.0845402	0.532584	NOT	Numbl	1.07294
Lmf2	153.739	0.307279	0.178162	1.72472	0.084578	0.532584	NOT	Lmf2	1.07274
Pde5a	7.43321	-1.49838	0.86906	-1.72414	0.0846829	0.532949	NOT	Pde5a	1.0722
S100a11	146.009	0.465573	0.270076	1.72386	0.0847333	0.532964	NOT	S100a11	1.07195
Fbln7	1.83922	-3.61248	2.09589	-1.72361	0.084779	0.532964	NOT	Fbln7	1.07171
Ppan	205.707	-0.270922	0.157312	-1.7222	0.0850338	0.53427	NOT	Ppan	1.07041
Abcb10	11.6997	1.03981	0.604047	1.7214	0.0851774	0.534876	NOT	Abcb10	1.06968
Slain2	551.305	0.159375	0.0926411	1.72035	0.0853693	0.535466	NOT	Slain2	1.0687
Rpe	178.096	-0.277067	0.161067	-1.72019	0.0853977	0.535466	NOT	Rpe	1.06855
Ube2i	749.994	-0.139851	0.0813187	-1.71979	0.0854709	0.535466	NOT	Ube2i	1.06818
Mxi1	147.445	-0.341983	0.198861	-1.71971	0.0854855	0.535466	NOT	Mxi1	1.06811
Mfn2	222.767	0.24391	0.141854	1.71945	0.0855329	0.535466	NOT	Mfn2	1.06787
Morn2	1.66173	3.21357	1.86908	1.71933	0.0855539	0.535466	NOT	Morn2	1.06776
Gstt3	10.399	1.36532	0.79431	1.71887	0.0856373	0.535693	NOT	Gstt3	1.06734
Dtnbp1	71.154	0.426392	0.248117	1.71852	0.0857027	0.535807	NOT	Dtnbp1	1.06701
Sox4	89.121	-0.418716	0.243855	-1.71707	0.0859667	0.537162	NOT	Sox4	1.06567
Cchcr1	63.8983	0.492563	0.286981	1.71636	0.0860953	0.537194	NOT	Cchcr1	1.06502
Sec22c	88.0407	-0.436496	0.254358	-1.71607	0.086149	0.537194	NOT	Sec22c	1.06475
Ppp1r14c	4.70031	1.72476	1.00513	1.71595	0.0861703	0.537194	NOT	Ppp1r14c	1.06464
Immp2l	14.1503	-0.889431	0.518461	-1.71552	0.08625	0.537194	NOT	Immp2l	1.06424
Tnfrsf9	526.532	0.299504	0.174586	1.71551	0.086251	0.537194	NOT	Tnfrsf9	1.06424
Ndufs5	74.7764	0.409746	0.238851	1.71549	0.0862555	0.537194	NOT	Ndufs5	1.06421
Tapbp	1512.53	0.123802	0.0721929	1.71487	0.0863688	0.537426	NOT	Tapbp	1.06364
Sdc4	85.2849	-0.436501	0.254554	-1.71477	0.0863872	0.537426	NOT	Sdc4	1.06355
Gtf2a1	420.781	0.190219	0.110997	1.71373	0.0865782	0.538053	NOT	Gtf2a1	1.06259
Rps27l	42.1825	-0.537779	0.31381	-1.71371	0.0865827	0.538053	NOT	Rps27l	1.06257
Mef2c	10.8924	3.27351	1.9109	1.71308	0.086698	0.538253	NOT	Mef2c	1.06199
Usp53	184.058	-0.261365	0.152576	-1.71302	0.0867097	0.538253	NOT	Usp53	1.06193
Hpgds	16.089	1.00248	0.585445	1.71234	0.0868335	0.538495	NOT	Hpgds	1.06131
Scrib	452.011	0.173021	0.101047	1.71229	0.0868434	0.538495	NOT	Scrib	1.06126
Tomm20	422.208	-0.192244	0.112308	-1.71177	0.0869397	0.538645	NOT	Tomm20	1.06078
Slc35e4	2.07915	2.63546	1.53973	1.71164	0.0869624	0.538645	NOT	Slc35e4	1.06067
Ncoa6	798.002	-0.12899	0.0754071	-1.71058	0.0871582	0.539359	NOT	Ncoa6	1.05969
Tet3	2134.65	-0.159301	0.0931311	-1.71051	0.0871724	0.539359	NOT	Tet3	1.05962
Fam78a	787.197	-0.186362	0.108976	-1.71011	0.0872454	0.539517	NOT	Fam78a	1.05926
Tmem51	4.00601	-1.96209	1.14826	-1.70874	0.0874988	0.540206	NOT	Tmem51	1.058
Ccnh	136.72	-0.326088	0.190848	-1.70863	0.0875199	0.540206	NOT	Ccnh	1.05789
Coq10b	32.1513	-0.637065	0.372856	-1.70861	0.087524	0.540206	NOT	Coq10b	1.05787
Cenpj	178.641	-0.270676	0.158431	-1.70848	0.087547	0.540206	NOT	Cenpj	1.05776
Gp49a	8.72188	1.35126	0.791273	1.7077	0.0876916	0.540764	NOT	Gp49a	1.05704
Arl8b	297.247	-0.19628	0.115003	-1.70674	0.0878704	0.540764	NOT	Arl8b	1.05616
Lamb1	1.78069	-3.56554	2.08925	-1.70662	0.0878934	0.540764	NOT	Lamb1	1.05604
Usp2	11.0554	-1.11154	0.651321	-1.70659	0.0878982	0.540764	NOT	Usp2	1.05602
Atp5c1	563.132	-0.187316	0.109778	-1.70632	0.0879493	0.540764	NOT	Atp5c1	1.05577
Ptpn3	23.4199	0.78908	0.462465	1.70625	0.0879617	0.540764	NOT	Ptpn3	1.05571
Dstn	58.0112	0.450844	0.264238	1.7062	0.0879705	0.540764	NOT	Dstn	1.05566
Cnn3	71.485	-0.458423	0.268991	-1.70423	0.0883382	0.542516	NOT	Cnn3	1.05385
Tbca	219.81	-0.235265	0.138053	-1.70416	0.088351	0.542516	NOT	Tbca	1.05379
Abcc1	463.839	0.189164	0.111077	1.70301	0.0885671	0.543549	NOT	Abcc1	1.05273
Tdp1	75.0822	0.45312	0.266236	1.70195	0.088765	0.544177	NOT	Tdp1	1.05176
Rabep2	174.159	0.296783	0.174388	1.70185	0.0887827	0.544177	NOT	Rabep2	1.05167
Cct2	1092.27	-0.187751	0.110332	-1.70169	0.088813	0.544177	NOT	Cct2	1.05152
AC241593.1	8.53634	-1.57774	0.92771	-1.70069	0.0890016	0.544642	NOT	AC241593.1	1.0506
Traf5	193.22	0.24581	0.14455	1.70051	0.0890344	0.544642	NOT	Traf5	1.05044
Trim33	658.005	-0.161858	0.0952128	-1.69996	0.089139	0.544642	NOT	Trim33	1.04993
Tmbim1	27.0637	0.82666	0.4863	1.6999	0.0891505	0.544642	NOT	Tmbim1	1.04988
Hspa5	1752.04	0.198686	0.116894	1.69971	0.0891859	0.544642	NOT	Hspa5	1.0497
Tssk6	1.60544	3.93922	2.31792	1.69947	0.0892314	0.544642	NOT	Tssk6	1.04948
Eef1b2	2775.64	-0.110033	0.0647464	-1.69944	0.0892355	0.544642	NOT	Eef1b2	1.04946
Upf2	724.341	-0.1381	0.0812711	-1.69925	0.0892722	0.544642	NOT	Upf2	1.04928
Il12rb1	110.773	0.461828	0.271826	1.69899	0.0893218	0.544652	NOT	Il12rb1	1.04904
Rag1	1.62345	-3.40479	2.00512	-1.69805	0.0894987	0.545438	NOT	Rag1	1.04818
Kbtbd8	84.5882	-0.39174	0.23079	-1.69739	0.0896238	0.545722	NOT	Kbtbd8	1.04758
Fastkd1	74.6885	-0.387439	0.228283	-1.69719	0.0896612	0.545722	NOT	Fastkd1	1.0474
Arf1	916.709	-0.137087	0.080784	-1.69695	0.0897057	0.545722	NOT	Arf1	1.04718
Ddx5	10055	-0.12833	0.0756312	-1.69678	0.0897373	0.545722	NOT	Ddx5	1.04703
Trex1	42.1967	0.564369	0.332687	1.6964	0.0898102	0.545873	NOT	Trex1	1.04667
Lgals8	249.74	-0.209672	0.123654	-1.69563	0.0899565	0.54647	NOT	Lgals8	1.04597
Vps72	248.711	0.235112	0.138687	1.69527	0.0900242	0.546589	NOT	Vps72	1.04564
Cd274	311.443	0.18934	0.11171	1.69492	0.0900901	0.546659	NOT	Cd274	1.04532
Edem3	314.401	-0.253164	0.149399	-1.69455	0.09016	0.546659	NOT	Edem3	1.04499
Ergic2	290.226	-0.225954	0.133349	-1.69445	0.09018	0.546659	NOT	Ergic2	1.04489
Zfp874b	126.831	-0.336145	0.198425	-1.69406	0.0902532	0.546811	NOT	Zfp874b	1.04454
Tes	706.305	-0.18537	0.109455	-1.69356	0.090348	0.547094	NOT	Tes	1.04408
Bcmo1	4.80472	-1.77049	1.04585	-1.69288	0.0904786	0.547593	NOT	Bcmo1	1.04345
Zfx	397.498	-0.241222	0.142537	-1.69234	0.090581	0.547921	NOT	Zfx	1.04296
Tnks1bp1	274.283	0.241333	0.142655	1.69172	0.0906985	0.548261	NOT	Tnks1bp1	1.0424
Churc1	144.432	-0.352456	0.208387	-1.69135	0.0907698	0.548261	NOT	Churc1	1.04206
Nrd1	1253.19	-0.102139	0.0603974	-1.69112	0.0908139	0.548261	NOT	Nrd1	1.04185
Ndfip1	702.73	0.177798	0.105141	1.69103	0.0908302	0.548261	NOT	Ndfip1	1.04177
Lrrc8a	406.052	-0.221833	0.131225	-1.69048	0.0909358	0.548607	NOT	Lrrc8a	1.04127
Tulp2	1.71455	-3.56667	2.11047	-1.68999	0.0910297	0.548776	NOT	Tulp2	1.04082
Ap3m2	108.144	0.318743	0.188624	1.68983	0.0910602	0.548776	NOT	Ap3m2	1.04067
Eif4e2	496.932	-0.203002	0.12019	-1.68901	0.0912174	0.549432	NOT	Eif4e2	1.03992
Eif2c4	2.62023	2.46481	1.46001	1.68822	0.0913699	0.550059	NOT	Eif2c4	1.0392
Ly86	5.62524	2.3608	1.39888	1.68764	0.0914801	0.55043	NOT	Ly86	1.03867
Ptprb	1.65137	-4.36008	2.58407	-1.68729	0.0915477	0.550546	NOT	Ptprb	1.03835
Mtr	250.414	-0.228802	0.135677	-1.68638	0.0917235	0.55081	NOT	Mtr	1.03752
March1	6.76352	2.08275	1.23508	1.68632	0.0917342	0.55081	NOT	March1	1.03747
Fgd1	3.85519	2.17797	1.29156	1.68631	0.091737	0.55081	NOT	Fgd1	1.03746
Eri2	64.7814	-0.416014	0.246763	-1.68589	0.0918177	0.551003	NOT	Eri2	1.03707
Poll	61.4598	0.481274	0.28553	1.68555	0.0918832	0.551105	NOT	Poll	1.03676
Tssc4	44.5783	-0.532572	0.316023	-1.68524	0.0919432	0.551174	NOT	Tssc4	1.03648
Kif1c	302.469	0.214053	0.127045	1.68486	0.0920162	0.551231	NOT	Kif1c	1.03614
Wdr62	28.4872	0.654598	0.388559	1.68468	0.0920496	0.551231	NOT	Wdr62	1.03598
Pwwp2b	8.38578	1.1611	0.689407	1.6842	0.0921436	0.551503	NOT	Pwwp2b	1.03554
BC002059	59.0615	-0.474282	0.281732	-1.68345	0.0922878	0.552038	NOT	BC002059	1.03486
Trf	18.0077	-1.29281	0.768051	-1.68323	0.0923301	0.552038	NOT	Trf	1.03466
Nudt2	11.5887	0.981258	0.583633	1.68129	0.0927062	0.553843	NOT	Nudt2	1.03289
Spata1	51.746	-0.46809	0.27845	-1.68106	0.0927522	0.553843	NOT	Spata1	1.03268
Cdk5rap1	72.936	0.563973	0.335563	1.68067	0.0928261	0.553843	NOT	Cdk5rap1	1.03233
Slc31a2	26.4183	-0.648598	0.385916	-1.68067	0.0928269	0.553843	NOT	Slc31a2	1.03233
Syce1	2.95186	-2.3735	1.41248	-1.68037	0.092885	0.553898	NOT	Syce1	1.03205
Zscan12	58.9957	-0.444823	0.264788	-1.67992	0.0929725	0.55413	NOT	Zscan12	1.03165
Nedd4l	152.356	-0.34034	0.202633	-1.67959	0.0930373	0.554225	NOT	Nedd4l	1.03134
Ablim2	16.7436	1.16179	0.691834	1.67929	0.0930959	0.554284	NOT	Ablim2	1.03107
Taok2	836.093	0.138991	0.0828347	1.67794	0.0933597	0.555457	NOT	Taok2	1.02984
Gtf2h4	40.2569	0.529053	0.315336	1.67774	0.0933971	0.555457	NOT	Gtf2h4	1.02967
Wdr5	156.772	-0.262566	0.156526	-1.67747	0.0934515	0.555457	NOT	Wdr5	1.02941
Blvra	70.9387	-0.411159	0.245135	-1.67728	0.0934884	0.555457	NOT	Blvra	1.02924
Cdca8	18.7976	0.849977	0.506844	1.677	0.0935425	0.555488	NOT	Cdca8	1.02899
Dhrs3	29.8847	0.718539	0.428599	1.67648	0.0936434	0.555561	NOT	Dhrs3	1.02852
Echs1	87.6321	0.36247	0.216215	1.67644	0.0936525	0.555561	NOT	Echs1	1.02848
Usp24	1824.27	-0.12812	0.0764388	-1.67611	0.0937171	0.555654	NOT	Usp24	1.02818
Pja1	220.344	-0.272595	0.162691	-1.67553	0.0938294	0.555818	NOT	Pja1	1.02766
Rps23	3134.51	0.0915278	0.0546282	1.67547	0.0938425	0.555818	NOT	Rps23	1.0276
Pydc4	736.938	-0.206662	0.123462	-1.67388	0.0941535	0.557248	NOT	Pydc4	1.02616
Stxbp2	359.236	0.203189	0.121413	1.67353	0.0942224	0.557248	NOT	Stxbp2	1.02585
C1galt1	299.974	-0.241338	0.144212	-1.67349	0.0942311	0.557248	NOT	C1galt1	1.02581
Rexo2	341.436	-0.237069	0.14174	-1.67256	0.0944147	0.558044	NOT	Rexo2	1.02496
Kndc1	3.34099	2.18708	1.3085	1.67144	0.0946346	0.558646	NOT	Kndc1	1.02395
Zfa	3.25341	-1.86107	1.11361	-1.67121	0.0946811	0.558646	NOT	Zfa	1.02374
Diap3	73.7613	0.451059	0.269917	1.6711	0.0947016	0.558646	NOT	Diap3	1.02364
Siglecg	5.89064	5.08137	3.04084	1.67104	0.0947133	0.558646	NOT	Siglecg	1.02359
Zcchc18	57.4127	0.613462	0.367206	1.67062	0.0947966	0.558646	NOT	Zcchc18	1.02321
Ascc3	835.871	-0.121146	0.0725187	-1.67054	0.0948116	0.558646	NOT	Ascc3	1.02314
Cttn	16.5139	0.99425	0.595585	1.66937	0.0950449	0.559511	NOT	Cttn	1.02207
Cul9	82.2163	0.458137	0.274448	1.66931	0.0950569	0.559511	NOT	Cul9	1.02202
Tcf7	3600.11	-0.152299	0.0912845	-1.6684	0.0952362	0.560277	NOT	Tcf7	1.0212
Rgmb	14.7295	-0.88298	0.529708	-1.66692	0.0955306	0.561718	NOT	Rgmb	1.01986
Ergic3	174.76	0.284696	0.170864	1.66621	0.0956707	0.562002	NOT	Ergic3	1.01922
Csnk2a2	159.137	0.280984	0.168694	1.66565	0.095784	0.562002	NOT	Csnk2a2	1.01871
Pon2	158.77	0.28572	0.171555	1.66548	0.0958177	0.562002	NOT	Pon2	1.01855
Sirpb1b	1.49271	3.86094	2.31826	1.66545	0.0958238	0.562002	NOT	Sirpb1b	1.01853
Pip5kl1	4.5197	-1.65672	0.994766	-1.66543	0.0958261	0.562002	NOT	Pip5kl1	1.01852
Ppm1j	75.7886	-0.357622	0.214821	-1.66474	0.0959638	0.562519	NOT	Ppm1j	1.01789
Nfkbiz	905.167	0.165044	0.0991649	1.66434	0.0960447	0.562703	NOT	Nfkbiz	1.01753
Cand1	761.079	-0.124922	0.0750917	-1.66359	0.0961939	0.563287	NOT	Cand1	1.01685
Fas	153.17	-0.32875	0.197736	-1.66257	0.0963977	0.563957	NOT	Fas	1.01593
Me3	32.5902	-1.07743	0.648121	-1.66239	0.0964352	0.563957	NOT	Me3	1.01576
Flot1	83.5558	-0.406427	0.244536	-1.66203	0.0965061	0.563957	NOT	Flot1	1.01545
Cdc42bpa	32.8403	-0.601132	0.361717	-1.66188	0.0965361	0.563957	NOT	Cdc42bpa	1.01531
Pam16	28.7093	-0.629628	0.378906	-1.6617	0.0965734	0.563957	NOT	Pam16	1.01514
Orc5	123.459	-0.308137	0.18549	-1.66121	0.0966719	0.563957	NOT	Orc5	1.0147
Arf4	297.899	-0.243764	0.146744	-1.66116	0.0966818	0.563957	NOT	Arf4	1.01466
Ube2d2	678.135	-0.146079	0.087961	-1.66073	0.0967676	0.563957	NOT	Ube2d2	1.01427
Phospho2	120.261	-0.31061	0.187056	-1.66052	0.0968094	0.563957	NOT	Phospho2	1.01408
Numb	286.073	-0.194223	0.116987	-1.66022	0.0968711	0.563957	NOT	Numb	1.01381
Ift88	33.9731	-0.582832	0.351077	-1.66013	0.096889	0.563957	NOT	Ift88	1.01373
Mllt10	564.258	-0.154162	0.0928658	-1.66005	0.0969038	0.563957	NOT	Mllt10	1.01366
Eci2	85.0831	0.334863	0.201792	1.65945	0.0970261	0.56438	NOT	Eci2	1.01311
Phkg2	205.756	0.239601	0.144453	1.65868	0.0971798	0.564877	NOT	Phkg2	1.01242
Bad	35.8254	0.557699	0.336261	1.65853	0.0972109	0.564877	NOT	Bad	1.01229
AW555464	67.067	0.472423	0.28501	1.65756	0.0974054	0.565718	NOT	AW555464	1.01142
Kctd9	106.737	0.332872	0.200876	1.6571	0.0974995	0.565975	NOT	Kctd9	1.011
Rnd1	2.19402	2.79533	1.68725	1.65674	0.0975728	0.566102	NOT	Rnd1	1.01067
Gzmm	7.37944	1.42299	0.85913	1.65632	0.0976573	0.566102	NOT	Gzmm	1.0103
Ccdc127	158.726	-0.307058	0.185393	-1.65625	0.0976709	0.566102	NOT	Ccdc127	1.01024
Mfsd10	42.7489	0.61939	0.374099	1.65569	0.0977854	0.566331	NOT	Mfsd10	1.00973
Il10ra	326.507	0.279827	0.169022	1.65557	0.0978099	0.566331	NOT	Il10ra	1.00962
Zfp939	5.55396	1.69041	1.0217	1.65451	0.0980241	0.567282	NOT	Zfp939	1.00867
Casp6	67.0546	-0.411132	0.248583	-1.6539	0.0981483	0.567712	NOT	Casp6	1.00812
Polr3g	77.5801	-0.402292	0.243326	-1.6533	0.0982695	0.568026	NOT	Polr3g	1.00758
Lipt2	3.43991	-2.44477	1.47886	-1.65314	0.0983026	0.568026	NOT	Lipt2	1.00744
Kif22	16.1372	0.977542	0.591647	1.65224	0.0984861	0.568238	NOT	Kif22	1.00663
Ms4a6b	2756.76	-0.162965	0.0986438	-1.65205	0.0985235	0.568238	NOT	Ms4a6b	1.00646
Txndc16	148.119	-0.291366	0.176411	-1.65163	0.0986102	0.568238	NOT	Txndc16	1.00608
Syt17	1.62881	-3.52513	2.13445	-1.65154	0.0986288	0.568238	NOT	Syt17	1.006
Slc1a4	4.87681	-2.3149	1.40224	-1.65086	0.0987675	0.568238	NOT	Slc1a4	1.00539
Sgpp1	352.872	-0.194053	0.117548	-1.65083	0.0987731	0.568238	NOT	Sgpp1	1.00536
Ces2b	40.0056	-0.725664	0.439659	-1.65052	0.0988375	0.568238	NOT	Ces2b	1.00508
Dgkh	78.8875	0.383854	0.232567	1.65051	0.0988383	0.568238	NOT	Dgkh	1.00507
Ankrd39	49.1311	0.459616	0.278478	1.65046	0.0988495	0.568238	NOT	Ankrd39	1.00503
Hnrnpa2b1	3999.32	-0.0846428	0.0512846	-1.65046	0.0988499	0.568238	NOT	Hnrnpa2b1	1.00502
Rcbtb1	439.854	-0.174783	0.105928	-1.65002	0.0989398	0.568238	NOT	Rcbtb1	1.00463
Rbm33	1584.01	-0.112251	0.0680366	-1.64986	0.0989706	0.568238	NOT	Rbm33	1.00449
Rnase4	10.5001	1.13853	0.690113	1.64977	0.0989892	0.568238	NOT	Rnase4	1.00441
Pogk	125.415	-0.308704	0.187213	-1.64895	0.0991587	0.568923	NOT	Pogk	1.00367
Prosc	92.607	0.3435	0.208455	1.64784	0.0993859	0.569136	NOT	Prosc	1.00268
Cbr4	22.299	0.741605	0.450073	1.64775	0.0994049	0.569136	NOT	Cbr4	1.00259
Eif4e3	129.441	-0.287707	0.174616	-1.64765	0.0994247	0.569136	NOT	Eif4e3	1.00251
Cetn4	2.93649	2.41293	1.46452	1.64759	0.0994373	0.569136	NOT	Cetn4	1.00245
Arhgap15	1633.14	-0.169929	0.103144	-1.64749	0.0994572	0.569136	NOT	Arhgap15	1.00236
Nck1	245.864	-0.248457	0.15085	-1.64705	0.0995484	0.569136	NOT	Nck1	1.00197
Hnrnpa3	2491.32	-0.110188	0.0669089	-1.64683	0.0995934	0.569136	NOT	Hnrnpa3	1.00177
Tpmt	6.6065	-1.29682	0.787469	-1.64681	0.0995963	0.569136	NOT	Tpmt	1.00176
St3gal2	269.816	0.211543	0.12849	1.64637	0.0996873	0.56937	NOT	St3gal2	1.00136
Tex14	7.80997	-1.37446	0.835142	-1.64578	0.0998095	0.569554	NOT	Tex14	1.00083
Ndufs1	309.448	0.20338	0.12358	1.64573	0.0998198	0.569554	NOT	Ndufs1	1.00078
Capn2	547.512	-0.143747	0.0873691	-1.64529	0.0999107	0.569688	NOT	Capn2	1.00039
AC156643.1	1.66174	-3.46506	2.10625	-1.64513	0.0999435	0.569688	NOT	AC156643.1	1.00025
Scly	157.396	0.265399	0.161433	1.64402	0.100172	0.570088	NOT	Scly	0.999253
Ccnl2	976.194	-0.116386	0.0708003	-1.64387	0.100204	0.570088	NOT	Ccnl2	0.999115
Nop56	776.679	-0.145496	0.0885252	-1.64355	0.100269	0.570088	NOT	Nop56	0.998831
Tmem93	93.74	-0.374491	0.227913	-1.64313	0.100356	0.570088	NOT	Tmem93	0.998456
[truncated: 9,368 more rows]
