# Supplementary material for: T‐cell differentiation stage block bias confers hypermethylation and mediastinal preference in T‐cell lymphoblastic lymphoma
Source: Clin Transl Med. 2025 Jun 27;15(7):e70380. doi: 10.1002/ctm2.70380 (PMC12205001; doi:10.1002/ctm2.70380)
Supplement: Supplementary file 14 — Supporting Information [file CTM2-15-e70380-s011.xlsx]

## Sheet: Sheet1
Supplemental Table S14 UHRF1 knockdown cells DMRs
Chr	Start	End	CpGs	UHRF1 knockdown	Vector	Diff	p_val1	p_val2	adj.pval1	adj.pval2	promoter	upstream2k	exon	intron	downstream2k	cgi	cgi_shore	genebody	tss_500bp	tss_cgi	change
chr1	161501474	161501920	27	0.37541	0.9667	-0.591296	4.0634e-14	5.5275e-16	6.14932e-12	3.66475e-13	TRNAL6	TRNAL6	--	--	TRNAG8	--	chr1_161500753_161502752	--	--	--	DOWN
chr1	10269132	10269696	22	0.36857	0.94741	-0.578841	4.2411e-14	1.9919e-12	6.14932e-12	3.15732e-10	KIF1B	KIF1B	--	--	--	--	chr1_10268015_10270014	--	--	--	DOWN
chr8	10684293	10685243	23	0.38465	0.96204	-0.577391	4.4187e-14	1.9792e-13	6.14932e-12	4.91823e-11	MIR1322	MIR1322	--	PINX1	--	--	--	PINX1	--	--	DOWN
chr2	26214979	26216252	21	0.38345	0.95776	-0.57431	4.6518e-14	1.7379e-11	6.14932e-12	1.82669e-09	UQCRHP2	UQCRHP2	--	--	--	--	--	--	--	--	DOWN
chr10	13140083	13141007	21	0.38762	0.9611	-0.573476	4.996e-14	7.4093e-12	6.14932e-12	9.33452e-10	OPTN	OPTN	CCDC3	CCDC3	--	--	chr10_13139778_13141777	CCDC3	--	--	DOWN
chr17	46656776	46657275	23	0.3783	0.95057	-0.572261	4.3632e-14	2.4709e-11	6.14932e-12	2.47356e-09	HOXB4,MIR10A	HOXB4,MIR10A	MIR10A	HOXB3	MIR10A	--	chr17_46655605_46657604,chr17_46656948_46658947	HOXB3,MIR10A	MIR10A	--	DOWN
chr3	28389306	28389819	28	0.38918	0.96079	-0.571607	4.2744e-14	2.1444e-14	6.14932e-12	7.93842e-12	ZCWPW2	ZCWPW2	--	AZI2	--	--	chr3_28387975_28389974	AZI2	--	--	DOWN
chr18	2653743	2654718	21	0.38824	0.94871	-0.560476	4.563e-14	7.5013e-13	6.14932e-12	1.46766e-10	SMCHD1	SMCHD1	--	CBX3P2	--	--	chr18_2652918_2654917	CBX3P2	--	--	DOWN
chr16	21310416	21311481	21	0.40926	0.96712	-0.557857	4.563e-14	1.6362e-14	6.14932e-12	6.34553e-12	CRYM-AS1	CRYM-AS1	--	CRYM	--	--	chr16_21310168_21312167	CRYM	--	--	DOWN
chr1	174966309	174967664	22	0.40359	0.95939	-0.555795	4.5186e-14	6.8141e-13	6.14932e-12	1.35505e-10	CACYBP	CACYBP	--	--	RABGAP1L	--	chr1_174966490_174968489	--	--	--	DOWN
chr7	107385545	107386512	24	0.35973	0.91169	-0.551958	4.4631e-14	4.2415e-14	6.14932e-12	1.38318e-11	LOC101927974	LOC101927974	--	CBLL1	--	--	chr7_107385022_107387021	CBLL1	--	--	DOWN
chr11	59318943	59319604	36	0.35071	0.9026	-0.551889	4.1744e-14	1.481e-18	6.14932e-12	2.30809e-15	TRNAR14,TRNAV11,TRNAV23,TRNAL23	TRNAV11,TRNAV23,TRNAL23	TRNAL23	--	TRNAR14,TRNAL23	--	--	TRNAL23	TRNAV23,TRNAR14,TRNAL23	--	DOWN
chr7	107221258	107221987	25	0.33888	0.88968	-0.5508	4.2855e-14	1.3388e-12	6.14932e-12	2.34258e-10	BCAP29	--	BCAP29	BCAP29	--	--	chr7_107221076_107223075	BCAP29	BCAP29	--	DOWN
chr17	42201843	42202577	28	0.42434	0.96543	-0.541089	4.4076e-14	8.039e-14	6.14932e-12	2.36828e-11	HDAC5	HDAC5	--	--	--	--	chr17_42201544_42203543	--	--	--	DOWN
chr7	1197869	1198978	36	0.37658	0.91561	-0.539028	4.7296e-14	1.5715e-18	6.14932e-12	2.42222e-15	LOC101927021	LOC101927021	ZFAND2A	ZFAND2A	--	chr7_1198965_1200144	chr7_1196965_1198964	ZFAND2A	--	chr7_1198965_1200144	DOWN
chr2	100107669	100108573	23	0.41685	0.95398	-0.53713	4.6074e-14	3.4363e-12	6.14932e-12	5.00385e-10	REV1	REV1	--	--	--	--	chr2_100107159_100109158	--	--	--	DOWN
chr17	46692265	46693002	33	0.25309	0.78994	-0.536848	4.0412e-14	4.6362e-13	6.14932e-12	9.68003e-11	HOXB8	HOXB8	HOXB8	--	--	--	chr17_46691056_46693055,chr17_46692098_46694097	HOXB8	HOXB8	--	DOWN
chr18	3602671	3603506	23	0.38611	0.92163	-0.535522	4.4631e-14	1.5622e-12	6.14932e-12	2.66063e-10	DLGAP1-AS2	DLGAP1-AS2	--	DLGAP1	--	--	--	DLGAP1	DLGAP1-AS2	--	DOWN
chr7	5536421	5537015	25	0.33246	0.86736	-0.5349	4.3521e-14	8.0436e-11	6.14932e-12	6.23903e-09	MIR589	MIR589	--	FBXL18	--	--	chr7_5534767_5536766	FBXL18	--	--	DOWN
chr9	131796332	131796962	21	0.41617	0.9486	-0.532429	4.7629e-14	7.8713e-13	6.14932e-12	1.52399e-10	MIGA2	MIGA2	--	--	--	--	chr9_131796727_131798726	--	--	--	DOWN
chr4	71568772	71569442	24	0.42729	0.95637	-0.529083	4.1633e-14	1.6619e-13	6.14932e-12	4.30165e-11	RUFY3	RUFY3	--	--	--	--	chr4_71568147_71570146	--	--	--	DOWN
chr18	3250541	3251635	23	0.4152	0.94396	-0.528761	4.4187e-14	3.8816e-13	6.14932e-12	8.5422e-11	MYL12A	MYL12A	--	MYL12A	--	--	--	MYL12A	--	--	DOWN
chr2	109151783	109152317	26	0.45408	0.98185	-0.527769	4.3188e-14	5.7835e-15	6.14932e-12	2.64141e-12	GCC2-AS1	GCC2-AS1	--	LIMS1	--	--	chr2_109151302_109153301	LIMS1	--	--	DOWN
chr13	19477875	19478728	25	0.36184	0.88888	-0.52704	4.2744e-14	2.3519e-11	6.14932e-12	2.37136e-09	LINC00408	LINC00408	--	--	--	--	--	--	--	--	DOWN
chr2	68696287	68696958	24	0.4351	0.96023	-0.525125	4.5963e-14	1.8525e-12	6.14932e-12	3.00768e-10	FBXO48	FBXO48	--	APLF	--	--	chr2_68695098_68697097	APLF	--	--	DOWN
chr10	21812848	21814454	43	0.43255	0.95606	-0.523512	4.4964e-14	6.881e-22	6.14932e-12	2.44684e-18	SKIDA1	--	--	SKIDA1	--	--	chr10_21812786_21814785,chr10_21814296_21816295	SKIDA1	SKIDA1	--	DOWN
chr22	43354085	43356002	44	0.4501	0.97219	-0.522091	4.3521e-14	3.8131e-21	6.14932e-12	1.10655e-17	PACSIN2	PACSIN2	PACSIN2	PACSIN2	--	--	--	PACSIN2	PACSIN2	--	DOWN
chr20	43977531	43978487	26	0.37004	0.89212	-0.522077	4.563e-14	2.6809e-12	6.14932e-12	4.10113e-10	SDC4	SDC4	--	--	--	--	chr20_43977243_43979242	--	SDC4	--	DOWN
chr7	4812580	4813477	25	0.4187	0.93912	-0.52042	4.0745e-14	4.1651e-13	6.14932e-12	8.99039e-11	AP5Z1	AP5Z1	--	--	FOXK1	--	chr7_4813019_4815018	--	--	--	DOWN
chr7	25218740	25219357	23	0.44013	0.95985	-0.519717	4.563e-14	9.3052e-13	6.14932e-12	1.71432e-10	C7orf31	--	C7orf31	C7orf31	--	--	chr7_25217408_25219407	C7orf31	C7orf31	--	DOWN
chr7	75120758	75122511	34	0.42388	0.94299	-0.519103	4.3743e-14	7.9317e-16	6.14932e-12	4.96659e-13	SPDYE5	SPDYE5	--	--	--	--	--	--	SPDYE5	--	DOWN
chr7	12535293	12535843	22	0.44752	0.96573	-0.518205	4.5852e-14	4.0644e-12	6.14932e-12	5.64064e-10	LOC102725191	LOC102725191	--	--	--	--	--	--	LOC102725191	--	DOWN
chr1	38327122	38327818	23	0.43476	0.95204	-0.517283	4.5186e-14	2.7005e-11	6.14932e-12	2.66995e-09	MTF1	MTF1	INPP5B	--	--	--	chr1_38326000_38327999	INPP5B	--	--	DOWN
chr5	115179445	115180577	25	0.45578	0.97174	-0.51596	4.4853e-14	2.3418e-16	6.14932e-12	1.79489e-13	ATG12	ATG12	--	AP3S1	--	--	chr5_115178257_115180256	AP3S1	--	--	DOWN
chr10	22608437	22609006	33	0.44195	0.95692	-0.51497	4.5075e-14	3.9643e-19	6.14932e-12	7.23174e-16	BMI1	BMI1	COMMD3	COMMD3,COMMD3-BMI1	--	--	--	COMMD3,COMMD3-BMI1	--	--	DOWN
chr17	560987	561800	33	0.46344	0.97705	-0.513606	4.2299e-14	3.199e-17	6.14932e-12	3.23321e-14	RPS4XP17	RPS4XP17	--	VPS53	--	--	--	VPS53	RPS4XP17	--	DOWN
chr12	4434638	4435817	22	0.44314	0.95566	-0.512523	4.9405e-14	2.1115e-13	6.14932e-12	5.16164e-11	RPS15P7	RPS15P7	--	TIGAR	--	--	chr12_4433985_4435984	TIGAR	--	--	DOWN
chr12	54759828	54760726	26	0.45877	0.97044	-0.511673	4.1855e-14	8.4764e-14	6.14932e-12	2.46312e-11	GPR84	GPR84	--	LOC102724050	--	--	--	LOC102724050	--	--	DOWN
chr19	11495627	11496426	24	0.43254	0.94275	-0.510208	4.3521e-14	7.269e-12	6.14932e-12	9.19996e-10	EPOR	EPOR	--	--	--	--	chr19_11494364_11496363	--	--	--	DOWN
chr6	28641498	28642063	31	0.41405	0.92211	-0.508065	4.0523e-14	2.2784e-15	6.14932e-12	1.22078e-12	TRNAA40	TRNAA40	TRNAA40	--	TRNAA40	--	--	TRNAA40	TRNAA40	--	DOWN
chr11	71789631	71790672	30	0.37745	0.88408	-0.506633	4.1633e-14	6.6694e-12	6.14932e-12	8.61296e-10	LRTOMT	LRTOMT	--	NUMA1	--	--	chr11_71789385_71791384	NUMA1	--	--	DOWN
chr10	133796999	133798390	24	0.43629	0.94267	-0.506375	4.6851e-14	1.3183e-12	6.14932e-12	2.31488e-10	BNIP3	BNIP3	--	--	--	--	chr10_133796599_133798598	--	--	--	DOWN
chr1	178509174	178510512	21	0.46098	0.96729	-0.50631	4.7629e-14	3.373e-14	6.14932e-12	1.15217e-11	C1orf220	C1orf220	--	--	--	--	chr1_178509362_178511361	--	--	--	DOWN
chr18	51885186	51886283	29	0.39547	0.90036	-0.504897	4.6629e-14	1.051e-12	6.14932e-12	1.89778e-10	C18orf54	C18orf54	C18orf54	C18orf54	--	--	chr18_51884995_51886994	C18orf54	C18orf54	--	DOWN
chr17	40115975	40117579	35	0.44493	0.94919	-0.504257	4.2744e-14	2.3862e-20	6.14932e-12	5.88328e-17	CNP	CNP	TTC25	TTC25	--	--	chr17_40116605_40118604	TTC25	--	--	DOWN
chr5	138090269	138091170	24	0.43492	0.93717	-0.50225	4.4964e-14	1.0815e-13	6.14932e-12	2.95187e-11	LOC105379194	LOC105379194	CTNNA1	CTNNA1	--	--	chr5_138089837_138091836	CTNNA1	--	--	DOWN
chr19	39927276	39928221	38	0.38378	0.88584	-0.502066	4.4742e-14	5.0786e-17	6.14932e-12	4.82757e-14	RPS16	RPS16	--	--	--	--	chr19_39926864_39928863	--	--	--	DOWN
chr3	11762592	11763891	28	0.41957	0.92114	-0.501571	4.6074e-14	1.0917e-11	6.14932e-12	1.27391e-09	VGLL4	VGLL4	--	--	--	--	chr3_11762079_11764078	--	VGLL4	--	DOWN
chr3	46449127	46450699	28	0.39221	0.89321	-0.501	4.5408e-14	4.7887e-12	6.14932e-12	6.50705e-10	CCRL2,LOC102724297	LOC102724297	CCRL2	CCRL2	--	--	--	CCRL2	CCRL2	--	DOWN
chr5	139737705	139738294	22	0.43011	0.93095	-0.500841	4.7073e-14	8.2335e-12	6.14932e-12	1.00325e-09	SLC4A9	SLC4A9	--	--	--	--	--	--	--	--	DOWN
chr5	73938384	73939716	24	0.44413	0.94433	-0.500208	4.563e-14	3.0507e-12	6.14932e-12	4.55803e-10	ENC1	ENC1	--	HEXB	--	--	chr5_73937552_73939551	HEXB	--	--	DOWN
chr3	197360648	197361979	31	0.46385	0.96398	-0.500129	4.3188e-14	1.6185e-14	6.14932e-12	6.29429e-12	LOC100131868	LOC100131868	LOC100131868	--	LOC100131868	--	--	LOC100131868	LOC100131868	--	DOWN
chr6	26319617	26320435	22	0.48361	0.98357	-0.499955	4.4409e-14	1.7595e-12	6.14932e-12	2.90798e-10	TRNAW9	TRNAW9	--	--	--	--	--	--	TRNAW9	--	DOWN
chr14	32547775	32548600	27	0.34735	0.84717	-0.499815	4.3188e-14	1.8588e-11	6.14932e-12	1.91831e-09	ARHGAP5-AS1	ARHGAP5-AS1	--	ARHGAP5	--	--	chr14_32547142_32549141	ARHGAP5	--	--	DOWN
chr2	70477313	70478037	24	0.45417	0.95354	-0.499375	4.5519e-14	4.0943e-15	6.14932e-12	2.02051e-12	TIA1,TRNAG22	TIA1,TRNAG22	--	--	--	--	chr2_70476152_70478151	--	--	--	DOWN
chr7	143534737	143535619	34	0.36829	0.86693	-0.498632	4.4076e-14	1.0292e-12	6.14932e-12	1.86268e-10	LOC154761	LOC154761	--	--	--	--	chr7_143534553_143536552	--	--	--	DOWN
chr14	64109833	64110537	23	0.38122	0.87957	-0.498348	4.3632e-14	9.4097e-13	6.14932e-12	1.72873e-10	WDR89	WDR89	--	--	--	--	chr14_64108953_64110952	--	--	--	DOWN
chr13	41189898	41191380	27	0.45748	0.95346	-0.495981	4.341e-14	3.098e-16	6.14932e-12	2.25175e-13	RLIMP1	RLIMP1	--	FOXO1	--	--	--	FOXO1	--	--	DOWN
chr8	41905875	41907311	27	0.47048	0.96615	-0.495667	4.4742e-14	1.2773e-15	6.14932e-12	7.39977e-13	LOC105379393	LOC105379393	KAT6A	KAT6A	--	--	chr8_41906373_41908372	KAT6A	--	--	DOWN
chr19	12836179	12837474	24	0.46492	0.96044	-0.495521	4.5408e-14	9.9438e-14	6.14932e-12	2.77836e-11	TNPO2	TNPO2	--	--	--	--	chr19_12834875_12836874	--	--	--	DOWN
chr16	72130089	72131126	29	0.48069	0.97569	-0.495	3.9857e-14	1.496e-16	6.14932e-12	1.20362e-13	TXNL4B	TXNL4B	DHX38	DHX38	--	--	--	DHX38	--	--	DOWN
chr2	32389313	32390314	27	0.46517	0.96015	-0.494981	3.9524e-14	9.7483e-16	6.14932e-12	5.95925e-13	SLC30A6	SLC30A6	--	--	--	--	chr2_32388677_32390676	--	--	--	DOWN
chr14	39623466	39625033	33	0.4762	0.9702	-0.494	4.452e-14	1.6032e-15	6.14932e-12	8.91377e-13	RPL7AP2	RPL7AP2	TRAPPC6B	TRAPPC6B	--	--	--	TRAPPC6B	--	--	DOWN
chr14	73425096	73426290	24	0.4596	0.95163	-0.492021	4.5741e-14	3.3751e-12	6.14932e-12	4.93637e-10	LOC100420966	LOC100420966	DCAF4	DCAF4	--	--	--	DCAF4	--	--	DOWN
chr1	16172442	16173379	29	0.42779	0.91933	-0.491534	4.7184e-14	1.3669e-13	6.14932e-12	3.6401e-11	SPEN	SPEN	--	FLJ37453	--	--	chr1_16171889_16173888	FLJ37453	--	--	DOWN
chr6	27688623	27689970	33	0.43421	0.92571	-0.4915	3.9968e-14	3.2543e-15	6.14932e-12	1.65183e-12	TRNAL16	TRNAL16	TRNAL16	--	TRNAL16	--	--	TRNAL16	TRNAL16	--	DOWN
chr3	16922922	16924613	24	0.46115	0.95165	-0.4905	4.4964e-14	1.0596e-13	6.14932e-12	2.90781e-11	PLCL2	PLCL2	--	--	--	--	chr3_16923381_16925380	--	--	--	DOWN
chr6	26310916	26312588	53	0.4152	0.905	-0.489802	4.4742e-14	1.1449e-25	6.14932e-12	8.75923e-22	TRNAQ15,TRNAS27,TRNAQ25	TRNAQ15,TRNAQ25	TRNAQ15,TRNAQ25	--	TRNAM6,TRNAS27,TRNAQ15,TRNAQ25	--	--	TRNAQ15,TRNAQ25	TRNAS27,TRNAQ15,TRNAQ25	--	DOWN
chr5	43558084	43558867	27	0.47835	0.96765	-0.489296	4.3077e-14	1.4374e-16	6.14932e-12	1.16464e-13	PAIP1	PAIP1	--	--	--	--	chr5_43557604_43559603	--	--	--	DOWN
chr5	139488897	139489318	23	0.48848	0.9775	-0.489022	4.2188e-14	1.0222e-14	6.14932e-12	4.30127e-12	LINC01024	LINC01024	--	--	--	--	chr5_139487673_139489672	--	--	--	DOWN
chr19	48453606	48454311	26	0.30896	0.79762	-0.488654	4.6185e-14	3.7735e-14	6.14932e-12	1.26152e-11	SNAR-C3	--	SNAR-C3	--	SNAR-C3	--	--	SNAR-C3	SNAR-C3	--	DOWN
chr21	40814036	40815697	27	0.45517	0.94363	-0.488463	4.341e-14	9.4394e-14	6.14932e-12	2.67653e-11	LCA5L	--	--	LCA5L,WRB-SH3BGR	--	--	chr21_40815302_40817301	LCA5L,WRB-SH3BGR	LCA5L	--	DOWN
chr7	152134353	152135331	24	0.37779	0.86623	-0.488438	4.3299e-14	9.282e-13	6.14932e-12	1.71179e-10	FABP5P3,KMT2C	KMT2C	--	FABP5P3	--	--	--	FABP5P3	FABP5P3	--	DOWN
chr7	65217645	65219171	27	0.47874	0.96711	-0.48837	4.4742e-14	1.3537e-15	6.14932e-12	7.7184e-13	LOC441242,SNORA22	LOC441242,SNORA22	--	CCT6P1,LOC441242	--	--	chr7_65216496_65218495	CCT6P1,LOC441242	--	--	DOWN
chr17	68162120	68164032	30	0.47297	0.96113	-0.488167	4.4298e-14	1.8685e-14	6.14932e-12	7.09388e-12	KCNJ2	KCNJ2	KCNJ2-AS1	--	KCNJ2-AS1	--	chr17_68162913_68164912	KCNJ2-AS1	--	--	DOWN
chr1	28197151	28198249	25	0.39314	0.88062	-0.48748	4.4076e-14	2.2529e-10	6.14932e-12	1.44166e-08	THEMIS2	THEMIS2	--	--	--	--	chr1_28197031_28199030	--	--	--	DOWN
chr12	118798924	118799874	22	0.48666	0.97368	-0.487023	4.452e-14	2.1748e-14	6.14932e-12	8.02272e-12	TAOK3	TAOK3	--	TAOK3	--	--	--	TAOK3	--	--	DOWN
chr11	629063	630031	25	0.43428	0.92108	-0.4868	4.3854e-14	8.0375e-11	6.14932e-12	6.23577e-09	SCT	SCT	--	--	--	--	chr11_628038_630037	--	--	--	DOWN
chr17	73198170	73199622	30	0.42613	0.91275	-0.486617	3.9968e-14	9.8316e-14	6.14932e-12	2.75959e-11	NUP85	NUP85	--	--	--	--	chr17_73199326_73201325	--	--	--	DOWN
chr5	169726163	169727095	21	0.48245	0.96905	-0.486595	4.7962e-14	3.924e-13	6.14932e-12	8.61177e-11	LCP2	LCP2	--	--	--	--	--	--	--	--	DOWN
chr7	98473649	98475257	27	0.34837	0.83454	-0.486167	4.341e-14	3.2838e-10	6.14932e-12	1.93727e-08	TRRAP	TRRAP	--	--	--	--	chr7_98474004_98476003	--	--	--	DOWN
chr19	49341618	49342818	27	0.41715	0.90131	-0.484167	4.2744e-14	1.8346e-13	6.14932e-12	4.63834e-11	HSD17B14	HSD17B14	PLEKHA4	PLEKHA4	--	--	chr19_49340775_49342774	PLEKHA4	--	--	DOWN
chr7	148394284	148395181	34	0.44009	0.923	-0.482912	4.452e-14	2.7297e-18	6.14932e-12	3.86307e-15	CUL1	CUL1	--	--	--	--	chr7_148393430_148395429	--	--	--	DOWN
chr14	20812694	20813466	24	0.46904	0.95146	-0.482417	4.4964e-14	2.4911e-14	6.14932e-12	8.83083e-12	RPPH1	RPPH1	PARP2	PARP2	--	--	--	PARP2	--	--	DOWN
chr12	122708843	122709912	29	0.43412	0.91652	-0.482397	4.4187e-14	1.2651e-12	6.14932e-12	2.23671e-10	LOC101593348,DIABLO	LOC101593348	DIABLO	DIABLO	--	--	chr12_122708054_122710053	DIABLO	DIABLO	--	DOWN
chr20	3085208	3086436	27	0.4572	0.93906	-0.481852	4.1078e-14	3.4826e-13	6.14932e-12	7.87865e-11	UBOX5-AS1	UBOX5-AS1	--	--	UBOX5	--	--	--	--	--	DOWN
chr16	67205672	67207076	27	0.48583	0.96756	-0.481722	4.4409e-14	6.6685e-16	6.14932e-12	4.25798e-13	NOL3	NOL3	--	NOL3	HSF4	--	chr16_67206067_67208066,chr16_67204638_67206637	NOL3	--	--	DOWN
chr9	116170819	116171884	26	0.42377	0.90533	-0.481558	4.7073e-14	3.6429e-15	6.14932e-12	1.82269e-12	C9orf43	C9orf43	POLE3	POLE3	--	--	chr9_116170303_116172302	POLE3	--	--	DOWN
chr11	59325238	59326364	28	0.45329	0.93443	-0.481143	4.5408e-14	3.3106e-14	6.14932e-12	1.13503e-11	TRNAF11	TRNAF11	--	--	TRNAK3,TRNAK23	--	chr11_59326137_59328136	--	TRNAF11	--	DOWN
chr7	77167754	77168758	28	0.45763	0.93877	-0.481143	4.0079e-14	5.1467e-15	6.14932e-12	2.422e-12	PTPN12	--	--	PTPN12	--	--	chr7_77167338_77169337,chr7_77166256_77168255	PTPN12	PTPN12	--	DOWN
chr22	30750090	30751850	29	0.46016	0.94117	-0.481017	4.4076e-14	6.756e-14	6.14932e-12	2.04864e-11	CCDC157	CCDC157	--	SF3A1	--	--	chr22_30750583_30752582	SF3A1	--	--	DOWN
chr11	94274525	94275488	23	0.48148	0.96241	-0.480935	4.2188e-14	3.6945e-13	6.14932e-12	8.24281e-11	FUT4	FUT4	--	--	--	--	chr11_94274894_94276893	--	--	--	DOWN
chr11	66141052	66142399	26	0.46708	0.94785	-0.480769	4.1744e-14	5.7446e-12	6.14932e-12	7.6302e-10	SLC29A2	SLC29A2	--	--	--	--	chr11_66139730_66141729	--	--	--	DOWN
chr8	38032305	38033328	29	0.43397	0.91466	-0.48069	3.9968e-14	1.476e-14	6.14932e-12	5.81173e-12	BAG4	BAG4	--	LSM1	--	--	chr8_38031408_38033407	LSM1	--	--	DOWN
chr19	1024657	1025950	33	0.43738	0.91794	-0.480561	4.0523e-14	4.8386e-13	6.14932e-12	1.00643e-10	CNN2	CNN2	--	--	--	--	chr19_1024311_1026310	--	CNN2	--	DOWN
chr18	29263280	29264252	34	0.43729	0.9174	-0.480103	4.6629e-14	1.2459e-13	6.14932e-12	3.35417e-11	B4GALT6	--	--	B4GALT6	--	--	chr18_29262703_29264702	B4GALT6	B4GALT6	--	DOWN
chr3	10066382	10067426	26	0.43554	0.91563	-0.480096	4.563e-14	1.4065e-11	6.14932e-12	1.57467e-09	CIDECP,FANCD2	FANCD2	--	CIDECP	--	--	chr3_10065898_10067897	CIDECP	CIDECP	--	DOWN
chr20	62919910	62920698	26	0.42919	0.90908	-0.479885	4.5075e-14	2.2864e-14	6.14932e-12	8.32639e-12	LINC00266-1	LINC00266-1	--	--	CICP4	--	--	--	--	--	DOWN
chr3	16647702	16649095	31	0.48256	0.96197	-0.479403	4.5963e-14	4.3205e-18	6.14932e-12	5.73503e-15	DAZL	DAZL	--	--	--	--	chr3_16647132_16649131,chr3_16646260_16648259	--	--	--	DOWN
chr20	61472594	61474410	40	0.48468	0.96351	-0.478837	4.0856e-14	4.3126e-18	6.14932e-12	5.73057e-15	DPH3P1	DPH3P1	TCFL5	TCFL5	COL9A3	--	chr20_61472257_61474256	TCFL5	--	--	DOWN
chr13	103453256	103454176	27	0.39426	0.87294	-0.478685	4.7962e-14	1.0662e-11	6.14932e-12	1.24692e-09	KDELC1	KDELC1	--	BIVM	--	--	chr13_103453217_103455216	BIVM	--	--	DOWN
chr2	105048180	105049599	27	0.47915	0.95748	-0.478333	4.5297e-14	4.314e-12	6.14932e-12	5.90973e-10	LINC01102	LINC01102	--	--	--	--	--	--	--	--	DOWN
chr1	16957588	16958957	43	0.47814	0.95626	-0.478116	4.3743e-14	1.2878e-21	6.14932e-12	4.32985e-18	CROCCP2	CROCCP2	--	--	--	--	--	--	CROCCP2	--	DOWN
chr19	45837176	45838331	29	0.46498	0.9429	-0.477914	4.0079e-14	1.127e-15	6.14932e-12	6.70126e-13	RPS16P9	RPS16P9	--	--	--	--	--	--	--	--	DOWN
chr19	55634270	55636002	40	0.23905	0.71689	-0.477837	4.0745e-14	9.8416e-14	6.14932e-12	2.75959e-11	MIR7975	MIR7975	MIR7975	--	MIR7975	--	--	MIR7975	MIR7975	--	DOWN
chr19	50631016	50631725	38	0.36699	0.84457	-0.477579	4.3521e-14	2.0563e-17	6.14932e-12	2.21862e-14	SNAR-A11	--	SNAR-A11	--	SNAR-A11	--	--	SNAR-A11	SNAR-A11	--	DOWN
chr6	64281227	64281886	26	0.45198	0.9294	-0.477423	4.5186e-14	1.6283e-13	6.14932e-12	4.23194e-11	PTP4A1	PTP4A1	--	--	--	--	chr6_64280151_64282150	--	PTP4A1	--	DOWN
chr1	9634676	9635597	29	0.49071	0.96693	-0.476224	4.5963e-14	1.2741e-15	6.14932e-12	7.39141e-13	RPL9P11	RPL9P11	--	SLC25A33	--	--	--	SLC25A33	--	--	DOWN
chr7	102046994	102047788	24	0.49646	0.97265	-0.476188	4.6851e-14	1.0771e-13	6.14932e-12	2.94332e-11	MIR548O	MIR548O	--	PRKRIP1,LOC100630923	--	--	--	PRKRIP1,LOC100630923	--	--	DOWN
chr16	2186775	2188578	34	0.46253	0.93865	-0.476118	4.0079e-14	1.8275e-14	6.14932e-12	6.97388e-12	PKD1,MIR3180-5	PKD1,MIR3180-5	--	--	--	--	chr16_2186407_2188406	--	--	--	DOWN
chr3	168865522	168866815	33	0.40626	0.88235	-0.476091	4.4853e-14	1.2525e-15	6.14932e-12	7.29965e-13	MECOM	MECOM	--	MECOM	--	--	chr3_168864450_168866449,chr3_168865211_168867210	MECOM	MECOM	--	DOWN
chr19	51259107	51260526	28	0.41534	0.89143	-0.476089	4.2411e-14	1.1901e-12	6.14932e-12	2.12014e-10	GPR32P1	GPR32P1	--	--	--	--	--	--	--	--	DOWN
chr9	5888034	5889394	23	0.4708	0.94676	-0.475957	4.7296e-14	1.3851e-11	6.14932e-12	1.55754e-09	MLANA	MLANA	--	--	--	--	--	--	--	--	DOWN
chr14	81419575	81420235	23	0.4688	0.94413	-0.475326	4.4187e-14	1.6233e-12	6.14932e-12	2.73553e-10	TSHR	TSHR	--	--	--	--	chr14_81419294_81421293	--	--	--	DOWN
chr11	62390359	62391853	32	0.4957	0.97094	-0.475234	4.1411e-14	3.3806e-17	6.14932e-12	3.37087e-14	B3GAT3	B3GAT3	--	--	GANAB	--	chr11_62389792_62391791	--	--	--	DOWN
chr7	76750696	76751140	30	0.34035	0.81543	-0.475083	4.4076e-14	6.8085e-11	6.14932e-12	5.59156e-09	CCDC146	CCDC146	FAM185BP	FAM185BP	--	chr7_76750995_76751394	chr7_76748995_76750994	FAM185BP	--	chr7_76750995_76751394	DOWN
chr2	37194527	37195945	37	0.48395	0.95889	-0.474946	4.1078e-14	2.1505e-19	6.14932e-12	4.18935e-16	STRN	STRN	--	--	--	--	chr2_37194288_37196287	--	--	--	DOWN
chr17	32510514	32512267	40	0.36299	0.83759	-0.4746	4.4853e-14	1.4641e-17	6.14932e-12	1.65759e-14	LINC01989	LINC01989	LINC01989	LINC01989	--	--	--	LINC01989	LINC01989	--	DOWN
chr19	9239230	9240264	23	0.46141	0.9353	-0.473891	4.5519e-14	1.5214e-12	6.14932e-12	2.6066e-10	OR7G3	OR7G3	--	--	--	--	--	--	--	--	DOWN
chr19	53367013	53368441	38	0.44446	0.91788	-0.473421	4.1522e-14	8.3133e-17	6.14932e-12	7.30297e-14	LOC100419838	LOC100419838	--	--	--	--	--	--	--	--	DOWN
chr8	38241125	38241738	28	0.43016	0.90345	-0.473286	4.1522e-14	8.3434e-14	6.14932e-12	2.43861e-11	NSD3	NSD3	--	--	--	--	chr8_38240671_38242670	--	--	--	DOWN
chr7	143106536	143108031	34	0.45728	0.93046	-0.473176	4.0967e-14	1.1488e-16	6.14932e-12	9.67443e-14	EPHA1	EPHA1	--	EPHA1-AS1	--	--	--	EPHA1-AS1	--	--	DOWN
chr2	68386560	68387577	24	0.46617	0.93873	-0.472563	4.2744e-14	9.6584e-14	6.14932e-12	2.7276e-11	WDR92	WDR92	--	PNO1	--	--	chr2_68385242_68387241	PNO1	--	--	DOWN
chr10	29923205	29923822	22	0.50032	0.97202	-0.471705	4.5852e-14	4.6073e-13	6.14932e-12	9.63243e-11	SVIL	--	SVIL	SVIL	--	--	--	SVIL	SVIL	--	DOWN
chr19	39613614	39614918	30	0.34985	0.82135	-0.4715	4.341e-14	9.7566e-11	6.14932e-12	7.41352e-09	PAK4	PAK4	--	--	--	--	chr19_39614277_39616276	--	--	--	DOWN
chr14	50085653	50086264	26	0.48269	0.95375	-0.471058	4.4076e-14	1.1369e-14	6.14932e-12	4.64308e-12	RPL36AP42,MGAT2	RPL36AP42,MGAT2	RPL36AP42,RPL36AL	RPL36AL	--	--	chr14_50084955_50086954	RPL36AP42,RPL36AL	RPL36AP42	--	DOWN
chr17	65371899	65372914	23	0.49472	0.96543	-0.470717	4.2522e-14	1.8977e-12	6.14932e-12	3.05247e-10	PITPNC1	PITPNC1	--	--	--	--	chr17_65371224_65373223	--	PITPNC1	--	DOWN
chr14	56045151	56046271	32	0.47256	0.94264	-0.470078	4.6185e-14	2.7268e-13	6.14932e-12	6.43522e-11	KTN1	KTN1	KTN1-AS1	KTN1-AS1	--	--	chr14_56044634_56046633	KTN1-AS1	--	--	DOWN
chr7	65668617	65669423	27	0.4498	0.9197	-0.469907	3.9635e-14	6.9165e-13	6.14932e-12	1.37131e-10	TPST1	TPST1	--	--	--	--	chr7_65667965_65669964	--	--	--	DOWN
chr3	194868426	194869640	31	0.50508	0.97495	-0.469871	4.1522e-14	1.2454e-19	6.14932e-12	2.59002e-16	XXYLT1-AS2,RN7SL36P	XXYLT1-AS2,RN7SL36P	XXYLT1-AS2	XXYLT1-AS2,XXYLT1	--	--	--	XXYLT1-AS2,XXYLT1	XXYLT1-AS2	--	DOWN
chr3	41238936	41240164	26	0.49225	0.96204	-0.469788	4.563e-14	3.512e-13	6.14932e-12	7.9267e-11	CTNNB1	CTNNB1	--	--	--	--	chr3_41238162_41240161	--	--	--	DOWN
chr1	212457271	212457764	27	0.49946	0.96872	-0.469259	4.2299e-14	3.1757e-16	6.14932e-12	2.29732e-13	PPP2R5A	PPP2R5A	--	LOC101929541	--	--	chr1_212455967_212457966	LOC101929541	--	--	DOWN
chr7	73603600	73604896	42	0.49607	0.96427	-0.468202	4.7073e-14	8.8407e-25	6.14932e-12	5.96798e-21	MIR590	MIR590	EIF4H	EIF4H	--	--	--	EIF4H	--	--	DOWN
chr7	97515024	97517038	34	0.43409	0.90165	-0.467559	4.7184e-14	1.0207e-18	6.14932e-12	1.65369e-15	SNRPCP9	SNRPCP9	SNRPCP9	SNRPCP9	SNRPCP9	--	--	SNRPCP9	SNRPCP9	--	DOWN
chr20	56101919	56103472	44	0.37806	0.84561	-0.467557	4.1411e-14	4.2647e-17	6.14932e-12	4.12535e-14	CTCFL	CTCFL	--	--	--	--	chr20_56100251_56102250	--	--	--	DOWN
chr2	9696996	9697819	26	0.49187	0.95938	-0.467519	4.2299e-14	3.726e-14	6.14932e-12	1.24809e-11	ADAM17	ADAM17	--	--	--	--	chr2_9696607_9698606	--	--	--	DOWN
chr7	127985544	127986483	27	0.41481	0.88178	-0.466963	4.6185e-14	3.5374e-10	6.14932e-12	2.02819e-08	RBM28	RBM28	--	--	--	--	chr7_127984097_127986096	--	--	--	DOWN
chr19	1075368	1076207	24	0.47569	0.94217	-0.466479	4.5075e-14	3.4176e-10	6.14932e-12	1.98246e-08	ARHGAP45	ARHGAP45	--	ARHGAP45	--	--	chr19_1075072_1077071	ARHGAP45	ARHGAP45	--	DOWN
chr22	17681439	17682674	24	0.46954	0.93569	-0.466146	4.1966e-14	6.7902e-13	6.14932e-12	1.35114e-10	CECR1	CECR1	--	CECR1	--	--	--	CECR1	--	--	DOWN
chr5	171619829	171620571	25	0.4598	0.92582	-0.46602	3.9968e-14	1.1303e-11	6.14932e-12	1.31409e-09	EFCAB9	EFCAB9	--	--	--	--	--	--	--	--	DOWN
chr3	195378569	195380038	29	0.46097	0.92679	-0.465828	4.0856e-14	4.3004e-13	6.14932e-12	9.1926e-11	LOC100288016	LOC100288016	LOC100288016	--	--	--	--	LOC100288016	LOC100288016	--	DOWN
chr19	36130428	36132426	39	0.45433	0.92015	-0.465821	4.2299e-14	1.77e-16	6.14932e-12	1.39911e-13	ETV2	ETV2	--	--	RBM42	--	chr19_36132153_36134152	--	ETV2	--	DOWN
chr12	123456170	123457493	28	0.49368	0.95907	-0.465393	4.452e-14	1.469e-12	6.14932e-12	2.5323e-10	OGFOD2	OGFOD2	--	--	--	--	chr12_123457151_123459150	--	--	--	DOWN
chr7	65888423	65889651	24	0.48344	0.9486	-0.465167	4.2855e-14	1.029e-13	6.14932e-12	2.84424e-11	SKP1P1	SKP1P1	SKP1P1	--	--	--	--	SKP1P1	SKP1P1	--	DOWN
chr16	3110713	3113202	58	0.47775	0.94285	-0.465103	3.7415e-14	1.1273e-28	6.14932e-12	1.31764e-24	MMP25-AS1	MMP25-AS1	--	--	MMP25	--	chr16_3109606_3111605	--	--	--	DOWN
chr1	116313256	116314267	22	0.50934	0.974	-0.464659	4.5741e-14	3.9851e-12	6.14932e-12	5.56362e-10	CASQ2	CASQ2	--	--	--	--	--	--	--	--	DOWN
chr4	77356054	77357350	23	0.48813	0.95213	-0.464	4.6518e-14	3.8371e-10	6.14932e-12	2.17894e-08	SHROOM3	SHROOM3	SHROOM3	--	--	--	--	SHROOM3	SHROOM3	--	DOWN
chr6	13713185	13714350	23	0.49733	0.96104	-0.463717	4.5186e-14	2.3576e-14	6.14932e-12	8.49839e-12	RANBP9	RANBP9	--	--	--	--	chr6_13712557_13714556	--	--	--	DOWN
chr7	27197837	27198896	30	0.49177	0.9549	-0.463133	4.3299e-14	4.831e-15	6.14932e-12	2.31352e-12	HOXA7	HOXA7	--	--	--	chr7_27198182_27198514	chr7_27198515_27200514,chr7_27196568_27198567,chr7_27196182_27198181,chr7_27197661_27199660	--	--	--	DOWN
chr8	30888578	30889771	24	0.51275	0.97571	-0.462958	4.4187e-14	5.4416e-15	6.14932e-12	2.52082e-12	WRN	WRN	PURG	PURG	--	--	--	PURG	--	--	DOWN
chr10	126179824	126181439	34	0.45184	0.91419	-0.462353	4.5963e-14	2.2243e-13	6.14932e-12	5.36363e-11	RPS10P18	RPS10P18	--	LHPP	--	--	--	LHPP	--	--	DOWN
chr19	45842825	45843719	27	0.50504	0.96731	-0.462278	4.341e-14	5.4788e-15	6.14932e-12	2.53248e-12	KLC3	KLC3	--	--	--	--	chr19_45841870_45843869	--	KLC3	--	DOWN
chr7	152158668	152159783	35	0.48549	0.94706	-0.461571	4.4853e-14	1.0778e-15	6.14932e-12	6.48508e-13	LINC01003	LINC01003	--	--	--	--	chr7_152159034_152161033	--	--	--	DOWN
chr7	150752995	150754082	31	0.48868	0.94985	-0.461177	4.0967e-14	5.1122e-16	6.14932e-12	3.45288e-13	SLC4A2	SLC4A2	CDK5	CDK5	--	--	chr7_150752922_150754921	CDK5	--	--	DOWN
chr18	44549850	44550038	22	0.51602	0.97693	-0.460909	4.4409e-14	1.9336e-12	6.14932e-12	3.08812e-10	ELOA3B	--	ELOA3B	KATNAL2	--	chr18_44548964_44550756	--	KATNAL2,ELOA3B	ELOA3B	chr18_44548964_44550756	DOWN
chr7	66220485	66221435	21	0.504	0.96431	-0.46031	4.7629e-14	2.0264e-13	6.14932e-12	5.00497e-11	RABGEF1	RABGEF1	RABGEF1	RABGEF1	--	--	--	RABGEF1	RABGEF1	--	DOWN
chr19	3031579	3033136	37	0.39785	0.85808	-0.46023	4.3965e-14	2.573e-15	6.14932e-12	1.34606e-12	TLE2	TLE2	--	TLE2	--	--	--	TLE2	--	--	DOWN
chr16	57637017	57638295	27	0.42044	0.88044	-0.46	4.5408e-14	3.4032e-09	6.14932e-12	1.18823e-07	HMGB3P32	--	HMGB3P32	HMGB3P32	--	--	--	HMGB3P32	HMGB3P32	--	DOWN
chr10	14917957	14919732	47	0.52251	0.98203	-0.459521	4.0301e-14	6.5636e-24	6.14932e-12	3.68249e-20	SUV39H2	SUV39H2	--	--	--	--	chr10_14918320_14920319	--	--	--	DOWN
chr12	42540479	42541690	27	0.5042	0.96331	-0.459111	4.2411e-14	2.5765e-16	6.14932e-12	1.94525e-13	GXYLT1	GXYLT1	--	--	--	--	chr12_42538903_42540902	--	--	--	DOWN
chr17	72965313	72966355	27	0.488	0.94681	-0.458815	4.7296e-14	1.5454e-11	6.14932e-12	1.69051e-09	HID1-AS1	HID1-AS1	--	HID1	--	--	chr17_72966167_72968166	HID1	HID1-AS1	--	DOWN
chr2	36580712	36581960	26	0.46163	0.92029	-0.458654	4.5186e-14	3.783e-11	6.14932e-12	3.40378e-09	CRIM1	CRIM1	LOC100288911	--	LOC100288911	--	chr2_36580397_36582396	LOC100288911	--	--	DOWN
chr1	53922034	53923182	34	0.41801	0.87666	-0.458647	4.4631e-14	6.0378e-14	6.14932e-12	1.85627e-11	DMRTB1	DMRTB1	--	--	--	--	--	--	--	--	DOWN
chr11	111733604	111735029	31	0.52631	0.98495	-0.458645	4.019e-14	2.9076e-16	6.14932e-12	2.14911e-13	GNG5P3	GNG5P3	GNG5P3	ALG9	--	--	--	GNG5P3,ALG9	GNG5P3	--	DOWN
chr2	70476490	70476893	25	0.49988	0.95832	-0.45844	4.5741e-14	6.7762e-13	6.14932e-12	1.34942e-10	TIA1,TRNAG22	TIA1,TRNAG22	--	--	--	--	chr2_70476152_70478151	--	TRNAG22	--	DOWN
chr16	14999988	15000951	24	0.45971	0.91696	-0.45725	4.6962e-14	3.3996e-10	6.14932e-12	1.97708e-08	MIR3670-1	MIR3670-1	--	--	--	--	--	--	--	--	DOWN
chr8	70855333	70856899	38	0.30471	0.76179	-0.457079	4.1411e-14	4.5896e-11	6.14932e-12	4.04561e-09	SDCBPP2	--	SDCBPP2	SDCBPP2	SDCBPP2	--	--	SDCBPP2	SDCBPP2	--	DOWN
chr19	50609631	50610337	40	0.39648	0.85338	-0.4569	4.0967e-14	2.3335e-17	6.14932e-12	2.49004e-14	SNAR-A7	--	SNAR-A7	--	SNAR-A7	--	--	SNAR-A7	SNAR-A7	--	DOWN
chr8	28349923	28351111	29	0.42391	0.88009	-0.456172	4.6962e-14	2.1215e-11	6.14932e-12	2.16202e-09	FZD3	FZD3	--	--	--	--	chr8_28349456_28351455	--	--	--	DOWN
chr7	995726	996684	30	0.44073	0.89672	-0.455983	4.6518e-14	8.2709e-13	6.14932e-12	1.57931e-10	ADAP1	ADAP1	--	--	--	--	chr7_994575_996574	--	--	--	DOWN
chr3	197687829	197689239	33	0.3942	0.84988	-0.455682	4.7407e-14	8.6354e-12	6.14932e-12	1.03493e-09	IQCG	IQCG	--	LMLN	--	--	chr3_197687335_197689334	LMLN	--	--	DOWN
chr10	21816461	21817722	51	0.42732	0.88252	-0.455196	4.3521e-14	3.4135e-18	6.14932e-12	4.71967e-15	SKIDA1	SKIDA1	--	--	--	chr10_21816296_21816528	chr10_21815717_21817716,chr10_21816529_21818528	--	--	--	DOWN
chr12	76426202	76426977	29	0.44686	0.90205	-0.45519	4.4298e-14	1.4445e-10	6.14932e-12	1.01439e-08	PHLDA1	PHLDA1	--	--	--	chr12_76424634_76426316	chr12_76426317_76428316	--	--	chr12_76424634_76426316	DOWN
chr17	73660916	73662884	41	0.4857	0.94084	-0.455146	4.1855e-14	5.1541e-18	6.14932e-12	6.71447e-15	RECQL5,SAP30BP	SAP30BP	RECQL5	RECQL5	--	--	chr17_73660999_73662998	RECQL5	SAP30BP,RECQL5	--	DOWN
chr11	122921521	122922864	28	0.52064	0.97554	-0.454893	4.5297e-14	5.9596e-13	6.14932e-12	1.21341e-10	RPL31P47	RPL31P47	RPL31P47	--	RPL31P47	--	--	RPL31P47	RPL31P47	--	DOWN
chr11	64903730	64905351	30	0.5015	0.9551	-0.4536	4.1078e-14	1.9932e-13	6.14932e-12	4.94328e-11	SYVN1	SYVN1	--	--	--	--	chr11_64902108_64904107	--	--	--	DOWN
chr10	75401754	75402648	28	0.42989	0.88348	-0.453589	4.3854e-14	2.1943e-10	6.14932e-12	1.41031e-08	MYOZ1	MYOZ1	--	--	SYNPO2L	--	--	--	MYOZ1	--	DOWN
chr2	128455840	128456875	30	0.51947	0.97282	-0.45335	4.0079e-14	5.3579e-16	6.14932e-12	3.58824e-13	SFT2D3	SFT2D3	--	--	--	--	chr2_128456844_128458843	--	--	--	DOWN
chr8	71316977	71318221	28	0.51679	0.96973	-0.452946	4.1522e-14	1.0549e-14	6.14932e-12	4.38274e-12	NCOA2	NCOA2	--	--	--	--	chr8_71316771_71318770	--	--	--	DOWN
chr3	197766383	197768028	28	0.48577	0.9387	-0.452929	4.9072e-14	9.6035e-13	6.14932e-12	1.75544e-10	LMLN-AS1	LMLN-AS1	LMLN	--	--	--	--	LMLN	LMLN-AS1	--	DOWN
chr20	58510084	58510854	28	0.46121	0.91377	-0.452554	3.9857e-14	3.7552e-12	6.14932e-12	5.34371e-10	SYCP2	SYCP2	--	FAM217B	PPP1R3D	--	chr20_58509518_58511517	FAM217B	--	--	DOWN
chr1	116382542	116383310	33	0.46065	0.91312	-0.45247	4.5519e-14	1.5996e-15	6.14932e-12	8.89937e-13	NHLH2	--	NHLH2	NHLH2	--	--	chr1_116382365_116384364	NHLH2	NHLH2	--	DOWN
chr1	35396689	35397498	25	0.47194	0.92298	-0.45104	4.4076e-14	1.7701e-13	6.14932e-12	4.51962e-11	DLGAP3	DLGAP3	--	--	--	--	chr1_35396207_35398206	--	--	--	DOWN
chr5	56248530	56249913	35	0.46167	0.91254	-0.450871	3.9413e-14	1.4199e-15	6.14932e-12	8.02338e-13	MIER3	MIER3	--	--	--	--	chr5_56248352_56250351	--	--	--	DOWN
chr19	54664727	54665637	25	0.51298	0.96348	-0.4505	4.0079e-14	4.822e-14	6.14932e-12	1.52673e-11	LENG1	LENG1	TMC4	TMC4	--	--	chr19_54663921_54665920,chr19_54663910_54665909	TMC4	--	--	DOWN
chr12	9066100	9066605	25	0.48114	0.9314	-0.45026	4.452e-14	1.4498e-10	6.14932e-12	1.01648e-08	PHC1	PHC1	--	--	--	--	chr12_9064946_9066945	--	--	--	DOWN
chr17	76162812	76163925	35	0.47329	0.92329	-0.45	4.4076e-14	2.7101e-17	6.14932e-12	2.82971e-14	SYNGR2	SYNGR2	--	--	C17orf99	--	chr17_76162395_76164394	--	--	--	DOWN
chr11	71792324	71792861	28	0.51757	0.96745	-0.449875	4.3854e-14	5.7643e-13	6.14932e-12	1.17993e-10	NUMA1	NUMA1	--	LRTOMT	--	--	chr11_71791961_71793960	LRTOMT	--	--	DOWN
chr2	109200856	109202787	40	0.52233	0.97199	-0.449662	4.6518e-14	1.6218e-21	6.14932e-12	5.14395e-18	LIMS1	LIMS1	--	LIMS1	--	--	--	LIMS1	--	--	DOWN
chr19	5792267	5792691	28	0.5197	0.96932	-0.449625	4.2188e-14	9.514e-15	6.14932e-12	4.06897e-12	DUS3L	DUS3L	--	--	--	--	chr19_5791292_5793291	--	--	--	DOWN
chr1	68297004	68297871	28	0.48943	0.93893	-0.4495	4.2522e-14	2.765e-13	6.14932e-12	6.51076e-11	GNG12-AS1	GNG12-AS1	--	GNG12	--	--	chr1_68296371_68298370	GNG12	GNG12-AS1	--	DOWN
chr1	180878604	180880986	39	0.49944	0.94885	-0.44941	4.1078e-14	3.919e-14	6.14932e-12	1.30189e-11	KIAA1614	KIAA1614	--	--	--	--	chr1_180879316_180881315	--	--	--	DOWN
chr1	235815307	235816099	25	0.50106	0.95024	-0.44918	4.4742e-14	6.4286e-12	6.14932e-12	8.37222e-10	GNG4	GNG4	--	--	--	--	chr1_235814489_235816488,chr1_235814067_235816066	--	--	--	DOWN
chr12	124115720	124116924	35	0.51229	0.96139	-0.4491	4.6185e-14	2.3087e-19	6.14932e-12	4.42919e-16	GTF2H3	GTF2H3	EIF2B1	EIF2B1	--	--	chr12_124116097_124118096	EIF2B1	--	--	DOWN
chr19	9944275	9945020	26	0.50017	0.94927	-0.449096	4.3077e-14	4.1464e-14	6.14932e-12	1.35858e-11	PIN1	PIN1	--	--	--	--	chr19_9943505_9945504	--	--	--	DOWN
chr12	56882653	56883906	28	0.47493	0.92334	-0.448411	4.3188e-14	1.4445e-11	6.14932e-12	1.60546e-09	GLS2	GLS2	--	--	--	chr12_56881401_56882702	chr12_56882703_56884702	--	GLS2	chr12_56881401_56882702	DOWN
chr8	38855342	38857076	47	0.46869	0.9171	-0.448404	3.9191e-14	7.0636e-22	6.14932e-12	2.50472e-18	TM2D2	TM2D2	--	ADAM9	--	--	chr8_38855117_38857116	ADAM9	--	--	DOWN
chr17	62497358	62498816	31	0.49294	0.94124	-0.448306	4.1966e-14	6.6928e-13	6.14932e-12	1.33534e-10	MIR5047,MIR3064	MIR5047,MIR3064	DDX5,MIR5047	DDX5	--	--	--	DDX5,MIR5047	MIR5047,MIR3064	--	DOWN
chr3	10369333	10370286	30	0.33687	0.78512	-0.44825	4.6851e-14	9.8313e-11	6.14932e-12	7.46279e-09	MIR378B	MIR378B	ATP2B2	--	--	--	chr3_10368438_10370437	ATP2B2	--	--	DOWN
chr22	17693917	17694853	27	0.52828	0.97639	-0.448111	4.4187e-14	2.7494e-15	6.14932e-12	1.42068e-12	FAM32BP	FAM32BP	FAM32BP	FAM32BP,CECR1	--	--	--	FAM32BP,CECR1	FAM32BP	--	DOWN
chr1	17307873	17309776	36	0.38389	0.83143	-0.447542	4.1966e-14	2.3519e-12	6.14932e-12	3.65678e-10	MFAP2	MFAP2	MFAP2	MFAP2	--	--	chr1_17307364_17309363	MFAP2	MFAP2	--	DOWN
chr6	26571184	26571923	27	0.49924	0.94617	-0.446926	4.1744e-14	2.4407e-12	6.14932e-12	3.77763e-10	TRNAA2	--	--	LOC105374988	TRNAA2	--	--	LOC105374988	TRNAA2	--	DOWN
chr6	2635877	2637009	32	0.44395	0.89056	-0.446609	4.6407e-14	5.4674e-12	6.14932e-12	7.30738e-10	LINC01600	LINC01600	--	--	--	--	chr6_2634946_2636945	--	--	--	DOWN
chr7	139169519	139170664	34	0.48857	0.93499	-0.446412	4.2744e-14	9.7046e-17	6.14932e-12	8.37367e-14	KLRG2	KLRG2	--	--	--	--	chr7_139168713_139170712	--	--	--	DOWN
chr10	27150362	27152405	32	0.409	0.854	-0.445	4.6518e-14	2.0901e-12	6.14932e-12	3.29436e-10	ABI1	ABI1	--	--	--	--	chr10_27150230_27152229	--	ABI1	--	DOWN
chr4	2011958	2013311	40	0.48709	0.93204	-0.44495	4.1855e-14	1.5024e-19	6.14932e-12	3.05649e-16	NELFA	NELFA	--	--	--	--	chr4_2011429_2013428	--	--	--	DOWN
chr1	32711448	32712237	24	0.51492	0.95956	-0.444646	4.563e-14	7.1416e-12	6.14932e-12	9.09056e-10	FAM167B	FAM167B	--	--	--	--	chr1_32711918_32713917	--	--	--	DOWN
chr4	111544780	111545152	22	0.45245	0.89707	-0.444614	4.9294e-14	2.0327e-13	6.14932e-12	5.01759e-11	PITX2	PITX2	--	PITX2	--	--	chr4_111544465_111546464	PITX2	--	--	DOWN
chr8	23079820	23081520	33	0.48761	0.9322	-0.444591	4.2522e-14	1.4447e-11	6.14932e-12	1.60551e-09	LOC389641	LOC389641	--	TNFRSF10A	--	--	chr8_23079956_23081955	TNFRSF10A	--	--	DOWN
chr19	48437491	48438196	41	0.36674	0.81117	-0.444427	4.1633e-14	1.0221e-17	6.14932e-12	1.21608e-14	SNAR-A2	--	SNAR-A2	--	SNAR-A2	--	--	SNAR-A2	SNAR-A2	--	DOWN
chr11	1916071	1917065	27	0.42043	0.86424	-0.443815	4.5963e-14	1.3798e-09	6.14932e-12	6.08405e-08	LINC01150	LINC01150	--	--	--	--	--	--	--	--	DOWN
chr7	6627143	6627864	23	0.51178	0.95554	-0.443761	4.6851e-14	3.0702e-11	6.14932e-12	2.95111e-09	C7orf26	C7orf26	--	ZDHHC4	--	--	chr7_6627328_6629327	ZDHHC4	--	--	DOWN
chr20	33870560	33871473	24	0.51742	0.96058	-0.443167	4.0412e-14	4.0766e-14	6.14932e-12	1.34049e-11	FAM83C-AS1	FAM83C-AS1	--	EIF6	--	--	chr20_33869956_33871955	EIF6	--	--	DOWN
chr17	74707686	74708695	23	0.507	0.94976	-0.442761	4.7073e-14	1.5086e-11	6.14932e-12	1.6609e-09	MXRA7	MXRA7	--	--	JMJD6	--	chr17_74707068_74709067	--	--	--	DOWN
chr17	62659057	62660243	31	0.50342	0.9461	-0.442677	4.2299e-14	1.3589e-14	6.14932e-12	5.40119e-12	SMURF2	SMURF2	--	--	--	--	chr17_62658859_62660858	--	--	--	DOWN
chr19	48442851	48443560	36	0.37161	0.81425	-0.442639	4.4631e-14	8.7539e-16	6.14932e-12	5.41429e-13	SNAR-C4	--	SNAR-C4	--	SNAR-C4	--	--	SNAR-C4	SNAR-C4	--	DOWN
chr19	39882618	39884063	33	0.40048	0.84311	-0.442621	4.5075e-14	4.3803e-11	6.14932e-12	3.88308e-09	PAF1	PAF1	MED29	MED29	--	--	chr19_39882165_39884164	MED29	--	--	DOWN
chr2	91775922	91776734	41	0.40963	0.85201	-0.442378	4.3854e-14	2.6978e-15	6.14932e-12	1.39802e-12	LOC388996	LOC388996	--	--	--	--	chr2_91775180_91777179	--	--	--	DOWN
chr19	50625688	50626423	47	0.41791	0.86029	-0.442372	4.0412e-14	1.8926e-18	6.14932e-12	2.84083e-15	SNAR-A10	--	SNAR-A10	--	SNAR-A10	--	--	SNAR-A10	SNAR-A10	--	DOWN
chr6	35771825	35772311	31	0.48718	0.92916	-0.441984	4.4742e-14	2.4738e-11	6.14932e-12	2.47608e-09	LHFPL5	LHFPL5	--	--	--	--	chr6_35770960_35772959	--	--	--	DOWN
chr2	36826517	36827095	25	0.43674	0.87824	-0.4415	4.0634e-14	7.1153e-13	6.14932e-12	1.40279e-10	FEZ2	FEZ2	--	--	--	--	chr2_36825306_36827305	--	--	--	DOWN
chr7	23750221	23750916	24	0.53029	0.97156	-0.441271	4.4187e-14	5.4577e-15	6.14932e-12	2.52504e-12	STK31	--	STK31	STK31	--	--	--	STK31	STK31	--	DOWN
chr7	871705	872789	38	0.45238	0.89362	-0.441237	4.2744e-14	2.8168e-14	6.14932e-12	9.87177e-12	SUN1	SUN1	SUN1	SUN1	--	--	--	SUN1	SUN1	--	DOWN
chr7	143292214	143293406	27	0.40406	0.84496	-0.440907	4.1633e-14	2.968e-10	6.14932e-12	1.80189e-08	TCAF1P1	TCAF1P1	--	--	--	--	--	--	--	--	DOWN
chr17	7182417	7183828	35	0.46436	0.90523	-0.440871	4.3854e-14	5.3141e-12	6.14932e-12	7.12966e-10	SLC2A4	SLC2A4	--	--	--	--	chr17_7182024_7184023	--	--	--	DOWN
chr3	195415783	195417392	42	0.48373	0.92445	-0.440726	4.0079e-14	3.3875e-17	6.14932e-12	3.37243e-14	LINC00969	--	LINC00969	LINC00969	SDHAP2	--	--	LINC00969	LINC00969	--	DOWN
chr15	36905079	36906526	29	0.53871	0.97941	-0.440707	4.5852e-14	1.6838e-17	6.14932e-12	1.84831e-14	LOC751603	LOC751603	LOC751603	C15orf41	--	--	--	LOC751603,C15orf41	LOC751603	--	DOWN
chr1	78355112	78355667	23	0.53854	0.97898	-0.440435	4.1522e-14	2.1246e-13	6.14932e-12	5.18563e-11	NEXN-AS1	NEXN-AS1	NEXN-AS1	NEXN-AS1,NEXN	--	--	chr1_78354674_78356673	NEXN-AS1,NEXN	NEXN-AS1	--	DOWN
chr2	32286716	32287763	23	0.54352	0.98365	-0.44013	4.9738e-14	7.6949e-12	6.14932e-12	9.57111e-10	SPAST	SPAST	--	--	--	--	chr2_32286366_32288365	--	--	--	DOWN
chr5	68483620	68484934	30	0.46975	0.90967	-0.439917	4.5075e-14	1.6154e-11	6.14932e-12	1.7462e-09	CENPH	CENPH	--	--	--	--	chr5_68483215_68485214	--	CENPH	--	DOWN
chr3	150690130	150691112	28	0.48688	0.92677	-0.439893	4.4964e-14	4.6394e-12	6.14932e-12	6.32734e-10	CLRN1,CLRN1-AS1	CLRN1,CLRN1-AS1	CLRN1,CLRN1-AS1	CLRN1,CLRN1-AS1	--	--	--	CLRN1,CLRN1-AS1	CLRN1,CLRN1-AS1	--	DOWN
chr7	158891257	158891799	24	0.52719	0.967	-0.439812	4.5075e-14	4.9731e-14	6.14932e-12	1.56398e-11	VIPR2	VIPR2	--	VIPR2	--	--	--	VIPR2	--	--	DOWN
chr18	9138506	9139650	27	0.52443	0.9642	-0.439778	4.6185e-14	4.8155e-12	6.14932e-12	6.53784e-10	NDUFV2-AS1	NDUFV2-AS1	--	ANKRD12	--	--	chr18_9137595_9139594	ANKRD12	--	--	DOWN
chr19	50641735	50642455	35	0.36689	0.80657	-0.439686	4.2522e-14	9.1187e-14	6.14932e-12	2.60431e-11	SNAR-B2	--	SNAR-B2	--	SNAR-D,SNAR-B2	--	--	SNAR-B2	SNAR-B2	--	DOWN
chr19	50600444	50601133	36	0.41742	0.85708	-0.439667	4.4631e-14	9.1211e-16	6.14932e-12	5.62212e-13	SNAR-A14	--	SNAR-A14	--	SNAR-A14	--	--	SNAR-A14	SNAR-A14	--	DOWN
chr2	97537438	97538932	36	0.40147	0.84111	-0.439639	4.6518e-14	1.1527e-11	6.14932e-12	1.33743e-09	SEMA4C	SEMA4C	--	--	--	--	chr2_97536271_97538270	--	--	--	DOWN
chr7	97592333	97594556	52	0.52044	0.95998	-0.439538	4.3188e-14	2.1007e-25	6.14932e-12	1.52404e-21	MIR5692A1,MIR5692C2	MIR5692A1,MIR5692C2	MIR5692C2,MIR5692A1	--	MIR5692C2,MIR5692A1,MGC72080	--	--	MIR5692C2,MIR5692A1	MIR5692C2,MIR5692A1	--	DOWN
chr14	71249976	71251384	24	0.53279	0.97221	-0.439417	4.5075e-14	4.129e-13	6.14932e-12	8.93891e-11	MAP3K9	MAP3K9	MAP3K9	MAP3K9	--	--	--	MAP3K9	MAP3K9	--	DOWN
chr14	89019982	89020817	40	0.46615	0.90541	-0.439262	4.4964e-14	2.611e-16	6.14932e-12	1.96542e-13	PTPN21	--	--	PTPN21	--	--	chr14_89018849_89020848	PTPN21	PTPN21	--	DOWN
chr2	29148403	29149168	26	0.53229	0.97121	-0.438923	4.0412e-14	5.8609e-15	6.14932e-12	2.67192e-12	SNORD53	SNORD53	--	WDR43	--	--	--	WDR43	--	--	DOWN
chr12	124458581	124459703	38	0.44174	0.88061	-0.438868	4.0745e-14	1.098e-15	6.14932e-12	6.58152e-13	CCDC92	CCDC92	--	ZNF664,ZNF664-RFLNA	--	chr12_124456573_124458728	chr12_124458729_124460728	ZNF664,ZNF664-RFLNA	--	chr12_124456573_124458728	DOWN
chr19	48410988	48412485	53	0.28447	0.72334	-0.438868	4.2633e-14	1.7228e-17	6.14932e-12	1.88457e-14	SNAR-A12	--	SNAR-A12	--	SNAR-A12	--	--	SNAR-A12	SNAR-A12	--	DOWN
chr7	35078662	35079272	27	0.51133	0.95004	-0.438704	4.674e-14	7.0714e-13	6.14932e-12	1.39544e-10	DPY19L1	DPY19L1	--	--	--	--	chr7_35077809_35079808	--	--	--	DOWN
chr17	41320245	41321227	33	0.48017	0.9182	-0.43803	4.7073e-14	9.7466e-14	6.14932e-12	2.74394e-11	NBR1	NBR1	--	LOC101929767	--	--	chr17_41320972_41322971	LOC101929767	--	--	DOWN
chr8	42699578	42701440	30	0.53217	0.97003	-0.437867	4.6518e-14	2.3895e-13	6.14932e-12	5.72156e-11	THAP1	THAP1	--	--	--	--	chr8_42698724_42700723,chr8_42698327_42700326	--	--	--	DOWN
chr18	44551939	44553013	84	0.50894	0.94657	-0.437631	4.3077e-14	5.5104e-42	6.14932e-12	2.48432e-37	ELOA3B	ELOA3B	--	KATNAL2	TCEB3C	--	chr18_44552879_44554878,chr18_44550757_44552756	KATNAL2	--	--	DOWN
chr3	14986612	14987968	35	0.5118	0.94929	-0.437486	4.1633e-14	5.5121e-17	6.14932e-12	5.20437e-14	NR2C2	NR2C2	FGD5-AS1	FGD5-AS1	--	--	chr3_14987486_14989485,chr3_14986612_14988611	FGD5-AS1	--	--	DOWN
chr9	84305422	84306495	25	0.53686	0.97426	-0.4374	4.6518e-14	6.3842e-12	6.14932e-12	8.33159e-10	TLE1	TLE1	--	LOC101927502	--	--	chr9_84305002_84307001	LOC101927502	--	--	DOWN
chr4	68565381	68565971	25	0.53212	0.96854	-0.43642	4.6962e-14	1.0446e-13	6.14932e-12	2.87728e-11	UBA6-AS1	UBA6-AS1	--	UBA6	--	--	chr4_68564603_68566602	UBA6	--	--	DOWN
chr7	149302713	149304328	28	0.50634	0.94234	-0.436	4.0301e-14	6.1291e-13	6.14932e-12	1.24032e-10	TRNAS28	TRNAS28	--	ZNF767P	--	--	--	ZNF767P	--	--	DOWN
chr7	74490983	74491559	32	0.51634	0.95233	-0.435984	4.5186e-14	3.3532e-17	6.14932e-12	3.34984e-14	RCC1L	RCC1L	--	--	--	--	chr7_74489931_74491930	--	--	--	DOWN
chr2	71292639	71293705	28	0.5262	0.96216	-0.435964	4.0745e-14	7.8233e-12	6.14932e-12	9.67173e-10	NAGK	NAGK	--	--	--	--	chr2_71293160_71295159	--	--	--	DOWN
chr1	116913484	116914533	26	0.51752	0.95344	-0.435923	4.563e-14	1.3925e-11	6.14932e-12	1.5636e-09	ATP1A1	ATP1A1	--	--	--	--	chr1_116913291_116915290	--	--	--	DOWN
chr11	12694227	12695327	41	0.48155	0.91699	-0.435439	4.1411e-14	7.6217e-17	6.14932e-12	6.7329e-14	TEAD1	TEAD1	--	--	--	--	chr11_12693414_12695413	--	--	--	DOWN
chr3	196671355	196672451	23	0.53341	0.96861	-0.435196	4.2522e-14	1.7826e-13	6.14932e-12	4.54143e-11	NCBP2	NCBP2	--	--	NCBP2-AS2,PIGZ	--	chr3_196670055_196672054	--	--	--	DOWN
chr17	34931584	34932936	24	0.53244	0.9675	-0.435063	4.4853e-14	8.7899e-14	6.14932e-12	2.53333e-11	RPS2P50	RPS2P50	--	GGNBP2	--	--	--	GGNBP2	RPS2P50	--	DOWN
chr14	106719537	106720621	36	0.51989	0.95457	-0.434681	4.5852e-14	2.4122e-17	6.14932e-12	2.56318e-14	IGHVII-22-1	IGHVII-22-1	IGHVII-22-1	--	IGHVIII-22-2,IGHVII-22-1	--	--	IGHVII-22-1	IGHVII-22-1	--	DOWN
chr13	96085240	96086353	36	0.54457	0.97922	-0.434653	4.7629e-14	2.6104e-17	6.14932e-12	2.73466e-14	CLDN10	CLDN10	CLDN10	CLDN10	--	chr13_96086047_96086276	chr13_96084047_96086046,chr13_96086277_96088276	CLDN10	CLDN10	chr13_96086047_96086276	DOWN
chr7	123170982	123172705	32	0.41522	0.84964	-0.434422	4.4742e-14	3.4141e-11	6.14932e-12	3.18467e-09	IQUB	--	IQUB	IQUB	--	--	chr7_123170732_123172731,chr7_123172472_123174471	IQUB	IQUB	--	DOWN
chr12	54445876	54446113	27	0.4867	0.92089	-0.434185	4.1855e-14	3.5311e-13	6.14932e-12	7.96127e-11	HOXC4	HOXC4	--	HOXC4	--	chr12_54445876_54446113	chr12_54445744_54447743	HOXC4	--	--	DOWN
chr1	54664036	54665230	36	0.50693	0.93958	-0.432653	4.6296e-14	2.248e-14	6.14932e-12	8.21593e-12	MRPL37	MRPL37	--	CYB5RL	--	--	chr1_54663821_54665820	CYB5RL	--	--	DOWN
chr12	124455354	124456214	35	0.50557	0.93783	-0.432257	4.13e-14	3.1532e-16	6.14932e-12	2.285e-13	ZNF664,CCDC92,ZNF664-RFLNA	ZNF664,ZNF664-RFLNA	--	CCDC92	--	--	chr12_124454573_124456572	CCDC92	CCDC92	--	DOWN
chr18	616885	618303	44	0.48024	0.91228	-0.432045	4.6074e-14	2.0612e-17	6.14932e-12	2.22201e-14	CLUL1	--	CLUL1	CLUL1	--	--	--	CLUL1	CLUL1	--	DOWN
chr7	2473892	2475843	38	0.40343	0.83545	-0.432013	4.3188e-14	5.7646e-10	6.14932e-12	3.08438e-08	LOC101927181	LOC101927181	CHST12	--	CHST12	--	chr7_2473568_2475567	CHST12	--	--	DOWN
chr14	104026777	104028154	34	0.45659	0.88851	-0.431926	3.9635e-14	1.6496e-13	6.14932e-12	4.27409e-11	APOPT1	APOPT1	BAG5	BAG5	--	--	chr14_104026308_104028307	BAG5	--	--	DOWN
chr6	389235	390933	51	0.41823	0.84971	-0.43148	4.6518e-14	1.5266e-17	6.14932e-12	1.71299e-14	IRF4	IRF4	--	--	--	--	chr6_389188_391187	--	--	--	DOWN
chr18	11749981	11750936	31	0.45711	0.88842	-0.431306	4.452e-14	1.254e-12	6.14932e-12	2.22237e-10	GNAL	GNAL	--	GNAL	--	--	chr18_11748953_11750952	GNAL	--	--	DOWN
chr14	75534422	75535877	33	0.49989	0.93103	-0.431136	4.5075e-14	8.661e-16	6.14932e-12	5.36471e-13	ACYP1,ZC2HC1C	ZC2HC1C	--	ACYP1	--	chr14_75535825_75536376	chr14_75533825_75535824	ACYP1	ZC2HC1C,ACYP1	chr14_75535825_75536376	DOWN
chr20	18121927	18123035	29	0.53434	0.96502	-0.430672	4.1966e-14	1.9576e-14	6.14932e-12	7.38003e-12	KAT14	KAT14	KAT14,PET117	PET117	--	--	--	PET117,KAT14	KAT14	--	DOWN
chr6	27198390	27199124	25	0.52162	0.95222	-0.4306	4.8628e-14	7.4178e-11	6.14932e-12	5.91271e-09	TRNAL10	TRNAL10	TRNAL10	--	--	--	--	TRNAL10	TRNAL10	--	DOWN
chr7	101997495	101999041	27	0.49446	0.92448	-0.430019	4.6185e-14	8.4396e-15	6.14932e-12	3.68899e-12	SPDYE6	SPDYE6	--	--	--	--	--	--	--	--	DOWN
chr2	74712192	74713265	24	0.55098	0.9809	-0.429917	4.4409e-14	4.2588e-13	6.14932e-12	9.1359e-11	CCDC142	CCDC142	--	TTC31	--	--	--	TTC31	--	--	DOWN
chr7	89782818	89783675	38	0.42276	0.85241	-0.429645	4.3077e-14	1.2907e-15	6.14932e-12	7.45005e-13	STEAP1	STEAP1	--	STEAP2-AS1	--	chr7_89783567_89784081	chr7_89781567_89783566	STEAP2-AS1	STEAP1	chr7_89783567_89784081	DOWN
chr16	28859303	28860182	28	0.53271	0.96218	-0.429464	3.9635e-14	1.0678e-10	6.14932e-12	8.0049e-09	TUFM	TUFM	--	SH2B1	--	--	chr16_28858140_28860139	SH2B1	--	--	DOWN
chr7	157367399	157368122	28	0.52396	0.95307	-0.429107	4.0967e-14	3.2653e-13	6.14932e-12	7.46465e-11	MIR153-2	MIR153-2	--	PTPRN2	--	--	chr7_157367120_157369119	PTPRN2	MIR153-2	--	DOWN
chr20	35375715	35377309	29	0.52481	0.95322	-0.428414	4.0745e-14	3.944e-14	6.14932e-12	1.30607e-11	NDRG3	NDRG3	--	--	--	--	chr20_35374655_35376654	--	--	--	DOWN
chr14	70236238	70236714	24	0.53479	0.96308	-0.428292	4.563e-14	2.753e-11	6.14932e-12	2.70955e-09	LOC100289511	LOC100289511	--	SRSF5	--	--	chr14_70234669_70236668	SRSF5	--	--	DOWN
chr3	141593725	141594145	29	0.49245	0.92055	-0.428103	4.4631e-14	3.4402e-12	6.14932e-12	5.00708e-10	ATP1B3	ATP1B3	--	--	--	--	chr3_141592486_141594485	--	--	--	DOWN
chr17	28660685	28661885	24	0.55463	0.98258	-0.427958	4.3299e-14	8.7313e-13	6.14932e-12	1.63945e-10	TMIGD1	TMIGD1	TMIGD1	TMIGD1	--	--	--	TMIGD1	TMIGD1	--	DOWN
chr6	126071200	126071942	27	0.52907	0.95656	-0.427481	4.1744e-14	6.7663e-14	6.14932e-12	2.05127e-11	HEY2	--	--	HEY2	--	chr6_126068722_126071320	chr6_126071321_126073320	HEY2	HEY2	chr6_126068722_126071320	DOWN
chr19	17391064	17391966	28	0.51618	0.94311	-0.426929	4.5408e-14	2.1255e-14	6.14932e-12	7.88695e-12	ANKLE1	ANKLE1	--	--	BABAM1	--	chr19_17390383_17392382	--	ANKLE1	--	DOWN
chr16	2730955	2731899	33	0.49077	0.91755	-0.426773	4.6629e-14	1.1079e-12	6.14932e-12	1.98914e-10	KCTD5	KCTD5	--	--	--	--	chr16_2730272_2732271	--	--	--	DOWN
chr11	107796896	107797813	32	0.51953	0.94627	-0.426734	4.341e-14	1.4341e-16	6.14932e-12	1.16272e-13	RAB39A	RAB39A	--	--	--	--	chr11_107796958_107798957	--	--	--	DOWN
chr7	107201573	107203541	38	0.50551	0.93214	-0.426632	4.3188e-14	2.1752e-16	6.14932e-12	1.68047e-13	DUS4L	DUS4L	--	COG5	--	--	chr7_107202114_107204113	COG5	--	--	DOWN
chr5	175663530	175664235	25	0.52724	0.95384	-0.4266	4.2411e-14	4.7264e-12	6.14932e-12	6.43209e-10	SIMC1	SIMC1	--	--	--	--	chr5_175663136_175665135	--	--	--	DOWN
chr1	179848180	179849078	23	0.55352	0.97972	-0.426196	4.4853e-14	8.2409e-13	6.14932e-12	1.57549e-10	TOR1AIP2	TOR1AIP2	--	--	--	--	chr1_179847107_179849106	--	--	--	DOWN
chr5	147162726	147163894	31	0.44016	0.86634	-0.426177	4.0523e-14	6.8688e-13	6.14932e-12	1.36335e-10	JAKMIP2	JAKMIP2	--	--	--	--	--	--	JAKMIP2	--	DOWN
chr3	195721415	195722818	33	0.47547	0.90059	-0.425121	4.1633e-14	1.3858e-11	6.14932e-12	1.55805e-09	LOC100131360	LOC100131360	--	--	--	--	--	--	--	--	DOWN
chr7	26417036	26417879	31	0.52345	0.94816	-0.42471	4.3188e-14	6.865e-17	6.14932e-12	6.22117e-14	LOC105375304	LOC105375304	--	LOC105375304	--	--	chr7_26416892_26418891	LOC105375304	--	--	DOWN
chr3	10335826	10337438	27	0.54504	0.9697	-0.424667	4.4742e-14	8.4142e-15	6.14932e-12	3.67916e-12	GHRL	GHRL	--	--	GHRLOS	--	--	--	--	--	DOWN
chr7	102189691	102191280	30	0.50278	0.92717	-0.424383	4.3965e-14	1.8375e-13	6.14932e-12	4.64288e-11	SPDYE2	SPDYE2	--	POLR2J3	--	--	--	POLR2J3	SPDYE2	--	DOWN
chr19	50319345	50320039	32	0.50122	0.92537	-0.424156	4.3854e-14	3.7512e-14	6.14932e-12	1.25506e-11	MED25	MED25	--	--	--	--	chr19_50319414_50321413	--	--	--	DOWN
chr7	151195510	151196929	22	0.54318	0.96698	-0.423795	4.3077e-14	4.2953e-14	6.14932e-12	1.39568e-11	ETF1P2	ETF1P2	--	RHEB	--	--	--	RHEB	--	--	DOWN
chr2	87348460	87349772	25	0.50568	0.92926	-0.42358	4.8073e-14	9.777e-14	6.14932e-12	2.7494e-11	LOC100420889	LOC100420889	--	--	--	--	--	--	LOC100420889	--	DOWN
chr22	18781447	18782326	37	0.36743	0.79074	-0.423311	4.5075e-14	4.59e-12	6.14932e-12	6.26403e-10	GGT3P	GGT3P	--	--	--	--	--	--	--	--	DOWN
chr1	193075805	193076862	23	0.54765	0.9708	-0.423152	4.2188e-14	2.0471e-13	6.14932e-12	5.04229e-11	GLRX2	GLRX2	--	--	--	--	chr1_193074779_193076778	--	GLRX2	--	DOWN
chr3	195663772	195665142	41	0.53193	0.95472	-0.422793	4.3854e-14	1.528e-22	6.14932e-12	6.42961e-19	LOC105374297,LOC100133326	LOC100133326	LOC100133326,LOC105374297	LOC105374297	LOC100133326	--	--	LOC100133326,LOC105374297	LOC100133326,LOC105374297	--	DOWN
chr7	150925273	150926250	27	0.53235	0.95441	-0.422056	3.9524e-14	4.8208e-16	6.14932e-12	3.28063e-13	ABCF2	ABCF2	--	--	--	--	chr7_150924537_150926536	--	--	--	DOWN
chr5	150538356	150539818	34	0.54129	0.96321	-0.421912	4.5852e-14	2.6242e-15	6.14932e-12	1.36944e-12	ANXA6	ANXA6	--	--	--	--	chr5_150537419_150539418	--	--	--	DOWN
chr7	8299148	8300158	31	0.53619	0.95806	-0.421871	4.6185e-14	2.9321e-14	6.14932e-12	1.02314e-11	LOC100505938	LOC100505938	--	ICA1	--	--	chr7_8299031_8301030	ICA1	--	--	DOWN
chr1	151148688	151150267	31	0.50976	0.93089	-0.421129	4.2855e-14	7.2616e-16	6.14932e-12	4.59916e-13	TMOD4	TMOD4	VPS72	VPS72	VPS72	--	--	VPS72	TMOD4	--	DOWN
chr4	83353194	83354330	32	0.53761	0.95873	-0.421125	4.3854e-14	5.1605e-16	6.14932e-12	3.48177e-13	HNRNPDL	HNRNPDL	--	ENOPH1	--	--	chr4_83352460_83354459	ENOPH1	--	--	DOWN
chr7	47988279	47989421	33	0.47403	0.89515	-0.421121	4.3077e-14	8.5624e-12	6.14932e-12	1.02824e-09	PKD1L1	PKD1L1	--	--	--	--	--	--	PKD1L1	--	DOWN
chr18	44557635	44559148	27	0.5133	0.93402	-0.420722	4.3743e-14	1.5218e-11	6.14932e-12	1.67136e-09	TCEB3C	TCEB3C	ELOA2	KATNAL2	ELOA2	--	chr18_44556672_44558671,chr18_44559025_44561024	ELOA2,KATNAL2	--	--	DOWN
chr7	148956768	148958631	42	0.49483	0.9152	-0.420369	4.5741e-14	3.1526e-18	6.14932e-12	4.39747e-15	ZNF783	ZNF783	--	--	--	--	chr7_148956858_148958857	--	--	--	DOWN
chr7	131204468	131206371	35	0.49644	0.9168	-0.420357	4.4076e-14	7.4022e-16	6.14932e-12	4.67445e-13	RPL31P36	RPL31P36	RPL31P36	PODXL	RPL31P36	--	--	RPL31P36,PODXL	RPL31P36	--	DOWN
chr10	692813	695301	72	0.4393	0.8595	-0.420201	4.0079e-14	1.2165e-24	6.14932e-12	8.08241e-21	PRR26	PRR26	--	DIP2C	--	--	--	DIP2C	--	--	DOWN
chr14	23059227	23060234	25	0.51312	0.93302	-0.4199	4.6185e-14	1.1636e-12	6.14932e-12	2.07821e-10	DAD1	DAD1	--	--	--	--	chr14_23058360_23060359	--	--	--	DOWN
chr19	6369158	6370847	30	0.54792	0.9673	-0.419383	4.4742e-14	9.2113e-15	6.14932e-12	3.97259e-12	ALKBH7	ALKBH7	--	--	CLPP	--	chr19_6370722_6372721	--	--	--	DOWN
chr3	88196872	88198087	22	0.5345	0.95382	-0.419318	4.7296e-14	2.0073e-12	6.14932e-12	3.1767e-10	C3orf38	C3orf38	--	CGGBP1	--	--	chr3_88196514_88198513	CGGBP1	--	--	DOWN
chr14	23400020	23400910	25	0.5294	0.94868	-0.41928	4.563e-14	1.7131e-09	6.14932e-12	7.06668e-08	PRMT5	PRMT5	--	LOC101926933	TRNAR21	--	chr14_23398753_23400752	LOC101926933	--	--	DOWN
chr6	151618862	151620164	27	0.49148	0.91067	-0.419185	4.7407e-14	8.5079e-12	6.14932e-12	1.02338e-09	RNY4P20	RNY4P20	RNY4P20	AKAP12	RNY4P20	--	--	AKAP12,RNY4P20	RNY4P20	--	DOWN
chr7	157645146	157645967	28	0.5507	0.96988	-0.419179	4.3632e-14	4.0529e-14	6.14932e-12	1.33374e-11	LOC100506585	LOC100506585	--	PTPRN2	--	--	chr7_157645800_157647799	PTPRN2	--	--	DOWN
chr8	26431980	26433826	39	0.54923	0.96768	-0.418449	4.2299e-14	2.6271e-18	6.14932e-12	3.73883e-15	DPYSL2	DPYSL2	--	DPYSL2	--	--	chr8_26432372_26434371	DPYSL2	--	--	DOWN
chr22	40859120	40860742	33	0.48367	0.90185	-0.418182	4.1744e-14	4.0456e-12	6.14932e-12	5.6281e-10	MKL1	MKL1	MKL1	MKL1	--	--	--	MKL1	MKL1	--	DOWN
chr7	97590112	97591671	35	0.56309	0.98106	-0.417971	4.6185e-14	2.0633e-16	6.14932e-12	1.60651e-13	MIR5692A1	MIR5692A1	--	--	--	--	--	--	--	--	DOWN
chr12	118627942	118628719	24	0.55	0.96796	-0.417958	4.13e-14	2.0518e-13	6.14932e-12	5.04894e-11	TAOK3	TAOK3	TAOK3	TAOK3	--	--	--	TAOK3	TAOK3	--	DOWN
chr4	6998130	6999339	25	0.55446	0.97192	-0.41746	4.0079e-14	6.1476e-12	6.14932e-12	8.08719e-10	RN7SKP292	RN7SKP292	TBC1D14,RN7SKP292	TBC1D14	RN7SKP292	--	--	TBC1D14,RN7SKP292	RN7SKP292	--	DOWN
chr5	303445	304750	25	0.54406	0.96102	-0.41696	4.6185e-14	4.0401e-13	6.14932e-12	8.79558e-11	AHRR	AHRR	PDCD6,AHRR	PDCD6,AHRR	--	--	--	PDCD6,AHRR	AHRR	--	DOWN
chr10	70882253	70883085	28	0.54055	0.95723	-0.416679	4.3077e-14	2.2374e-14	6.14932e-12	8.18904e-12	VPS26A	VPS26A	--	--	--	--	chr10_70881663_70883662	--	--	--	DOWN
chr10	102670280	102671705	28	0.54861	0.9648	-0.416196	4.3632e-14	1.8462e-12	6.14932e-12	3.00485e-10	SLF2	SLF2	--	--	--	--	chr10_102670367_102672366	--	--	--	DOWN
chr19	50635576	50637066	62	0.2942	0.70984	-0.415637	4.674e-14	2.7141e-19	6.14932e-12	5.11368e-16	SNAR-B1	--	SNAR-B1	--	SNAR-B1	--	--	SNAR-B1	SNAR-B1	--	DOWN
chr19	16294704	16295372	23	0.4982	0.91378	-0.415587	4.885e-14	2.956e-11	6.14932e-12	2.87149e-09	FAM32A	FAM32A	--	--	--	--	chr19_16294300_16296299	--	--	--	DOWN
chr2	88836842	88838666	28	0.5265	0.94177	-0.415268	4.4964e-14	1.2711e-11	6.14932e-12	1.45211e-09	LOC101928371	LOC101928371	LOC101928371	--	--	--	--	LOC101928371	LOC101928371	--	DOWN
chr7	98478119	98480047	34	0.53549	0.95074	-0.41525	4.1078e-14	4.0495e-16	6.14932e-12	2.83052e-13	SCARNA28,MIR3609	SCARNA28,MIR3609	TRRAP,SCARNA28,MIR3609	TRRAP	SCARNA28,MIR3609	--	chr7_98476955_98478954	TRRAP,SCARNA28,MIR3609	SCARNA28,MIR3609	--	DOWN
chr7	39017305	39018529	27	0.43559	0.85069	-0.415093	4.5186e-14	5.4486e-11	6.14932e-12	4.7094e-09	POU6F2	POU6F2	POU6F2	POU6F2	POU6F2-AS2	--	chr7_39015930_39017929	POU6F2	POU6F2	--	DOWN
chr16	28551231	28553111	30	0.51427	0.92922	-0.41495	4.13e-14	5.3208e-11	6.14932e-12	4.61284e-09	NUPR1	NUPR1	--	--	--	--	--	--	--	--	DOWN
chr7	157128166	157128993	33	0.52118	0.93609	-0.414909	4.6296e-14	1.1502e-14	6.14932e-12	4.68376e-12	DNAJB6	DNAJB6	--	--	--	--	chr7_157127089_157129088	--	--	--	DOWN
chr17	74557395	74558594	28	0.50523	0.92011	-0.414875	4.3077e-14	3.7424e-12	6.14932e-12	5.33211e-10	SNORD1B,SNORD1A	SNORD1A	SNHG16,SNORD1A	SNHG16	SNORD1B,SNORD1A	--	--	SNHG16,SNORD1A	SNORD1B,SNORD1A	--	DOWN
chr5	179120494	179121937	24	0.5554	0.97023	-0.414833	4.7184e-14	4.6213e-15	6.14932e-12	2.23429e-12	HMGB3P22	HMGB3P22	HMGB3P22	--	HMGB3P22	--	--	HMGB3P22	HMGB3P22	--	DOWN
chr1	46267203	46268158	28	0.5297	0.94409	-0.414393	4.1744e-14	3.9779e-14	6.14932e-12	1.31419e-11	MAST2	MAST2	--	--	--	--	chr1_46267099_46269098	--	--	--	DOWN
chr19	48427074	48427668	33	0.39723	0.81158	-0.414348	4.5075e-14	1.5012e-12	6.14932e-12	2.5776e-10	SNAR-A3	--	SNAR-A3	--	SNAR-A3	--	--	SNAR-A3	SNAR-A3	--	DOWN
chr7	140099329	140099907	26	0.46706	0.88133	-0.414269	4.563e-14	3.6692e-11	6.14932e-12	3.33676e-09	SLC37A3	SLC37A3	--	--	--	--	chr7_140098429_140100428	--	--	--	DOWN
chr19	50597577	50598448	30	0.36937	0.7834	-0.414033	4.2633e-14	2.9201e-10	6.14932e-12	1.78354e-08	SNAR-A4	SNAR-A4	--	--	--	--	--	--	--	--	DOWN
chr19	48432197	48433627	63	0.32986	0.74379	-0.413929	4.1855e-14	1.6072e-17	6.14932e-12	1.77814e-14	SNAR-C2	--	--	--	SNAR-C2	--	--	--	SNAR-C2	--	DOWN
chr22	24091522	24092863	35	0.50533	0.91923	-0.4139	4.0523e-14	3.011e-13	6.14932e-12	6.9922e-11	ZNF70	--	--	ZNF70	--	--	chr22_24091026_24093025	ZNF70	ZNF70	--	DOWN
chr19	17828297	17829200	31	0.51947	0.93329	-0.413823	4.0856e-14	5.9703e-14	6.14932e-12	1.83866e-11	MAP1S	MAP1S	--	--	--	--	chr19_17828104_17830103	--	--	--	DOWN
chr2	99795888	99796767	30	0.54058	0.9542	-0.413617	4.019e-14	1.7686e-14	6.14932e-12	6.79017e-12	MRPL30	MRPL30	--	MITD1	--	--	chr2_99795348_99797347	MITD1	--	--	DOWN
chr22	41458446	41459563	27	0.51335	0.9268	-0.413444	4.3854e-14	4.3983e-11	6.14932e-12	3.89684e-09	RPS9P2	RPS9P2	--	--	--	--	chr22_41458014_41460013	--	RPS9P2	--	DOWN
chr7	152374744	152375667	25	0.53492	0.94826	-0.41334	4.4409e-14	1.634e-12	6.14932e-12	2.74952e-10	XRCC2	XRCC2	--	--	--	--	chr7_152373422_152375421	--	--	--	DOWN
chr5	115389341	115390476	25	0.56426	0.9775	-0.41324	4.4298e-14	9.6586e-15	6.14932e-12	4.11218e-12	RPS25P6	RPS25P6	ARL14EPL	ARL14EPL	--	--	--	ARL14EPL	--	--	DOWN
chr9	127732718	127734455	42	0.55193	0.96496	-0.413036	4.4631e-14	5.176e-19	6.14932e-12	9.06236e-16	FXNP2	FXNP2	SCAI	SCAI	--	--	--	SCAI	--	--	DOWN
chr3	97691840	97693356	26	0.5489	0.96192	-0.413019	4.563e-14	4.8873e-14	6.14932e-12	1.542e-11	RIOX2	RIOX2	--	--	--	--	chr3_97691410_97693409	--	--	--	DOWN
chr11	59332783	59333490	26	0.52931	0.94194	-0.412635	4.4187e-14	6.5673e-11	6.14932e-12	5.45844e-09	TRNAF1	--	--	--	TRNAF1	--	--	--	TRNAF1	--	DOWN
chr6	53014338	53015566	31	0.50661	0.91889	-0.412274	4.13e-14	5.9483e-13	6.14932e-12	1.21159e-10	GCM1	GCM1	--	--	--	--	--	--	--	--	DOWN
chr5	137880368	137881729	31	0.54532	0.95729	-0.411968	4.4742e-14	6.2034e-17	6.14932e-12	5.77678e-14	ETF1	ETF1	--	--	--	--	chr5_137879426_137881425	--	--	--	DOWN
chr5	140028345	140029410	28	0.5142	0.92577	-0.411571	4.0967e-14	3.0773e-13	6.14932e-12	7.12397e-11	NDUFA2	NDUFA2	--	IK	MIR3655	--	chr5_140027505_140029504	IK	--	--	DOWN
chr22	17840158	17841443	27	0.5392	0.95074	-0.411537	4.2411e-14	2.4942e-12	6.14932e-12	3.85005e-10	CECR2	CECR2	CECR2	CECR2	--	--	--	CECR2	CECR2	--	DOWN
chr18	44546017	44547052	72	0.53606	0.94736	-0.411306	4.1855e-14	5.314e-34	6.14932e-12	1.06479e-29	ELOA3D	ELOA3D	--	KATNAL2	ELOA3B	--	chr18_44544830_44546829,chr18_44546964_44548963	KATNAL2	--	--	DOWN
chr7	99905553	99906729	26	0.54975	0.9609	-0.411154	4.3077e-14	8.5043e-14	6.14932e-12	2.46736e-11	SPDYE3	--	SPDYE3	SPDYE3	--	--	--	SPDYE3	SPDYE3	--	DOWN
chr19	45940228	45942127	48	0.47963	0.89074	-0.411115	4.3965e-14	5.4515e-14	6.14932e-12	1.69043e-11	MIR6088	--	--	--	MIR6088	--	chr19_45940865_45942864	--	MIR6088	--	DOWN
chr5	139778757	139779751	29	0.5581	0.96905	-0.410948	4.563e-14	9.2955e-13	6.14932e-12	1.71376e-10	ANKHD1-EIF4EBP3,ANKHD1	ANKHD1-EIF4EBP3,ANKHD1	--	--	--	--	chr5_139778307_139780306	--	--	--	DOWN
chr19	48457479	48458118	38	0.32714	0.73796	-0.410816	4.1078e-14	3.513e-12	6.14932e-12	5.08562e-10	SNAR-C1	SNAR-C1	--	--	--	--	--	--	--	--	DOWN
chr16	15067711	15068254	32	0.48247	0.89281	-0.410344	4.0745e-14	9.8064e-11	6.14932e-12	7.44613e-09	PDXDC1	PDXDC1	--	--	--	--	chr16_15066516_15068515	--	PDXDC1	--	DOWN
chr6	7540069	7541008	27	0.55189	0.96181	-0.409926	4.3743e-14	4.2002e-14	6.14932e-12	1.37255e-11	DSP	DSP	--	--	--	--	chr6_7539518_7541517	--	--	--	DOWN
chr7	1201802	1204243	53	0.55504	0.96491	-0.409868	4.2966e-14	2.6756e-24	6.14932e-12	1.65567e-20	ZFAND2A	ZFAND2A	LOC101927021	LOC101927021	--	--	chr7_1200145_1202144	LOC101927021	--	--	DOWN
chr19	38862910	38864710	49	0.52841	0.93788	-0.409469	4.3965e-14	1.6559e-23	6.14932e-12	8.78294e-20	PSMD8	PSMD8	--	--	CATSPERG	--	chr19_38863263_38865262	--	PSMD8	--	DOWN
chr7	99934559	99935609	43	0.50273	0.91195	-0.409221	4.1411e-14	1.5332e-17	6.14932e-12	1.71582e-14	PMS2P1	PMS2P1	--	STAG3L5P-PVRIG2P-PILRB,STAG3L5P	--	--	chr7_99934088_99936087	STAG3L5P-PVRIG2P-PILRB,STAG3L5P	--	--	DOWN
chr3	158518462	158519633	34	0.50938	0.91849	-0.409103	4.13e-14	1.0597e-15	6.14932e-12	6.38835e-13	MFSD1	MFSD1	--	--	--	chr3_158519509_158520329	chr3_158517509_158519508	--	MFSD1	chr3_158519509_158520329	DOWN
chr7	38288381	38289423	27	0.56506	0.97396	-0.408907	4.4742e-14	1.3818e-15	6.14932e-12	7.83433e-13	TRGC2	TRGC2	TRGC2	TRGC2	--	--	--	TRGC2	TRGC2	--	DOWN
chr3	180395886	180396803	38	0.43668	0.84553	-0.408842	4.1744e-14	5.4186e-14	6.14932e-12	1.68106e-11	CCDC39	--	--	CCDC39	--	--	chr3_180395104_180397103	CCDC39	CCDC39	--	DOWN
chr20	13763182	13763980	23	0.56733	0.97613	-0.408804	4.4853e-14	1.9223e-12	6.14932e-12	3.07675e-10	NDUFAF5	NDUFAF5	ESF1	ESF1	--	--	chr20_13763166_13765165	ESF1	--	--	DOWN
chr12	118500082	118501342	42	0.43998	0.84868	-0.408702	4.2522e-14	1.1224e-15	6.14932e-12	6.68335e-13	WSB2	WSB2	--	--	VSIG10	--	chr12_118499474_118501473	--	WSB2	--	DOWN
chr19	9936568	9937428	26	0.57063	0.97933	-0.408692	4.4076e-14	8.388e-14	6.14932e-12	2.44711e-11	UBL5	UBL5	--	--	--	--	chr19_9936325_9938324	--	--	--	DOWN
chr13	21534309	21535637	37	0.48262	0.8912	-0.408581	4.2633e-14	3.8717e-12	6.14932e-12	5.46143e-10	RPSAP54	RPSAP54	RPSAP54	--	--	--	--	RPSAP54	RPSAP54	--	DOWN
chr7	37025034	37026356	26	0.56462	0.97304	-0.408423	4.2744e-14	5.4314e-15	6.14932e-12	2.51795e-12	ELMO1	ELMO1	ELMO1	ELMO1	--	--	--	ELMO1	ELMO1	--	DOWN
chr16	46720955	46722144	28	0.51471	0.92313	-0.408411	4.0967e-14	3.2632e-12	6.14932e-12	4.81511e-10	ORC6	ORC6	--	VPS35	--	--	chr16_46720564_46722563	VPS35	--	--	DOWN
chr19	50605924	50606748	46	0.35238	0.76077	-0.408391	4.1966e-14	1.8947e-13	6.14932e-12	4.75883e-11	SNAR-A5	SNAR-A5	--	--	SNAR-A6	--	--	--	--	--	DOWN
chr19	3221912	3224110	43	0.45572	0.86406	-0.408337	4.674e-14	9.2377e-16	6.14932e-12	5.68289e-13	CELF5	CELF5	--	--	--	--	chr19_3222743_3224742	--	--	--	DOWN
chr6	151148505	151149544	26	0.50913	0.91731	-0.408173	4.7073e-14	3.6639e-11	6.14932e-12	3.33465e-09	PDCL3P5	PDCL3P5	PDCL3P5	PLEKHG1	--	--	--	PDCL3P5,PLEKHG1	PDCL3P5	--	DOWN
chr6	30599199	30600798	32	0.54994	0.95805	-0.408109	4.5186e-14	9.4262e-14	6.14932e-12	2.67398e-11	PTMAP1	PTMAP1	--	ATAT1	--	--	--	ATAT1	PTMAP1	--	DOWN
chr5	134367806	134368874	43	0.54463	0.95237	-0.407744	4.2077e-14	1.6238e-20	6.14932e-12	4.1327e-17	C5orf66	C5orf66	--	PITX1	--	chr5_134368578_134370466	chr5_134367439_134369438,chr5_134366578_134368577	PITX1	C5orf66	chr5_134368578_134370466	DOWN
chr7	102102751	102104763	34	0.43828	0.84594	-0.407662	4.6074e-14	1.8427e-11	6.14932e-12	1.90465e-09	MIR5090,LRWD1	MIR5090,LRWD1	--	ALKBH4	--	--	chr7_102103123_102105122	ALKBH4	--	--	DOWN
chr3	179063459	179064499	27	0.53822	0.94587	-0.407648	4.563e-14	6.9201e-13	6.14932e-12	1.3718e-10	MFN1	MFN1	--	--	--	--	chr3_179063560_179065559	--	--	--	DOWN
chr19	50620337	50621043	42	0.45192	0.8594	-0.407488	3.9524e-14	6.1968e-15	6.14932e-12	2.80883e-12	SNAR-A9	--	SNAR-A9	--	SNAR-A9	--	--	SNAR-A9	SNAR-A9	--	DOWN
chr12	22698786	22700372	32	0.56639	0.97372	-0.407328	4.1966e-14	1.4428e-17	6.14932e-12	1.63642e-14	C2CD5	C2CD5	--	--	--	--	chr12_22697729_22699728	--	--	--	DOWN
chr7	74989417	74990179	25	0.54132	0.94864	-0.40732	4.3854e-14	3.7888e-13	6.14932e-12	8.40123e-11	PMS2P2	PMS2P2	--	STAG3L1	--	--	chr7_74988922_74990921	STAG3L1	--	--	DOWN
chr14	74096441	74097346	25	0.5449	0.95186	-0.40696	4.674e-14	8.3483e-13	6.14932e-12	1.5888e-10	NDUFB8P1	NDUFB8P1	--	--	--	--	--	--	--	--	DOWN
chr3	10151078	10152198	41	0.50396	0.9109	-0.406939	4.0634e-14	9.9808e-17	6.14932e-12	8.57682e-14	FANCD2OS	FANCD2OS	--	--	--	--	chr3_10150067_10152066	--	--	--	DOWN
chr2	128327930	128329435	37	0.49081	0.89753	-0.406716	4.6518e-14	2.3212e-16	6.14932e-12	1.78235e-13	LOC105373609	LOC105373609	LOC105373609	MYO7B,LOC105373609	--	--	--	MYO7B,LOC105373609	LOC105373609	--	DOWN
chr12	122878524	122880631	53	0.54714	0.95373	-0.406585	4.6851e-14	7.273e-21	6.14932e-12	2.01341e-17	CLIP1-AS1	CLIP1-AS1	CLIP1-AS1	CLIP1-AS1,CLIP1	--	--	--	CLIP1-AS1,CLIP1	CLIP1-AS1	--	DOWN
chr16	69365777	69366732	27	0.5503	0.95685	-0.406556	4.4742e-14	9.4525e-14	6.14932e-12	2.67964e-11	PDF	PDF	COG8	COG8	--	--	chr16_69364836_69366835	COG8	--	--	DOWN
chr1	92352260	92353109	24	0.57171	0.97742	-0.405708	4.1966e-14	1.0348e-13	6.14932e-12	2.85805e-11	TGFBR3	TGFBR3	--	TGFBR3	--	--	chr1_92352086_92354085	TGFBR3	TGFBR3	--	DOWN
chr11	4135081	4136239	32	0.57359	0.97913	-0.405531	4.341e-14	5.8193e-13	6.14932e-12	1.18964e-10	RRM1	RRM1	--	RRM1	--	--	--	RRM1	--	--	DOWN
chr19	48425714	48426502	37	0.28414	0.68957	-0.405432	4.2299e-14	5.7654e-11	6.14932e-12	4.93658e-09	SNAR-A3	SNAR-A3	--	--	--	--	--	--	--	--	DOWN
chr17	36348818	36350060	34	0.50031	0.90518	-0.404868	4.5519e-14	9.1539e-13	6.14932e-12	1.6961e-10	TBC1D3	TBC1D3	--	--	LOC440434	--	--	--	TBC1D3	--	DOWN
chr2	97698422	97699567	35	0.52483	0.92964	-0.404814	4.4298e-14	2.7612e-13	6.14932e-12	6.50546e-11	TRIM43CP	TRIM43CP	--	--	--	--	--	--	--	--	DOWN
chr3	79816985	79818033	28	0.5215	0.92621	-0.404714	3.9968e-14	7.6793e-12	6.14932e-12	9.5583e-10	ROBO1	ROBO1	ROBO1	--	--	--	chr3_79815901_79817900	ROBO1	ROBO1	--	DOWN
chr1	247096027	247097006	25	0.56122	0.9659	-0.40468	4.8073e-14	2.9557e-12	6.14932e-12	4.44268e-10	AHCTF1	AHCTF1	--	--	--	--	chr1_247095668_247097667	--	--	--	DOWN
chr7	30326253	30326905	30	0.4485	0.85302	-0.404517	4.5741e-14	2.5076e-12	6.14932e-12	3.8679e-10	LOC105375218	LOC105375218	--	ZNRF2	--	--	chr7_30325642_30327641	ZNRF2	--	--	DOWN
chr1	192962412	192963497	26	0.5625	0.96671	-0.404212	4.3077e-14	7.9061e-14	6.14932e-12	2.34069e-11	ZNF101P2	--	ZNF101P2	--	ZNF101P2	--	--	ZNF101P2	ZNF101P2	--	DOWN
chr20	62549550	62550592	34	0.54635	0.95051	-0.404162	3.9857e-14	9.7622e-15	6.14932e-12	4.15209e-12	MIR941-1,MIR941-5,MIR941-4,MIR941-2,MIR941-3	MIR941-1,MIR941-5,MIR941-4,MIR941-2,MIR941-3	--	DNAJC5	--	--	chr20_62549622_62551621,chr20_62548713_62550712	DNAJC5	MIR941-3,MIR941-2,MIR941-1	--	DOWN
chr6	26330048	26331658	40	0.55569	0.95972	-0.404038	4.2744e-14	1.7572e-16	6.14932e-12	1.3916e-13	TRNAM4,TRNAW2	TRNAM4	TRNAM4	--	TRNAR26,TRNAM4,TRNAW2	--	--	TRNAM4	TRNAM4,TRNAW2	--	DOWN
chr7	100241100	100242917	36	0.43512	0.83914	-0.404014	4.2744e-14	4.9528e-13	6.14932e-12	1.0263e-10	TFR2	TFR2	--	ACTL6B	--	--	--	ACTL6B	--	--	DOWN
chr1	62899944	62901014	30	0.54132	0.94532	-0.404	4.0745e-14	4.2935e-13	6.14932e-12	9.18477e-11	USP1	USP1	--	--	--	--	chr1_62899651_62901650	--	--	--	DOWN
chr6	31870425	31872439	37	0.52107	0.92507	-0.404	4.2188e-14	4.0703e-16	6.14932e-12	2.84191e-13	ZBTB12	ZBTB12	--	C2	--	--	chr6_31870312_31872311	C2	--	--	DOWN
chr11	286390	288034	56	0.46727	0.87078	-0.403509	4.3077e-14	8.206e-14	6.14932e-12	2.40513e-11	PGGHG	PGGHG	--	--	NLRP6	--	chr11_286847_288846,chr11_287771_289770	--	--	--	DOWN
chr19	13258405	13259775	33	0.49415	0.89747	-0.403318	4.341e-14	1.3026e-12	6.14932e-12	2.29177e-10	IER2	IER2	--	STX10	--	--	chr19_13258562_13260561	STX10	--	--	DOWN
chr14	23756977	23757881	27	0.50148	0.90441	-0.402926	4.3299e-14	5.2978e-11	6.14932e-12	4.59574e-09	HOMEZ	HOMEZ	--	--	--	--	chr14_23755457_23757456	--	--	--	DOWN
chr7	150127523	150128979	28	0.50425	0.90714	-0.402893	4.6074e-14	4.4007e-10	6.14932e-12	2.46429e-08	LINC00996	LINC00996	--	--	--	--	--	--	--	--	DOWN
chr17	18968967	18969938	33	0.53262	0.93532	-0.402697	4.6629e-14	4.255e-16	6.14932e-12	2.95778e-13	SNORD3B-2	SNORD3B-2	--	--	--	--	chr17_18967197_18969196	--	--	--	DOWN
chr1	17047168	17049020	43	0.43093	0.83362	-0.402686	4.6962e-14	8.3065e-15	6.14932e-12	3.63963e-12	ESPNP	ESPNP	--	--	--	--	--	--	--	--	DOWN
chr19	16604423	16605414	22	0.56302	0.96545	-0.402432	4.3299e-14	8.8041e-13	6.14932e-12	1.64927e-10	C19orf44	C19orf44	--	CALR3	--	--	chr19_16604740_16606739	CALR3	--	--	DOWN
chr11	65415165	65416033	32	0.55622	0.95834	-0.402125	4.2188e-14	5.7393e-13	6.14932e-12	1.17519e-10	MIR4489	MIR4489	--	SIPA1	--	chr11_65413778_65415203	chr11_65415204_65417203	SIPA1	--	--	DOWN
chr2	69967624	69968602	25	0.57364	0.97568	-0.40204	4.4742e-14	1.6729e-12	6.14932e-12	2.80191e-10	ANXA4	ANXA4	--	ANXA4	--	--	chr2_69966749_69968748	ANXA4	--	--	DOWN
chr11	8986963	8987428	27	0.55796	0.95989	-0.401926	4.2855e-14	1.0894e-14	6.14932e-12	4.49099e-12	TMEM9B	TMEM9B	--	TMEM9B-AS1	--	--	chr11_8986508_8988507	TMEM9B-AS1	TMEM9B	--	DOWN
chr12	98991490	98993111	46	0.55307	0.95497	-0.401902	4.13e-14	1.1447e-20	6.14932e-12	3.03576e-17	SNORA53	SNORA53	SLC25A3	SLC25A3	--	--	--	SLC25A3	SNORA53	--	DOWN
chr1	32536516	32537375	31	0.56181	0.9636	-0.40179	4.1966e-14	3.7795e-13	6.14932e-12	8.38356e-11	TMEM39B	TMEM39B	--	--	--	--	chr1_32536205_32538204	--	TMEM39B	--	DOWN
chr21	35885996	35887783	31	0.53403	0.93542	-0.401387	4.2411e-14	1.3972e-11	6.14932e-12	1.56696e-09	KCNE1	KCNE1	--	--	RCAN1	--	--	--	--	--	DOWN
chr4	2058880	2059876	33	0.52274	0.92397	-0.401227	4.3854e-14	1.4051e-13	6.14932e-12	3.73236e-11	NAT8L	NAT8L	--	--	--	--	chr4_2057928_2059927	--	--	--	DOWN
chr14	58663625	58665741	43	0.52645	0.92731	-0.40086	4.452e-14	5.4867e-19	6.14932e-12	9.52707e-16	ACTR10	ACTR10	--	--	--	--	chr14_58664567_58666566	--	--	--	DOWN
chr6	1602996	1604082	32	0.54019	0.9408	-0.400609	4.6518e-14	3.0661e-12	6.14932e-12	4.57868e-10	FOXCUT	FOXCUT	--	--	--	--	chr6_1602606_1604605,chr6_1602139_1604138	--	--	--	DOWN
chr18	44550730	44551798	55	0.53627	0.9364	-0.400127	4.3521e-14	9.2518e-26	6.14932e-12	7.25409e-22	ELOA3B	ELOA3B	--	KATNAL2	--	chr18_44548964_44550756	chr18_44550757_44552756	KATNAL2	ELOA3B	chr18_44548964_44550756	DOWN
chr2	88752731	88753489	42	0.52693	0.92685	-0.399917	4.2744e-14	6.7275e-16	6.14932e-12	4.28698e-13	FOXI3	FOXI3	--	--	--	chr2_88751335_88752865	chr2_88752866_88754865	--	--	chr2_88751335_88752865	DOWN
chr6	27559870	27561009	36	0.55879	0.95868	-0.399889	4.0412e-14	1.7819e-15	6.14932e-12	9.80569e-13	TRNAM15,TRNAK8	TRNAM15,TRNAK8	TRNAM15	--	TRNAM15	--	--	TRNAM15	TRNAK8,TRNAM15	--	DOWN
chr7	100232324	100234404	29	0.49417	0.89403	-0.399862	4.6962e-14	6.6707e-11	6.14932e-12	5.5195e-09	TFR2	TFR2	--	TFR2	--	--	chr7_100231321_100233320	TFR2	--	--	DOWN
chr14	58762197	58763416	43	0.43151	0.83105	-0.399535	4.1189e-14	5.7381e-11	6.14932e-12	4.91846e-09	ARID4A	ARID4A	--	PSMA3-AS1	--	--	chr14_58763173_58765172,chr14_58762507_58764506	PSMA3-AS1	--	--	DOWN
chr20	3185621	3187401	42	0.56221	0.96157	-0.399357	4.5741e-14	2.3404e-19	6.14932e-12	4.4764e-16	DDRGK1	DDRGK1	--	--	--	--	chr20_3185386_3187385	--	DDRGK1	--	DOWN
chr7	74069061	74070783	46	0.54616	0.94541	-0.39925	4.4409e-14	2.7791e-18	6.14932e-12	3.92418e-15	GTF2I	GTF2I	--	--	--	--	chr7_74068951_74070950,chr7_74069547_74071546	--	--	--	DOWN
chr16	4304615	4305810	30	0.59195	0.9911	-0.39915	4.5963e-14	9.5303e-15	6.14932e-12	4.0739e-12	LINC01569	LINC01569	--	--	TFAP4	--	chr16_4304226_4306225	--	--	--	DOWN
chr17	19095094	19096681	47	0.5531	0.95186	-0.398766	4.6407e-14	1.3427e-17	6.14932e-12	1.53877e-14	SNORD3C	SNORD3C	--	--	--	--	chr17_19093306_19095305	--	--	--	DOWN
chr5	33984930	33986508	28	0.55218	0.95084	-0.398661	4.2744e-14	1.9076e-14	6.14932e-12	7.21412e-12	SLC45A2	SLC45A2	--	--	C1QTNF3-AMACR,AMACR	--	--	--	SLC45A2	--	DOWN
chr6	137364306	137365127	29	0.47502	0.87347	-0.398448	4.4742e-14	9.8851e-13	6.14932e-12	1.79832e-10	IL20RA	--	--	IL20RA	--	--	chr6_137363299_137365298	IL20RA	IL20RA	--	DOWN
chr19	10231164	10232172	26	0.54565	0.9441	-0.398442	4.0301e-14	1.0902e-11	6.14932e-12	1.2724e-09	EIF3G	EIF3G	--	--	--	--	chr19_10230683_10232682	--	--	--	DOWN
chr12	6807990	6809127	27	0.51989	0.9183	-0.398407	4.1855e-14	6.3285e-13	6.14932e-12	1.27272e-10	PIANP	--	--	PIANP	--	--	chr12_6807214_6809213	PIANP	PIANP	--	DOWN
chr10	1072293	1073320	24	0.58321	0.9815	-0.398292	4.674e-14	8.8361e-13	6.14932e-12	1.65347e-10	IDI2	IDI2	--	IDI2-AS1	--	--	--	IDI2-AS1	--	--	DOWN
chr7	154863594	154865166	42	0.51175	0.90975	-0.398	4.1411e-14	3.9302e-16	6.14932e-12	2.76243e-13	HTR5A-AS1	HTR5A-AS1	--	HTR5A	--	--	chr7_154863246_154865245,chr7_154862075_154864074	HTR5A	HTR5A-AS1	--	DOWN
chr7	131201950	131203285	31	0.4921	0.8896	-0.3975	4.3521e-14	1.2925e-10	6.14932e-12	9.3614e-09	RPL31P36	RPL31P36	--	PODXL	--	--	--	PODXL	--	--	DOWN
chr14	74957672	74959228	38	0.49183	0.88917	-0.397342	4.2522e-14	3.6433e-12	6.14932e-12	5.22749e-10	ISCA2	ISCA2	--	NPC2	--	--	chr14_74957680_74959679	NPC2	--	--	DOWN
chr13	21751782	21752597	28	0.51698	0.91429	-0.397304	4.6851e-14	2.3328e-11	6.14932e-12	2.35492e-09	SKA3	SKA3	MRPL57	--	--	--	chr13_21751333_21753332	MRPL57	--	--	DOWN
chr7	55945793	55947075	33	0.50924	0.90635	-0.397106	4.4187e-14	2.3996e-11	6.14932e-12	2.41367e-09	LOC101409255	--	LOC101409255	LOC101409255	--	--	--	LOC101409255	LOC101409255	--	DOWN
chr20	62573137	62573703	30	0.55578	0.95283	-0.39705	4.0967e-14	7.1166e-17	6.14932e-12	6.39864e-14	MIR1914,MIR647	MIR1914	--	UCKL1	MIR647	--	chr20_62572557_62574556	UCKL1	MIR1914,MIR647	--	DOWN
chr15	20981448	20981774	34	0.50044	0.89749	-0.397044	4.5519e-14	3.7311e-14	6.14932e-12	1.24933e-11	LOC100421809	LOC100421809	LOC100421809	--	--	chr15_20980691_20981547	chr15_20981548_20983547	LOC100421809	LOC100421809	chr15_20980691_20981547	DOWN
chr3	195718426	195719263	26	0.55519	0.95202	-0.396827	4.8628e-14	5.4894e-12	6.14932e-12	7.3329e-10	SDHAP1	SDHAP1	--	--	--	--	chr3_195717576_195719575	--	--	--	DOWN
chr17	78121920	78122546	31	0.55324	0.94982	-0.396581	4.7296e-14	2.0936e-11	6.14932e-12	2.13617e-09	EIF4A3	EIF4A3	--	--	--	--	chr17_78121544_78123543	--	--	--	DOWN
chr19	50614208	50615691	82	0.34709	0.74355	-0.39647	4.6296e-14	5.5092e-20	6.14932e-12	1.23968e-16	SNAR-A8	--	SNAR-A8	--	SNAR-A8	--	--	SNAR-A8	SNAR-A8	--	DOWN
chr13	95202579	95203472	27	0.57259	0.96876	-0.396167	4.5852e-14	1.3039e-13	6.14932e-12	3.48948e-11	TRNAF6,DCT	TRNAF6,DCT	--	--	--	--	chr13_95202294_95204293	--	--	--	DOWN
chr17	78007837	78009105	40	0.52054	0.91667	-0.396137	4.2966e-14	4.2283e-15	6.14932e-12	2.07367e-12	CCDC40	CCDC40	--	TBC1D16	--	chr17_78009076_78011084	chr17_78007076_78009075	TBC1D16	--	chr17_78009076_78011084	DOWN
chr18	44544803	44545808	53	0.53045	0.92654	-0.396085	4.8628e-14	5.6922e-23	6.14932e-12	2.60348e-19	ELOA3D	ELOA3D	--	KATNAL2	--	chr18_44543037_44544829	chr18_44544830_44546829	KATNAL2	ELOA3D	chr18_44543037_44544829	DOWN
chr5	288744	290431	32	0.54866	0.9447	-0.396047	4.4853e-14	2.7115e-13	6.14932e-12	6.4051e-11	LOC100421419	--	LOC100421419	PDCD6,LOC100421419	--	--	--	PDCD6,LOC100421419	LOC100421419	--	DOWN
chr12	120967547	120968214	34	0.52656	0.92225	-0.395691	4.0634e-14	1.4287e-13	6.14932e-12	3.78654e-11	COQ5	COQ5	--	--	--	--	chr12_120967039_120969038	--	--	--	DOWN
chr17	40662726	40664288	29	0.56114	0.95678	-0.395638	4.6074e-14	5.9627e-16	6.14932e-12	3.89535e-13	MIR5010	MIR5010	--	ATP6V0A1	--	--	--	ATP6V0A1	--	--	DOWN
chr1	23808938	23810277	36	0.52153	0.91696	-0.395431	4.3965e-14	2.275e-14	6.14932e-12	8.29539e-12	ASAP3	--	--	ASAP3	--	chr1_23809977_23810693	chr1_23807977_23809976	ASAP3	ASAP3	chr1_23809977_23810693	DOWN
chr1	17201123	17201791	38	0.47639	0.87175	-0.395355	4.563e-14	2.5489e-15	6.14932e-12	1.3373e-12	TRNAN18	TRNAN18	--	--	TRNAE1	--	chr1_17200050_17202049	--	TRNAN18	--	DOWN
chr19	50603345	50604219	50	0.38379	0.77914	-0.39535	4.4631e-14	5.955e-15	6.14932e-12	2.71286e-12	SNAR-A5	--	SNAR-A5	--	SNAR-A5	--	--	SNAR-A5	SNAR-A5	--	DOWN
chr2	91776779	91777039	33	0.46288	0.85811	-0.395227	4.563e-14	1.9143e-14	6.14932e-12	7.23193e-12	LOC388996	LOC388996	--	--	--	--	chr2_91775180_91777179	--	LOC388996	--	DOWN
chr12	130642854	130645272	57	0.36666	0.76175	-0.395088	4.3965e-14	2.4238e-15	6.14932e-12	1.28721e-12	FZD10	FZD10	FZD10-AS1	FZD10-AS1	--	--	chr12_130643327_130645326	FZD10-AS1	--	--	DOWN
chr17	7757183	7758222	43	0.57166	0.96626	-0.394593	4.2855e-14	1.4478e-18	6.14932e-12	2.26193e-15	TMEM88	TMEM88	KDM6B	--	KDM6B,NAA38	chr17_7756572_7757652	chr17_7757653_7759652,chr17_7756607_7758606,chr17_7755585_7757584	KDM6B	TMEM88	--	DOWN
chr16	75031281	75032409	30	0.52482	0.91927	-0.39445	4.6962e-14	3.387e-14	6.14932e-12	1.15526e-11	ZNRF1	ZNRF1	--	--	--	--	chr16_75031041_75033040	--	--	--	DOWN
chr7	152140283	152141144	30	0.54792	0.94237	-0.39445	4.1744e-14	9.3739e-15	6.14932e-12	4.02354e-12	CCT8L1P	CCT8L1P	--	--	FABP5P3	--	--	--	--	--	DOWN
chr11	46869560	46871075	27	0.57248	0.96689	-0.394407	4.3854e-14	2.6485e-13	6.14932e-12	6.27624e-11	CKAP5	CKAP5	--	LRP4-AS1	--	--	chr11_46868078_46870077	LRP4-AS1	--	--	DOWN
chr6	26551906	26553301	38	0.50995	0.90418	-0.394237	4.6074e-14	6.5756e-13	6.14932e-12	1.316e-10	TRNAI9,TRNAA29	TRNAI9,TRNAA29	--	--	--	--	chr6_26551115_26553114	--	TRNAA29	--	DOWN
chr8	144796487	144798104	42	0.47008	0.86427	-0.39419	4.1855e-14	2.3876e-11	6.14932e-12	2.4039e-09	MAPK15	MAPK15	--	--	LOC101928160	--	chr8_144796487_144798486	--	MAPK15	--	DOWN
chr7	101461187	101461600	23	0.58111	0.97526	-0.394152	4.6518e-14	2.1964e-13	6.14932e-12	5.31003e-11	CUX1	--	--	CUX1	--	--	chr7_101461031_101463030	CUX1	CUX1	--	DOWN
chr3	183350138	183351769	39	0.54874	0.94251	-0.393769	4.2299e-14	1.8255e-19	6.14932e-12	3.62332e-16	KLHL24	KLHL24	--	--	--	--	chr3_183351234_183353233	--	--	--	DOWN
chr17	64225019	64225860	28	0.55855	0.95189	-0.393339	4.0745e-14	2.9588e-13	6.14932e-12	6.88745e-11	APOH	APOH	APOH	APOH	--	--	--	APOH	APOH	--	DOWN
chr16	189670	190905	34	0.57672	0.96997	-0.39325	3.908e-14	5.6863e-20	6.14932e-12	1.27272e-16	NPRL3	NPRL3	--	--	--	--	chr16_188905_190904	--	--	--	DOWN
chr18	32395521	32396673	23	0.56213	0.95528	-0.393152	4.3299e-14	5.9487e-11	6.14932e-12	5.05113e-09	DTNA	DTNA	DTNA	DTNA	--	--	--	DTNA	--	--	DOWN
chr7	102258259	102259242	36	0.5435	0.93629	-0.392792	4.4076e-14	1.2178e-17	6.14932e-12	1.42343e-14	RASA4	RASA4	--	--	--	--	chr7_102257490_102259489	--	--	--	DOWN
chr5	14709532	14710902	38	0.58758	0.98033	-0.39275	4.2522e-14	2.2701e-20	6.14932e-12	5.64068e-17	LOC100130744	LOC100130744	ANKH	--	--	--	--	ANKH	--	--	DOWN
chr17	7298593	7299220	26	0.55487	0.94752	-0.392654	4.9516e-14	2.0674e-11	6.14932e-12	2.11176e-09	PLSCR3	PLSCR3	--	TMEM256-PLSCR3	--	--	chr17_7298467_7300466	TMEM256-PLSCR3	PLSCR3	--	DOWN
chr5	112227323	112228733	35	0.57357	0.96616	-0.392586	4.0301e-14	1.2499e-17	6.14932e-12	1.45287e-14	ZRSR1	--	SRP19,ZRSR1	REEP5	--	--	--	ZRSR1,REEP5,SRP19	ZRSR1	--	DOWN
chr5	70772272	70773247	30	0.54528	0.93775	-0.392467	4.0967e-14	1.3608e-12	6.14932e-12	2.37464e-10	LOC100419852	LOC100419852	--	BDP1	--	--	--	BDP1	LOC100419852	--	DOWN
chr8	107281054	107281977	33	0.53118	0.92333	-0.392152	4.2633e-14	1.169e-12	6.14932e-12	2.08697e-10	OXR1	OXR1	--	--	--	--	chr8_107280031_107282030	--	OXR1	--	DOWN
chr11	63703574	63704712	30	0.55457	0.94657	-0.392	4.1633e-14	1.4788e-16	6.14932e-12	1.19359e-13	NAA40	NAA40	--	--	--	--	chr11_63704029_63706028	--	--	--	DOWN
chr7	76743740	76745527	43	0.56742	0.95937	-0.391953	4.3188e-14	3.5182e-22	6.14932e-12	1.37726e-18	RPL7AP43	--	RPL7AP43	FAM185BP	RPL7AP43	--	--	RPL7AP43,FAM185BP	RPL7AP43	--	DOWN
chr10	103348803	103350044	30	0.51588	0.90762	-0.391733	4.452e-14	1.5959e-12	6.14932e-12	2.69923e-10	POLL	POLL	--	DPCD	--	--	chr10_103348216_103350215	DPCD	--	--	DOWN
chr7	7678076	7678784	24	0.57775	0.96931	-0.391563	4.3299e-14	2.5565e-11	6.14932e-12	2.54975e-09	UMAD1	UMAD1	RPA3	RPA3	--	--	chr7_7677840_7679839	RPA3	--	--	DOWN
chr6	31504369	31505497	25	0.56554	0.95704	-0.3915	4.5186e-14	3.4706e-15	6.14932e-12	1.74547e-12	SNORD117	SNORD117	ATP6V1G2-DDX39B,DDX39B	ATP6V1G2-DDX39B,DDX39B	--	--	--	ATP6V1G2-DDX39B,DDX39B	SNORD117	--	DOWN
chr15	41167501	41168383	22	0.57634	0.9677	-0.391364	4.6629e-14	9.0321e-14	6.14932e-12	2.58778e-11	RHOV	RHOV	--	--	--	--	chr15_41166572_41168571	--	--	--	DOWN
chr19	6992497	6993501	27	0.527	0.91767	-0.390667	4.2633e-14	2.4685e-11	6.14932e-12	2.47135e-09	ADGRE4P	ADGRE4P	--	--	--	--	--	--	--	--	DOWN
chr3	52301803	52303960	29	0.54326	0.93391	-0.390655	4.2966e-14	1.3706e-13	6.14932e-12	3.64788e-11	MIRLET7G	MIRLET7G	MIRLET7G	WDR82	MIRLET7G	--	--	WDR82,MIRLET7G	MIRLET7G	--	DOWN
chr7	65539264	65540393	45	0.5098	0.90031	-0.390511	4.2188e-14	1.3153e-16	6.14932e-12	1.08806e-13	ASL	ASL	--	--	--	--	chr7_65538543_65540542	--	ASL	--	DOWN
chr19	11036711	11038159	37	0.57523	0.96545	-0.390216	4.7851e-14	5.6085e-18	6.14932e-12	7.25908e-15	TIMM29	TIMM29	--	YIPF2	--	--	chr19_11036956_11038955	YIPF2	--	--	DOWN
chr21	38734620	38735927	34	0.56274	0.95269	-0.389956	4.6296e-14	4.375e-15	6.14932e-12	2.13304e-12	DYRK1A	DYRK1A	--	--	--	--	--	--	--	--	DOWN
chr2	39101038	39101937	29	0.58717	0.97709	-0.389914	4.3077e-14	3.0291e-16	6.14932e-12	2.21413e-13	MORN2	MORN2	--	DHX57	--	--	chr2_39100805_39102804	DHX57	--	--	DOWN
chr7	148935602	148936340	37	0.48327	0.87309	-0.389824	4.6296e-14	1.2105e-12	6.14932e-12	2.15163e-10	ZNF212	ZNF212	--	--	--	--	chr7_148934618_148936617	--	ZNF212	--	DOWN
chr7	32995140	32995996	24	0.54954	0.93933	-0.389792	4.8961e-14	9.6524e-11	6.14932e-12	7.34769e-09	FKBP9	FKBP9	--	--	--	--	chr7_32994732_32996731	--	--	--	DOWN
chr1	119626780	119628256	31	0.5821	0.97185	-0.389758	4.4631e-14	1.8745e-13	6.14932e-12	4.7156e-11	RBMX2P3	--	RBMX2P3	WARS2	RBMX2P3	--	--	RBMX2P3,WARS2	RBMX2P3	--	DOWN
chr2	62431934	62433094	27	0.58281	0.97235	-0.389537	4.6074e-14	1.3545e-12	6.14932e-12	2.36528e-10	MIR5192	MIR5192	MIR5192	B3GNT2	MIR5192	--	--	B3GNT2,MIR5192	MIR5192	--	DOWN
chr2	10221739	10222900	37	0.49718	0.88655	-0.389378	4.674e-14	3.192e-12	6.14932e-12	4.73789e-10	CYS1	CYS1	--	--	--	--	chr2_10221017_10223016	--	--	--	DOWN
chr16	15002889	15004521	31	0.55081	0.93918	-0.388371	4.2744e-14	2.4056e-12	6.14932e-12	3.73108e-10	MIR3180-1,PKD1P3	MIR3180-1,PKD1P3	--	--	MIR3670-1	--	chr16_15002806_15004805	--	--	--	DOWN
chr1	167689537	167690924	40	0.44116	0.82952	-0.388362	4.4409e-14	2.5562e-12	6.14932e-12	3.93277e-10	MPZL1	MPZL1	--	--	--	--	chr1_167688978_167690977	--	MPZL1	--	DOWN
chr17	33776887	33777925	34	0.57059	0.95893	-0.388338	4.2077e-14	3.9692e-13	6.14932e-12	8.68445e-11	SLFN13	SLFN13	--	--	--	--	chr17_33776889_33778888,chr17_33775795_33777794	--	--	--	DOWN
chr12	124019741	124021331	38	0.50303	0.89124	-0.388211	4.674e-14	7.9935e-13	6.14932e-12	1.54079e-10	MIR3908,RILPL1	MIR3908,RILPL1	MIR3908	--	MIR3908	--	chr12_124018995_124020994	MIR3908	MIR3908	--	DOWN
chr19	48421734	48423104	65	0.37344	0.76158	-0.388138	4.563e-14	1.2931e-21	6.14932e-12	4.32985e-18	SNAR-A1	--	SNAR-A1	--	SNAR-A1	--	--	SNAR-A1	SNAR-A1	--	DOWN
chr5	179082252	179083047	32	0.59209	0.98022	-0.388125	4.341e-14	1.1068e-16	6.14932e-12	9.37074e-14	LOC105377763	LOC105377763	--	--	--	--	chr5_179082875_179084874	--	--	--	DOWN
chr7	22540106	22541075	35	0.47029	0.85833	-0.388043	4.4742e-14	1.4656e-12	6.14932e-12	2.52748e-10	STEAP1B	STEAP1B	--	--	--	--	chr7_22540023_22542022	--	STEAP1B	--	DOWN
chr10	11045100	11045996	24	0.58608	0.97413	-0.388042	4.8961e-14	1.4067e-11	6.14932e-12	1.57467e-09	CELF2	CELF2	--	CELF2	--	--	--	CELF2	--	--	DOWN
chr5	74060713	74061819	28	0.58816	0.97604	-0.387875	4.5186e-14	2.6431e-15	6.14932e-12	1.37476e-12	NSA2	NSA2	GFM2	GFM2	--	--	chr5_74060566_74062565	GFM2	--	--	DOWN
chr22	21621490	21622633	43	0.51833	0.90615	-0.387826	4.4631e-14	5.8237e-13	6.14932e-12	1.19002e-10	E2F6P3	E2F6P3	E2F6P3	--	--	chr22_21622176_21622503	chr22_21622504_21624503,chr22_21620176_21622175	E2F6P3	E2F6P3	chr22_21622176_21622503	DOWN
chr5	79919966	79921733	30	0.58832	0.9759	-0.387583	4.1078e-14	2.6355e-18	6.14932e-12	3.74656e-15	LINC01337	LINC01337	--	--	DHFR	--	--	--	--	--	DOWN
chr5	1614941	1616647	42	0.54096	0.92843	-0.387464	4.4853e-14	2.4235e-21	6.14932e-12	7.31896e-18	LOC100132773	--	LOC100132773	LOC728613	LOC100132773	--	--	LOC100132773,LOC728613	LOC100132773	--	DOWN
chr1	17054121	17054425	27	0.53448	0.92191	-0.387426	4.6185e-14	6.6673e-13	6.14932e-12	1.33068e-10	TRNAG10	--	--	--	TRNAG10	--	--	--	TRNAG10	--	DOWN
chr5	177582945	177584317	29	0.54179	0.92905	-0.387259	4.2411e-14	3.9014e-11	6.14932e-12	3.48448e-09	NHP2	NHP2	--	--	--	--	chr5_177581127_177583126	--	--	--	DOWN
chr16	85834519	85836074	30	0.59698	0.98403	-0.38705	4.13e-14	8.9118e-15	6.14932e-12	3.8663e-12	EMC8	EMC8	COX4I1	COX4I1	--	--	chr16_85833843_85835842	COX4I1	--	--	DOWN
chr3	197678725	197679892	25	0.57748	0.96446	-0.38698	4.6185e-14	9.9376e-14	6.14932e-12	2.7775e-11	IQCG	IQCG	--	IQCG,RPL35A	--	--	--	IQCG,RPL35A	--	--	DOWN
chr20	61559507	61560535	40	0.58006	0.96648	-0.386413	4.5297e-14	1.5077e-17	6.14932e-12	1.6948e-14	DIDO1	DIDO1	--	DIDO1	--	chr20_61560433_61560954	chr20_61558215_61560214,chr20_61558433_61560432	DIDO1	--	--	DOWN
chr17	1663735	1664730	36	0.5549	0.94101	-0.386111	4.6629e-14	1.7827e-15	6.14932e-12	9.80569e-13	SERPINF1	SERPINF1	--	--	--	--	--	--	SERPINF1	--	DOWN
chr17	7531738	7532652	34	0.55772	0.94368	-0.385956	4.1855e-14	3.0397e-14	6.14932e-12	1.05562e-11	SHBG,SAT2	SHBG,SAT2	--	SHBG	--	--	chr17_7531252_7533251	SHBG	SHBG	--	DOWN
chr19	4458961	4460454	29	0.5369	0.92245	-0.385552	4.5186e-14	9.5713e-13	6.14932e-12	1.75211e-10	UBXN6	UBXN6	--	--	--	--	chr19_4458041_4460040	--	--	--	DOWN
chr17	19016650	19018423	47	0.50422	0.8896	-0.385372	4.2744e-14	1.6795e-17	6.14932e-12	1.8468e-14	SNORD3D	SNORD3D	--	--	--	--	chr17_19015697_19017696	--	--	--	DOWN
chr3	195587938	195589116	27	0.55983	0.9448	-0.384963	4.5852e-14	4.9449e-12	6.14932e-12	6.68947e-10	LINC01983	LINC01983	--	--	TNK2	--	--	--	--	--	DOWN
chr16	1919549	1921629	50	0.34872	0.73361	-0.38489	4.13e-14	2.0245e-10	6.14932e-12	1.31362e-08	MEIOB	--	--	MEIOB	--	--	chr16_1919897_1921896	MEIOB	MEIOB	--	DOWN
chr1	71511070	71512229	41	0.48507	0.86976	-0.384683	4.452e-14	1.2228e-13	6.14932e-12	3.29902e-11	ZRANB2-AS1	ZRANB2-AS1	ZRANB2-AS1	PTGER3	--	--	chr1_71510224_71512223	PTGER3,ZRANB2-AS1	ZRANB2-AS1	--	DOWN
chr7	149158172	149159575	46	0.50009	0.88472	-0.38463	4.3077e-14	8.6034e-17	6.14932e-12	7.54206e-14	ZNF777	ZNF777	--	--	--	--	chr7_149158081_149160080	--	ZNF777	--	DOWN
chr12	69327932	69329204	47	0.57554	0.9601	-0.384553	4.6074e-14	1.724e-23	6.14932e-12	9.06794e-20	CPM	CPM	--	CPM	--	--	chr12_69327533_69329532	CPM	--	--	DOWN
chr17	79819808	79820686	29	0.50452	0.88812	-0.383603	4.5186e-14	3.9167e-11	6.14932e-12	3.49715e-09	P4HB	P4HB	--	--	--	--	chr17_79819300_79821299	--	--	--	DOWN
chr3	125240445	125241333	26	0.59173	0.97521	-0.383481	4.1966e-14	4.0064e-13	6.14932e-12	8.73816e-11	SNX4	SNX4	--	--	--	--	chr3_125239202_125241201	--	--	--	DOWN
chr16	30571170	30572491	24	0.57356	0.95687	-0.383312	4.13e-14	3.5954e-12	6.14932e-12	5.17642e-10	ZNF764	ZNF764	--	--	--	--	chr16_30570050_30572049,chr16_30570693_30572692	--	--	--	DOWN
chr7	76089078	76090866	70	0.53004	0.91298	-0.382943	4.9294e-14	2.3109e-25	6.14932e-12	1.66696e-21	DTX2	DTX2	--	--	--	--	chr7_76088885_76090884	--	DTX2	--	DOWN
chr3	12596062	12596831	26	0.55892	0.94183	-0.382904	4.13e-14	6.6217e-13	6.14932e-12	1.32346e-10	MKRN2	MKRN2	--	--	--	--	chr3_12596391_12598390	--	--	--	DOWN
chr3	48163575	48165512	32	0.57906	0.9613	-0.382234	4.3965e-14	5.4657e-16	6.14932e-12	3.64099e-13	RPL17P16	RPL17P16	--	--	--	--	--	--	--	--	DOWN
chr17	3523231	3524105	27	0.57122	0.95331	-0.382093	4.019e-14	5.8669e-11	6.14932e-12	4.99975e-09	LOC100422717	LOC100422717	--	SHPK	--	--	--	SHPK	LOC100422717	--	DOWN
chr3	12835665	12836775	28	0.4882	0.87018	-0.381982	4.4409e-14	1.351e-11	6.14932e-12	1.52804e-09	CAND2	CAND2	--	--	--	--	chr3_12835992_12837991,chr3_12836471_12838470	--	--	--	DOWN
chr5	178946794	178948273	37	0.52411	0.90576	-0.381649	4.0412e-14	6.094e-17	6.14932e-12	5.69416e-14	LOC100289470	LOC100289470	--	--	--	--	--	--	--	--	DOWN
chr8	125741185	125742042	28	0.57884	0.96034	-0.3815	4.3521e-14	6.106e-13	6.14932e-12	1.23634e-10	MTSS1	MTSS1	--	--	--	chr8_125739685_125741266	chr8_125741267_125743266	--	MTSS1	chr8_125739685_125741266	DOWN
chr2	85840352	85841716	26	0.58733	0.96875	-0.381423	4.2744e-14	3.8975e-13	6.14932e-12	8.56702e-11	C2orf68,USP39	C2orf68,USP39	--	USP39	--	--	chr2_85839286_85841285,chr2_85841208_85843207	USP39	--	--	DOWN
chr1	156734970	156735638	29	0.54791	0.92902	-0.381103	4.4298e-14	3.7585e-14	6.14932e-12	1.25684e-11	PRCC	PRCC	--	--	--	--	chr1_156735035_156737034	--	--	--	DOWN
chr22	18836345	18838549	65	0.48418	0.86519	-0.381008	4.7407e-14	8.6854e-20	6.14932e-12	1.8969e-16	LOC102725072	LOC102725072	LOC102725072	--	--	--	--	LOC102725072	LOC102725072	--	DOWN
chr12	122108223	122108889	25	0.59018	0.97102	-0.38084	4.2411e-14	2.2614e-11	6.14932e-12	2.29219e-09	MORN3	MORN3	--	--	--	--	--	--	--	--	DOWN
chr16	1402622	1403567	48	0.5105	0.8909	-0.380396	4.3965e-14	5.6034e-12	6.14932e-12	7.46241e-10	TSR3	TSR3	--	GNPTG	--	--	chr16_1402833_1404832,chr16_1402349_1404348	GNPTG	--	--	DOWN
chr16	88000745	88002044	28	0.59007	0.97037	-0.380304	4.3077e-14	6.0085e-13	6.14932e-12	1.22093e-10	BANP	BANP	--	BANP	--	--	--	BANP	--	--	DOWN
chr7	6412129	6413090	30	0.56522	0.94518	-0.379967	4.4187e-14	1.2042e-13	6.14932e-12	3.25371e-11	RAC1	RAC1	--	--	--	--	chr7_6411934_6413933	--	--	--	DOWN
chr3	179169740	179171205	37	0.57858	0.95832	-0.379743	4.2744e-14	1.1987e-17	6.14932e-12	1.405e-14	GNB4	GNB4	--	--	--	--	chr3_179169594_179171593	--	GNB4	--	DOWN
chr7	138331841	138333242	29	0.55981	0.9394	-0.379586	4.0745e-14	1.8735e-12	6.14932e-12	3.02859e-10	RPL21P73	RPL21P73	--	SVOPL	--	--	--	SVOPL	--	--	DOWN
chr16	2846530	2847965	46	0.48271	0.86224	-0.379533	4.6407e-14	8.4743e-14	6.14932e-12	2.46312e-11	PRSS41	PRSS41	--	--	--	--	chr16_2846426_2848425	--	--	--	DOWN
chr7	44531567	44532698	28	0.55637	0.93586	-0.379482	4.5297e-14	1.2089e-12	6.14932e-12	2.14939e-10	NUDCD3	NUDCD3	--	--	--	--	chr7_44530558_44532557	--	--	--	DOWN
chr9	32548649	32549751	32	0.5962	0.97558	-0.379375	4.3965e-14	1.383e-14	6.14932e-12	5.48662e-12	TOPORS-AS1	TOPORS-AS1	--	TOPORS	--	--	chr9_32548559_32550558	TOPORS	--	--	DOWN
chr15	66671641	66673273	36	0.5919	0.97124	-0.379333	4.2855e-14	3.4175e-16	6.14932e-12	2.43735e-13	RPL9P25	RPL9P25	RPL9P25	--	--	--	--	RPL9P25	RPL9P25	--	DOWN
chr7	142005368	142006761	41	0.50484	0.88404	-0.379195	4.1522e-14	4.4495e-16	6.14932e-12	3.06765e-13	TRBV3-1	TRBV3-1	--	--	--	--	--	--	--	--	DOWN
chr19	50594584	50595902	75	0.42582	0.80496	-0.37914	3.9524e-14	6.7949e-28	6.14932e-12	7.26915e-24	SNAR-A4	SNAR-A4	SNAR-A4	--	SNAR-A4	--	--	SNAR-A4	SNAR-A4	--	DOWN
chr12	98852339	98853566	25	0.5786	0.9574	-0.3788	4.6407e-14	2.2451e-11	6.14932e-12	2.27658e-09	SLC9A7P1	SLC9A7P1	--	--	--	--	chr12_98851003_98853002	--	--	--	DOWN
chr6	37785271	37785971	27	0.55256	0.93131	-0.378759	4.1855e-14	3.1972e-12	6.14932e-12	4.74378e-10	ZFAND3	ZFAND3	--	--	--	--	chr6_37784707_37786706	--	--	--	DOWN
chr1	11156931	11157818	29	0.57717	0.95584	-0.378672	4.6518e-14	5.3192e-13	6.14932e-12	1.09718e-10	LOC105376736	LOC105376736	--	EXOSC10	--	--	chr1_11157387_11159386	EXOSC10	--	--	DOWN
chr2	37375537	37376700	30	0.6084	0.98695	-0.37855	4.0523e-14	1.1305e-16	6.14932e-12	9.54579e-14	EIF2AK2	EIF2AK2	EIF2AK2	EIF2AK2	--	--	--	EIF2AK2	--	--	DOWN
chr7	76599499	76601176	31	0.55908	0.93761	-0.378532	4.5408e-14	4.1625e-15	6.14932e-12	2.04777e-12	FDPSP7	FDPSP7	--	DTX2P1	--	--	--	DTX2P1	--	--	DOWN
chr1	143879305	143880154	35	0.46346	0.84187	-0.378414	4.3965e-14	1.6522e-12	6.14932e-12	2.77423e-10	TRNAN-GUU	TRNAN-GUU	TRNAN-GUU	--	TRNAN-GUU	--	--	TRNAN-GUU	TRNAN-GUU	--	DOWN
chr4	9364623	9365389	40	0.33001	0.70814	-0.378125	4.9738e-14	4.6698e-10	6.14932e-12	2.59444e-08	USP17L30	USP17L30	USP17L30	--	--	--	--	USP17L30	USP17L30	--	DOWN
chr7	143956120	143957606	55	0.45314	0.83097	-0.377836	4.2522e-14	2.9004e-16	6.14932e-12	2.14742e-13	OR2A7	OR2A7	OR2A7,ARHGEF34P	OR2A1-AS1,LOC101928605,ARHGEF34P	--	--	--	OR2A1-AS1,LOC101928605,OR2A7,ARHGEF34P	OR2A7	--	DOWN
chr5	131517522	131518608	26	0.58285	0.96027	-0.377423	4.563e-14	5.5414e-12	6.14932e-12	7.39532e-10	P4HA2-AS1	P4HA2-AS1	--	--	--	--	--	--	--	--	DOWN
chr8	73919609	73920701	26	0.57465	0.95192	-0.377269	4.5852e-14	7.5867e-13	6.14932e-12	1.48069e-10	TERF1	TERF1	--	--	--	--	chr8_73918858_73920857	--	TERF1	--	DOWN
chr20	60755623	60756432	30	0.59262	0.9697	-0.377083	4.1522e-14	2.3567e-13	6.14932e-12	5.65482e-11	MTG2	MTG2	SS18L1	--	--	--	chr20_60755609_60757608	SS18L1	--	--	DOWN
chr19	36645436	36646043	27	0.53506	0.91174	-0.376685	4.9405e-14	1.2606e-12	6.14932e-12	2.23031e-10	COX7A1	COX7A1	--	--	--	--	chr19_36643586_36645585	--	--	--	DOWN
chr16	4524913	4525932	36	0.46846	0.8446	-0.376139	4.3188e-14	4.4989e-10	6.14932e-12	2.51249e-08	NMRAL1,HMOX2	NMRAL1,HMOX2	--	HMOX2	--	--	chr16_4524295_4526294,chr16_4524713_4526712	HMOX2	NMRAL1,HMOX2	--	DOWN
chr7	72163168	72164900	33	0.56791	0.9438	-0.375894	4.4298e-14	3.5553e-14	6.14932e-12	1.20194e-11	MIR4650-2	--	--	TYW1B	MIR4650-2	--	--	TYW1B	MIR4650-2	--	DOWN
chr14	77435360	77436407	32	0.56967	0.94513	-0.375453	4.5186e-14	4.9651e-14	6.14932e-12	1.56264e-11	RPLP1P1	--	RPLP1P1	RPLP1P1	RPLP1P1	--	--	RPLP1P1	RPLP1P1	--	DOWN
chr12	6863945	6865285	30	0.55207	0.92742	-0.37535	4.019e-14	1.474e-12	6.14932e-12	2.53918e-10	MLF2	MLF2	--	--	--	--	chr12_6862406_6864405,chr12_6862990_6864989	--	--	--	DOWN
chr2	26217560	26219211	29	0.57134	0.94645	-0.375103	4.5519e-14	1.8337e-11	6.14932e-12	1.89721e-09	UQCRHP2	--	UQCRHP2	--	UQCRHP2	--	--	UQCRHP2	UQCRHP2	--	DOWN
chr19	1203925	1204622	25	0.58796	0.96246	-0.3745	4.2855e-14	2.0672e-11	6.14932e-12	2.11176e-09	STK11	STK11	HMGB2P1	--	HMGB2P1	--	chr19_1203368_1205367	HMGB2P1	--	--	DOWN
chr1	146991099	146991922	25	0.57788	0.95222	-0.37434	4.4742e-14	2.7296e-12	6.14932e-12	4.16503e-10	LINC00624	LINC00624	--	--	--	--	--	--	--	--	DOWN
chr9	102760230	102761167	28	0.60595	0.98016	-0.374214	4.563e-14	4.1618e-12	6.14932e-12	5.73233e-10	UPF3AP3	--	UPF3AP3	ERP44	UPF3AP3	--	chr9_102759262_102761261	UPF3AP3,ERP44	UPF3AP3	--	DOWN
chr3	195383133	195384383	36	0.51771	0.89117	-0.373458	4.6962e-14	4.436e-13	6.14932e-12	9.38465e-11	SDHAP2	SDHAP2	--	--	--	--	chr3_195382521_195384520	--	--	--	DOWN
chr1	10092013	10092300	34	0.54404	0.91735	-0.373309	4.6629e-14	6.8029e-13	6.14932e-12	1.35325e-10	UBE4B	UBE4B	--	--	--	--	chr1_10090532_10092531	--	--	--	DOWN
chr1	24837541	24838879	36	0.59646	0.96969	-0.373236	4.774e-14	4.15e-16	6.14932e-12	2.89436e-13	RCAN3	RCAN3	--	RCAN3	--	--	--	RCAN3	--	--	DOWN
chr7	5821752	5823369	30	0.59733	0.97055	-0.373217	4.452e-14	6.9294e-17	6.14932e-12	6.25716e-14	RNF216	RNF216	--	--	--	--	chr7_5821445_5823444	--	RNF216	--	DOWN
chr14	102542316	102543479	36	0.54119	0.91424	-0.373042	4.4298e-14	1.3664e-14	6.14932e-12	5.42758e-12	RN7SL472P	--	--	--	RN7SL472P	--	--	--	RN7SL472P	--	DOWN
chr10	43906347	43907192	25	0.60436	0.97732	-0.37296	4.2744e-14	5.9919e-12	6.14932e-12	7.91371e-10	HNRNPF	HNRNPF	--	--	--	--	chr10_43904793_43906792	--	--	--	DOWN
chr4	47913141	47915337	45	0.55239	0.92511	-0.372722	4.0745e-14	8.8185e-18	6.14932e-12	1.06222e-14	LOC101927157	LOC101927157	--	NFXL1	--	--	chr4_47913861_47915860	NFXL1	--	--	DOWN
chr1	16679976	16681051	28	0.60116	0.97371	-0.372554	4.2966e-14	7.3408e-15	6.14932e-12	3.2733e-12	FBXO42	FBXO42	--	--	--	--	chr1_16679193_16681192	--	--	--	DOWN
chr11	57478666	57479116	28	0.56914	0.94155	-0.372411	4.3854e-14	1.5414e-10	6.14932e-12	1.05668e-08	TMX2-CTNND1,TMX2	TMX2-CTNND1,TMX2	--	MED19	--	--	chr11_57477486_57479485	MED19	--	--	DOWN
chr1	8879654	8880700	28	0.57286	0.94514	-0.372286	4.3632e-14	1.043e-12	6.14932e-12	1.88549e-10	RERE	RERE	--	--	--	--	chr1_8878093_8880092	--	--	--	DOWN
chr1	10507639	10509111	24	0.56731	0.93938	-0.372063	4.8961e-14	5.0683e-11	6.14932e-12	4.42524e-09	CORT	CORT	--	APITD1-CORT	--	--	--	APITD1-CORT	--	--	DOWN
chr12	65154202	65155720	29	0.58462	0.95657	-0.371948	4.7184e-14	2.1333e-11	6.14932e-12	2.17212e-09	GNS	GNS	--	TBC1D30	--	--	chr12_65153490_65155489	TBC1D30	--	--	DOWN
chr13	44362618	44363831	26	0.58817	0.96012	-0.371942	4.2966e-14	4.4878e-14	6.14932e-12	1.44337e-11	ENOX1	ENOX1	--	--	--	--	chr13_44361697_44363696	--	--	--	DOWN
chr6	139096113	139096470	25	0.5924	0.9637	-0.3713	4.2299e-14	2.0173e-13	6.14932e-12	4.98933e-11	GVQW2	GVQW2	--	CCDC28A	--	--	chr6_139095010_139097009	CCDC28A	--	--	DOWN
chr20	52492572	52493977	33	0.60311	0.97426	-0.371152	4.341e-14	1.6036e-15	6.14932e-12	8.91377e-13	SUMO1P1	SUMO1P1	--	--	--	--	--	--	SUMO1P1	--	DOWN
chr7	151651791	151652925	43	0.46529	0.83627	-0.370977	4.5852e-14	1.6765e-12	6.14932e-12	2.80662e-10	GALNTL5	GALNTL5	--	--	--	--	--	--	--	--	DOWN
chr13	57720693	57721493	36	0.4604	0.83135	-0.370944	4.2411e-14	3.6494e-12	6.14932e-12	5.23565e-10	PRR20B	PRR20B	--	--	--	--	chr13_57721120_57723119,chr13_57719541_57721540	--	PRR20B	--	DOWN
chr11	61592460	61594029	32	0.57173	0.94252	-0.370781	4.1522e-14	3.26e-15	6.14932e-12	1.65339e-12	FADS2	FADS2	--	FADS2	--	--	chr11_61592996_61594995	FADS2	--	--	DOWN
chr17	74260078	74260793	29	0.56012	0.93083	-0.370707	4.6518e-14	5.104e-13	6.14932e-12	1.05624e-10	UBALD2	UBALD2	--	--	--	--	chr17_74259127_74261126	--	UBALD2	--	DOWN
chr8	59321516	59322596	24	0.59131	0.962	-0.370687	4.5075e-14	2.4435e-11	6.14932e-12	2.45021e-09	UBXN2B	UBXN2B	--	--	--	--	chr8_59321806_59323805	--	--	--	DOWN
chr7	102284442	102285336	25	0.60054	0.97112	-0.37058	4.13e-14	1.1095e-14	6.14932e-12	4.55895e-12	UPK3BL	UPK3BL	--	POLR2J2	--	--	--	POLR2J2	--	--	DOWN
chr17	57284986	57285786	24	0.60317	0.97358	-0.370417	4.5741e-14	2.0236e-13	6.14932e-12	5.00099e-11	SMG8	SMG8	--	--	PRR11	--	chr17_57285355_57287354	--	--	--	DOWN
chr7	72474445	72475585	37	0.58014	0.95032	-0.370189	4.4742e-14	1.6124e-15	6.14932e-12	8.9548e-13	PMS2P7	PMS2P7	--	STAG3L3	--	--	chr7_72473972_72475971	STAG3L3	--	--	DOWN
chr1	17074631	17076613	61	0.39048	0.76066	-0.370172	4.5852e-14	1.8036e-15	6.14932e-12	9.9077e-13	CROCCP4	CROCCP4	--	--	--	chr1_17075404_17075680	chr1_17073404_17075403,chr1_17075681_17077680	--	CROCCP4	--	DOWN
chr6	34757255	34759025	36	0.5886	0.95872	-0.370125	4.2188e-14	2.1593e-12	6.14932e-12	3.39115e-10	UHRF1BP1	UHRF1BP1	--	--	--	--	chr6_34757534_34759533	--	--	--	DOWN
chr14	37126119	37126751	35	0.52449	0.89454	-0.370057	4.2966e-14	1.7015e-12	6.14932e-12	2.83551e-10	PAX9	PAX9	--	--	--	--	chr14_37125662_37127661,chr14_37124786_37126785	--	PAX9	--	DOWN
chr11	2986801	2988043	28	0.57852	0.94846	-0.369946	4.5297e-14	2.6124e-13	6.14932e-12	6.20935e-11	SNORA54	SNORA54	--	NAP1L4	--	--	--	NAP1L4	--	--	DOWN
chr1	16872139	16873210	33	0.55927	0.92911	-0.369833	4.6185e-14	3.3306e-14	6.14932e-12	1.14033e-11	TRNAG1	TRNAG1	TRNAG1	--	LOC100421267,TRNAG1	--	chr1_16872401_16874400	TRNAG1	TRNAG1	--	DOWN
chr22	36646384	36647273	39	0.58578	0.95545	-0.369667	4.774e-14	5.3514e-12	6.14932e-12	7.1736e-10	APOL1	APOL1	--	--	--	--	--	--	--	--	DOWN
chr17	64296905	64297937	34	0.60388	0.97331	-0.369426	4.6851e-14	2.6021e-17	6.14932e-12	2.72822e-14	PRKCA	PRKCA	--	--	--	--	chr17_64296047_64298046	--	--	--	DOWN
chr22	37641658	37643349	46	0.47046	0.83961	-0.369152	4.3854e-14	8.1597e-17	6.14932e-12	7.18303e-14	RAC2	RAC2	--	--	--	--	--	--	--	--	DOWN
chr1	167686306	167687396	32	0.6002	0.9692	-0.369	4.2855e-14	1.0734e-15	6.14932e-12	6.46477e-13	TRNAP4	TRNAP4	--	--	--	--	chr1_167684493_167686492	--	--	--	DOWN
chr1	26502009	26503194	32	0.55958	0.92856	-0.368984	4.3299e-14	9.016e-16	6.14932e-12	5.56104e-13	CNKSR1	CNKSR1	--	--	--	--	--	--	--	--	DOWN
chr19	49778560	49779851	36	0.53167	0.90054	-0.368875	4.1966e-14	1.0211e-14	6.14932e-12	4.3012e-12	SUMO1P4	--	SUMO1P4	SUMO1P4	SUMO1P4	--	--	SUMO1P4	SUMO1P4	--	DOWN
chr14	75340764	75342021	35	0.54401	0.91257	-0.368557	4.3854e-14	5.0648e-13	6.14932e-12	1.04865e-10	LOC100131950	--	LOC100131950	--	LOC100131950	--	--	LOC100131950	LOC100131950	--	DOWN
chr13	95360041	95361399	43	0.52956	0.89799	-0.36843	4.1189e-14	7.1068e-15	6.14932e-12	3.17907e-12	LOC101927248	LOC101927248	LOC101927248	--	SOX21	--	chr13_95361152_95363151,chr13_95359875_95361874	LOC101927248	LOC101927248	--	DOWN
chr1	155617194	155617853	27	0.58687	0.95526	-0.368389	4.3743e-14	4.5405e-14	6.14932e-12	1.45512e-11	LOC100419798	LOC100419798	--	--	LOC100419799	--	--	--	--	--	DOWN
chr5	176827889	176829113	34	0.55674	0.92465	-0.367912	4.3299e-14	2.1652e-12	6.14932e-12	3.39915e-10	PFN3	PFN3	--	--	F12	--	chr5_176827339_176829338,chr5_176828275_176830274,chr5_176827755_176829754	--	PFN3	--	DOWN
chr1	235493451	235494491	36	0.52544	0.89246	-0.367014	4.4853e-14	7.9446e-13	6.14932e-12	1.53371e-10	ARID4B	ARID4B	--	GGPS1	--	--	chr1_235492161_235494160	GGPS1	--	--	DOWN
chr22	42369387	42371027	50	0.45823	0.82514	-0.36691	4.1411e-14	1.5711e-12	6.14932e-12	2.67019e-10	45538	45538	--	--	--	--	chr22_42370483_42372482	--	--	--	DOWN
chr3	195571265	195572722	36	0.56501	0.93165	-0.366639	4.2633e-14	2.3289e-12	6.14932e-12	3.62638e-10	KIF3AP1	--	KIF3AP1	LINC01983	KIF3AP1	--	--	KIF3AP1,LINC01983	KIF3AP1	--	DOWN
chr7	112261087	112262484	49	0.55517	0.92179	-0.366612	4.4742e-14	4.5481e-18	6.14932e-12	5.97433e-15	LOC101928012	LOC101928012	LOC101928012	--	LOC100996249	--	--	LOC101928012	LOC101928012	--	DOWN
chr7	30029937	30031326	38	0.56857	0.93508	-0.366513	4.4076e-14	1.5456e-13	6.14932e-12	4.04793e-11	SCRN1	SCRN1	--	--	--	--	chr7_30029823_30031822	--	SCRN1	--	DOWN
chr13	57727587	57728645	47	0.47337	0.83986	-0.366489	4.6851e-14	1.5923e-14	6.14932e-12	6.20578e-12	PRR20C	PRR20C	PRR20C	PRR20C	--	chr13_57728114_57728447	chr13_57727693_57729692,chr13_57726114_57728113,chr13_57728448_57730447	PRR20C	PRR20C	chr13_57728114_57728447	DOWN
chr12	7591265	7592408	23	0.58783	0.95426	-0.366435	4.8961e-14	5.6227e-11	6.14932e-12	4.83505e-09	LOC100419928	--	LOC100419928	CD163L1	LOC100419928	--	chr12_7590406_7592405	LOC100419928,CD163L1	LOC100419928	--	DOWN
chr22	46647330	46648325	26	0.59817	0.96452	-0.366346	4.5852e-14	2.3473e-14	6.14932e-12	8.47578e-12	CDPF1	CDPF1	--	--	--	--	chr22_46646958_46648957	--	--	--	DOWN
chr10	121578542	121579497	31	0.58713	0.95339	-0.366258	4.1189e-14	3.0456e-13	6.14932e-12	7.06216e-11	INPP5F	INPP5F	INPP5F	INPP5F	--	--	chr10_121578386_121580385	INPP5F	INPP5F	--	DOWN
chr16	89676882	89677915	31	0.54032	0.90647	-0.366145	4.3077e-14	1.2798e-10	6.14932e-12	9.30197e-09	DPEP1	DPEP1	--	--	--	--	--	--	--	--	DOWN
chr6	26183097	26183966	28	0.60823	0.97432	-0.366089	4.5186e-14	1.097e-14	6.14932e-12	4.51666e-12	HIST1H2BE	HIST1H2BE	--	--	--	--	chr6_26182036_26184035	--	HIST1H2BE	--	DOWN
chr2	150184483	150185610	29	0.58157	0.94741	-0.365845	4.341e-14	9.7415e-13	6.14932e-12	1.77475e-10	LYPD6	LYPD6	--	--	--	--	chr2_150184463_150186462	--	--	--	DOWN
chr7	99870773	99872320	31	0.56929	0.93505	-0.365758	4.1522e-14	2.3218e-12	6.14932e-12	3.61577e-10	GATS	GATS	--	--	--	--	chr7_99870086_99872085	--	--	--	DOWN
chr6	49516860	49518409	34	0.56216	0.92756	-0.365397	4.0856e-14	1.9245e-11	6.14932e-12	1.98093e-09	C6orf141	C6orf141	C6orf141	--	--	chr6_49518315_49519186	chr6_49516315_49518314	C6orf141	C6orf141	--	DOWN
chr13	51640765	51642630	34	0.57699	0.94207	-0.365088	4.4409e-14	6.6827e-14	6.14932e-12	2.03032e-11	GUCY1B2	GUCY1B2	--	--	--	--	--	--	GUCY1B2	--	DOWN
chr18	47022928	47024004	37	0.58507	0.9498	-0.36473	4.2411e-14	5.5874e-15	6.14932e-12	2.57514e-12	SRP72P1	SRP72P1	SRP72P1	--	--	--	--	SRP72P1	SRP72P1	--	DOWN
chr16	88003014	88004452	23	0.59363	0.95804	-0.364413	4.5297e-14	7.3077e-12	6.14932e-12	9.23324e-10	BANP	BANP	BANP	BANP	--	--	--	BANP	BANP	--	DOWN
chr4	1894315	1895191	28	0.59855	0.96291	-0.364357	4.3521e-14	5.9965e-12	6.14932e-12	7.91896e-10	NSD2	NSD2	NSD2	NSD2	--	--	--	NSD2	NSD2	--	DOWN
chr6	27264412	27265338	35	0.51206	0.87637	-0.364314	4.6185e-14	8.2394e-12	6.14932e-12	1.00367e-09	TRNAS5	TRNAS5	--	--	TRNAQ27	--	--	--	TRNAS5	--	DOWN
chr11	119203488	119204675	27	0.57676	0.94102	-0.364259	4.019e-14	2.3324e-14	6.14932e-12	8.43646e-12	RNF26	RNF26	--	--	--	--	chr11_119203023_119205022	--	--	--	DOWN
chr17	21902275	21902855	42	0.49726	0.86149	-0.364226	4.2522e-14	2.2318e-18	6.14932e-12	3.24577e-15	FLJ36000	FLJ36000	--	--	--	--	--	--	--	--	DOWN
chr2	39002285	39003968	34	0.54237	0.90649	-0.364118	4.2299e-14	2.2359e-12	6.14932e-12	3.49277e-10	GEMIN6	GEMIN6	--	--	--	--	--	--	--	--	DOWN
chr19	56058872	56059653	34	0.57796	0.94188	-0.363926	4.4298e-14	1.0016e-14	6.14932e-12	4.23861e-12	SBK3	SBK3	--	--	--	--	chr19_56059261_56061260	--	--	--	DOWN
chr3	148802004	148802814	32	0.60948	0.9732	-0.363719	4.3965e-14	1.053e-15	6.14932e-12	6.35705e-13	HLTF-AS1	HLTF-AS1	HLTF	HLTF	--	--	chr3_148801904_148803903	HLTF	--	--	DOWN
chr8	86816143	86816317	27	0.50741	0.87094	-0.363537	4.3632e-14	3.1521e-10	6.14932e-12	1.88448e-08	REXO1L4P	REXO1L4P	--	--	--	chr8_86814469_86816296	chr8_86816297_86818296	--	REXO1L4P	chr8_86814469_86816296	DOWN
chr6	28918472	28919586	31	0.5375	0.90073	-0.363226	4.774e-14	2.3873e-12	6.14932e-12	3.7068e-10	TRNAK22	TRNAK22	TRNAK22	--	TRNAK22,TRNAM8	--	--	TRNAK22	TRNAK22	--	DOWN
chr14	35009387	35010567	30	0.59415	0.95723	-0.363083	4.5741e-14	3.3057e-14	6.14932e-12	1.13396e-11	EAPP	EAPP	--	--	--	--	chr14_35009050_35011049	--	EAPP	--	DOWN
chr16	3662689	3663434	36	0.60378	0.96668	-0.362903	4.4631e-14	7.4498e-15	6.14932e-12	3.31254e-12	SLX4	SLX4	--	--	--	--	chr16_3661776_3663775	--	--	--	DOWN
chr1	16328508	16330404	46	0.42172	0.78461	-0.362891	4.452e-14	1.1982e-11	6.14932e-12	1.38108e-09	C1orf64	C1orf64	--	--	--	--	--	--	C1orf64	--	DOWN
chr5	134239365	134239869	27	0.57917	0.9417	-0.362537	4.6074e-14	1.1525e-11	6.14932e-12	1.33732e-09	PCBD2	PCBD2	--	--	--	--	chr5_134238254_134240253	--	--	--	DOWN
chr16	88852612	88853468	41	0.57111	0.93352	-0.362415	4.1411e-14	4.1738e-14	6.14932e-12	1.36604e-11	PIEZO1	PIEZO1	--	--	--	--	chr16_88852275_88854274	--	--	--	DOWN
chr19	51106556	51107262	31	0.54029	0.90229	-0.362	4.2744e-14	1.27e-10	6.14932e-12	9.25579e-09	SNAR-F	SNAR-F	--	--	--	--	chr19_51105425_51107424	--	--	--	DOWN
chr9	90750181	90751315	34	0.53494	0.89694	-0.362	4.5297e-14	3.8144e-13	6.14932e-12	8.44021e-11	SPATA31C2	SPATA31C2	--	--	--	--	--	--	SPATA31C2	--	DOWN
chr16	24739058	24739956	24	0.60504	0.96656	-0.361521	4.8073e-14	3.0293e-12	6.14932e-12	4.53303e-10	TNRC6A	TNRC6A	--	--	--	--	chr16_24738666_24740665	--	--	--	DOWN
chr5	79701932	79703080	27	0.57639	0.93785	-0.361463	4.2633e-14	8.517e-14	6.14932e-12	2.47047e-11	ZFYVE16	ZFYVE16	--	--	--	--	chr5_79701436_79703435	--	--	--	DOWN
chr11	73496996	73497584	26	0.60392	0.96533	-0.361404	4.4964e-14	3.96e-14	6.14932e-12	1.31034e-11	MRPL48	MRPL48	--	--	--	--	chr11_73496947_73498946	--	--	--	DOWN
chr6	26058364	26059547	23	0.61017	0.9713	-0.36113	4.3965e-14	1.4412e-11	6.14932e-12	1.60193e-09	HIST1H1C	HIST1H1C	--	--	--	--	chr6_26056799_26058798	--	--	--	DOWN
chr19	4005063	4006137	33	0.59189	0.95279	-0.360894	3.9968e-14	1.212e-14	6.14932e-12	4.87876e-12	PIAS4	PIAS4	--	--	--	--	chr19_4005161_4007160	--	--	--	DOWN
chr4	9245275	9245704	31	0.49695	0.85702	-0.360065	4.2744e-14	6.2873e-10	6.14932e-12	3.28429e-08	USP17L17	USP17L17	USP17L17	--	--	--	--	USP17L17	USP17L17	--	DOWN
chr7	112759065	112760217	30	0.56237	0.92222	-0.35985	4.4631e-14	5.4021e-11	6.14932e-12	4.67395e-09	LINC00998	LINC00998	--	--	--	--	--	--	LINC00998	--	DOWN
chr4	187477049	187478818	39	0.58188	0.94113	-0.359244	4.6296e-14	7.2649e-16	6.14932e-12	4.59916e-13	MTNR1A	MTNR1A	--	--	--	--	chr4_187476845_187478844	--	MTNR1A	--	DOWN
chr5	34182403	34183873	63	0.59806	0.95721	-0.359159	3.6748e-14	3.6315e-35	6.14932e-12	8.64953e-31	LOC643373	LOC643373	LOC643373	LOC643373	--	--	--	LOC643373	LOC643373	--	DOWN
chr19	9248402	9249524	34	0.58901	0.94793	-0.358912	4.3299e-14	9.3762e-17	6.14932e-12	8.1292e-14	ZNF317	ZNF317	--	--	--	--	chr19_9249139_9251138	--	--	--	DOWN
chr22	17691968	17692976	31	0.61489	0.97292	-0.358032	4.4853e-14	2.3675e-12	6.14932e-12	3.67877e-10	FAM32BP	FAM32BP	--	CECR1	--	--	--	CECR1	--	--	DOWN
chr4	9324798	9325934	66	0.45846	0.81592	-0.357462	4.6629e-14	1.3016e-14	6.14932e-12	5.19964e-12	USP17L24	USP17L24	--	--	--	--	--	--	--	--	DOWN
chr21	43815649	43816087	22	0.62518	0.9822	-0.357023	4.5408e-14	4.3752e-13	6.14932e-12	9.2998e-11	TMPRSS3	--	TMPRSS3	TMPRSS3	--	--	--	TMPRSS3	TMPRSS3	--	DOWN
chr7	158799505	158800987	41	0.59493	0.95178	-0.356854	4.3743e-14	3.685e-18	6.14932e-12	5.0344e-15	LINC00689	LINC00689	--	--	--	--	chr7_158799435_158801434	--	LINC00689	--	DOWN
chr1	145399526	145401044	46	0.58518	0.94132	-0.35613	4.6407e-14	2.6039e-18	6.14932e-12	3.70999e-15	TRNAE21,TRNAG11	TRNAE21,TRNAG11	--	--	--	--	--	--	TRNAE21	--	DOWN
chr6	34394315	34395233	33	0.59953	0.95556	-0.35603	4.3521e-14	1.5521e-17	6.14932e-12	1.7302e-14	RPS10-NUDT3,RPS10	RPS10-NUDT3,RPS10	--	--	--	--	chr6_34394015_34396014	--	RPS10-NUDT3,RPS10	--	DOWN
chr5	121812914	121814405	37	0.44034	0.79618	-0.355838	4.2188e-14	3.0736e-12	6.14932e-12	4.58573e-10	MGC32805	--	MGC32805	MGC32805	--	--	--	MGC32805	MGC32805	--	DOWN
chr7	139042594	139043265	23	0.61167	0.96748	-0.355804	4.6518e-14	1.308e-11	6.14932e-12	1.48727e-09	LUC7L2	LUC7L2	--	LUC7L2,C7orf55-LUC7L2	--	--	chr7_139041885_139043884	LUC7L2,C7orf55-LUC7L2	--	--	DOWN
chr5	291206	292229	21	0.6381	0.99376	-0.355667	4.7184e-14	6.9905e-11	6.14932e-12	5.69621e-09	LOC100421419	LOC100421419	--	PDCD6	--	--	chr5_291625_293624	PDCD6	--	--	DOWN
chr14	95236768	95237546	37	0.54227	0.89791	-0.355635	3.9746e-14	1.7141e-10	6.14932e-12	1.12998e-08	DIGIT,GSC	DIGIT,GSC	DIGIT	--	--	--	chr14_95237375_95239374,chr14_95236570_95238569,chr14_95235622_95237621	DIGIT	GSC,DIGIT	--	DOWN
chr19	55630465	55631486	33	0.57829	0.93361	-0.355318	4.4076e-14	4.2188e-11	6.14932e-12	3.75124e-09	PPP1R12C	PPP1R12C	--	--	--	--	chr19_55629106_55631105	--	--	--	DOWN
chr7	156804658	156805448	32	0.56622	0.92153	-0.355313	4.341e-14	1.1454e-12	6.14932e-12	2.0518e-10	MNX1	MNX1	--	MNX1-AS1	--	--	chr7_156804415_156806414	MNX1-AS1	--	--	DOWN
chr6	29605384	29607121	37	0.55088	0.90584	-0.354959	4.5408e-14	1.0048e-13	6.14932e-12	2.79566e-11	SUMO2P1	SUMO2P1	--	--	--	--	--	--	--	--	DOWN
chr1	155713506	155714749	27	0.62059	0.97554	-0.354944	4.0523e-14	1.2827e-12	6.14932e-12	2.26212e-10	MSTO2P	MSTO2P	--	--	--	--	chr1_155713297_155715296	--	--	--	DOWN
chr4	186348073	186349197	43	0.58129	0.9361	-0.354814	4.0079e-14	2.0848e-13	6.14932e-12	5.11519e-11	UFSP2,C4orf47	UFSP2,C4orf47	--	--	--	--	chr4_186347572_186349571	--	--	--	DOWN
chr12	112125696	112126957	34	0.60907	0.96372	-0.354647	4.2744e-14	1.3358e-15	6.14932e-12	7.64743e-13	BRAP	BRAP	--	ACAD10	--	--	chr12_112124060_112126059	ACAD10	--	--	DOWN
chr1	11338077	11339217	28	0.62027	0.97454	-0.354268	4.7851e-14	1.6174e-13	6.14932e-12	4.20717e-11	UBE2V2P3	--	UBE2V2P3	UBE2V2P3,UBIAD1	UBE2V2P3	--	--	UBE2V2P3,UBIAD1	UBE2V2P3	--	DOWN
chr4	54457797	54459054	28	0.58214	0.93641	-0.354268	4.4964e-14	3.9098e-12	6.14932e-12	5.49571e-10	LNX1-AS2,LNX1	LNX1-AS2,LNX1	--	--	--	--	--	--	LNX1-AS2,LNX1	--	DOWN
chr5	69523082	69524230	40	0.59819	0.95194	-0.35375	4.6518e-14	1.3701e-17	6.14932e-12	1.56238e-14	SMA4	SMA4	--	SMA4	--	--	--	SMA4	--	--	DOWN
chr19	48447935	48449156	50	0.35299	0.70673	-0.35374	4.0412e-14	4.8756e-16	6.14932e-12	3.31257e-13	SNAR-A13	SNAR-A13	SNAR-A13	--	SNAR-A13	--	--	SNAR-A13	SNAR-A13	--	DOWN
chr20	47897681	47899623	44	0.585	0.93861	-0.353614	4.5186e-14	2.3938e-15	6.14932e-12	1.27272e-12	SNORD12	--	--	ZFAS1	SNORD12,SNORD12B	--	--	ZFAS1	SNORD12	--	DOWN
chr1	145608957	145609941	24	0.61538	0.96858	-0.353208	4.3965e-14	6.4342e-12	6.14932e-12	8.37865e-10	RNF115	RNF115	POLR3C	POLR3C	--	--	chr1_145609270_145611269,chr1_145608679_145610678	POLR3C	--	--	DOWN
chr7	853847	855355	51	0.49685	0.84982	-0.352971	4.1744e-14	3.7867e-13	6.14932e-12	8.39805e-11	SUN1	SUN1	SUN1	SUN1	--	chr7_855308_856747	chr7_853308_855307,chr7_853231_855230	SUN1	SUN1	chr7_855308_856747	DOWN
chr16	89558091	89560218	48	0.52639	0.87854	-0.352156	3.9857e-14	1.408e-13	6.14932e-12	3.73849e-11	ANKRD11	ANKRD11	--	--	--	--	chr16_89557754_89559753	--	--	--	DOWN
chr20	52224080	52224667	27	0.63115	0.98307	-0.351926	4.3965e-14	7.6439e-14	6.14932e-12	2.28009e-11	LOC105372672	LOC105372672	--	--	--	--	--	--	LOC105372672	--	DOWN
chr16	75019991	75020495	24	0.60385	0.95548	-0.351625	4.7407e-14	1.366e-12	6.14932e-12	2.3824e-10	WDR59	WDR59	--	--	--	--	chr16_75019246_75021245	--	--	--	DOWN
chr1	144999096	145000555	34	0.52953	0.88109	-0.351559	4.6518e-14	6.9359e-13	6.14932e-12	1.37413e-10	PDE4DIP	PDE4DIP	--	PDE4DIP	--	--	--	PDE4DIP	--	--	DOWN
chr13	57741425	57742901	46	0.44073	0.79227	-0.351543	4.341e-14	3.3906e-14	6.14932e-12	1.15586e-11	PRR20E	--	PRR20E	PRR20E	--	chr13_57742829_57743030,chr13_57741250_57741583	chr13_57741584_57743583,chr13_57740829_57742828	PRR20E	PRR20E	chr13_57741250_57741583	DOWN
chr8	22296138	22297733	53	0.61925	0.97042	-0.351179	4.2855e-14	2.8108e-24	6.14932e-12	1.73085e-20	PPP3CC	PPP3CC	--	--	--	--	chr8_22296112_22298111	--	--	--	DOWN
chr14	31580952	31582054	22	0.62182	0.97289	-0.351068	4.6296e-14	9.3133e-10	6.14932e-12	4.41915e-08	RPL21P5	RPL21P5	RPL21P5,HECTD1	RPL21P5,HECTD1	--	--	--	RPL21P5,HECTD1	RPL21P5	--	DOWN
chr12	121791304	121792271	34	0.61288	0.96387	-0.350985	4.1633e-14	8.597e-16	6.14932e-12	5.34342e-13	ANAPC5	ANAPC5	ANAPC5	ANAPC5	--	--	chr12_121790275_121792274	ANAPC5	ANAPC5	--	DOWN
chr6	26576509	26577955	48	0.57435	0.92526	-0.350906	4.2633e-14	2.5982e-18	6.14932e-12	3.70605e-15	TRNAY7	TRNAY7	TRNAY7	TRNAY7	LOC105374988,TRNAY12,TRNAY7	--	--	TRNAY7	TRNAY7	--	DOWN
chr7	5111022	5111715	26	0.6151	0.96542	-0.350327	4.8184e-14	1.0047e-13	6.14932e-12	2.79566e-11	RBAKDN	RBAKDN	RBAKDN	RBAK-RBAKDN	RBAK	chr7_5111620_5112088	chr7_5109620_5111619	RBAKDN,RBAK-RBAKDN	RBAKDN	chr7_5111620_5112088	DOWN
chr22	23604880	23605362	34	0.6144	0.96454	-0.350147	4.1966e-14	1.0388e-14	6.14932e-12	4.34775e-12	RN7SL263P,FBXW4P1	RN7SL263P,FBXW4P1	FBXW4P1	BCR	--	chr22_23605241_23605566	chr22_23603241_23605240	FBXW4P1,BCR	FBXW4P1	chr22_23605241_23605566	DOWN
chr7	74143652	74144768	28	0.60032	0.95036	-0.350036	4.0967e-14	2.1395e-14	6.14932e-12	7.92725e-12	LOC101926943	LOC101926943	GTF2I	GTF2I	--	--	--	GTF2I	LOC101926943	--	DOWN
chr7	138347825	138348892	25	0.61176	0.9608	-0.34904	4.9405e-14	3.1887e-09	6.14932e-12	1.1455e-07	SVOPL	--	SVOPL	SVOPL	--	--	chr7_138346962_138348961	SVOPL	SVOPL	--	DOWN
chr1	228753075	228753410	30	0.53848	0.88752	-0.349033	3.9968e-14	5.4864e-14	6.14932e-12	1.70042e-11	RNA5S4	RNA5S4	--	--	RNA5S5	chr1_228744110_228784168	--	--	RNA5S4	chr1_228744110_228784168	DOWN
chr7	75660011	75661090	26	0.61548	0.96438	-0.348904	4.8184e-14	2.9688e-12	6.14932e-12	4.45835e-10	STYXL1	STYXL1	--	STYXL1	--	--	--	STYXL1	STYXL1	--	DOWN
chr19	5847242	5848974	40	0.46205	0.81091	-0.348862	4.9294e-14	8.9871e-10	6.14932e-12	4.27772e-08	LOC101928844	LOC101928844	LOC101928844	FUT3,LOC101928844	--	--	--	FUT3,LOC101928844	LOC101928844	--	DOWN
chr16	81416926	81417471	25	0.62746	0.97574	-0.34828	4.2522e-14	1.3756e-12	6.14932e-12	2.3955e-10	MIR4720	MIR4720	--	--	--	--	--	--	--	--	DOWN
chr3	57259410	57260198	27	0.61969	0.96765	-0.347963	3.9635e-14	4.3247e-14	6.14932e-12	1.40355e-11	APPL1	APPL1	--	--	--	--	chr3_57259455_57261454	--	--	--	DOWN
chr16	69761378	69762681	28	0.56648	0.91443	-0.347946	4.4742e-14	5.236e-13	6.14932e-12	1.0809e-10	NQO1	NQO1	--	--	--	--	chr16_69760507_69762506	--	--	--	DOWN
chr6	28732146	28733263	36	0.51535	0.86315	-0.347806	4.7296e-14	4.6446e-11	6.14932e-12	4.08924e-09	TRNAF4,TRNAF8	TRNAF4,TRNAF8	TRNAF4	--	TRNAF4	--	--	TRNAF4	TRNAF4	--	DOWN
chr10	70845184	70846537	28	0.59766	0.94546	-0.347804	4.3521e-14	3.1475e-13	6.14932e-12	7.25177e-11	SRGN	SRGN	--	--	--	--	--	--	--	--	DOWN
chr22	46694494	46695959	42	0.61383	0.9615	-0.347667	4.1966e-14	1.3588e-19	6.14932e-12	2.80276e-16	GTSE1-AS1	GTSE1-AS1	--	GTSE1	--	--	chr22_46693350_46695349	GTSE1	--	--	DOWN
chr16	69421106	69423325	50	0.60488	0.95251	-0.34763	4.0523e-14	3.4346e-18	6.14932e-12	4.74365e-15	TERF2	TERF2	--	--	--	--	chr16_69420087_69422086	--	--	--	DOWN
chr17	20800282	20801386	29	0.55195	0.89917	-0.347224	4.3521e-14	1.1822e-11	6.14932e-12	1.3665e-09	CCDC144NL	CCDC144NL	--	CCDC144NL-AS1	--	--	chr17_20800113_20802112	CCDC144NL-AS1	--	--	DOWN
chr6	46701694	46702683	35	0.55501	0.90216	-0.347143	4.5519e-14	8.161e-12	6.14932e-12	9.96817e-10	PLA2G7	--	--	PLA2G7	--	--	chr6_46700736_46702735	PLA2G7	PLA2G7	--	DOWN
chr12	51613427	51614785	30	0.56248	0.90962	-0.347133	4.3632e-14	2.594e-12	6.14932e-12	3.98413e-10	POU6F1	POU6F1	--	--	--	--	chr12_51611725_51613724	--	--	--	DOWN
chr17	21904202	21904492	29	0.52948	0.87643	-0.346948	4.6074e-14	1.9141e-12	6.14932e-12	3.06946e-10	FLJ36000	--	FLJ36000	FLJ36000	--	--	--	FLJ36000	FLJ36000	--	DOWN
chr11	82923838	82925002	26	0.61044	0.95663	-0.346192	4.3077e-14	3.7899e-13	6.14932e-12	8.4022e-11	RPL32P24	RPL32P24	ANKRD42,RPL32P24	ANKRD42	RPL32P24	--	--	ANKRD42,RPL32P24	RPL32P24	--	DOWN
chr19	48451715	48453020	58	0.35109	0.69726	-0.346172	4.3299e-14	2.8218e-12	6.14932e-12	4.27985e-10	SNAR-C3	SNAR-C3	--	--	--	--	--	--	--	--	DOWN
chr16	70481282	70482949	32	0.58333	0.92945	-0.346125	4.1411e-14	4.7832e-11	6.14932e-12	4.20101e-09	RNU6-23P	RNU6-23P	--	--	--	--	--	--	--	--	DOWN
chr7	99034768	99035535	23	0.64252	0.9885	-0.345978	4.4631e-14	5.0226e-15	6.14932e-12	2.37732e-12	CPSF4	CPSF4	--	PTCD1,ATP5J2-PTCD1	--	--	chr7_99034099_99036098	PTCD1,ATP5J2-PTCD1	--	--	DOWN
chr5	69203607	69204759	45	0.61753	0.96347	-0.345933	4.4187e-14	2.1007e-23	6.14932e-12	1.07362e-19	LOC100287046	LOC100287046	--	--	--	--	--	--	--	--	DOWN
chr6	34853328	34855299	49	0.54409	0.88984	-0.345745	4.0079e-14	5.7464e-15	6.14932e-12	2.6314e-12	ANKS1A	ANKS1A	--	TAF11	--	--	chr6_34853604_34855603,chr6_34854826_34856825	TAF11	--	--	DOWN
chr1	153937085	153937434	27	0.61189	0.95743	-0.345537	4.5297e-14	3.2734e-13	6.14932e-12	7.4791e-11	SLC39A1	SLC39A1	--	SLC39A1	--	--	chr1_153936277_153938276	SLC39A1	--	--	DOWN
chr3	49709935	49710492	27	0.56207	0.90719	-0.345111	4.7629e-14	7.8061e-11	6.14932e-12	6.11011e-09	APEH	APEH	--	--	BSN	--	chr3_49708968_49710967	--	--	--	DOWN
chr1	16861222	16861449	30	0.54363	0.88862	-0.344983	4.5963e-14	2.569e-09	6.14932e-12	9.97631e-08	TRNAE-UUC	--	LINC01783	--	TRNAE-UUC	chr1_16860873_16862296	--	LINC01783	TRNAE-UUC	chr1_16860873_16862296	DOWN
chr14	85995272	85996202	40	0.50028	0.84524	-0.344962	4.6296e-14	7.5253e-11	6.14932e-12	5.96568e-09	FLRT2	FLRT2	--	--	--	--	chr14_85994494_85996493,chr14_85995468_85997467	--	FLRT2	--	DOWN
chr13	113916917	113917602	45	0.62044	0.96511	-0.344667	4.7073e-14	3.4733e-23	6.14932e-12	1.69944e-19	MIR8075	MIR8075	MIR8075	CUL4A	MIR8075	chr13_113917074_113917488	chr13_113915074_113917073,chr13_113917489_113919488	CUL4A,MIR8075	MIR8075	chr13_113917074_113917488	DOWN
chr8	86840524	86840698	28	0.52491	0.86955	-0.344643	4.1744e-14	6.7773e-10	6.14932e-12	3.45017e-08	REXO1L6P	REXO1L6P	--	--	--	chr8_86838850_86840677	chr8_86840678_86842677	--	REXO1L6P	chr8_86838850_86840677	DOWN
chr1	228746388	228746594	21	0.55764	0.902	-0.344357	4.996e-14	1.8946e-13	6.14932e-12	4.75883e-11	RNA5S1	RNA5S1	--	--	RNA5S2	chr1_228744110_228784168	--	--	RNA5S1	chr1_228744110_228784168	DOWN
chr5	70078673	70079826	47	0.60211	0.94623	-0.344128	4.8739e-14	1.4209e-22	6.14932e-12	6.01908e-19	LOC653080	LOC653080	--	--	--	--	--	--	--	--	DOWN
chr3	75720367	75720771	42	0.33758	0.68154	-0.343952	4.1078e-14	1.6373e-09	6.14932e-12	6.77459e-08	LINC00960	LINC00960	--	--	DUX4L26	--	chr3_75719294_75721293,chr3_75719160_75721159	--	--	--	DOWN
chr13	111361067	111363174	47	0.58505	0.92897	-0.343915	4.4742e-14	1.8196e-16	6.14932e-12	1.42936e-13	ING1	ING1	--	--	--	--	chr13_111362718_111364717	--	--	--	DOWN
chr1	27531985	27533557	38	0.58559	0.9295	-0.343908	4.452e-14	1.5461e-14	6.14932e-12	6.05752e-12	NPM1P39	NPM1P39	NPM1P39	--	--	--	--	NPM1P39	NPM1P39	--	DOWN
chr7	72847174	72847862	24	0.6159	0.95948	-0.343583	4.2855e-14	1.0315e-13	6.14932e-12	2.84991e-11	FZD9	FZD9	--	--	--	--	chr7_72845933_72847932	--	FZD9	--	DOWN
chr11	65262357	65263503	32	0.61822	0.96159	-0.343375	4.563e-14	3.604e-14	6.14932e-12	1.21386e-11	MALAT1	MALAT1	--	--	--	--	chr11_65262957_65264956	--	--	--	DOWN
chr1	148927659	148928291	52	0.50423	0.84751	-0.343279	4.6296e-14	4.4989e-14	6.14932e-12	1.44473e-11	LOC645166	LOC645166	--	--	--	--	--	--	LOC645166	--	DOWN
chr12	2029576	2030261	28	0.63125	0.97407	-0.342821	4.7184e-14	7.2617e-12	6.14932e-12	9.19445e-10	CACNA2D4	CACNA2D4	--	--	--	--	--	--	--	--	DOWN
chr6	34201398	34202642	27	0.61998	0.96248	-0.3425	4.4298e-14	1.6488e-13	6.14932e-12	4.273e-11	HMGA1	HMGA1	--	--	--	chr6_34202567_34206193	chr6_34200567_34202566	--	--	chr6_34202567_34206193	DOWN
chr12	6379476	6380602	35	0.57736	0.91973	-0.342371	4.6518e-14	1.7219e-12	6.14932e-12	2.86007e-10	ATP5J2P5	ATP5J2P5	ATP5J2P5	--	--	--	--	ATP5J2P5	ATP5J2P5	--	DOWN
chr18	11978948	11980543	52	0.58826	0.93036	-0.342096	3.9968e-14	2.5152e-17	6.14932e-12	2.65697e-14	IMPA2	IMPA2	--	--	--	chr18_11980483_11982142	chr18_11978483_11980482	--	--	chr18_11980483_11982142	DOWN
chr13	30999681	31000655	25	0.61836	0.96014	-0.34178	4.6185e-14	1.165e-11	6.14932e-12	1.34947e-09	UBE2L5P	UBE2L5P	--	--	--	--	--	--	--	--	DOWN
chr5	98865944	98867117	39	0.56778	0.90946	-0.341679	4.1078e-14	3.7246e-13	6.14932e-12	8.29238e-11	GUSBP8	GUSBP8	--	--	--	--	--	--	--	--	DOWN
chr1	206786123	206786792	32	0.56506	0.9067	-0.341641	4.885e-14	1.065e-12	6.14932e-12	1.92022e-10	EIF2D	EIF2D	--	--	--	--	chr1_206786031_206788030	--	EIF2D	--	DOWN
chr7	66145601	66146124	30	0.61665	0.95738	-0.340733	4.0745e-14	4.6517e-13	6.14932e-12	9.70276e-11	RABGEF1	RABGEF1	--	--	--	--	chr7_66144725_66146724	--	--	--	DOWN
chr22	32059570	32060275	28	0.60382	0.94452	-0.340696	4.4742e-14	4.5876e-11	6.14932e-12	4.04413e-09	PISD	PISD	--	--	--	--	chr22_32058324_32060323	--	--	--	DOWN
chr22	21214804	21216075	25	0.63848	0.97908	-0.3406	4.5408e-14	3.5114e-13	6.14932e-12	7.9267e-11	PI4KA	PI4KA	--	SNAP29	--	--	chr22_21213695_21215694	SNAP29	--	--	DOWN
chr7	6775176	6775727	26	0.63163	0.97183	-0.340192	4.4187e-14	3.399e-13	6.14932e-12	7.71996e-11	PMS2CL	--	--	PMS2CL	--	--	--	PMS2CL	PMS2CL	--	DOWN
chr7	142633474	142634846	41	0.63513	0.97506	-0.339927	4.2188e-14	7.0668e-18	6.14932e-12	8.78035e-15	C7orf34	C7orf34	--	--	--	--	--	--	--	--	DOWN
chr7	6100358	6102624	87	0.58168	0.92127	-0.339592	3.7192e-14	1.3818e-27	6.14932e-12	1.46582e-23	EIF2AK1	EIF2AK1	--	--	--	--	chr7_6098983_6100982	--	--	--	DOWN
chr20	30224170	30224825	26	0.60942	0.94892	-0.3395	4.0301e-14	7.1817e-11	6.14932e-12	5.79882e-09	COX4I2	COX4I2	--	--	--	--	chr20_30223572_30225571	--	--	--	DOWN
chr1	151252820	151253538	38	0.54479	0.88366	-0.338868	4.0301e-14	6.5043e-13	6.14932e-12	1.30309e-10	ZNF687	ZNF687	--	LOC100507670	--	--	chr1_151251658_151253657	LOC100507670	ZNF687	--	DOWN
chr7	37413589	37414603	28	0.5983	0.93716	-0.338857	4.7184e-14	2.5932e-09	6.14932e-12	1.00517e-07	RPS10P14	RPS10P14	--	ELMO1	--	--	--	ELMO1	RPS10P14	--	DOWN
chr12	64236472	64237205	29	0.61245	0.95119	-0.338741	4.3299e-14	3.4627e-12	6.14932e-12	5.02968e-10	SRGAP1	SRGAP1	--	--	--	--	chr12_64235403_64237402	--	--	--	DOWN
chr4	38663576	38664419	41	0.63212	0.97032	-0.338195	4.1522e-14	1.0311e-18	6.14932e-12	1.66447e-15	KLF3	KLF3	--	KLF3-AS1	--	--	chr4_38662649_38664648	KLF3-AS1	--	--	DOWN
chr17	49240895	49241873	26	0.59796	0.93575	-0.337788	4.3077e-14	3.3679e-11	6.14932e-12	3.15646e-09	NME2	NME2	--	NME1-NME2	NME1	--	chr17_49241620_49243619	NME1-NME2	--	--	DOWN
chr12	56658614	56660116	39	0.62421	0.96192	-0.337718	4.0634e-14	6.817e-15	6.14932e-12	3.06463e-12	COQ10A	COQ10A	--	--	--	--	chr12_56658442_56660441	--	--	--	DOWN
chr1	114448488	114449213	40	0.38675	0.7243	-0.33755	4.5186e-14	1.9287e-10	6.14932e-12	1.25604e-08	AP4B1	AP4B1	--	DCLRE1B	--	--	chr1_114448025_114450024	DCLRE1B	--	--	DOWN
chr8	82598903	82599353	30	0.62268	0.95987	-0.337183	4.2522e-14	7.7653e-14	6.14932e-12	2.30812e-11	IMPA1	IMPA1	--	--	--	--	chr8_82598685_82600684	--	IMPA1	--	DOWN
chr7	73099049	73100510	54	0.62802	0.96507	-0.337056	3.8192e-14	8.4918e-24	6.14932e-12	4.70162e-20	DNAJC30	DNAJC30	--	WBSCR22	--	--	chr7_73098264_73100263	WBSCR22	--	--	DOWN
chr6	10692390	10694151	46	0.60099	0.93802	-0.337033	4.0301e-14	6.0657e-16	6.14932e-12	3.94289e-13	PAK1IP1	PAK1IP1	--	C6orf52	--	--	chr6_10692617_10694616	C6orf52	--	--	DOWN
chr11	102914934	102916346	32	0.57808	0.91511	-0.337031	4.0745e-14	3.3931e-12	6.14932e-12	4.95466e-10	RPL21P96	RPL21P96	RPL21P96	--	--	--	--	RPL21P96	RPL21P96	--	DOWN
chr7	1567912	1568928	34	0.59037	0.92724	-0.336868	4.4409e-14	1.1616e-11	6.14932e-12	1.34614e-09	MAFK	MAFK	--	--	--	--	chr7_1568406_1570405	--	--	--	DOWN
chr20	34664081	34665276	35	0.55274	0.88937	-0.336629	4.9738e-14	2.4345e-10	6.14932e-12	1.54293e-08	HMGB3P2	HMGB3P2	HMGB3P2	--	--	--	--	HMGB3P2	HMGB3P2	--	DOWN
chr2	55493852	55496004	52	0.47801	0.81452	-0.33651	4.5852e-14	1.5739e-12	6.14932e-12	2.67298e-10	MTIF2	--	MTIF2	MTIF2	--	--	chr2_55494073_55496072	MTIF2	MTIF2	--	DOWN
chr6	58147897	58148825	52	0.52576	0.86213	-0.336375	4.0856e-14	1.0357e-16	6.14932e-12	8.86991e-14	TRNAI12	TRNAI12	--	--	--	--	--	--	TRNAI12	--	DOWN
chr7	158512642	158513144	26	0.61404	0.95008	-0.336038	4.5408e-14	5.3524e-12	6.14932e-12	7.17382e-10	RPL21P76	--	RPL21P76	--	RPL21P76	--	--	RPL21P76	RPL21P76	--	DOWN
chr19	17446060	17447290	41	0.53399	0.86988	-0.33589	3.9635e-14	1.008e-12	6.14932e-12	1.82982e-10	ANO8,GTPBP3	ANO8,GTPBP3	--	GTPBP3	--	--	chr19_17446735_17448734,chr19_17445808_17447807,chr19_17444634_17446633,chr19_17446182_17448181	GTPBP3	GTPBP3,ANO8	--	DOWN
chr4	9267373	9268473	51	0.47088	0.80557	-0.334686	4.5408e-14	4.7006e-12	6.14932e-12	6.40181e-10	USP17L22	USP17L22	--	--	USP17L21	--	--	--	--	--	DOWN
chr7	2725209	2726442	39	0.57904	0.91327	-0.334231	4.4298e-14	2.8073e-14	6.14932e-12	9.8412e-12	AMZ1	AMZ1	--	AMZ1	--	--	chr7_2725682_2727681	AMZ1	--	--	DOWN
chr3	112217000	112218036	31	0.64663	0.98068	-0.334048	4.2855e-14	3.1743e-14	6.14932e-12	1.09484e-11	BTLA	--	--	BTLA	--	--	--	BTLA	BTLA	--	DOWN
chr22	24103063	24104347	30	0.60438	0.93837	-0.333983	4.2077e-14	4.4058e-12	6.14932e-12	6.02633e-10	C22orf15	C22orf15	--	--	--	--	--	--	--	--	DOWN
chr4	9325966	9327291	59	0.43103	0.76485	-0.333814	4.0523e-14	1.076e-12	6.14932e-12	1.93821e-10	USP17L24	USP17L24	USP17L24	--	--	--	--	USP17L24	USP17L24	--	DOWN
chr19	10711212	10712583	40	0.61865	0.95241	-0.333763	4.5852e-14	1.2747e-13	6.14932e-12	3.42076e-11	LOC100820734,SLC44A2	LOC100820734,SLC44A2	--	--	--	--	chr19_10711015_10713014	--	--	--	DOWN
chr14	73391712	73392648	26	0.6309	0.96423	-0.333327	4.5075e-14	2.3771e-14	6.14932e-12	8.52244e-12	DCAF4	DCAF4	--	--	--	--	chr14_73390696_73392695	--	DCAF4	--	DOWN
chr21	37668324	37669750	32	0.61294	0.94598	-0.333047	4.3188e-14	3.0475e-12	6.14932e-12	4.55408e-10	SRSF9P1	SRSF9P1	--	--	DOPEY2	--	chr21_37668089_37670088	--	SRSF9P1	--	DOWN
chr22	16191975	16192838	47	0.44241	0.77546	-0.333043	4.6185e-14	7.443e-08	6.14932e-12	1.29464e-06	DUXAP8	--	--	DUXAP8	--	chr22_16192654_16193098	chr22_16190654_16192653	DUXAP8	DUXAP8	chr22_16192654_16193098	DOWN
chr12	56550559	56551233	28	0.60111	0.93248	-0.331375	4.563e-14	3.3153e-12	6.14932e-12	4.87149e-10	MYL6	MYL6	--	MYL6B	--	--	--	MYL6B	--	--	DOWN
chr6	33549824	33550953	48	0.574	0.90532	-0.331323	4.3077e-14	2.7861e-16	6.14932e-12	2.07987e-13	GGNBP1,BAK1	GGNBP1,BAK1	--	--	--	--	--	--	--	--	DOWN
chr6	26772682	26774220	44	0.46674	0.7978	-0.331057	4.3077e-14	3.8784e-09	6.14932e-12	1.33728e-07	TRNAA20	TRNAA20	--	--	--	--	--	--	--	--	DOWN
chr1	22110863	22111440	27	0.61948	0.95054	-0.331056	4.5408e-14	9.7114e-11	6.14932e-12	7.38376e-09	USP48	USP48	--	--	--	--	chr1_22110262_22112261	--	--	--	DOWN
chr6	26018602	26020251	38	0.63499	0.96576	-0.330776	4.1078e-14	2.9432e-14	6.14932e-12	1.02663e-11	HIST1H4A,HIST1H3A,HIST1H1A	HIST1H4A,HIST1H3A,HIST1H1A	--	--	--	--	chr6_26018671_26020670,chr6_26019957_26021956	--	HIST1H3A	--	DOWN
chr16	21514405	21515727	44	0.61501	0.94564	-0.330625	4.4409e-14	3.3805e-19	6.14932e-12	6.22978e-16	SMG1P3	SMG1P3	--	--	MIR3680-1	--	chr16_21513972_21515971	--	--	--	DOWN
chr11	62478871	62479829	24	0.64794	0.9784	-0.330458	4.774e-14	1.4257e-11	6.14932e-12	1.58873e-09	BSCL2	BSCL2	--	HNRNPUL2-BSCL2	HNRNPUL2	--	chr11_62477482_62479481	HNRNPUL2-BSCL2	--	--	DOWN
chr20	36150111	36150921	26	0.65292	0.98315	-0.330231	4.1855e-14	4.8862e-14	6.14932e-12	1.542e-11	BLCAP	BLCAP	NNAT	NNAT,BLCAP	--	chr20_36148603_36150136	chr20_36150137_36152136,chr20_36148920_36150919	NNAT,BLCAP	--	chr20_36148603_36150136	DOWN
chr7	49812430	49813045	33	0.62395	0.95398	-0.33003	4.4742e-14	7.6427e-14	6.14932e-12	2.28009e-11	VWC2	VWC2	--	--	--	chr7_49813008_49815752	chr7_49811008_49813007	--	VWC2	chr7_49813008_49815752	DOWN
chr7	74654656	74655938	33	0.63464	0.96426	-0.329621	4.6962e-14	2.7166e-13	6.14932e-12	6.41354e-11	GTF2IP1	GTF2IP1	--	--	--	--	chr7_74653715_74655714	--	--	--	DOWN
chr14	81687925	81689063	28	0.64311	0.9727	-0.329589	4.7073e-14	1.6064e-13	6.14932e-12	4.18459e-11	LOC101928504,GTF2A1	GTF2A1	LOC101928504	LOC101928504	--	--	chr14_81687886_81689885	LOC101928504	LOC101928504,GTF2A1	--	DOWN
chr19	33570344	33571720	35	0.58616	0.91536	-0.3292	4.3965e-14	1.4099e-13	6.14932e-12	3.74222e-11	GPATCH1	GPATCH1	--	--	--	--	chr19_33569758_33571757	--	GPATCH1	--	DOWN
chr6	36640546	36642021	34	0.61137	0.94044	-0.329074	4.3521e-14	3.9329e-12	6.14932e-12	5.51896e-10	LAP3P2	LAP3P2	PANDAR,LAP3P2	--	PANDAR	--	--	PANDAR,LAP3P2	LAP3P2	--	DOWN
chr8	7624127	7625145	65	0.4192	0.74807	-0.328869	4.1411e-14	3.8126e-12	6.14932e-12	5.40104e-10	FAM90A10P	FAM90A10P	--	--	FAM90A9P	--	--	--	--	--	DOWN
chr17	44342860	44343790	43	0.63728	0.96574	-0.328465	4.3632e-14	1.7185e-15	6.14932e-12	9.5014e-13	LOC100132570	LOC100132570	--	--	--	chr17_44343682_44343910	chr17_44341682_44343681,chr17_44342026_44344025	--	--	chr17_44343682_44343910	DOWN
chr7	23748999	23750194	38	0.64499	0.97339	-0.328408	4.7184e-14	4.1756e-13	6.14932e-12	9.00581e-11	STK31	STK31	STK31	STK31	--	--	--	STK31	STK31	--	DOWN
chr22	20770905	20771729	38	0.5897	0.91803	-0.328329	4.6407e-14	9.8745e-12	6.14932e-12	1.16269e-09	RNU6-225P	RNU6-225P	RNU6-225P	--	RNU6-225P	--	--	RNU6-225P	RNU6-225P	--	DOWN
chr12	54866395	54867283	30	0.64698	0.97467	-0.327683	4.0634e-14	1.7582e-13	6.14932e-12	4.49742e-11	GTSF1	--	--	GTSF1	--	--	--	GTSF1	GTSF1	--	DOWN
chr7	72705011	72706927	42	0.5671	0.89462	-0.327524	4.3854e-14	1.0875e-09	6.14932e-12	5.06648e-08	POM121B	POM121B	--	--	--	--	--	--	--	--	DOWN
chr6	27239557	27240417	31	0.61511	0.94263	-0.327516	4.6185e-14	2.4426e-11	6.14932e-12	2.4497e-09	TRNAI1	TRNAI1	--	--	--	--	--	--	--	--	DOWN
chr20	62340754	62342598	41	0.62374	0.95122	-0.327476	4.1078e-14	4.7148e-16	6.14932e-12	3.21543e-13	ARFRP1	ARFRP1	--	ZGPAT	--	--	chr20_62340275_62342274	ZGPAT	--	--	DOWN
chr3	186641327	186642421	34	0.62281	0.94965	-0.326838	4.8961e-14	1.1382e-11	6.14932e-12	1.3223e-09	RPL29P9	RPL29P9	--	--	--	--	--	--	--	--	DOWN
chr4	9214829	9216012	50	0.45485	0.78159	-0.32674	4.4964e-14	7.7119e-11	6.14932e-12	6.06328e-09	USP17L11	USP17L11	--	--	USP17L10	--	--	--	--	--	DOWN
chr8	142262220	142263468	73	0.63193	0.95851	-0.326582	4.3632e-14	7.4418e-31	6.14932e-12	1.22003e-26	LOC105375787	LOC105375787	--	SLC45A4	--	chr8_142262456_142263238	chr8_142260456_142262455,chr8_142263239_142265238,chr8_142262027_142264026	SLC45A4	--	--	DOWN
chr1	150849773	150851432	41	0.63623	0.96256	-0.326329	4.6962e-14	4.7641e-15	6.14932e-12	2.28886e-12	ARNT	ARNT	--	--	--	--	chr1_150849266_150851265	--	--	--	DOWN
chr3	195723656	195724635	29	0.60453	0.93083	-0.326293	4.452e-14	1.8285e-12	6.14932e-12	2.98683e-10	LOC100131360	--	LOC100131360	--	LOC100131360	--	--	LOC100131360	LOC100131360	--	DOWN
chr9	33018055	33019782	37	0.6407	0.96699	-0.326284	4.3965e-14	1.1485e-13	6.14932e-12	3.11521e-11	LAGE3P1	--	LAGE3P1	--	LAGE3P1	--	chr9_33017921_33019920	LAGE3P1	LAGE3P1	--	DOWN
chr19	6483709	6485804	38	0.62703	0.95312	-0.326092	4.5297e-14	1.0502e-14	6.14932e-12	4.37101e-12	DENND1C	DENND1C	--	--	--	--	--	--	--	--	DOWN
chr4	123299211	123299648	25	0.59714	0.9232	-0.32606	4.019e-14	2.2344e-14	6.14932e-12	8.18739e-12	ADAD1	ADAD1	--	--	--	--	chr4_123298407_123300406	--	ADAD1	--	DOWN
chr1	14024460	14026081	58	0.45147	0.77728	-0.32581	4.0079e-14	9.5867e-13	6.14932e-12	1.75364e-10	PRDM2	PRDM2	--	--	--	--	chr1_14024481_14026480	--	--	--	DOWN
chr10	135489643	135489836	29	0.54812	0.87379	-0.325672	4.5741e-14	2.8368e-11	6.14932e-12	2.77881e-09	DUX4L13	DUX4L13	--	--	DUX4L12	chr10_135477932_135498572	--	--	--	chr10_135477932_135498572	DOWN
chr3	196297386	196298022	29	0.64562	0.97079	-0.325172	4.5408e-14	2.8591e-13	6.14932e-12	6.69162e-11	WDR53	WDR53	--	FBXO45	--	--	chr3_196296291_196298290,chr3_196295797_196297796	FBXO45	--	--	DOWN
chr7	99100557	99101597	26	0.6406	0.9656	-0.325	4.5297e-14	1.2176e-14	6.14932e-12	4.8935e-12	ZKSCAN5	ZKSCAN5	--	--	--	--	chr7_99100154_99102153	--	--	--	DOWN
chr1	156723374	156724345	31	0.63165	0.95663	-0.324984	4.3965e-14	3.1504e-10	6.14932e-12	1.88355e-08	HDGF	HDGF	--	--	--	--	chr1_156722070_156724069	--	--	--	DOWN
chr14	57276821	57277803	34	0.62107	0.94559	-0.324515	4.6074e-14	1.959e-13	6.14932e-12	4.88245e-11	OTX2	OTX2	OTX2	OTX2	--	chr14_57274607_57276840	chr14_57276841_57278840,chr14_57276709_57278708,chr14_57276068_57278067	OTX2	OTX2	--	DOWN
chr15	20487290	20488212	44	0.47737	0.80182	-0.324443	4.7184e-14	1.6644e-08	6.14932e-12	4.10133e-07	CHEK2P2	CHEK2P2	CHEK2P2	--	--	--	--	CHEK2P2	CHEK2P2	--	DOWN
chr4	9256712	9258979	107	0.46676	0.79073	-0.323972	4.3299e-14	1.5783e-21	6.14932e-12	5.06967e-18	USP17L20	USP17L20	--	--	USP17L19	--	--	--	--	--	DOWN
chr1	228777611	228777857	24	0.54719	0.87104	-0.323854	3.9524e-14	8.8881e-13	6.14932e-12	1.66049e-10	RNA5S15	RNA5S15	--	--	RNA5S16	chr1_228744110_228784168	--	--	RNA5S15	chr1_228744110_228784168	DOWN
chr7	75989712	75990981	33	0.62323	0.94686	-0.323636	4.2855e-14	3.3896e-14	6.14932e-12	1.15583e-11	YWHAG	YWHAG	--	--	--	--	chr7_75988978_75990977	--	--	--	DOWN
chr11	65276229	65277994	51	0.62411	0.94727	-0.323167	4.2077e-14	3.1877e-20	6.14932e-12	7.62125e-17	TALAM1	TALAM1	--	--	--	--	--	--	--	--	DOWN
chr3	48936978	48939493	64	0.62749	0.95046	-0.322969	4.2855e-14	3.8966e-24	6.14932e-12	2.29855e-20	SLC25A20	SLC25A20	--	--	--	--	chr3_48936458_48938457	--	--	--	DOWN
chr4	9361817	9362943	76	0.47662	0.79959	-0.322967	4.0634e-14	1.1136e-15	6.14932e-12	6.64663e-13	USP17L30	USP17L30	--	--	USP17L9P	--	--	--	--	--	DOWN
chr19	11041452	11042600	34	0.60378	0.92651	-0.322735	4.6851e-14	2.1337e-12	6.14932e-12	3.35889e-10	YIPF2	YIPF2	--	--	TIMM29	--	chr19_11040286_11042285	--	--	--	DOWN
chr1	151017461	151018347	30	0.60607	0.92868	-0.322617	4.2188e-14	1.392e-12	6.14932e-12	2.42072e-10	C1orf56	C1orf56	BNIPL	BNIPL	--	--	chr1_151018162_151020161	BNIPL	--	--	DOWN
chr13	51744032	51746054	47	0.54452	0.8669	-0.322383	4.3965e-14	6.6169e-10	6.14932e-12	3.39521e-08	LINC00371	--	--	LINC00371	--	--	--	LINC00371	LINC00371	--	DOWN
chr7	23528657	23529604	37	0.64364	0.96543	-0.321797	4.5075e-14	3.3756e-15	6.14932e-12	1.70449e-12	RPS2P32	RPS2P32	--	--	--	--	chr7_23528434_23530433	--	RPS2P32	--	DOWN
chr1	148247905	148248507	29	0.63881	0.96059	-0.321776	4.2855e-14	1.0495e-11	6.14932e-12	1.22967e-09	TRNAN1	TRNAN1	TRNAN1	--	TRNAN1	chr1_148247245_148248092	chr1_148248093_148250092	TRNAN1	TRNAN1	chr1_148247245_148248092	DOWN
chr6	42949452	42950599	30	0.61647	0.93792	-0.32145	4.2522e-14	1.4596e-09	6.14932e-12	6.29863e-08	PPP2R5D	PPP2R5D	--	--	--	--	--	--	--	--	DOWN
chr4	90033920	90034520	27	0.65967	0.9807	-0.321037	4.2744e-14	4.4419e-14	6.14932e-12	1.43298e-11	TIGD2	TIGD2	TIGD2	--	--	--	chr4_90033006_90035005	TIGD2	TIGD2	--	DOWN
chr6	27800341	27801734	38	0.61666	0.93683	-0.320171	4.0523e-14	2.8707e-15	6.14932e-12	1.47191e-12	HIST1H4K	HIST1H4K	--	--	--	--	chr6_27799428_27801427	--	--	--	DOWN
chr14	35163076	35165244	49	0.63217	0.9522	-0.320031	4.0856e-14	1.5517e-17	6.14932e-12	1.7302e-14	RPL23AP8	RPL23AP8	RPL23AP8	--	RPL23AP8	--	--	RPL23AP8	RPL23AP8	--	DOWN
chr1	11201275	11202233	25	0.64696	0.96644	-0.31948	4.0634e-14	4.1764e-11	6.14932e-12	3.71668e-09	MTOR-AS1	MTOR-AS1	--	MTOR	--	--	--	MTOR	--	--	DOWN
chr10	99077476	99078386	34	0.5399	0.85929	-0.319397	4.4631e-14	4.5243e-10	6.14932e-12	2.52455e-08	FRAT1	FRAT1	--	--	--	--	chr10_99076811_99078810	--	--	--	DOWN
chrX	49186189	49187292	38	0.59141	0.91066	-0.31925	4.4853e-14	5.1031e-11	6.14932e-12	4.4507e-09	GAGE13	GAGE13	--	--	GAGE12J	--	chrX_49185974_49187973	--	--	--	DOWN
chr11	234437	235123	37	0.66119	0.97939	-0.318203	4.3965e-14	1.0998e-13	6.14932e-12	2.99599e-11	PSMD13	PSMD13	--	SIRT3	--	--	chr11_233918_235917	SIRT3	--	--	DOWN
chr15	22676886	22677373	29	0.62459	0.94259	-0.318	4.2744e-14	1.0228e-13	6.14932e-12	2.83145e-11	MIR4509-1	MIR4509-1	--	--	--	--	--	--	--	--	DOWN
chr5	69205306	69206346	28	0.64171	0.95943	-0.317714	4.341e-14	1.6773e-13	6.14932e-12	4.3344e-11	LOC100287046	LOC100287046	LOC100287046	--	--	--	--	LOC100287046	LOC100287046	--	DOWN
chr22	26042726	26044165	26	0.6276	0.94519	-0.317596	4.8184e-14	4.2438e-10	6.14932e-12	2.38628e-08	YES1P1	YES1P1	YES1P1	YES1P1,GRK3	--	--	--	YES1P1,GRK3	YES1P1	--	DOWN
chr12	49464520	49465121	27	0.64483	0.96235	-0.317519	4.5297e-14	2.5083e-12	6.14932e-12	3.86834e-10	RHEBL1	RHEBL1	--	--	--	--	chr12_49463990_49465989	--	--	--	DOWN
chr6	28504580	28505573	48	0.48732	0.8046	-0.317281	4.5408e-14	8.7303e-09	6.14932e-12	2.55199e-07	TRNAI21	TRNAI21	TRNAI21	TRNAI21	GPX5,TRNAI21	--	--	TRNAI21	TRNAI21	--	DOWN
chr8	134419242	134421062	34	0.62151	0.93862	-0.317103	4.1855e-14	6.4317e-16	6.14932e-12	4.13607e-13	ST13P6	ST13P6	ST13P6	--	--	--	--	ST13P6	ST13P6	--	DOWN
chr8	86555723	86556125	34	0.52482	0.8419	-0.317074	4.8961e-14	7.1275e-13	6.14932e-12	1.40476e-10	REXO1L8P	REXO1L8P	REXO1L8P	--	--	chr8_86554676_86556497	--	REXO1L8P	REXO1L8P	chr8_86554676_86556497	DOWN
chr4	9234874	9236380	67	0.46292	0.77918	-0.316261	4.6407e-14	2.2576e-12	6.14932e-12	3.52318e-10	USP17L15	USP17L15	USP17L15	--	USP17L14P	--	--	USP17L15	USP17L15	--	DOWN
chr8	86839620	86840344	70	0.57351	0.88956	-0.316043	4.5852e-14	3.4537e-24	6.14932e-12	2.0761e-20	REXO1L6P	REXO1L6P	REXO1L6P	--	--	chr8_86838850_86840677	--	REXO1L6P	REXO1L6P	chr8_86838850_86840677	DOWN
chr4	9252802	9253984	53	0.45952	0.7754	-0.315877	4.6629e-14	1.8775e-11	6.14932e-12	1.93602e-09	USP17L19	USP17L19	--	--	USP17L18	--	--	--	--	--	DOWN
chr1	11109268	11110739	35	0.60586	0.92069	-0.314829	4.5297e-14	9.7923e-10	6.14932e-12	4.62095e-08	MASP2	MASP2	--	--	--	--	--	--	--	--	DOWN
chr6	27521648	27522912	35	0.61654	0.93077	-0.314229	4.4076e-14	5.1992e-12	6.14932e-12	6.9926e-10	TRNAS9	TRNAS9	--	--	--	--	--	--	TRNAS9	--	DOWN
chr7	4813499	4814651	33	0.61147	0.92526	-0.313788	4.7296e-14	2.7858e-12	6.14932e-12	4.23645e-10	AP5Z1	AP5Z1	--	--	--	--	chr7_4813019_4815018	--	--	--	DOWN
chr14	23706085	23706851	37	0.55485	0.86842	-0.313568	3.9746e-14	2.9004e-12	6.14932e-12	4.37698e-10	RNF212B	RNF212B	--	--	--	--	--	--	RNF212B	--	DOWN
chr1	22377627	22378412	28	0.65645	0.96987	-0.313429	4.5075e-14	1.4215e-11	6.14932e-12	1.58576e-09	CDC42	CDC42	--	--	--	--	chr1_22377009_22379008	--	--	--	DOWN
chr12	10362441	10363917	49	0.64488	0.95805	-0.313173	4.341e-14	4.6995e-17	6.14932e-12	4.49769e-14	GABARAPL1	GABARAPL1	--	--	--	--	chr12_10363369_10365368	--	--	--	DOWN
chr1	149232292	149233525	49	0.52482	0.83762	-0.312806	4.1744e-14	1.0544e-10	6.14932e-12	7.91856e-09	TRNAN3	TRNAN3	--	--	--	--	chr1_149231198_149233197	--	--	--	DOWN
chr19	46193673	46194514	35	0.61469	0.92746	-0.312771	4.019e-14	9.143e-12	6.14932e-12	1.08431e-09	QPCTL	QPCTL	--	SNRPD2	--	--	chr19_46193482_46195481	SNRPD2	--	--	DOWN
chr19	18387152	18388506	34	0.62784	0.93996	-0.312118	4.5519e-14	6.1832e-14	6.14932e-12	1.89682e-11	KIAA1683	KIAA1683	--	--	--	--	chr19_18388360_18390359	--	--	--	DOWN
chr22	21496667	21496911	30	0.63925	0.95125	-0.312	4.2522e-14	2.9587e-11	6.14932e-12	2.87259e-09	E2F6P2	--	E2F6P2	--	--	chr22_21496606_21496933	--	E2F6P2	E2F6P2	chr22_21496606_21496933	DOWN
chr16	68687661	68688466	26	0.61931	0.9311	-0.311788	4.7962e-14	1.5294e-13	6.14932e-12	4.01633e-11	LOC100418868	LOC100418868	--	CDH3	--	--	--	CDH3	--	--	DOWN
chr20	32075760	32077422	49	0.54983	0.86072	-0.310898	4.3965e-14	4.0282e-12	6.14932e-12	5.61138e-10	CBFA2T2	CBFA2T2	--	--	--	--	chr20_32075657_32077656	--	--	--	DOWN
chr4	9352425	9353415	72	0.48592	0.79676	-0.31084	4.674e-14	2.7918e-15	6.14932e-12	1.43636e-12	USP17L29	USP17L29	--	--	USP17L28	--	--	--	--	--	DOWN
chr10	69640934	69642910	54	0.63542	0.94616	-0.310741	4.1855e-14	1.7596e-16	6.14932e-12	1.39263e-13	SIRT1	SIRT1	--	--	--	--	chr10_69642169_69644168	--	--	--	DOWN
chr11	59437673	59438899	32	0.61148	0.92205	-0.310562	4.7629e-14	6.1937e-09	6.14932e-12	1.96577e-07	PATL1	PATL1	--	--	--	--	chr11_59437233_59439232	--	--	--	DOWN
chr4	9342804	9343926	68	0.50299	0.81327	-0.310279	4.3077e-14	4.0735e-16	6.14932e-12	2.84257e-13	USP17L27	USP17L27	--	--	USP17L5	--	--	--	--	--	DOWN
chr19	53028457	53029771	41	0.6562	0.96611	-0.309915	4.3521e-14	8.2235e-16	6.14932e-12	5.12389e-13	ZNF808	ZNF808	--	--	--	--	chr19_53028824_53030823	--	--	--	DOWN
chr4	39629403	39630935	43	0.62359	0.93349	-0.309895	4.3632e-14	2.1527e-14	6.14932e-12	7.95981e-12	SMIM14	SMIM14	--	SMIM14	--	--	--	SMIM14	--	--	DOWN
chr5	42562813	42563864	33	0.62829	0.93808	-0.309788	4.2188e-14	8.1327e-12	6.14932e-12	9.94322e-10	GHR	GHR	--	GHR	--	--	--	GHR	--	--	DOWN
chr2	24165181	24166146	30	0.63935	0.94852	-0.309167	4.3632e-14	5.3116e-14	6.14932e-12	1.65111e-11	SDHCP3	SDHCP3	--	UBXN2A	--	--	chr2_24163879_24165878	UBXN2A	--	--	DOWN
chr6	80245992	80246836	29	0.63248	0.94136	-0.308879	4.1189e-14	1.2385e-10	6.14932e-12	9.06442e-09	LCA5	--	LCA5	LCA5	--	--	chr6_80244909_80246908	LCA5	LCA5	--	DOWN
chr7	128862988	128863901	35	0.65296	0.9613	-0.308343	4.0745e-14	4.596e-15	6.14932e-12	2.22547e-12	AHCYL2	AHCYL2	--	--	--	--	chr7_128862320_128864319	--	--	--	DOWN
chr22	29786541	29787323	34	0.64678	0.955	-0.308221	4.5408e-14	1.0148e-10	6.14932e-12	7.65898e-09	AP1B1	AP1B1	--	--	--	--	chr22_29784780_29786779	--	--	--	DOWN
chr17	41117484	41118784	37	0.65655	0.96476	-0.308203	4.019e-14	5.5178e-16	6.14932e-12	3.66057e-13	AARSD1	AARSD1	--	PTGES3L-AARSD1	PTGES3L	--	chr17_41116552_41118551	PTGES3L-AARSD1	--	--	DOWN
chr1	147521508	147522372	43	0.58751	0.89571	-0.308198	4.563e-14	1.2681e-14	6.14932e-12	5.07706e-12	TRNAN19	TRNAN19	--	--	--	chr1_147520954_147521712	chr1_147521713_147523712	--	--	chr1_147520954_147521712	DOWN
chr19	50832688	50833985	54	0.60498	0.91299	-0.308009	4.7518e-14	6.2339e-17	6.14932e-12	5.79486e-14	KCNC3	KCNC3	--	KCNC3	--	chr19_50833813_50834128	chr19_50831813_50833812,chr19_50832071_50834070	KCNC3	KCNC3	--	DOWN
chr15	21904048	21906089	59	0.45022	0.75773	-0.307508	4.7851e-14	9.9541e-11	6.14932e-12	7.53471e-09	NBEAP4	NBEAP4	--	--	--	--	--	--	--	--	DOWN
chr7	23520157	23521430	36	0.67008	0.97751	-0.307431	4.5963e-14	6.4249e-16	6.14932e-12	4.1338e-13	LOC389473	LOC389473	LOC389473	--	--	--	--	LOC389473	LOC389473	--	DOWN
chr12	6830080	6831531	32	0.65841	0.96564	-0.307234	4.3521e-14	1.9899e-15	6.14932e-12	1.08135e-12	COPS7A	COPS7A	--	--	--	--	chr12_6831058_6833057	--	--	--	DOWN
chr17	42202599	42203821	52	0.61522	0.92244	-0.307221	4.0745e-14	2.1259e-17	6.14932e-12	2.28201e-14	HDAC5	HDAC5	--	--	--	--	chr17_42201544_42203543	--	--	--	DOWN
chr19	18207441	18208313	29	0.65155	0.95836	-0.30681	4.7407e-14	1.0645e-11	6.14932e-12	1.24528e-09	MAST3	MAST3	--	IL12RB1	--	--	chr19_18207911_18209910	IL12RB1	MAST3	--	DOWN
chr4	6954613	6955585	36	0.53297	0.83919	-0.306222	4.2855e-14	4.866e-09	6.14932e-12	1.63603e-07	TBC1D14	TBC1D14	--	TBC1D14	--	--	--	TBC1D14	TBC1D14	--	DOWN
chr7	56017663	56018561	42	0.64348	0.94952	-0.306048	4.4631e-14	3.9632e-16	6.14932e-12	2.78252e-13	MRPS17	MRPS17	--	--	--	--	chr7_56017371_56019370	--	--	--	DOWN
chr7	105148578	105149793	34	0.61156	0.91722	-0.305662	4.2522e-14	9.3357e-11	6.14932e-12	7.13248e-09	PUS7	PUS7	PUS7	PUS7	--	--	--	PUS7	PUS7	--	DOWN
chr20	47805968	47806853	26	0.67242	0.97777	-0.305346	4.5408e-14	1.037e-11	6.14932e-12	1.21706e-09	STAU1	STAU1	--	STAU1	--	--	chr20_47805161_47807160	STAU1	--	--	DOWN
chr1	151275113	151275771	44	0.57097	0.87555	-0.30458	4.341e-14	8.478e-14	6.14932e-12	2.46312e-11	RN7SL444P	RN7SL444P	--	PI4KB	--	--	--	PI4KB	--	--	DOWN
chr12	56048985	56049662	47	0.62699	0.93152	-0.304532	4.4964e-14	4.4614e-14	6.14932e-12	1.43641e-11	PSMB3P1	PSMB3P1	PSMB3P1	--	--	--	--	PSMB3P1	PSMB3P1	--	DOWN
chr16	31364786	31365188	27	0.57259	0.87685	-0.304259	4.9849e-14	2.2524e-10	6.14932e-12	1.44141e-08	ITGAX	ITGAX	--	--	--	--	--	--	--	--	DOWN
chr21	11097328	11098937	63	0.40781	0.7118	-0.303992	4.2522e-14	2.8567e-14	6.14932e-12	1.00005e-11	BAGE2	--	BAGE2	BAGE2	--	--	--	BAGE2	BAGE2	--	DOWN
chr10	26866988	26868376	32	0.64284	0.9468	-0.303953	4.3854e-14	1.1151e-11	6.14932e-12	1.29773e-09	LOC101929117	LOC101929117	LOC101929117	LOC101929117	--	--	--	LOC101929117	LOC101929117	--	DOWN
chr17	66242183	66243246	35	0.63556	0.93929	-0.303729	4.4409e-14	4.8011e-14	6.14932e-12	1.52126e-11	AMZ2	AMZ2	--	AMZ2	--	--	chr17_66241583_66243582	AMZ2	AMZ2	--	DOWN
chr1	17200234	17201123	52	0.45781	0.76114	-0.303337	4.563e-14	3.3839e-09	6.14932e-12	1.18359e-07	TRNAN18	TRNAN18	--	--	TRNAE1	--	chr1_17200050_17202049	--	--	--	DOWN
chr6	27243298	27243787	27	0.67283	0.97548	-0.302648	4.3632e-14	9.3432e-12	6.14932e-12	1.10507e-09	TRNAI11	TRNAI11	--	--	TRNAI1	--	--	--	TRNAI11	--	DOWN
chr19	50223100	50223591	32	0.64767	0.94987	-0.302203	4.6074e-14	2.474e-11	6.14932e-12	2.47608e-09	RPS9P4	RPS9P4	RPS9P4	--	--	chr19_50222807_50223379	chr19_50223380_50225379	RPS9P4	RPS9P4	chr19_50222807_50223379	DOWN
chr22	16122745	16123784	50	0.53843	0.84039	-0.30196	4.5297e-14	5.4935e-12	6.14932e-12	7.33682e-10	LOC729057	--	LOC729057	NBEAP3	--	chr22_16122622_16122923	chr22_16122924_16124923	LOC729057,NBEAP3	LOC729057	chr22_16122622_16122923	DOWN
chr4	39980975	39982230	37	0.6048	0.90676	-0.301959	4.3521e-14	2.6165e-10	6.14932e-12	1.63795e-08	PDS5A	PDS5A	--	--	--	--	chr4_39979793_39981792	--	--	--	DOWN
chr6	27652854	27654542	52	0.65913	0.96101	-0.301875	4.5741e-14	3.9418e-23	6.14932e-12	1.90467e-19	TRNAT15,TRNAI4	TRNAT15,TRNAI4	--	--	--	--	chr6_27653343_27655342	--	TRNAT15	--	DOWN
chr14	65934078	65935261	27	0.66176	0.9633	-0.301537	4.563e-14	4.8938e-12	6.14932e-12	6.62846e-10	RPL21P8	RPL21P8	RPL21P8	FUT8,RPL21P8	RPL21P8	--	--	FUT8,RPL21P8	RPL21P8	--	DOWN
chr14	19553097	19554254	56	0.3904	0.69187	-0.301464	4.8295e-14	4.5672e-09	6.14932e-12	1.5496e-07	POTEG	POTEG	POTEG	POTEG	--	--	--	POTEG	POTEG	--	DOWN
chr17	43212003	43212543	26	0.61887	0.91979	-0.300923	4.6518e-14	5.414e-12	6.14932e-12	7.24267e-10	ACBD4	ACBD4	--	ACBD4	--	--	chr17_43210747_43212746	ACBD4	ACBD4	--	DOWN
chr9	96717795	96718135	27	0.64211	0.94185	-0.299741	4.1411e-14	3.3627e-10	6.14932e-12	1.96621e-08	BARX1-AS1,BARX1	BARX1-AS1,BARX1	BARX1-AS1	--	--	chr9_96713326_96718186	--	BARX1-AS1	BARX1,BARX1-AS1	chr9_96713326_96718186	DOWN
chr16	69791914	69792362	28	0.6595	0.9592	-0.299696	4.5741e-14	7.225e-12	6.14932e-12	9.16589e-10	NONOP1	NONOP1	NONOP1	--	--	--	--	NONOP1	NONOP1	--	DOWN
chr15	28736804	28738213	38	0.55284	0.85247	-0.299632	4.9294e-14	2.2688e-10	6.14932e-12	1.45081e-08	MIR4509-3	MIR4509-3	--	--	--	--	--	--	--	--	DOWN
chr15	99790341	99791282	25	0.69042	0.98956	-0.29914	4.4631e-14	2.1598e-13	6.14932e-12	5.24517e-11	LRRC28,TTC23	LRRC28,TTC23	--	TTC23	--	--	chr15_99789328_99791327	TTC23	LRRC28,TTC23	--	DOWN
chr10	134778560	134779778	52	0.4767	0.77552	-0.298817	4.3965e-14	1.8206e-11	6.14932e-12	1.88659e-09	LINC01168,LINC01166	LINC01168,LINC01166	LINC01168,LINC01166	LINC01168,LINC01166	--	chr10_134778683_134779073	chr10_134779074_134781073,chr10_134776683_134778682	LINC01168,LINC01166	LINC01168,LINC01166	chr10_134778683_134779073	DOWN
chr12	123923020	123923716	28	0.67509	0.97366	-0.298571	4.1744e-14	4.1088e-15	6.14932e-12	2.02608e-12	RILPL2	RILPL2	--	--	--	--	chr12_123921463_123923462	--	--	--	DOWN
chr16	72041198	72042095	34	0.68018	0.97781	-0.297632	4.0856e-14	3.5779e-14	6.14932e-12	1.20795e-11	ATP5A1P3,DHODH	ATP5A1P3,DHODH	--	--	--	--	chr16_72040347_72042346	--	--	--	DOWN
chr4	9339037	9340148	57	0.49376	0.79128	-0.297518	4.4853e-14	3.6002e-13	6.14932e-12	8.0738e-11	USP17L5	USP17L5	--	--	USP17L26	--	--	--	--	--	DOWN
chr13	33528775	33529943	43	0.61552	0.9128	-0.297279	4.2077e-14	1.2833e-10	6.14932e-12	9.31561e-09	TOMM22P3	TOMM22P3	--	--	--	--	--	--	TOMM22P3	--	DOWN
chr1	148246254	148247905	65	0.60065	0.89785	-0.2972	4.6629e-14	8.5737e-19	6.14932e-12	1.42597e-15	TRNAN1	TRNAN1	--	--	--	chr1_148247245_148248092	chr1_148245245_148247244,chr1_148244862_148246861	--	TRNAN1	chr1_148247245_148248092	DOWN
chr5	132200337	132201377	31	0.64777	0.94492	-0.297145	4.3521e-14	6.3048e-13	6.14932e-12	1.26896e-10	GDF9,UQCRQ	GDF9,UQCRQ	GDF9	GDF9	--	--	chr5_132199901_132201900	GDF9	GDF9	--	DOWN
chr1	32552842	32553496	27	0.65056	0.94733	-0.296778	4.4853e-14	4.7565e-12	6.14932e-12	6.46817e-10	MIR5585	--	--	TMEM39B	MIR5585	--	--	TMEM39B	MIR5585	--	DOWN
chr1	17198820	17199688	62	0.58844	0.88481	-0.296371	4.0301e-14	1.2905e-14	6.14932e-12	5.16019e-12	TRNAE1	TRNAE1	TRNAE1	--	TRNAE1	chr1_17198626_17200049	chr1_17197850_17199849	TRNAE1	TRNAE1	chr1_17198626_17200049	DOWN
chr7	112726980	112727702	24	0.14488	0.4381	-0.293229	4.7629e-14	1.6373e-10	6.14932e-12	1.09543e-08	GPR85	GPR85	GPR85	GPR85	--	--	--	GPR85	GPR85	--	DOWN
chr3	141944722	141947157	59	0.62508	0.91823	-0.293153	4.341e-14	1.9738e-15	6.14932e-12	1.07352e-12	GK5	GK5	--	--	--	--	chr3_141944574_141946573	--	GK5	--	DOWN
chr6	132022708	132023422	41	0.58324	0.87437	-0.291122	4.0523e-14	7.2994e-12	6.14932e-12	9.22737e-10	OR2A4	OR2A4	--	ENPP3	--	--	--	ENPP3	OR2A4	--	DOWN
chr3	49467628	49468035	30	0.65862	0.94895	-0.290333	4.4298e-14	2.9299e-12	6.14932e-12	4.41306e-10	NICN1	NICN1	--	--	--	--	chr3_49466844_49468843	--	--	--	DOWN
chr12	43956636	43957802	36	0.64906	0.93904	-0.289986	4.774e-14	2.5879e-10	6.14932e-12	1.6224e-08	RPL21P101	RPL21P101	--	--	--	--	--	--	--	--	DOWN
chr9	68416704	68417409	41	0.358	0.64738	-0.289378	4.6962e-14	1.0033e-10	6.14932e-12	7.58625e-09	MIR4477A	MIR4477A	--	--	MIR4477B	--	--	--	--	--	DOWN
chr17	46164272	46166317	46	0.66645	0.95385	-0.287402	4.4631e-14	2.2938e-15	6.14932e-12	1.22591e-12	RNU6-1201P	RNU6-1201P	RNU6-1201P	CBX1	RNU6-1201P	--	--	RNU6-1201P,CBX1	RNU6-1201P	--	DOWN
chr19	12794023	12794954	38	0.65976	0.94641	-0.286645	4.0856e-14	1.7361e-11	6.14932e-12	1.82525e-09	DHPS	DHPS	--	--	--	--	chr19_12792804_12794803	--	--	--	DOWN
chr17	43695430	43697165	50	0.65281	0.93925	-0.28644	4.3077e-14	7.4942e-20	6.14932e-12	1.65681e-16	CRHR1-IT1-CRHR1,CRHR1-IT1	CRHR1-IT1-CRHR1,CRHR1-IT1	--	--	--	--	chr17_43695922_43697921	--	--	--	DOWN
chr10	79791362	79792690	56	0.68168	0.96788	-0.286205	4.7962e-14	2.1006e-22	6.14932e-12	8.6453e-19	RPS24	RPS24	--	--	--	--	chr10_79789442_79791441,chr10_79791494_79793493	--	--	--	DOWN
chr5	41868226	41869157	29	0.66655	0.95266	-0.286103	4.3077e-14	3.9335e-14	6.14932e-12	1.30401e-11	OXCT1-AS1	OXCT1-AS1	--	OXCT1	--	--	chr5_41867663_41869662	OXCT1	--	--	DOWN
chr19	9293559	9295261	42	0.62123	0.90717	-0.28594	4.2188e-14	5.1163e-14	6.14932e-12	1.59748e-11	OR7D2,ELOCP29	OR7D2,ELOCP29	ELOCP29	--	--	--	--	ELOCP29	ELOCP29	--	DOWN
chr1	16862212	16863014	67	0.55386	0.83934	-0.285485	4.2855e-14	4.7893e-18	6.14932e-12	6.27159e-15	TRNAE-UUC,LINC01783	TRNAE-UUC,LINC01783	--	--	--	chr1_16860873_16862296	chr1_16862297_16864296	--	LINC01783,TRNAE-UUC	chr1_16860873_16862296	DOWN
chr2	136634913	136635871	26	0.69071	0.97558	-0.284865	4.6629e-14	1.0055e-13	6.14932e-12	2.79576e-11	MCM6	MCM6	--	--	--	--	chr2_136634230_136636229	--	--	--	DOWN
chr1	161423828	161424176	42	0.62763	0.91221	-0.284583	4.3188e-14	4.7233e-13	6.14932e-12	9.84073e-11	TRNAL30,TRNAE22	TRNAL30	--	--	TRNAD13,TRNAG13,TRNAE22	chr1_161410142_161442503	--	--	TRNAE22	chr1_161410142_161442503	DOWN
chr11	61586373	61587083	30	0.68455	0.96888	-0.284333	4.4853e-14	1.6943e-11	6.14932e-12	1.8002e-09	FADS1	FADS1	--	FADS2	--	--	chr11_61584729_61586728	FADS2	--	--	DOWN
chr12	124820996	124821396	26	0.70929	0.99292	-0.283635	4.3077e-14	1.0686e-14	6.14932e-12	4.42654e-12	MIR6880	--	NCOR2	NCOR2	MIR6880	chr12_124821019_124821593	chr12_124819019_124821018	NCOR2	MIR6880	chr12_124821019_124821593	DOWN
chr1	27649811	27650961	33	0.66909	0.95188	-0.282788	4.7407e-14	2.7445e-12	6.14932e-12	4.18473e-10	RNU6-48P,ACTG1P20	RNU6-48P,ACTG1P20	ACTG1P20	TMEM222	--	--	chr1_27649007_27651006	ACTG1P20,TMEM222	ACTG1P20	--	DOWN
chr12	132630586	132630979	26	0.6881	0.97073	-0.282635	4.4631e-14	1.8822e-13	6.14932e-12	4.72932e-11	DDX51	DDX51	--	NOC4L	--	--	chr12_132629470_132631469	NOC4L	--	--	DOWN
chr19	46143170	46144303	38	0.62593	0.90824	-0.282303	4.3632e-14	8.1778e-14	6.14932e-12	2.3991e-11	EML2,MIR330,EML2-AS1	EML2,MIR330,EML2-AS1	--	EML2	--	--	chr19_46142872_46144871	EML2	EML2-AS1	--	DOWN
chr20	32309902	32310922	31	0.67911	0.96132	-0.28221	4.7962e-14	3.2447e-12	6.14932e-12	4.7951e-10	PXMP4	PXMP4	--	--	--	--	chr20_32308121_32310120	--	--	--	DOWN
chr1	161427725	161428008	51	0.65748	0.93948	-0.282	4.5963e-14	1.0986e-19	6.14932e-12	2.32299e-16	TRNAG21	TRNAG21	TRNAG21	--	TRNAG21,TRNAL30	chr1_161410142_161442503	--	TRNAG21	TRNAG21	chr1_161410142_161442503	DOWN
chr6	42845963	42846866	38	0.6272	0.90887	-0.281671	4.1189e-14	1.373e-10	6.14932e-12	9.77342e-09	RPL7L1	RPL7L1	--	--	--	--	--	--	RPL7L1	--	DOWN
chr5	179210363	179212024	31	0.67897	0.95952	-0.280548	4.3743e-14	1.2832e-12	6.14932e-12	2.26237e-10	LOC100884169	LOC100884169	LOC100884169	--	LOC100884169	--	--	LOC100884169	LOC100884169	--	DOWN
chr22	39050660	39051468	33	0.65802	0.93853	-0.280515	4.5186e-14	2.4421e-11	6.14932e-12	2.44939e-09	CBY1	CBY1	--	FAM227A	--	--	chr22_39050054_39052053	FAM227A	--	--	DOWN
chr11	14542835	14543527	27	0.66419	0.94457	-0.280389	4.1744e-14	6.3012e-13	6.14932e-12	1.26866e-10	PSMA1	PSMA1	--	PSMA1	--	--	chr11_14542226_14544225	PSMA1	--	--	DOWN
chr16	30206631	30207962	32	0.67066	0.95089	-0.280234	4.4298e-14	3.1867e-11	6.14932e-12	3.03505e-09	BOLA2B	BOLA2B	--	SLX1A-SULT1A3,SLX1A	--	--	chr16_30206486_30208485	SLX1A-SULT1A3,SLX1A	--	--	DOWN
chr17	37017887	37019023	32	0.68191	0.96136	-0.279453	4.0856e-14	5.8037e-11	6.14932e-12	4.96163e-09	TRNAC30	TRNAC30	TRNAC30	--	TRNAC30	--	--	TRNAC30	TRNAC30	--	DOWN
chr7	150210560	150211180	34	0.63884	0.91741	-0.278574	4.6185e-14	3.3677e-11	6.14932e-12	3.15646e-09	STRADBP1,GIMAP7	STRADBP1,GIMAP7	STRADBP1	--	--	--	--	STRADBP1	STRADBP1	--	DOWN
chr3	52190150	52190927	34	0.68424	0.96278	-0.278544	4.4964e-14	6.521e-12	6.14932e-12	8.462e-10	POC1A	POC1A	--	--	--	--	chr3_52189038_52191037	--	--	--	DOWN
chr1	228767219	228767380	27	0.60133	0.87978	-0.278444	4.5519e-14	1.3015e-12	6.14932e-12	2.29016e-10	RNA5S10	RNA5S10	--	--	RNA5S11	chr1_228744110_228784168	--	--	--	chr1_228744110_228784168	DOWN
chr1	43289318	43290102	33	0.63609	0.91364	-0.277545	4.5519e-14	4.2487e-11	6.14932e-12	3.77437e-09	ERMAP	ERMAP	--	ERMAP	--	--	--	ERMAP	--	--	DOWN
chr1	155244386	155245424	38	0.62359	0.90061	-0.277013	4.1966e-14	8.3521e-14	6.14932e-12	2.44002e-11	HCN3,CLK2	HCN3,CLK2	--	--	--	--	chr1_155244991_155246990,chr1_155243437_155245436	--	--	--	DOWN
chr13	100343726	100344707	28	0.69912	0.97575	-0.276625	4.4853e-14	1.4151e-11	6.14932e-12	1.58113e-09	CLYBL-AS2	CLYBL-AS2	--	CLYBL	--	--	--	CLYBL	--	--	DOWN
chr4	39300631	39301704	30	0.68257	0.95865	-0.276083	4.5297e-14	1.3335e-11	6.14932e-12	1.51177e-09	RNU6-32P	RNU6-32P	RFC1	RFC1	--	--	--	RFC1	--	--	DOWN
chr17	44303279	44304551	44	0.67563	0.95168	-0.276057	3.9968e-14	2.3774e-18	6.14932e-12	3.42204e-15	KANSL1	KANSL1	--	--	--	--	chr17_44302523_44304522	--	--	--	DOWN
chr5	34184419	34184808	32	0.68131	0.95711	-0.275797	4.0856e-14	1.6919e-18	6.14932e-12	2.57945e-15	LOC643373	LOC643373	--	--	--	--	--	--	--	--	DOWN
chr10	115436858	115438230	38	0.65174	0.92742	-0.275684	4.5408e-14	7.724e-12	6.14932e-12	9.59407e-10	CASP7	CASP7	--	--	--	--	chr10_115437007_115439006	--	--	--	DOWN
chr8	86815199	86815586	51	0.63649	0.91156	-0.275069	4.7518e-14	2.8928e-18	6.14932e-12	4.08017e-15	REXO1L4P	--	REXO1L4P	--	--	chr8_86814469_86816296	--	REXO1L4P	REXO1L4P	chr8_86814469_86816296	DOWN
chr8	86775604	86776090	41	0.5927	0.86749	-0.274793	4.1522e-14	8.4e-14	6.14932e-12	2.44892e-11	REXO1L9P	REXO1L9P	REXO1L9P	--	--	chr8_86774807_86776407	--	REXO1L9P	REXO1L9P	chr8_86774807_86776407	DOWN
chr1	228770888	228771355	45	0.61391	0.88801	-0.2741	4.6518e-14	1.8704e-20	6.14932e-12	4.72223e-17	RNA5S12	RNA5S12	--	--	RNA5S13	chr1_228744110_228784168	--	--	RNA5S12	chr1_228744110_228784168	DOWN
chr7	35352210	35352604	28	0.6398	0.91366	-0.273857	4.1855e-14	3.8819e-12	6.14932e-12	5.47158e-10	LOC401324	LOC401324	--	--	--	--	--	--	--	--	DOWN
chr4	41982792	41983720	36	0.68601	0.95844	-0.272431	4.5852e-14	4.1124e-13	6.14932e-12	8.90755e-11	DCAF4L1	DCAF4L1	--	--	--	--	chr4_41981922_41983921	--	DCAF4L1	--	DOWN
chr17	43135873	43136980	34	0.67418	0.94518	-0.271	4.4187e-14	4.8536e-10	6.14932e-12	2.67542e-08	NMT1	NMT1	--	DCAKD	--	--	chr17_43136229_43138228	DCAKD	--	--	DOWN
chr22	42948781	42949402	27	0.68093	0.95156	-0.27063	4.9405e-14	2.9027e-11	6.14932e-12	2.83041e-09	SERHL2	SERHL2	--	--	--	--	chr22_42947592_42949591	--	SERHL2	--	DOWN
chr1	109618888	109620028	41	0.63118	0.90105	-0.269866	4.4964e-14	1.3936e-12	6.14932e-12	2.42284e-10	TAF13	TAF13	--	--	--	--	chr1_109618833_109620832	--	TAF13	--	DOWN
chr19	6111169	6112934	56	0.6093	0.87871	-0.269402	4.13e-14	3.2469e-13	6.14932e-12	7.43335e-11	RFX2	RFX2	--	--	--	--	chr19_6110879_6112878	--	--	--	DOWN
chr7	139763313	139764295	44	0.70344	0.97248	-0.269034	4.2299e-14	3.988e-17	6.14932e-12	3.87849e-14	PARP12	PARP12	PARP12	--	--	--	chr7_139763246_139765245	PARP12	PARP12	--	DOWN
chr12	12264051	12264535	41	0.56667	0.8357	-0.269024	4.0856e-14	4.7665e-12	6.14932e-12	6.48038e-10	MIR1244-4	MIR1244-4	--	--	--	--	--	--	MIR1244-4	--	DOWN
chr19	4125249	4126149	38	0.69086	0.95946	-0.268605	4.674e-14	2.4388e-12	6.14932e-12	3.77562e-10	MAP2K2	MAP2K2	--	--	--	--	chr19_4124347_4126346	--	--	--	DOWN
chr14	23480334	23481207	28	0.7118	0.97973	-0.267929	4.3632e-14	2.1498e-12	6.14932e-12	3.37918e-10	C14orf93	C14orf93	--	--	--	--	chr14_23479533_23481532	--	--	--	DOWN
chr17	21904492	21905061	62	0.56784	0.83558	-0.267742	4.1189e-14	9.9153e-18	6.14932e-12	1.18417e-14	FLJ36000	--	--	FLJ36000	--	--	--	FLJ36000	FLJ36000	--	DOWN
chr1	53304524	53306265	58	0.67228	0.93866	-0.266379	4.6407e-14	6.7254e-16	6.14932e-12	4.28698e-13	ZYG11A	ZYG11A	--	--	--	--	--	--	--	--	DOWN
chr1	228752482	228752794	37	0.60742	0.87374	-0.266324	4.1855e-14	8.2155e-10	6.14932e-12	3.94391e-08	RNA5S3,RNA5S4	RNA5S3	RNA5S4	--	RNA5S4	chr1_228744110_228784168	--	RNA5S4	RNA5S4	chr1_228744110_228784168	DOWN
chr7	98608414	98609222	32	0.71409	0.97873	-0.264641	4.7296e-14	1.0475e-12	6.14932e-12	1.89227e-10	LOC101927550	LOC101927550	TRRAP	TRRAP	--	chr7_98608993_98609222	chr7_98606993_98608992,chr7_98607669_98609668	TRRAP	--	--	DOWN
chrY	13461816	13462313	46	0.36197	0.62657	-0.264598	4.3299e-14	4.1383e-17	6.14932e-12	4.01847e-14	DUX4L16	DUX4L16	--	--	--	--	chrY_13460591_13462590	--	DUX4L16	--	DOWN
chr19	37760797	37761359	50	0.59594	0.86022	-0.26428	4.3965e-14	7.3276e-14	6.14932e-12	2.2003e-11	LOC284412	LOC284412	--	--	--	--	chr19_37759410_37761409	--	--	--	DOWN
chr5	43118097	43119196	33	0.67712	0.94082	-0.263697	4.4187e-14	7.777e-09	6.14932e-12	2.29099e-07	ZNF131	ZNF131	--	--	--	--	chr5_43118926_43120925	--	--	--	DOWN
chr19	50223606	50224671	39	0.60469	0.86823	-0.263538	4.2744e-14	2.6426e-10	6.14932e-12	1.65128e-08	RPS9P4	RPS9P4	--	--	--	--	chr19_50223380_50225379	--	RPS9P4	--	DOWN
chr17	21902923	21903419	56	0.50472	0.76822	-0.2635	4.3299e-14	3.5184e-12	6.14932e-12	5.08994e-10	FLJ36000	FLJ36000	--	--	--	--	--	--	--	--	DOWN
chr3	195423718	195424661	40	0.70135	0.96485	-0.2635	3.9968e-14	1.0494e-14	6.14932e-12	4.36912e-12	MIR570	MIR570	--	LINC00969	--	--	--	LINC00969	--	--	DOWN
chr8	86776654	86777613	61	0.53421	0.79628	-0.262066	4.4409e-14	8.3165e-09	6.14932e-12	2.44217e-07	REXO1L9P	REXO1L9P	--	--	--	--	chr8_86776408_86778407	--	--	--	DOWN
chr7	128050676	128052021	44	0.639	0.89183	-0.25283	4.7518e-14	3.0156e-12	6.14932e-12	4.51681e-10	IMPDH1	IMPDH1	--	--	--	--	chr7_128050489_128052488	--	--	--	DOWN
chr18	44556379	44556812	31	0.73166	0.98284	-0.251177	4.2077e-14	2.0797e-13	6.14932e-12	5.10565e-11	TCEB3C	TCEB3C	TCEB3C	KATNAL2	--	chr18_44554879_44556671	chr18_44556672_44558671	TCEB3C,KATNAL2	TCEB3C	chr18_44554879_44556671	DOWN
chr19	40793240	40794277	32	0.7142	0.96398	-0.249781	4.5741e-14	1.0551e-12	6.14932e-12	1.90464e-10	AKT2	AKT2	--	--	--	--	chr19_40791608_40793607	--	--	--	DOWN
chr1	161412939	161413216	39	0.69171	0.93941	-0.247705	4.7296e-14	6.5584e-13	6.14932e-12	1.31309e-10	TRNAG30	TRNAG30	TRNAG30	--	TRNAL38,TRNAG30	chr1_161410142_161442503	--	TRNAG30	TRNAG30	chr1_161410142_161442503	DOWN
chr1	228767468	228767686	38	0.67832	0.92596	-0.247645	4.3077e-14	1.3486e-13	6.14932e-12	3.59539e-11	RNA5S10	RNA5S10	--	--	RNA5S11	chr1_228744110_228784168	--	--	--	chr1_228744110_228784168	DOWN
chr8	86788126	86788621	58	0.57078	0.81566	-0.244871	4.341e-14	6.8504e-12	6.14932e-12	8.79721e-10	REXO1L2P	REXO1L2P	REXO1L2P	--	--	chr8_86787001_86788828	--	REXO1L2P	REXO1L2P	chr8_86787001_86788828	DOWN
chr1	228774812	228775140	36	0.64742	0.88981	-0.242389	4.5852e-14	7.119e-15	6.14932e-12	3.1834e-12	RNA5S13,RNA5S14	RNA5S13	RNA5S14	--	RNA5S14	chr1_228744110_228784168	--	RNA5S14	RNA5S14	chr1_228744110_228784168	DOWN
chr7	142979346	142980034	34	0.72735	0.96768	-0.240324	4.563e-14	1.1836e-13	6.14932e-12	3.20147e-11	TMEM139	TMEM139	--	LOC105375545	--	--	--	LOC105375545	--	--	DOWN
chr3	27764788	27765594	45	0.72349	0.96346	-0.239967	4.0745e-14	9.4797e-15	6.14932e-12	4.05791e-12	EOMES	EOMES	--	--	--	chr3_27765196_27765675	chr3_27763196_27765195,chr3_27763996_27765995	--	--	--	DOWN
chr1	109631082	109631869	29	0.7259	0.96569	-0.239793	4.4964e-14	6.9919e-11	6.14932e-12	5.69621e-09	TMEM167B	TMEM167B	--	--	--	--	chr1_109631188_109633187	--	--	--	DOWN
chr7	148582595	148583743	54	0.68848	0.92682	-0.238343	4.6629e-14	8.4117e-15	6.14932e-12	3.67916e-12	EZH2	EZH2	--	--	--	--	chr7_148582062_148584061	--	--	--	DOWN
chr7	148820978	148821539	29	0.73928	0.97734	-0.238069	4.0523e-14	3.9373e-18	6.14932e-12	5.31175e-15	ZNF398	ZNF398	--	ZNF425	RN7SL521P	--	chr7_148821194_148823193	ZNF425	--	--	DOWN
chr1	228748343	228748787	56	0.65411	0.88865	-0.234545	4.0079e-14	9.3119e-15	6.14932e-12	4.00531e-12	RNA5S2	RNA5S2	RNA5S2	--	RNA5S3	chr1_228744110_228784168	--	RNA5S2	RNA5S2	chr1_228744110_228784168	DOWN
chrY	13469729	13470654	80	0.38917	0.62223	-0.233062	3.8414e-14	1.1505e-20	6.14932e-12	3.04474e-17	DUX4L17	DUX4L17	DUX4L17	--	--	chrY_13470631_13471733	chrY_13468631_13470630	DUX4L17	DUX4L17	--	DOWN
chr12	122752757	122753236	42	0.65581	0.88745	-0.231643	4.563e-14	1.0532e-10	6.14932e-12	7.9119e-09	VPS33A	VPS33A	--	--	--	--	chr12_122751229_122753228	--	--	--	DOWN
chr3	196592906	196594274	40	0.67479	0.90595	-0.231163	4.5963e-14	2.6187e-13	6.14932e-12	6.21496e-11	SENP5	SENP5	--	--	--	--	chr3_196592576_196594575	--	SENP5	--	DOWN
chr1	149285763	149286447	42	0.68015	0.91099	-0.230833	4.3965e-14	1.6401e-10	6.14932e-12	1.0965e-08	LOC388692	LOC388692	--	--	--	--	chr1_149284812_149286811	--	--	--	DOWN
chr1	228763595	228764008	42	0.63381	0.8644	-0.230595	4.4853e-14	6.264e-12	6.14932e-12	8.21221e-10	RNA5S9,RNA5S8	RNA5S8	RNA5S9	--	RNA5S9	chr1_228744110_228784168	--	RNA5S9	RNA5S9	chr1_228744110_228784168	DOWN
chr6	155051496	155052616	36	0.74932	0.97981	-0.230486	4.1966e-14	7.7362e-14	6.14932e-12	2.3011e-11	SCAF8	SCAF8	--	--	--	--	chr6_155052186_155054185	--	--	--	DOWN
chr4	76554850	76555426	34	0.73807	0.96485	-0.226779	4.2855e-14	2.1643e-12	6.14932e-12	3.39816e-10	CDKL2	--	CDKL2	CDKL2	--	chr4_76555366_76556079	chr4_76553366_76555365	CDKL2	CDKL2	chr4_76555366_76556079	DOWN
chr21	34773796	34774632	31	0.73524	0.95689	-0.221645	4.1522e-14	1.3657e-11	6.14932e-12	1.54108e-09	IFNGR2	IFNGR2	--	--	--	--	chr21_34773437_34775436	--	--	--	DOWN
chr1	228774045	228774769	81	0.68152	0.89771	-0.216185	3.7859e-14	1.2646e-20	6.14932e-12	3.31382e-17	RNA5S13,RNA5S14	RNA5S13	--	--	RNA5S14	chr1_228744110_228784168	--	--	RNA5S14	chr1_228744110_228784168	DOWN
chr8	86555296	86555705	68	0.71866	0.93471	-0.216051	4.0079e-14	7.2816e-22	6.14932e-12	2.57479e-18	REXO1L8P	--	REXO1L8P	--	--	chr8_86554676_86556497	--	REXO1L8P	REXO1L8P	chr8_86554676_86556497	DOWN
chr1	228776152	228776598	77	0.67384	0.88539	-0.211552	4.4409e-14	2.1545e-19	6.14932e-12	4.19068e-16	RNA5S14	RNA5S14	--	--	RNA5S15	chr1_228744110_228784168	--	--	--	chr1_228744110_228784168	DOWN
chr1	228779775	228780447	62	0.645	0.85017	-0.205169	4.4631e-14	1.4013e-13	6.14932e-12	3.72331e-11	RNA5S16,DUSP5P1,RHOU	RNA5S16,DUSP5P1,RHOU	RHOU	--	RNA5S17	chr1_228744110_228784168	--	RHOU	DUSP5P1,RHOU,RNA5S16	chr1_228744110_228784168	DOWN
chr11	32458420	32458936	38	0.76884	0.97205	-0.203211	4.452e-14	1.3223e-12	6.14932e-12	2.32093e-10	WT1	WT1	WT1-AS	WT1-AS	WT1-AS	--	chr11_32458586_32460585,chr11_32457422_32459421,chr11_32457312_32459311	WT1-AS	--	--	DOWN
chr1	161412449	161412748	40	0.71748	0.91973	-0.20225	4.4187e-14	8.8228e-12	6.14932e-12	1.05002e-09	TRNAD18,TRNAG30	TRNAD18,TRNAG30	--	--	TRNAL38	chr1_161410142_161442503	--	--	TRNAG30	chr1_161410142_161442503	DOWN
chr1	161412045	161412377	45	0.75712	0.94738	-0.190256	4.3299e-14	5.6568e-10	6.14932e-12	3.04257e-08	TRNAG30,TRNAD18	TRNAG30,TRNAD18	--	--	TRNAL38	chr1_161410142_161442503	--	--	--	chr1_161410142_161442503	DOWN
chr1	161419312	161419729	40	0.76487	0.9538	-0.188925	4.2633e-14	1.2841e-10	6.14932e-12	9.32034e-09	TRNAG23,TRNAD11,TRNAG24	TRNAG23,TRNAD11,TRNAG24	--	--	TRNAL5	chr1_161410142_161442503	--	--	--	chr1_161410142_161442503	DOWN
chr1	228764059	228764291	40	0.7361	0.9237	-0.1876	4.5741e-14	6.6489e-12	6.14932e-12	8.59616e-10	RNA5S9	RNA5S9	--	--	RNA5S10	chr1_228744110_228784168	--	--	RNA5S9	chr1_228744110_228784168	DOWN
chr4	190943602	190943911	68	0.45834	0.64588	-0.187544	4.0079e-14	2.9506e-11	6.14932e-12	2.86759e-09	DUX4L9	DUX4L9	DUX4L9	--	FRG2	chr4_190942734_190944898	--	DUX4L9	DUX4L9	chr4_190942734_190944898	DOWN
chr8	86839486	86839620	33	0.76509	0.95138	-0.186288	4.2966e-14	2.6051e-12	6.14932e-12	3.99826e-10	REXO1L6P	--	REXO1L6P	--	--	chr8_86838850_86840677	--	REXO1L6P	REXO1L6P	chr8_86838850_86840677	DOWN
chr5	126109546	126110838	43	0.7899	0.9753	-0.185407	4.4853e-14	4.1079e-14	6.14932e-12	1.34902e-11	LMNB1	LMNB1	--	LOC102723557	--	--	chr5_126110229_126112228	LOC102723557	--	--	DOWN
chr3	75718063	75718349	60	0.41599	0.59568	-0.179683	4.0523e-14	1.1999e-15	6.14932e-12	7.06003e-13	DUX4L26	DUX4L26	DUX4L26	--	FRG2C	chr3_75718116_75719159	chr3_75716116_75718115	DUX4L26	DUX4L26	--	DOWN
chr1	228770436	228770804	60	0.70971	0.88874	-0.179033	4.2299e-14	2.4874e-15	6.14932e-12	1.3127e-12	RNA5S12,RNA5S11	RNA5S12,RNA5S11	RNA5S12	--	RNA5S12	chr1_228744110_228784168	--	RNA5S12	RNA5S12	chr1_228744110_228784168	DOWN
chr16	33962866	33963348	46	0.70013	0.87836	-0.178228	4.7073e-14	5.2597e-17	6.14932e-12	4.98096e-14	LINC00273	LINC00273	--	--	--	--	chr16_33962362_33964361,chr16_33962488_33964487	--	LINC00273	--	DOWN
chr1	161434509	161434765	59	0.77327	0.9482	-0.174932	4.019e-14	1.5719e-19	6.14932e-12	3.19019e-16	TRNAD6,TRNAG15	TRNAD6,TRNAG15	--	--	TRNAL35	chr1_161410142_161442503	--	--	TRNAG15	chr1_161410142_161442503	DOWN
chr4	191002156	191002510	62	0.4954	0.6581	-0.16271	4.3743e-14	1.0429e-08	6.14932e-12	2.95626e-07	DUX4L4	DUX4L4	DUX4L4	--	DUX4L5	chr4_190986382_191013609	--	DUX4L4	DUX4L4	chr4_190986382_191013609	DOWN
chr20	26190117	26190224	26	0.78271	0.94129	-0.158577	4.6074e-14	9.7443e-14	6.14932e-12	2.74394e-11	MIR663A,MIR663AHG	MIR663A,MIR663AHG	--	--	--	chr20_26188638_26190348	--	--	MIR663AHG	chr20_26188638_26190348	DOWN
chr1	161441083	161441547	40	0.80821	0.9539	-0.145687	4.6407e-14	4.9604e-09	6.14932e-12	1.66285e-07	TRNAL14,TRNAE5,TRNAD5,TRNAG9	TRNAE5,TRNAD5,TRNAG9	--	--	TRNAL14	chr1_161410142_161442503	--	--	TRNAL14	chr1_161410142_161442503	DOWN
chr1	161424212	161424443	31	0.8311	0.95984	-0.128742	4.7296e-14	2.4018e-08	6.14932e-12	5.64028e-07	TRNAL30,TRNAG13,TRNAE22	TRNAL30	TRNAE22	--	TRNAD13,TRNAG13,TRNAE22	chr1_161410142_161442503	--	TRNAE22	TRNAG13,TRNAE22	chr1_161410142_161442503	DOWN
chr12	71147656	71148473	21	0.40721	0.9496	-0.542381	5.0626e-14	1.5671e-12	6.15685e-12	2.66717e-10	PTPRR	PTPRR	PTPRR	PTPRR	--	--	--	PTPRR	PTPRR	--	DOWN
chr19	50602875	50603345	32	0.36961	0.78734	-0.417734	5.0182e-14	1.0217e-11	6.15685e-12	1.20022e-09	SNAR-A14	SNAR-A14	--	--	SNAR-A5	--	--	--	--	--	DOWN
chr19	10652718	10653405	25	0.55178	0.9326	-0.38082	5.0404e-14	1.6071e-10	6.15685e-12	1.0824e-08	ATG4D	ATG4D	--	--	--	--	chr19_10652228_10654227	--	--	--	DOWN
chr3	138494706	138495843	26	0.58683	0.96231	-0.375481	5.0293e-14	7.0554e-11	6.15685e-12	5.73536e-09	GAPDHP39	GAPDHP39	--	--	--	--	--	--	--	--	DOWN
chr1	151225602	151226699	32	0.564	0.90795	-0.343953	5.0626e-14	1.9542e-11	6.15685e-12	2.00806e-09	PSMD4	PSMD4	--	--	--	--	--	--	PSMD4	--	DOWN
chr7	870752	871461	34	0.5886	0.90875	-0.320147	5.0293e-14	6.9081e-11	6.15685e-12	5.64433e-09	SUN1	SUN1	--	SUN1	--	--	--	SUN1	--	--	DOWN
chr1	228768147	228768461	28	0.6075	0.82845	-0.220946	5.0515e-14	2.1723e-10	6.15685e-12	1.39816e-08	RNA5S10,RNA5S11	RNA5S10	RNA5S11	--	RNA5S11	chr1_228744110_228784168	--	RNA5S11	RNA5S11	chr1_228744110_228784168	DOWN
chr12	25202516	25203377	32	0.80416	0.98487	-0.180719	5.0071e-14	3.5076e-12	6.15685e-12	5.08042e-10	LRMP	LRMP	--	LOC645177	--	--	--	LOC645177	--	--	DOWN
chr4	9248106	9250890	123	0.47943	0.78159	-0.302163	5.0848e-14	2.905e-22	6.17255e-12	1.17161e-18	USP17L18	USP17L18	USP17L18	--	USP17L17	--	--	USP17L18	USP17L18	--	DOWN
chr7	140625208	140626094	23	0.39798	0.9053	-0.507326	5.1514e-14	2.3293e-11	6.17443e-12	2.35176e-09	BRAF	BRAF	--	--	--	--	chr7_140624950_140626949	--	--	--	DOWN
chr13	111802971	111804273	23	0.42487	0.91724	-0.49237	5.1403e-14	7.4656e-10	6.17443e-12	3.64411e-08	ARHGEF7	ARHGEF7	LOC101060553	ARHGEF7	--	--	chr13_111803638_111805637	ARHGEF7,LOC101060553	--	--	DOWN
chr12	31479702	31480301	23	0.46374	0.94357	-0.479826	5.1514e-14	2.1201e-14	6.17443e-12	7.87386e-12	FAM60A	FAM60A	--	--	FLJ13224	--	chr12_31479467_31481466	--	--	--	DOWN
chr2	25897659	25898175	25	0.45992	0.911	-0.45108	5.1514e-14	3.8686e-11	6.17443e-12	3.45772e-09	DTNB	DTNB	--	--	--	--	chr2_25896857_25898856	--	--	--	DOWN
chr19	12819270	12820441	25	0.5664	0.96828	-0.40188	5.1514e-14	9.7301e-12	6.17443e-12	1.14763e-09	SNORD41	SNORD41	--	TNPO2	--	--	--	TNPO2	--	--	DOWN
chr8	82191905	82192432	23	0.58067	0.97739	-0.396717	5.1403e-14	1.5537e-12	6.17443e-12	2.64901e-10	FABP5	FABP5	--	--	--	chr8_82192378_82193685	chr8_82190378_82192377	--	FABP5	chr8_82192378_82193685	DOWN
chr2	42104213	42105029	26	0.54894	0.93798	-0.389038	5.1292e-14	6.1595e-10	6.17443e-12	3.23709e-08	LINC01913	LINC01913	LINC01913	LINC01913	--	--	--	LINC01913	LINC01913	--	DOWN
chr15	28567798	28568677	24	0.51683	0.90119	-0.384354	5.1292e-14	1.7255e-10	6.17443e-12	1.13619e-08	HERC2	HERC2	--	--	--	--	chr15_28567696_28569695	--	--	--	DOWN
chr2	99918041	99919247	21	0.589	0.97145	-0.382452	5.107e-14	1.9375e-12	6.17443e-12	3.09128e-10	LYG1	LYG1	--	--	--	--	--	--	LYG1	--	DOWN
chr3	61237104	61238218	25	0.6071	0.97564	-0.36854	5.0959e-14	8.308e-11	6.17443e-12	6.40742e-09	FHIT	FHIT	FHIT	--	--	chr3_61236606_61237227	chr3_61237228_61239227	FHIT	FHIT	chr3_61236606_61237227	DOWN
chr1	149294349	149295247	32	0.50641	0.84781	-0.341406	5.1514e-14	3.2057e-11	6.17443e-12	3.04908e-09	TRNAV16	TRNAV16	TRNAV16	--	TRNAV16	--	--	TRNAV16	TRNAV16	--	DOWN
chr1	205602675	205603823	32	0.62112	0.90366	-0.282531	5.1292e-14	7.6415e-10	6.17443e-12	3.7012e-08	ELK4	ELK4	--	--	--	--	chr1_205601433_205603432	--	--	--	DOWN
chr7	7781553	7782259	25	0.68756	0.9687	-0.28114	5.1514e-14	2.3074e-11	6.17443e-12	2.33208e-09	RPL23AP51	RPL23AP51	RPL23AP51	UMAD1	RPL23AP51	--	--	UMAD1,RPL23AP51	RPL23AP51	--	DOWN
chr1	228769575	228769781	32	0.60413	0.87703	-0.272906	5.1403e-14	3.2651e-10	6.17443e-12	1.92956e-08	RNA5S11	RNA5S11	--	--	RNA5S12	chr1_228744110_228784168	--	--	--	chr1_228744110_228784168	DOWN
chr19	48416620	48417068	22	0.353	0.82025	-0.46725	5.1736e-14	3.1036e-12	6.18343e-12	4.62383e-10	SNAR-C5	--	--	--	SNAR-C5	--	--	--	SNAR-C5	--	DOWN
chr19	45738114	45738913	26	0.57379	0.91592	-0.342135	5.1736e-14	2.7976e-13	6.18343e-12	6.57404e-11	EXOC3L2	EXOC3L2	--	--	--	chr19_45737482_45738145	chr19_45738146_45740145	--	--	chr19_45737482_45738145	DOWN
chr14	68265417	68266222	28	0.63439	0.95698	-0.322589	5.1625e-14	7.2592e-12	6.18343e-12	9.19313e-10	LOC100421541	LOC100421541	LOC100421541	ZFYVE26	--	--	--	ZFYVE26,LOC100421541	LOC100421541	--	DOWN
chr12	112038373	112039506	26	0.67296	0.96227	-0.289308	5.1736e-14	2.1971e-10	6.18343e-12	1.41182e-08	ATXN2	ATXN2	--	--	--	--	chr12_112037559_112039558	--	--	--	DOWN
chr1	228780700	228780955	41	0.73245	0.89611	-0.163659	5.1736e-14	1.0642e-11	6.18343e-12	1.24504e-09	RNA5S16,DUSP5P1,RHOU	RNA5S16	DUSP5P1,RHOU	DUSP5P1,RHOU	RNA5S17	chr1_228744110_228784168	--	DUSP5P1,RHOU	DUSP5P1,RHOU	chr1_228744110_228784168	DOWN
chr7	2597289	2598121	24	0.4674	0.93527	-0.467875	5.1958e-14	9.8931e-11	6.18828e-12	7.49888e-09	BRAT1,IQCE	BRAT1,IQCE	--	--	--	--	chr7_2595539_2597538,chr7_2596550_2598549	--	IQCE	--	DOWN
chr6	24490703	24492187	26	0.52021	0.96237	-0.442154	5.1958e-14	3.6949e-11	6.18828e-12	3.35198e-09	GPLD1	GPLD1	--	--	--	--	--	--	--	--	DOWN
chr16	2181220	2182081	24	0.57952	0.97592	-0.396396	5.1958e-14	8.9699e-13	6.18828e-12	1.67207e-10	MIR4516	MIR4516	--	PKD1	--	--	--	PKD1	--	--	DOWN
chr14	105133053	105133594	29	0.57626	0.92681	-0.350552	5.1847e-14	1.7665e-10	6.18828e-12	1.16059e-08	LOC101929634	LOC101929634	--	--	--	--	--	--	--	--	DOWN
chr16	29086574	29087489	27	0.56356	0.9068	-0.343241	5.1847e-14	2.314e-10	6.18828e-12	1.47624e-08	RRN3P2	--	--	RRN3P2	--	--	chr16_29086435_29088434	RRN3P2	RRN3P2	--	DOWN
chr1	212456697	212457271	24	0.64846	0.94623	-0.297771	5.1958e-14	9.6143e-11	6.18828e-12	7.32229e-09	PPP2R5A	PPP2R5A	--	LOC101929541	--	--	chr1_212455967_212457966	LOC101929541	--	--	DOWN
chr20	49410409	49410787	21	0.30076	0.88148	-0.580714	5.2292e-14	7.6843e-14	6.19824e-12	2.28944e-11	BCAS4	BCAS4	--	--	--	--	chr20_49409401_49411400	--	--	--	DOWN
chr2	74645656	74646395	21	0.47164	0.94729	-0.475643	5.218e-14	8.083e-12	6.19824e-12	9.89876e-10	C2orf81,HMGA1P8	C2orf81,HMGA1P8	HMGA1P8	C2orf81	--	chr2_74645467_74645750	chr2_74645751_74647750	C2orf81,HMGA1P8	HMGA1P8	chr2_74645467_74645750	DOWN
chr19	826171	827379	33	0.32386	0.78745	-0.463591	5.2292e-14	2.9907e-10	6.19824e-12	1.81149e-08	AZU1	AZU1	--	--	--	--	--	--	AZU1	--	DOWN
chr12	99548044	99549157	26	0.47806	0.92902	-0.450962	5.2403e-14	7.4084e-13	6.20091e-12	1.45173e-10	ANKS1B	ANKS1B	ANKS1B	ANKS1B	--	--	--	ANKS1B	ANKS1B	--	DOWN
chr13	103246637	103247682	25	0.60888	0.93398	-0.3251	5.2514e-14	1.1067e-11	6.20184e-12	1.28903e-09	TPP2	TPP2	--	--	--	--	chr13_103246813_103248812	--	--	--	DOWN
chr1	228750225	228750552	27	0.65804	0.89341	-0.23537	5.2514e-14	8.756e-11	6.20184e-12	6.7205e-09	RNA5S2,RNA5S3	RNA5S2	RNA5S3	--	RNA5S3	chr1_228744110_228784168	--	RNA5S3	RNA5S3	chr1_228744110_228784168	DOWN
chr16	3068994	3069863	27	0.49204	0.91619	-0.424148	5.2847e-14	6.1087e-10	6.2179e-12	3.21615e-08	TNFRSF12A,CLDN6	TNFRSF12A,CLDN6	--	--	--	--	chr16_3068359_3070358,chr16_3068095_3070094	--	TNFRSF12A	--	DOWN
chr12	41221329	41222879	27	0.50378	0.91422	-0.410444	5.2736e-14	5.5929e-11	6.2179e-12	4.81336e-09	CNTN1	CNTN1	CNTN1	CNTN1	--	--	--	CNTN1	CNTN1	--	DOWN
chr7	77043920	77044841	27	0.50022	0.89769	-0.397463	5.2847e-14	3.605e-11	6.2179e-12	3.30365e-09	LOC101927243	LOC101927243	LOC101927243	GSAP,LOC101927243	--	--	chr7_77042840_77044839	GSAP,LOC101927243	LOC101927243	--	DOWN
chr22	17926470	17928498	35	0.48717	0.85083	-0.363657	5.2847e-14	4.6619e-12	6.2179e-12	6.35596e-10	CECR2	CECR2	--	CECR2	--	--	--	CECR2	--	--	DOWN
chr6	28908307	28909160	32	0.70047	0.96266	-0.262188	5.2736e-14	1.7439e-10	6.2179e-12	1.14717e-08	TRNAQ11,TRNAL22	TRNAL22	TRNAL22	TRNAL22	TRNAQ11,TRNAL22	--	--	TRNAL22	TRNAQ11,TRNAL22	--	DOWN
chr5	132323383	132324090	27	0.69959	0.95296	-0.25337	5.2847e-14	6.0149e-10	6.2179e-12	3.1796e-08	LOC402230	LOC402230	LOC402230	--	--	--	--	LOC402230	LOC402230	--	DOWN
chr18	3249634	3250275	23	0.53513	0.977	-0.44187	5.2958e-14	2.1802e-13	6.22168e-12	5.28556e-11	MYL12A	MYL12A	--	MYL12A	--	--	chr18_3248258_3250257	MYL12A	--	--	DOWN
chr5	75469481	75470059	23	0.60241	0.96459	-0.362174	5.2958e-14	5.7854e-11	6.22168e-12	4.95102e-09	RAP1BL	--	RAP1BL	SV2C	--	chr5_75469968_75470173	chr5_75467968_75469967	SV2C,RAP1BL	RAP1BL	chr5_75469968_75470173	DOWN
chr19	36344943	36345954	23	0.3718	0.87487	-0.503065	5.318e-14	5.5389e-11	6.23409e-12	4.77503e-09	KIRREL2	KIRREL2	--	--	--	--	chr19_36345044_36347043	--	--	--	DOWN
chr4	88342151	88343146	22	0.48677	0.95409	-0.467318	5.3402e-14	1.9229e-13	6.23409e-12	4.8172e-11	NUDT9	NUDT9	--	--	--	--	chr4_88341677_88343676	--	--	--	DOWN
chr2	207140209	207141128	24	0.6376	0.98227	-0.344667	5.3513e-14	1.7613e-12	6.23409e-12	2.90944e-10	ZDBF2	--	--	ZDBF2	--	--	chr2_207140032_207142031	ZDBF2	ZDBF2	--	DOWN
chr12	65175196	65175984	26	0.66138	0.96362	-0.302231	5.318e-14	3.5002e-10	6.23409e-12	2.01161e-08	TBC1D30	--	--	TBC1D30	--	--	chr12_65175170_65177169	TBC1D30	TBC1D30	--	DOWN
chr8	86787877	86788122	33	0.58812	0.88009	-0.29197	5.3402e-14	1.0808e-09	6.23409e-12	5.04476e-08	REXO1L2P	--	REXO1L2P	--	--	chr8_86787001_86788828	--	REXO1L2P	REXO1L2P	chr8_86787001_86788828	DOWN
chr16	71792635	71793649	23	0.53515	0.98409	-0.448935	5.3624e-14	3.6727e-12	6.23608e-12	5.25634e-10	SNORD71	SNORD71	AP1G1	AP1G1	--	--	--	AP1G1	SNORD71	--	DOWN
chr6	27744914	27746279	25	0.55204	0.93934	-0.3873	5.3624e-14	5.8628e-12	6.23608e-12	7.76758e-10	TRNAM2	TRNAM2	TRNAM2	--	TRNAM2	--	--	TRNAM2	TRNAM2	--	DOWN
chr11	65288782	65290604	31	0.49285	0.88958	-0.396726	5.3735e-14	1.7288e-10	6.23979e-12	1.13813e-08	SCYL1	SCYL1	--	--	--	--	chr11_65290571_65292570	--	--	--	DOWN
chr7	157368334	157369121	26	0.4016	0.84665	-0.445058	5.4068e-14	1.2169e-09	6.24172e-12	5.54632e-08	MIR153-2	MIR153-2	--	PTPRN2	--	--	chr7_157367120_157369119	PTPRN2	--	--	DOWN
chr4	113036926	113038177	21	0.61221	0.97467	-0.362452	5.3957e-14	3.6043e-11	6.24172e-12	3.30336e-09	RPS12P8	RPS12P8	RPS12P8	--	RPS12P8	--	--	RPS12P8	RPS12P8	--	DOWN
chr1	231475563	231476069	26	0.60954	0.94798	-0.338442	5.4068e-14	2.1553e-10	6.24172e-12	1.3897e-08	EXOC8	EXOC8	SPRTN	SPRTN	--	--	chr1_231474383_231476382	SPRTN	--	--	DOWN
chr14	61103191	61103942	21	0.64414	0.96545	-0.32131	5.3957e-14	3.5923e-11	6.24172e-12	3.29705e-09	SALRNA1	SALRNA1	--	--	--	--	chr14_61101978_61103977	--	--	--	DOWN
chr7	45961419	45962469	32	0.48517	0.8795	-0.394328	5.4179e-14	2.4112e-10	6.24254e-12	1.53024e-08	IGFBP3	IGFBP3	--	--	--	--	chr7_45961348_45963347	--	--	--	DOWN
chr14	50063394	50063967	29	0.7471	0.984	-0.236897	5.4179e-14	3.4367e-12	6.24254e-12	5.00386e-10	LRR1	LRR1	--	--	--	--	chr14_50063184_50065183	--	--	--	DOWN
chr6	27300314	27301131	34	0.58272	0.90913	-0.326412	5.429e-14	2.7849e-10	6.24735e-12	1.72491e-08	TRNAM18	TRNAM18	TRNAM18	--	TRNAM18,TRNAK19	--	--	TRNAM18	TRNAM18	--	DOWN
chr1	179199423	179200704	23	0.3807	0.90683	-0.52613	5.4512e-14	2.2073e-10	6.25091e-12	1.41708e-08	ABL2	ABL2	--	--	--	--	chr1_179199201_179201200	--	--	--	DOWN
chr16	689107	690352	25	0.47492	0.9116	-0.43668	5.4623e-14	5.5954e-09	6.25091e-12	1.82895e-07	MCRIP2	MCRIP2	--	--	--	--	chr16_689597_691596	--	--	--	DOWN
chr13	21477348	21477805	26	0.44788	0.88338	-0.4355	5.4623e-14	2.2947e-11	6.25091e-12	2.32203e-09	XPO4	XPO4	--	--	--	chr13_21476759_21477384	chr13_21477385_21479384	--	XPO4	chr13_21476759_21477384	DOWN
chr19	40852593	40853387	28	0.54568	0.95698	-0.411304	5.4623e-14	6.615e-14	6.25091e-12	2.01168e-11	PLD3	PLD3	--	C19orf47	--	--	chr19_40852180_40854179	C19orf47	--	--	DOWN
chr7	99946859	99948074	22	0.56118	0.9692	-0.408023	5.4401e-14	2.862e-12	6.25091e-12	4.33042e-10	PVRIG2P	PVRIG2P	STAG3L5P-PVRIG2P-PILRB	STAG3L5P-PVRIG2P-PILRB	--	--	--	STAG3L5P-PVRIG2P-PILRB	--	--	DOWN
chr2	40006735	40007785	25	0.57696	0.96006	-0.3831	5.4623e-14	1.1227e-11	6.25091e-12	1.3061e-09	THUMPD2	THUMPD2	--	--	--	--	chr2_40006464_40008463	--	THUMPD2	--	DOWN
chr1	148599338	148600666	37	0.55004	0.87501	-0.324973	5.4512e-14	1.2874e-09	6.25091e-12	5.79772e-08	TRNAN27	TRNAN27	--	--	--	--	chr1_148599668_148601667,chr1_148599258_148601257	--	--	--	DOWN
chr12	123866002	123866907	25	0.62256	0.94694	-0.32438	5.4623e-14	1.4922e-10	6.25091e-12	1.03471e-08	KMT5A	KMT5A	--	--	--	--	chr12_123866267_123868266	--	--	--	DOWN
chr19	9928056	9928968	25	0.63246	0.95228	-0.31982	5.4623e-14	1.1542e-11	6.25091e-12	1.33904e-09	RPL10P15	RPL10P15	--	FBXL12	--	--	chr19_9927166_9929165	FBXL12	--	--	DOWN
chr22	24646927	24647331	24	0.59298	0.93417	-0.341187	5.4734e-14	1.889e-10	6.25567e-12	1.23267e-08	GGTLC4P,POM121L9P	GGTLC4P,POM121L9P	--	--	--	--	chr22_24645367_24647366	--	POM121L9P	--	DOWN
chr8	22100884	22101947	32	0.58227	0.91755	-0.335281	5.4956e-14	1.1757e-10	6.26347e-12	8.68079e-09	POLR3D	POLR3D	--	--	MIR320A	--	chr8_22100303_22102302	--	--	--	DOWN
chr2	27270616	27271996	34	0.62281	0.93506	-0.31225	5.4956e-14	6.1953e-11	6.26347e-12	5.21326e-09	TRNAY4	TRNAY4	--	--	AGBL5-AS1	--	chr2_27270846_27272845	--	--	--	DOWN
chr11	124671073	124672024	31	0.3596	0.79534	-0.435742	5.5178e-14	3.0538e-09	6.27234e-12	1.1221e-07	MSANTD2	MSANTD2	LOC100507283	LOC100507283	--	--	chr11_124670520_124672519	LOC100507283	--	--	DOWN
chr22	39097658	39098472	33	0.55435	0.88648	-0.332136	5.5289e-14	4.7209e-09	6.27818e-12	1.59387e-07	JOSD1	JOSD1	--	--	--	chr22_39096373_39097754	chr22_39097755_39099754	--	--	chr22_39096373_39097754	DOWN
chr6	36607620	36608760	28	0.6243	0.9323	-0.308	5.5289e-14	4.4359e-10	6.27818e-12	2.48125e-08	RNU1-88P	RNU1-88P	--	--	--	--	--	--	RNU1-88P	--	DOWN
chr17	61697875	61698754	25	0.5586	0.94242	-0.38382	5.5622e-14	1.8262e-12	6.29843e-12	2.98346e-10	MAP3K3	MAP3K3	--	--	--	--	chr17_61697007_61699006	--	--	--	DOWN
chr3	194072562	194073730	25	0.61892	0.97226	-0.35334	5.5622e-14	2.8145e-10	6.29843e-12	1.73719e-08	CPN2	CPN2	--	--	--	--	--	--	--	--	DOWN
chr1	155114308	155115317	31	0.65335	0.93152	-0.278161	5.5622e-14	2.1378e-10	6.29843e-12	1.37976e-08	DPM3	DPM3	--	--	--	--	chr1_155113180_155115179	--	--	--	DOWN
chr7	6070853	6072094	24	0.47508	0.97379	-0.498708	5.5733e-14	4.5517e-13	6.30139e-12	9.55141e-11	ANKRD61	ANKRD61	ANKRD61	ANKRD61,EIF2AK1	--	--	--	ANKRD61,EIF2AK1	ANKRD61	--	DOWN
chr12	13349638	13351361	31	0.41232	0.85303	-0.44071	5.5733e-14	8.4072e-12	6.30139e-12	1.01666e-09	EMP1	--	EMP1	EMP1	--	--	--	EMP1	EMP1	--	DOWN
chr8	81084328	81084883	21	0.5316	0.96752	-0.435929	5.5955e-14	5.5692e-10	6.31631e-12	3.00832e-08	TPD52	TPD52	--	--	--	--	chr8_81084058_81086057	--	TPD52	--	DOWN
chr19	811677	812208	24	0.64442	0.97485	-0.330437	5.6066e-14	1.8858e-10	6.31866e-12	1.2309e-08	MIR3187	MIR3187	PTBP1	--	PLPPR3	chr19_811904_813824	chr19_809904_811903	PTBP1	--	chr19_811904_813824	DOWN
chr9	126032638	126034319	31	0.58055	0.94984	-0.36929	5.6288e-14	1.383e-11	6.33752e-12	1.55598e-09	STRBP	STRBP	--	--	--	--	chr9_126031348_126033347	--	--	--	DOWN
chr1	150896737	150897378	25	0.68256	0.94764	-0.26508	5.6399e-14	1.4144e-10	6.33752e-12	1.00027e-08	SETDB1	SETDB1	--	--	--	--	chr1_150896619_150898618	--	--	--	DOWN
chr16	2061691	2062715	28	0.53611	0.91673	-0.380625	5.6732e-14	7.4026e-12	6.36588e-12	9.32794e-10	ZNF598	ZNF598	--	--	--	--	chr16_2060033_2062032	--	--	--	DOWN
chr8	6481382	6482333	20	0.47435	0.95818	-0.483825	5.7065e-14	6.6759e-12	6.37491e-12	8.61959e-10	MIR8055	MIR8055	--	MCPH1-AS1,MCPH1	--	--	--	MCPH1-AS1,MCPH1	--	--	DOWN
chr4	128704647	128705608	22	0.42207	0.9497	-0.527636	5.751e-14	8.1799e-13	6.38675e-12	1.56679e-10	HSPA4L	HSPA4L	HSPA4L	HSPA4L	--	--	chr4_128704216_128706215	HSPA4L	HSPA4L	--	DOWN
chr13	46627655	46627970	22	0.45109	0.95068	-0.499591	5.751e-14	4.7795e-12	6.38675e-12	6.49595e-10	ZC3H13	ZC3H13	CPB2	CPB2,CPB2-AS1	--	--	chr13_46627020_46629019	CPB2,CPB2-AS1	--	--	DOWN
chr2	65660676	65661365	25	0.49056	0.9633	-0.47274	5.7399e-14	1.6675e-09	6.38675e-12	6.89074e-08	SPRED2	SPRED2	--	--	--	--	chr2_65660914_65662913,chr2_65659987_65661986	--	--	--	DOWN
chr1	144612759	144613550	25	0.45966	0.93016	-0.4705	5.7399e-14	4.9983e-10	6.38675e-12	2.74189e-08	NBPF9,LOC102724437	NBPF9,LOC102724437	LOC102724437	--	--	--	--	LOC102724437	LOC102724437	--	DOWN
chr7	72440858	72441748	22	0.5072	0.95652	-0.449318	5.751e-14	8.3133e-12	6.38675e-12	1.00898e-09	TRIM74	TRIM74	--	LOC100101148	--	--	chr7_72440647_72442646	LOC100101148	--	--	DOWN
chr20	37588326	37589015	21	0.52479	0.9549	-0.430119	5.7399e-14	1.9808e-12	6.38675e-12	3.14328e-10	DHX35	DHX35	--	--	--	--	chr20_37588617_37590616	--	--	--	DOWN
chr16	85045883	85046605	22	0.55498	0.96895	-0.413977	5.751e-14	8.5077e-13	6.38675e-12	1.61113e-10	ZDHHC7	ZDHHC7	--	--	--	--	chr16_85045437_85047436	--	--	--	DOWN
chr19	53505920	53507256	27	0.5937	0.9372	-0.3435	5.7399e-14	9.3711e-10	6.38675e-12	4.44224e-08	LOC204800	LOC204800	LOC204800	--	--	--	--	LOC204800	LOC204800	--	DOWN
chr10	126851271	126852293	36	0.55089	0.89553	-0.344639	5.7843e-14	4.7488e-09	6.41527e-12	1.602e-07	CTBP2	CTBP2	--	--	--	chr10_126847224_126851327	chr10_126851328_126853327	--	--	chr10_126847224_126851327	DOWN
chr11	117187526	117188317	23	0.44774	0.91111	-0.46337	5.8287e-14	7.8415e-10	6.44131e-12	3.78481e-08	BACE1	BACE1	--	--	--	--	chr11_117186980_117188979	--	--	--	DOWN
chr6	58288106	58288676	23	0.55491	0.93565	-0.380739	5.8287e-14	5.0438e-09	6.44131e-12	1.68638e-07	LINC00680,LINC00680-GUSBP4	LINC00680,LINC00680-GUSBP4	--	--	--	--	chr6_58287829_58289828	--	LINC00680,LINC00680-GUSBP4	--	DOWN
chr12	18414014	18414567	20	0.44313	0.91037	-0.46725	5.862e-14	7.934e-13	6.45888e-12	1.53242e-10	PIK3C2G	PIK3C2G	PIK3C2G	PIK3C2G	--	--	--	PIK3C2G	PIK3C2G	--	DOWN
chr17	79634389	79635113	30	0.34862	0.79713	-0.448517	5.862e-14	1.2073e-08	6.45888e-12	3.32492e-07	OXLD1	OXLD1	CCDC137	CCDC137	--	--	chr17_79634231_79636230	CCDC137	--	--	DOWN
chr10	70659155	70660182	20	0.55805	0.97425	-0.4162	5.862e-14	1.8925e-12	6.45888e-12	3.04877e-10	DDX50	DDX50	--	--	--	--	chr10_70658525_70660524	--	--	--	DOWN
chr2	38605136	38606052	22	0.388	0.9313	-0.543295	5.8731e-14	2.1245e-10	6.46322e-12	1.37251e-08	ATL2	ATL2	ATL2	ATL2	--	--	chr2_38604511_38606510	ATL2	ATL2	--	DOWN
chr19	48744163	48745282	29	0.62003	0.93853	-0.3185	5.8953e-14	1.4621e-12	6.47635e-12	2.52282e-10	CARD8	CARD8	CARD8	CARD8	--	--	--	CARD8	CARD8	--	DOWN
chr1	161420397	161420597	36	0.70942	0.95004	-0.240625	5.9064e-14	1.2797e-12	6.48742e-12	2.2587e-10	TRNAG23	TRNAG23	TRNAG23	--	TRNAG23,TRNAL5	chr1_161410142_161442503	--	TRNAG23	TRNAG23	chr1_161410142_161442503	DOWN
chr18	44526949	44527546	23	0.37067	0.79661	-0.425935	5.9508e-14	5.9854e-11	6.50787e-12	5.07436e-09	KATNAL2	--	--	KATNAL2	--	chr18_44526866_44527137	chr18_44527138_44529137	KATNAL2	KATNAL2	chr18_44526866_44527137	DOWN
chr18	30091590	30092972	32	0.64175	0.91769	-0.275937	5.9508e-14	8.6307e-10	6.50787e-12	4.12581e-08	WBP11P1	WBP11P1	WBP11P1	--	--	--	--	WBP11P1	WBP11P1	--	DOWN
chr7	102396042	102397018	23	0.51646	0.96993	-0.453478	5.973e-14	5.9768e-11	6.51045e-12	5.06945e-09	RPL7AP39	--	RPL7AP39	FAM185A	RPL7AP39	--	--	RPL7AP39,FAM185A	RPL7AP39	--	DOWN
chr19	56183835	56185189	23	0.50924	0.92241	-0.413174	5.9841e-14	2.7152e-11	6.51045e-12	2.68133e-09	EPN1	EPN1	--	U2AF2	--	--	chr19_56184108_56186107	U2AF2	--	--	DOWN
chr7	99098690	99099578	22	0.69623	0.97866	-0.282432	5.9841e-14	6.7094e-11	6.51045e-12	5.53968e-09	ZNF394	ZNF394	--	--	--	--	chr7_99098105_99100104	--	--	--	DOWN
chr22	28198968	28199621	20	0.34005	0.94565	-0.6056	6.0063e-14	3.6427e-11	6.51356e-12	3.32443e-09	MN1	MN1	--	--	--	--	chr22_28198593_28200592	--	--	--	DOWN
chr1	6683145	6684248	20	0.4636	0.97882	-0.515225	6.0063e-14	4.0533e-13	6.51356e-12	8.81129e-11	THAP3	THAP3	PHF13	--	PHF13	--	chr1_6683071_6685070	PHF13	--	--	DOWN
chr16	20912971	20913956	25	0.5207	0.95464	-0.43394	6.0174e-14	7.9107e-11	6.51356e-12	6.16253e-09	DCUN1D3	DCUN1D3	LYRM1	LYRM1	--	--	chr16_20912617_20914616	LYRM1	--	--	DOWN
chr1	28878313	28878789	25	0.58564	0.95908	-0.37344	6.0174e-14	2.0117e-11	6.51356e-12	2.06144e-09	TRNAU1AP	TRNAU1AP	--	--	--	--	chr1_28877402_28879401	--	--	--	DOWN
chr5	118372253	118373307	25	0.63356	0.96638	-0.33282	6.0174e-14	8.2909e-11	6.51356e-12	6.39541e-09	LOC105379143	--	--	LOC105379143	--	--	--	LOC105379143	LOC105379143	--	DOWN
chr2	197455799	197457149	25	0.57284	0.96794	-0.3951	6.0396e-14	1.0216e-11	6.53087e-12	1.20021e-09	HECW2	--	--	HECW2	--	--	chr2_197455392_197457391	HECW2	HECW2	--	DOWN
chr16	81112648	81113263	25	0.62208	0.95952	-0.33744	6.0396e-14	4.2463e-11	6.53087e-12	3.77277e-09	C16orf46	C16orf46	--	--	--	--	chr16_81111244_81113243	--	--	--	DOWN
chr11	57093835	57095143	21	0.42879	0.95586	-0.527071	6.0729e-14	1.6472e-11	6.53274e-12	1.76921e-09	TNKS1BP1	TNKS1BP1	SSRP1	SSRP1	--	--	chr11_57092832_57094831	SSRP1	--	--	DOWN
chr19	4560553	4561785	36	0.36556	0.77336	-0.407806	6.0507e-14	2.9497e-09	6.53274e-12	1.09866e-07	SEMA6B	SEMA6B	--	--	--	--	chr19_4558580_4560579	--	--	--	DOWN
chr10	69553258	69554641	27	0.57302	0.93961	-0.366593	6.0729e-14	5.7895e-11	6.53274e-12	4.95218e-09	RPL21P92	RPL21P92	RPL21P92	--	DNAJC12,RPL21P92	--	--	RPL21P92	RPL21P92	--	DOWN
chr1	28852666	28854007	27	0.59085	0.94006	-0.349204	6.0618e-14	4.8929e-12	6.53274e-12	6.62796e-10	PRDX3P2	PRDX3P2	PRDX3P2	PRDX3P2,RCC1	PRDX3P2	--	--	PRDX3P2,RCC1	PRDX3P2	--	DOWN
chr1	32476516	32477593	21	0.64614	0.97188	-0.325738	6.0729e-14	2.5063e-12	6.53274e-12	3.86637e-10	KHDRBS1	KHDRBS1	--	--	--	--	chr1_32477102_32479101	--	--	--	DOWN
chr4	154559389	154560018	23	0.67628	0.97987	-0.303587	6.0618e-14	2.6986e-11	6.53274e-12	2.66849e-09	LOC100419170	LOC100419170	--	--	KIAA0922	--	--	--	--	--	DOWN
chr17	73777061	73777986	27	0.66387	0.96624	-0.30237	6.0729e-14	1.5088e-10	6.53274e-12	1.0425e-08	H3F3B	H3F3B	--	--	--	--	chr17_73776045_73778044	--	--	--	DOWN
chr17	74429142	74430683	27	0.66246	0.95246	-0.29	6.0618e-14	1.4148e-11	6.53274e-12	1.58094e-09	RPL7P49	RPL7P49	--	UBE2O	--	--	--	UBE2O	--	--	DOWN
chr18	44543761	44544238	30	0.70462	0.9708	-0.266183	6.0507e-14	1.5294e-12	6.53274e-12	2.61783e-10	ELOA3D	--	ELOA3D	KATNAL2	--	chr18_44543037_44544829	--	ELOA3D,KATNAL2	ELOA3D	chr18_44543037_44544829	DOWN
chr17	42216454	42217616	42	0.5458	0.83911	-0.29331	6.084e-14	6.1792e-08	6.54413e-12	1.15882e-06	C17orf53	C17orf53	--	--	--	--	chr17_42217153_42219152	--	--	--	DOWN
chr16	82204525	82205491	26	0.53994	0.91438	-0.374442	6.0951e-14	3.6734e-12	6.54881e-12	5.25634e-10	MPHOSPH6	MPHOSPH6	--	--	--	--	chr16_82204232_82206231	--	--	--	DOWN
chr22	21635609	21635964	26	0.55992	0.89846	-0.338538	6.0951e-14	2.3736e-10	6.54881e-12	1.50934e-08	POM121L8P	POM121L8P	--	--	--	--	chr22_21634511_21636510	--	--	--	DOWN
chr15	28897007	28898475	26	0.52148	0.90423	-0.38275	6.1395e-14	1.2884e-13	6.58251e-12	3.45239e-11	HERC2P9	HERC2P9	--	--	--	--	--	--	--	--	DOWN
chr20	61270575	61272161	24	0.3735	0.88052	-0.507021	6.1617e-14	2.7518e-11	6.60295e-12	2.70879e-09	SLCO4A1	SLCO4A1	--	--	--	--	chr20_61271277_61273276	--	--	--	DOWN
chr16	69596842	69598170	22	0.50852	0.94002	-0.4315	6.1728e-14	1.6302e-12	6.60755e-12	2.744e-10	NFAT5	NFAT5	--	--	MIR1538	--	chr16_69597437_69599436	--	--	--	DOWN
chr17	4939294	4939987	29	0.48393	0.8484	-0.364466	6.1728e-14	5.565e-12	6.60755e-12	7.4208e-10	SLC52A1	SLC52A1	--	--	--	--	--	--	--	--	DOWN
chr17	44320975	44321095	22	0.74377	0.97064	-0.226864	6.1728e-14	1.6751e-11	6.60755e-12	1.78913e-09	MAPK8IP1P1	--	MAPK8IP1P1	--	--	chr17_44320998_44321238	chr17_44319465_44321464,chr17_44318998_44320997	MAPK8IP1P1	MAPK8IP1P1	chr17_44320998_44321238	DOWN
chr1	7842058	7843141	23	0.48661	0.94654	-0.459935	6.195e-14	1.5662e-11	6.62009e-12	1.70646e-09	PER3	PER3	--	--	VAMP3	--	chr1_7841460_7843459,chr1_7841915_7843914	--	--	--	DOWN
chr19	14219955	14220618	23	0.51763	0.96607	-0.448435	6.195e-14	4.0965e-13	6.62009e-12	8.88226e-11	PRKACA	PRKACA	--	PRKACA	--	--	--	PRKACA	--	--	DOWN
chr14	77845068	77846030	26	0.44125	0.90485	-0.463596	6.2061e-14	3.7972e-11	6.62802e-12	3.41363e-09	TMED8	TMED8	SAMD15	SAMD15	--	--	chr14_77843747_77845746	SAMD15	--	--	DOWN
chr19	12163998	12165161	40	0.59282	0.87733	-0.2845	6.2061e-14	1.9797e-09	6.62802e-12	8.05171e-08	ZNF878	ZNF878	--	--	--	--	chr19_12163561_12165560	--	ZNF878	--	DOWN
chr19	17932416	17933929	31	0.36689	0.8251	-0.45821	6.2617e-14	1.165e-10	6.67723e-12	8.62297e-09	INSL3	INSL3	--	--	JAK3	--	chr19_17932371_17934370	--	INSL3	--	DOWN
chr14	103055880	103057037	25	0.51632	0.9443	-0.42798	6.2728e-14	1.1956e-11	6.68455e-12	1.37934e-09	RCOR1	RCOR1	--	--	--	--	chr14_103055926_103057925	--	--	--	DOWN
chr18	501384	502628	36	0.38706	0.78581	-0.39875	6.3061e-14	5.8512e-11	6.69292e-12	4.99176e-09	COLEC12	COLEC12	--	--	--	--	chr18_500723_502722	--	--	--	DOWN
chr4	123300878	123301585	26	0.66563	0.96973	-0.304096	6.3061e-14	1.9992e-11	6.69292e-12	2.05013e-09	ADAD1	--	ADAD1	ADAD1	--	--	chr4_123300806_123302805	ADAD1	ADAD1	--	DOWN
chr1	12077025	12077898	28	0.60546	0.92237	-0.316911	6.3394e-14	3.8748e-11	6.72091e-12	3.4617e-09	MIIP	MIIP	--	--	--	--	chr1_12077251_12079250	--	--	--	DOWN
chr10	70287755	70288853	32	0.70298	0.95287	-0.249891	6.3394e-14	5.2826e-11	6.72091e-12	4.58381e-09	SLC25A16	SLC25A16	--	--	--	--	chr10_70287397_70289396	--	SLC25A16	--	DOWN
chr18	18819879	18821417	27	0.53702	0.96463	-0.427611	6.3505e-14	3.1465e-11	6.72421e-12	3.00728e-09	GREB1L	GREB1L	--	--	--	chr18_18821383_18823349	chr18_18819383_18821382	--	--	chr18_18821383_18823349	DOWN
chr10	20018688	20018961	27	0.4548	0.77096	-0.316167	6.3505e-14	1.861e-10	6.72421e-12	1.21691e-08	LOC101928834	LOC101928834	--	MALRD1	--	--	--	MALRD1	--	--	DOWN
chr4	106066025	106066952	25	0.62116	0.97266	-0.3515	6.3616e-14	4.7918e-12	6.73258e-12	6.51057e-10	TET2	TET2	--	--	--	--	chr4_106065473_106067472	--	TET2	--	DOWN
chr19	18211371	18212881	28	0.55479	0.94216	-0.387375	6.4282e-14	2.612e-11	6.78486e-12	2.59812e-09	IL12RB1	IL12RB1	--	MAST3	--	--	chr19_18210269_18212268	MAST3	--	--	DOWN
chr7	29232383	29232921	20	0.50698	0.97415	-0.467175	6.4837e-14	1.0781e-13	6.82233e-12	2.9445e-11	CHN2	CHN2	--	CHN2,CPVL	--	--	chr7_29231704_29233703	CHN2,CPVL	--	--	DOWN
chr12	96883686	96884448	24	0.48183	0.89802	-0.416187	6.4948e-14	4.7731e-10	6.82775e-12	2.64224e-08	CFAP54	--	CFAP54	CFAP54	--	chr12_96883286_96883737	chr12_96883738_96885737	CFAP54	CFAP54	chr12_96883286_96883737	DOWN
chr18	21030186	21031006	24	0.59744	0.95752	-0.360083	6.4948e-14	8.4771e-11	6.82775e-12	6.52628e-09	RIOK3	RIOK3	--	--	--	--	--	--	--	--	DOWN
chr19	18366400	18367418	28	0.31375	0.77396	-0.460214	6.5059e-14	8.6508e-10	6.83885e-12	4.13417e-08	LOC729966	LOC729966	--	--	KIAA1683	--	chr19_18366482_18368481	--	LOC729966	--	DOWN
chr15	64923579	64924947	29	0.53786	0.90798	-0.370121	6.5947e-14	6.1108e-10	6.90116e-12	3.21712e-08	RPL21P15	RPL21P15	RPL21P15	ZNF609	--	--	--	RPL21P15,ZNF609	RPL21P15	--	DOWN
chr5	126073869	126074983	25	0.61648	0.98164	-0.36516	6.6058e-14	8.5504e-13	6.9082e-12	1.61703e-10	HSPE1P10	HSPE1P10	--	--	--	--	--	--	HSPE1P10	--	DOWN
chr17	4708955	4709877	36	0.53407	0.87428	-0.340208	6.6058e-14	2.3685e-10	6.9082e-12	1.50662e-08	PLD2	PLD2	--	--	--	--	chr17_4708014_4710013	--	--	--	DOWN
chr6	144282925	144284055	21	0.42969	0.96919	-0.5395	6.6391e-14	1.7018e-11	6.92066e-12	1.80469e-09	PLAGL1	PLAGL1	--	PLAGL1	--	--	--	PLAGL1	PLAGL1	--	DOWN
chr11	61558010	61558579	21	0.4906	0.98029	-0.48969	6.6391e-14	9.4689e-13	6.92066e-12	1.73712e-10	FEN1	FEN1	TMEM258	TMEM258	MIR611	--	chr11_61557907_61559906	TMEM258	--	--	DOWN
chr7	50597729	50598445	21	0.55026	0.98398	-0.433714	6.6391e-14	3.0912e-12	6.92066e-12	4.60926e-10	DDC-AS1	DDC-AS1	--	DDC	--	--	--	DDC	--	--	DOWN
chr2	27433656	27434128	21	0.53843	0.9184	-0.379976	6.6391e-14	2.2282e-10	6.92066e-12	1.42803e-08	ATRAID	ATRAID	--	SLC5A6	--	--	chr2_27432432_27434431	SLC5A6	--	--	DOWN
chr1	155896009	155896943	22	0.52909	0.97052	-0.441432	6.6502e-14	1.6877e-11	6.92309e-12	1.79728e-09	SCARNA4	SCARNA4	KIAA0907	KIAA0907	--	--	--	KIAA0907	SCARNA4	--	DOWN
chr13	95366220	95367432	22	0.50032	0.93673	-0.436409	6.6502e-14	3.3594e-11	6.92309e-12	3.15252e-09	SOX21	SOX21	SOX21-AS1	--	--	--	chr13_95366052_95368051	SOX21-AS1	--	--	DOWN
chr11	62136967	62137886	22	0.6113	0.97061	-0.359318	6.6502e-14	1.2745e-10	6.92309e-12	9.27845e-09	RCC2P6	RCC2P6	--	ASRGL1	--	--	chr11_62136621_62138620	ASRGL1	--	--	DOWN
chr20	42216980	42218063	25	0.53038	0.94678	-0.4164	6.6613e-14	6.0714e-12	6.92379e-12	8.00614e-10	IFT52	IFT52	--	--	--	--	chr20_42217516_42219515	--	--	--	DOWN
chr12	25404568	25405687	25	0.5254	0.93734	-0.41194	6.6613e-14	6.4906e-12	6.92379e-12	8.43209e-10	KRAS	KRAS	--	--	--	--	--	--	--	--	DOWN
chr7	72993478	72994221	30	0.5611	0.92123	-0.360133	6.6946e-14	1.7252e-10	6.94639e-12	1.13606e-08	TBL2	TBL2	--	--	--	--	chr7_72993398_72995397	--	TBL2	--	DOWN
chr7	66117758	66118633	30	0.67947	0.95028	-0.270817	6.6946e-14	1.5324e-09	6.94639e-12	6.46552e-08	LOC100996437	LOC100996437	--	--	--	--	chr7_66117075_66119074	--	--	--	DOWN
chr17	16258777	16260166	31	0.63726	0.94768	-0.310419	6.7168e-14	1.3156e-10	6.95742e-12	9.47164e-09	CENPV	CENPV	--	--	--	--	chr17_16257149_16259148	--	--	--	DOWN
chr17	1992953	1994032	23	0.38489	0.87589	-0.491	6.7613e-14	9.1082e-09	6.98346e-12	2.64457e-07	SMG6	SMG6	--	SMG6	--	--	--	SMG6	--	--	DOWN
chr7	98610167	98610754	23	0.51433	0.95039	-0.436065	6.7613e-14	1.0766e-14	6.98346e-12	4.45154e-12	LOC101927550	LOC101927550	TRRAP	--	--	--	chr7_98609223_98611222,chr7_98610060_98612059	TRRAP	LOC101927550	--	DOWN
chr16	30023779	30024414	23	0.55433	0.96143	-0.407109	6.7613e-14	3.5467e-12	6.98346e-12	5.12325e-10	DOC2A	DOC2A	--	DOC2A	--	--	chr16_30023008_30025007	DOC2A	DOC2A	--	DOWN
chr9	130920233	130921399	27	0.56639	0.90828	-0.341889	6.7613e-14	3.4714e-10	6.98346e-12	2.00121e-08	C9orf16	C9orf16	--	--	--	--	chr9_130920511_130922510	--	--	--	DOWN
chr10	30723802	30724393	22	0.49839	0.95216	-0.453773	6.7946e-14	6.6716e-11	7.00181e-12	5.5195e-09	MAP3K8	--	--	MAP3K8	--	--	chr10_30723708_30725707	MAP3K8	MAP3K8	--	DOWN
chr2	234296951	234297478	22	0.61475	0.9837	-0.368955	6.7946e-14	1.4423e-12	7.00181e-12	2.49445e-10	DGKD	--	DGKD	DGKD	--	--	--	DGKD	DGKD	--	DOWN
chr19	36543862	36544588	22	0.45325	0.95334	-0.500091	6.8168e-14	1.5298e-11	7.01839e-12	1.67854e-09	WDR62	WDR62	--	THAP8	LOC101927572	--	chr19_36543001_36545000	THAP8	--	--	DOWN
chr19	13004888	13005657	21	0.45629	0.95917	-0.502881	6.8279e-14	3.6945e-12	7.01951e-12	5.2795e-10	RPS6P25	RPS6P25	RPS6P25	GCDH	--	--	--	RPS6P25,GCDH	RPS6P25	--	DOWN
chr5	1613504	1614180	21	0.56831	0.96002	-0.391714	6.8279e-14	7.1517e-11	7.01951e-12	5.78496e-09	LOC100132773	LOC100132773	--	LOC728613	--	--	--	LOC728613	--	--	DOWN
chrX	49214130	49214782	26	0.58525	0.93096	-0.345712	6.839e-14	1.3211e-10	7.02634e-12	9.495e-09	GAGE12I	GAGE12I	GAGE2D	GAGE2D	GAGE2D	--	chrX_49214529_49216528	GAGE2D	--	--	DOWN
chr9	77704356	77704831	20	0.46793	0.96455	-0.496625	6.8945e-14	1.1358e-10	7.05408e-12	8.44049e-09	NMRK1	NMRK1	--	OSTF1	--	--	chr9_77703820_77705819	OSTF1	--	--	DOWN
chr1	1343618	1344300	20	0.54365	0.97263	-0.428975	6.8945e-14	1.4626e-12	7.05408e-12	2.52334e-10	MRPL20	MRPL20	--	--	--	--	chr1_1342953_1344952	--	--	--	DOWN
chr11	65099571	65100202	27	0.69343	0.97376	-0.280333	6.8945e-14	1.2335e-11	7.05408e-12	1.41606e-09	DPF2	DPF2	--	--	--	--	chr11_65099109_65101108	--	--	--	DOWN
chr7	1020057	1021631	39	0.44487	0.7905	-0.345628	6.9056e-14	4.6341e-10	7.06487e-12	2.57807e-08	CYP2W1	CYP2W1	--	--	--	--	--	--	--	--	DOWN
chr1	63790252	63790759	21	0.5185	0.95312	-0.434619	6.9611e-14	7.3998e-10	7.10479e-12	3.62827e-08	FOXD3-AS1	FOXD3-AS1	FOXD3	--	MIR6068	chr1_63782394_63790471	chr1_63790472_63792471	FOXD3	FOXD3-AS1	chr1_63782394_63790471	DOWN
chr12	123317856	123318761	21	0.51143	0.91871	-0.407286	6.9611e-14	8.3928e-12	7.10479e-12	1.0157e-09	HIP1R	HIP1R	--	--	--	--	chr12_123317750_123319749	--	--	--	DOWN
chr22	22338086	22339281	24	0.5794	0.97021	-0.390812	6.9722e-14	5.2295e-11	7.10479e-12	4.54743e-09	TOP3B	TOP3B	--	--	--	--	chr22_22337334_22339333	--	--	--	DOWN
chr19	36871269	36871730	21	0.6774	0.97138	-0.293976	6.9611e-14	8.1768e-12	7.10479e-12	9.9836e-10	ZFP14	ZFP14	--	--	--	--	chr19_36870280_36872279	--	--	--	DOWN
chr9	66456624	66457601	44	0.45825	0.6956	-0.237352	6.9611e-14	8.6978e-10	7.10479e-12	4.1538e-08	LINC01410	LINC01410	LINC01410	LINC01410	--	chr9_66457551_66458640	chr9_66455551_66457550,chr9_66456273_66458272	LINC01410	LINC01410	--	DOWN
chr6	46619650	46620241	23	0.33248	0.86133	-0.528848	6.9833e-14	4.518e-12	7.10635e-12	6.16977e-10	CYP39A1,SLC25A27	SLC25A27	CYP39A1	CYP39A1	--	--	chr6_46618541_46620540	CYP39A1	CYP39A1,SLC25A27	--	DOWN
chr1	114468987	114470741	23	0.56761	0.97711	-0.4095	6.9833e-14	5.0654e-11	7.10635e-12	4.42301e-09	HIPK1	HIPK1	HIPK1-AS1	HIPK1-AS1	--	--	chr1_114469965_114471964	HIPK1-AS1	--	--	DOWN
chr16	30260095	30260843	23	0.63028	0.9647	-0.334413	6.9833e-14	4.6618e-09	7.10635e-12	1.57758e-07	NPIPB13	NPIPB13	--	--	--	--	--	--	NPIPB13	--	DOWN
chr16	28734478	28735310	20	0.52855	0.97642	-0.447875	7.0166e-14	3.61e-11	7.12244e-12	3.30609e-09	MIR6862-2	MIR6862-2	EIF3C	EIF3C	--	--	--	EIF3C	MIR6862-2	--	DOWN
chr7	87850266	87850838	20	0.53975	0.96682	-0.427075	7.0166e-14	1.7076e-11	7.12244e-12	1.80731e-09	SRI	SRI	--	LOC102723885,SRI	--	--	chr7_87849595_87851594	LOC102723885,SRI	--	--	DOWN
chr1	36335573	36336120	27	0.65244	0.934	-0.281556	7.0166e-14	1.106e-09	7.12244e-12	5.13033e-08	AGO1	--	--	AGO1	--	--	--	AGO1	AGO1	--	DOWN
chr8	7625534	7626322	45	0.49467	0.79946	-0.304789	7.0499e-14	9.1397e-10	7.1436e-12	4.34626e-08	FAM90A10P	FAM90A10P	--	--	--	--	--	--	--	--	DOWN
chr10	95361420	95362086	22	0.43802	0.91343	-0.475409	7.1942e-14	7.5896e-13	7.2601e-12	1.48103e-10	RBP4	RBP4	RBP4	--	--	--	chr10_95361388_95363387	RBP4	RBP4	--	DOWN
chr19	45928082	45929067	24	0.45835	0.90569	-0.447333	7.3053e-14	5.2167e-11	7.34403e-12	4.53911e-09	ERCC1	ERCC1	--	--	--	--	chr19_45927192_45929191	--	--	--	DOWN
chr16	29480759	29482020	24	0.56592	0.93648	-0.370562	7.3053e-14	1.4009e-11	7.34403e-12	1.57035e-09	LOC388242	LOC388242	--	--	--	--	--	--	--	--	DOWN
chr19	50178531	50179152	23	0.5777	0.9413	-0.363609	7.3053e-14	4.0674e-10	7.34403e-12	2.29938e-08	PRMT1	PRMT1	--	--	BCL2L12	--	chr19_50178010_50180009	--	--	--	DOWN
chr17	29296469	29297361	24	0.49427	0.93665	-0.442375	7.3164e-14	3.5924e-10	7.34876e-12	2.0506e-08	RNF135	RNF135	--	--	--	--	chr17_29296046_29298045	--	--	--	DOWN
chr15	60885441	60886210	21	0.51338	0.96486	-0.451476	7.3497e-14	1.7973e-12	7.35412e-12	2.94884e-10	RORA	RORA	--	RORA,RORA-AS1	--	--	chr15_60885351_60887350	RORA,RORA-AS1	--	--	DOWN
chr13	25252935	25253208	21	0.58907	0.965	-0.375929	7.3497e-14	7.2775e-11	7.35412e-12	5.85153e-09	ATP12A	ATP12A	--	--	--	--	chr13_25252393_25254392	--	--	--	DOWN
chr17	75274340	75275536	21	0.58124	0.94869	-0.367452	7.3497e-14	3.3648e-11	7.35412e-12	3.15571e-09	45544	45544	--	LOC105371907	--	--	chr17_75275317_75277316	LOC105371907	--	--	DOWN
chr6	139796981	139797815	25	0.63594	0.96536	-0.32942	7.3386e-14	4.0367e-11	7.35412e-12	3.59997e-09	LINC01625	LINC01625	--	--	--	--	--	--	--	--	DOWN
chr8	124254293	124255295	28	0.70207	0.98441	-0.282339	7.383e-14	2.5876e-11	7.38217e-12	2.57751e-09	C8orf76	C8orf76	--	ZHX1-C8orf76	--	--	chr8_124253708_124255707	ZHX1-C8orf76	--	--	DOWN
chr14	103524852	103525467	28	0.45311	0.87843	-0.425321	7.4052e-14	1.4264e-11	7.39909e-12	1.58898e-09	CDC42BPB	CDC42BPB	--	--	--	--	chr14_103524432_103526431	--	--	--	DOWN
chr5	68387664	68388812	20	0.49013	0.96808	-0.47795	7.4163e-14	1.7543e-12	7.40081e-12	2.90015e-10	SLC30A5	SLC30A5	--	--	--	--	chr5_68387677_68389676	--	--	--	DOWN
chr7	116612041	116613168	20	0.52795	0.96085	-0.4329	7.4385e-14	8.1179e-13	7.40891e-12	1.55882e-10	TPM3P1	TPM3P1	TPM3P1	ST7	--	--	--	ST7,TPM3P1	TPM3P1	--	DOWN
chr14	21905875	21907448	37	0.5438	0.87174	-0.327946	7.4385e-14	1.0969e-10	7.40891e-12	8.19144e-09	CHD8	CHD8	--	--	--	--	--	--	CHD8	--	DOWN
chr4	186350185	186350822	21	0.42569	0.9249	-0.499214	7.5051e-14	4.2218e-12	7.43477e-12	5.79466e-10	C4orf47	C4orf47	C4orf47	C4orf47	--	--	--	C4orf47	C4orf47	--	DOWN
chr9	96109592	96110623	22	0.50493	0.95975	-0.454818	7.5051e-14	1.7804e-09	7.43477e-12	7.31014e-08	C9orf129	C9orf129	--	--	--	--	chr9_96108993_96110992	--	--	--	DOWN
chr16	89884911	89885618	21	0.55167	0.965	-0.413333	7.5051e-14	2.1051e-09	7.43477e-12	8.46788e-08	FANCA	FANCA	--	--	--	--	chr16_89883459_89885458	--	--	--	DOWN
chr7	151652940	151653135	23	0.54491	0.93278	-0.38787	7.5051e-14	7.9237e-10	7.43477e-12	3.8182e-08	GALNTL5	GALNTL5	--	--	--	--	--	--	GALNTL5	--	DOWN
chr7	42277950	42278594	21	0.58902	0.97086	-0.381833	7.5051e-14	4.1471e-12	7.43477e-12	5.7202e-10	GLI3	GLI3	--	--	--	--	chr7_42277851_42279850	--	--	--	DOWN
chr1	53394705	53395631	21	0.67276	0.99262	-0.319857	7.5051e-14	3.7537e-13	7.43477e-12	8.34268e-11	MIR1273F	--	--	SCP2	MIR1273F	--	chr1_53393646_53395645	SCP2	MIR1273F	--	DOWN
chr1	115211126	115212243	26	0.5274	0.95877	-0.431365	7.5939e-14	2.2164e-10	7.51153e-12	1.42191e-08	DENND2C	--	--	DENND2C	--	--	chr1_115210239_115212238	DENND2C	DENND2C	--	DOWN
chr3	53382854	53383950	26	0.58048	0.95758	-0.377096	7.5939e-14	4.0075e-10	7.51153e-12	2.26867e-08	DCP1A	DCP1A	--	--	--	--	chr3_53381937_53383936	--	--	--	DOWN
chr19	11630909	11631606	22	0.67816	0.98011	-0.301955	7.6272e-14	3.2645e-09	7.53208e-12	1.16103e-07	RPL18AP13	RPL18AP13	--	ECSIT	--	--	--	ECSIT	--	--	DOWN
chr20	61903031	61903373	25	0.3441	0.86134	-0.51724	7.6716e-14	1.2475e-11	7.54347e-12	1.42979e-09	ARFGAP1	ARFGAP1	--	--	--	--	chr20_61901907_61903906	--	--	--	DOWN
chr15	23421860	23422486	21	0.45724	0.9139	-0.456667	7.6716e-14	1.7133e-11	7.54347e-12	1.81048e-09	LOC100631266	LOC100631266	--	--	--	--	--	--	--	--	DOWN
chr7	98599246	98599989	21	0.54974	0.964	-0.414262	7.6716e-14	7.4406e-11	7.54347e-12	5.92236e-09	LOC100419643	LOC100419643	--	TRRAP	--	--	--	TRRAP	--	--	DOWN
chr8	56962993	56963964	21	0.546	0.95469	-0.40869	7.6716e-14	7.1101e-12	7.54347e-12	9.05955e-10	PSMC6P1	PSMC6P1	PSMC6P1	--	--	--	--	PSMC6P1	PSMC6P1	--	DOWN
chr6	149913134	149914167	25	0.54718	0.91956	-0.37238	7.6716e-14	2.7169e-10	7.54347e-12	1.69109e-08	RPS18P9	RPS18P9	--	--	KATNA1,GINM1	--	--	--	--	--	DOWN
chr1	17187708	17188532	25	0.55982	0.91064	-0.35082	7.6716e-14	2.9553e-10	7.54347e-12	1.79727e-08	TRNAG28	TRNAG28	TRNAG28	--	LOC100421279,TRNAG28	--	chr1_17186524_17188523	TRNAG28	TRNAG28	--	DOWN
chr19	54703331	54704193	31	0.57511	0.92121	-0.346097	7.6716e-14	7.5076e-11	7.54347e-12	5.95817e-09	RPS9	RPS9	--	--	--	--	chr19_54702584_54704583	--	--	--	DOWN
chr5	403393	404713	32	0.52941	0.9022	-0.372797	7.6938e-14	2.4733e-10	7.54942e-12	1.56399e-08	LOC100310782	LOC100310782	LOC100310782	AHRR	LOC100310782	--	--	LOC100310782,AHRR	LOC100310782	--	DOWN
chr3	195610523	195611342	22	0.59109	0.9485	-0.357409	7.7938e-14	6.8372e-12	7.6203e-12	8.78383e-10	MIR6829	MIR6829	--	TNK2	--	--	--	TNK2	--	--	DOWN
chr12	58167071	58168217	28	0.6608	0.96711	-0.306304	7.8049e-14	8.1927e-11	7.62583e-12	6.32739e-09	METTL1	METTL1	--	METTL21B	--	--	chr12_58166742_58168741,chr12_58165963_58167962	METTL21B	--	--	DOWN
chr17	36451784	36452359	20	0.39095	0.9398	-0.54885	7.8493e-14	3.0702e-10	7.66032e-12	1.84703e-08	MRPL45	MRPL45	--	--	--	--	chr17_36450840_36452839	--	--	--	DOWN
chr8	66554441	66555450	20	0.47442	0.9571	-0.482675	7.8493e-14	8.2402e-12	7.66032e-12	1.00367e-09	MTFR1	MTFR1	--	--	--	--	chr8_66554764_66556763	--	--	--	DOWN
chr7	26402506	26403335	20	0.48095	0.95965	-0.4787	7.8493e-14	1.636e-11	7.66032e-12	1.76183e-09	SNX10	SNX10	--	SNX10	--	--	--	SNX10	--	--	DOWN
chr3	134156360	134157823	24	0.49479	0.90008	-0.405292	7.8715e-14	1.284e-08	7.66717e-12	3.4538e-07	MIR4788,HMGB3P13	MIR4788	HMGB3P13,MIR4788	--	MIR4788,HMGB3P13	--	--	MIR4788,HMGB3P13	MIR4788,HMGB3P13	--	DOWN
chr6	26705945	26706746	24	0.4656	0.84273	-0.377125	7.8715e-14	3.4543e-10	7.66717e-12	1.99504e-08	TRNAA41	--	--	--	TRNAA41	--	--	--	TRNAA41	--	DOWN
chr20	18479261	18480444	29	0.67705	0.94086	-0.26381	7.8715e-14	2.433e-11	7.66717e-12	2.44182e-09	RBBP9	RBBP9	--	--	--	--	chr20_18477893_18479892	--	--	--	DOWN
chr1	242540035	242540849	27	0.58143	0.92322	-0.341796	7.9159e-14	5.7689e-09	7.70566e-12	1.87318e-07	LOC100419801	LOC100419801	LOC100419801	PLD5	--	--	--	LOC100419801,PLD5	LOC100419801	--	DOWN
chr16	5118122	5119613	27	0.50665	0.91637	-0.409722	7.927e-14	4.7044e-12	7.71349e-12	6.4063e-10	C16orf89	C16orf89	--	--	--	--	--	--	--	--	DOWN
chr7	86780444	86781077	20	0.40597	0.93405	-0.528075	7.9492e-14	3.1004e-10	7.71428e-12	1.86035e-08	DMTF1	DMTF1	LOC101927420	LOC101927420	LOC101927420	--	chr7_86779624_86781623	LOC101927420	--	--	DOWN
chr5	56203808	56204294	20	0.61552	0.96675	-0.351225	7.9492e-14	1.7949e-12	7.71428e-12	2.94643e-10	SETD9	SETD9	--	--	--	--	chr5_56202962_56204961	--	--	--	DOWN
chr8	86816686	86817274	35	0.50589	0.82117	-0.315286	7.9603e-14	4.8684e-08	7.72446e-12	9.71677e-07	REXO1L4P	REXO1L4P	--	--	--	--	chr8_86816297_86818296	--	--	--	DOWN
chr6	28694147	28694973	32	0.3807	0.77689	-0.396187	7.9825e-14	9.5112e-13	7.74243e-12	1.74362e-10	TRNAT21	--	--	--	TRNAT21	--	--	--	TRNAT21	--	DOWN
chr11	67247738	67248583	30	0.51282	0.8909	-0.378083	7.9825e-14	1.9901e-08	7.74243e-12	4.81508e-07	AIP	AIP	--	--	--	--	chr11_67248344_67250343	--	--	--	DOWN
chr7	138363377	138365210	34	0.5646	0.89903	-0.334426	8.0158e-14	5.2813e-11	7.77115e-12	4.58372e-09	SVOPL	SVOPL	SVOPL	SVOPL	--	--	--	SVOPL	SVOPL	--	DOWN
chr2	120769426	120770064	23	0.50341	0.95252	-0.449109	8.0935e-14	9.2641e-12	7.83137e-12	1.09706e-09	EPB41L5	EPB41L5	--	--	--	--	chr2_120768397_120770396	--	--	--	DOWN
chr17	30556739	30557461	21	0.59176	0.97807	-0.38631	8.1046e-14	1.6365e-11	7.83137e-12	1.76207e-09	UBL5P2	UBL5P2	--	--	--	--	--	--	--	--	DOWN
chr16	69164113	69164936	23	0.42307	0.8988	-0.475739	8.1157e-14	1.1328e-10	7.83184e-12	8.42043e-09	UTP4	UTP4	--	CHTF8	--	--	chr16_69164352_69166351	CHTF8	--	--	DOWN
chr7	99681561	99682717	24	0.45004	0.88285	-0.432813	8.1268e-14	1.9418e-11	7.83184e-12	1.99711e-09	ZNF3	ZNF3	--	--	--	--	chr7_99679703_99681702	--	--	--	DOWN
chr4	87835102	87836085	25	0.65638	0.97086	-0.31448	8.1268e-14	1.184e-11	7.83184e-12	1.36808e-09	LOC260422	LOC260422	LOC260422	LOC260422	--	--	--	LOC260422	LOC260422	--	DOWN
chr4	1891876	1892620	24	0.63254	0.94929	-0.31675	8.1712e-14	8.8498e-11	7.85664e-12	6.78837e-09	NSD2	NSD2	--	NSD2	--	--	--	NSD2	--	--	DOWN
chr1	23345018	23345644	22	0.39836	0.91311	-0.51475	8.2712e-14	1.1408e-09	7.92562e-12	5.26448e-08	KDM1A	KDM1A	--	--	--	--	chr1_23343814_23345813	--	KDM1A	--	DOWN
chr14	90204749	90205731	34	0.67872	0.92753	-0.248809	8.2601e-14	7.2726e-10	7.92562e-12	3.59376e-08	CHORDC2P	CHORDC2P	CHORDC2P	--	--	--	--	CHORDC2P	CHORDC2P	--	DOWN
chr16	15066426	15066905	28	0.73607	0.94327	-0.207196	8.2712e-14	2.7967e-10	7.92562e-12	1.7305e-08	PDXDC1	PDXDC1	--	--	--	--	chr16_15066516_15068515	--	--	--	DOWN
chr8	33379111	33380418	30	0.53963	0.88457	-0.344933	8.2823e-14	2.9759e-11	7.93204e-12	2.88419e-09	LOC100630919	LOC100630919	--	--	--	--	--	--	LOC100630919	--	DOWN
chr4	40630442	40631594	25	0.541	0.96476	-0.42376	8.3378e-14	3.1458e-09	7.96586e-12	1.13779e-07	RBM47	--	RBM47	RBM47	--	--	chr4_40629740_40631739	RBM47	RBM47	--	DOWN
chr10	43864177	43865324	28	0.5937	0.94021	-0.346518	8.3822e-14	4.0445e-09	7.9811e-12	1.38623e-07	FXYD4	FXYD4	--	--	--	--	--	--	--	--	DOWN
chr4	154072287	154073194	22	0.52859	0.96125	-0.432659	8.5487e-14	1.5478e-11	8.12247e-12	1.6928e-09	TRIM2	TRIM2	--	--	--	--	chr4_154072383_154074382	--	--	--	DOWN
chr13	52770039	52770984	32	0.69767	0.95506	-0.257391	8.6264e-14	3.0303e-10	8.17722e-12	1.83012e-08	MRPS31P5	MRPS31P5	--	--	--	--	chr13_52769879_52771878,chr13_52768855_52770854	--	--	--	DOWN
chr18	44556823	44557322	24	0.46129	0.92158	-0.460292	8.6708e-14	2.4981e-11	8.20887e-12	2.49802e-09	TCEB3C	TCEB3C	--	KATNAL2	ELOA2	--	chr18_44556672_44558671	KATNAL2	TCEB3C	--	DOWN
chr16	29607767	29608293	23	0.54102	0.93835	-0.397326	8.6819e-14	1.2595e-11	8.20887e-12	1.44173e-09	SMG1P2	SMG1P2	--	SMG1P2	--	--	chr16_29606946_29608945	SMG1P2	--	--	DOWN
chr7	138912974	138913743	23	0.49996	0.89224	-0.392283	8.6819e-14	2.1066e-10	8.20887e-12	1.36213e-08	RPL37AP5	RPL37AP5	--	--	--	--	chr7_138913434_138915433	--	RPL37AP5	--	DOWN
chr5	175873489	175874062	23	0.67413	0.96567	-0.291543	8.6819e-14	4.1125e-10	8.20887e-12	2.32207e-08	FAF2	FAF2	--	--	--	--	chr5_175872629_175874628	--	--	--	DOWN
chr1	161420298	161420392	20	0.5961	0.9439	-0.3478	8.7264e-14	8.2978e-12	8.23553e-12	1.00788e-09	TRNAG23	TRNAG23	--	--	TRNAL5	chr1_161410142_161442503	--	--	TRNAG23	chr1_161410142_161442503	DOWN
chr1	153352143	153353539	41	0.42648	0.76702	-0.340549	8.7153e-14	1.9179e-09	8.23553e-12	7.8319e-08	LAPTM4BP1	LAPTM4BP1	LAPTM4BP1	LAPTM4BP1	--	--	--	LAPTM4BP1	LAPTM4BP1	--	DOWN
chr2	25014314	25015544	21	0.45143	0.96312	-0.51169	8.793e-14	7.3563e-12	8.27734e-12	9.27979e-10	CENPO	CENPO	--	PTRHD1	--	--	chr2_25013879_25015878	PTRHD1	CENPO	--	DOWN
chr17	17143523	17144481	21	0.48971	0.95129	-0.461571	8.793e-14	6.7902e-11	8.27734e-12	5.58294e-09	ACTG1P24	ACTG1P24	--	--	--	--	--	--	--	--	DOWN
chr7	150330380	150330882	21	0.58079	0.9399	-0.359119	8.793e-14	2.0264e-09	8.27734e-12	8.21755e-08	GIMAP6	GIMAP6	--	--	--	--	--	--	--	--	DOWN
chr20	26188850	26188909	21	0.83064	0.93398	-0.103333	8.793e-14	2.7157e-10	8.27734e-12	1.69043e-08	MIR663A	MIR663A	MIR663A	MIR663AHG	MIR663A	chr20_26188638_26190348	--	MIR663AHG,MIR663A	MIR663A	chr20_26188638_26190348	DOWN
chr15	56286911	56288058	25	0.62918	0.97044	-0.34126	8.8263e-14	4.4323e-11	8.29755e-12	3.92284e-09	NEDD4	NEDD4	--	--	--	--	chr15_56286296_56288295	--	--	--	DOWN
chr7	27063349	27064009	26	0.43588	0.86198	-0.426096	8.8596e-14	4.1437e-10	8.31585e-12	2.33738e-08	TPM3P4	--	TPM3P4	TPM3P4	--	--	--	TPM3P4	TPM3P4	--	DOWN
chr1	161509051	161510031	35	0.54527	0.90037	-0.3551	8.8818e-14	2.4608e-09	8.33235e-12	9.64364e-08	TRNAN14	TRNAN14	TRNAN14	--	FCGR3A	--	--	TRNAN14	TRNAN14	--	DOWN
chr10	71930926	71931777	25	0.5553	0.93116	-0.37586	8.9151e-14	1.7099e-12	8.35118e-12	2.84801e-10	SAR1A	SAR1A	--	--	--	--	chr10_71930588_71932587	--	--	--	DOWN
chr4	191009026	191009481	52	0.50233	0.70918	-0.206856	8.9151e-14	3.1745e-08	8.35118e-12	6.80655e-07	DUX4L3	--	DUX4L3	--	--	chr4_190986382_191013609	--	DUX4L3	DUX4L3	chr4_190986382_191013609	DOWN
chr14	95621175	95622619	32	0.41375	0.85187	-0.438125	9.0039e-14	2.6944e-11	8.41687e-12	2.66455e-09	DICER1-AS1	DICER1-AS1	--	DICER1	--	--	chr14_95621080_95623079	DICER1	--	--	DOWN
chr12	118811365	118812457	23	0.51165	0.92061	-0.408957	9.0261e-14	1.2898e-09	8.42889e-12	5.80687e-08	SUDS3,TAOK3	SUDS3,TAOK3	--	--	--	--	chr12_118812014_118814013,chr12_118811022_118813021	--	--	--	DOWN
chr16	30548719	30549367	23	0.6525	0.9512	-0.298696	9.0261e-14	5.0988e-11	8.42889e-12	4.44787e-09	LOC100127965	--	LOC100127965	LOC100127965	--	--	--	LOC100127965	LOC100127965	--	DOWN
chr2	64066377	64067225	28	0.60389	0.96516	-0.361268	9.0816e-14	2.0299e-10	8.4757e-12	1.31678e-08	UGP2	UGP2	--	--	--	--	chr2_64065892_64067891	--	--	--	DOWN
chr3	190594644	190595322	34	0.57993	0.87606	-0.296132	9.1149e-14	2.1395e-09	8.50552e-12	8.57265e-08	SNAR-I	SNAR-I	--	--	--	--	--	--	SNAR-I	--	DOWN
chr1	60279070	60279890	20	0.5347	0.92985	-0.39515	9.1926e-14	3.2328e-12	8.55904e-12	4.78311e-10	HOOK1	HOOK1	--	--	--	--	chr1_60278624_60280623	--	--	--	DOWN
chr16	21830330	21831386	32	0.44095	0.84316	-0.402203	9.226e-14	6.2175e-10	8.58888e-12	3.25916e-08	RRN3P1	RRN3P1	RRN3P1	RRN3P1	--	--	chr16_21829482_21831481	RRN3P1	RRN3P1	--	DOWN
chr12	82750535	82751474	22	0.36409	0.86114	-0.497045	9.2482e-14	1.7162e-12	8.59876e-12	2.85323e-10	METTL25	METTL25	CCDC59	CCDC59	--	--	chr12_82750004_82752003	CCDC59	--	--	DOWN
chr1	40995842	40996688	22	0.65468	0.97816	-0.323477	9.2482e-14	2.5803e-10	8.59876e-12	1.619e-08	ZNF684	ZNF684	--	--	--	--	chr1_40995160_40997159	--	--	--	DOWN
chr7	102288958	102290438	28	0.54321	0.91448	-0.371268	9.2926e-14	4.8681e-13	8.63623e-12	1.01174e-10	SPDYE2B	SPDYE2B	--	POLR2J2	--	--	--	POLR2J2	SPDYE2B	--	DOWN
chr1	35659139	35659646	23	0.47702	0.94724	-0.470217	9.3148e-14	4.9393e-12	8.64096e-12	6.68435e-10	SFPQ	SFPQ	--	--	--	--	chr1_35658812_35660811	--	SFPQ	--	DOWN
chr1	84972893	84973822	25	0.35498	0.81704	-0.46206	9.3037e-14	8.5065e-11	8.64096e-12	6.54532e-09	GNG5	GNG5	--	SPATA1	--	--	chr1_84972492_84974491	SPATA1	--	--	DOWN
chr4	166126451	166127314	25	0.65898	0.97472	-0.31574	9.3037e-14	2.9572e-10	8.64096e-12	1.79819e-08	KLHL2	KLHL2	--	--	--	--	chr4_166126385_166128384	--	--	--	DOWN
chr7	137704700	137705707	27	0.54859	0.93983	-0.391241	9.3592e-14	4.245e-09	8.67641e-12	1.45108e-07	LOC100128052	LOC100128052	--	--	--	--	--	--	--	--	DOWN
chr8	67026695	67027807	27	0.58002	0.95126	-0.371241	9.3592e-14	1.0094e-09	8.67641e-12	4.74996e-08	TRNAA39,TRNAY6	--	--	--	TRNAA39,TRNAY6,TRNAY15	--	chr8_67025600_67027599,chr8_67026119_67028118	--	TRNAA39,TRNAY6	--	DOWN
chr10	124769694	124770413	20	0.52293	0.96177	-0.43885	9.4369e-14	1.5445e-11	8.73179e-12	1.6904e-09	IKZF5	IKZF5	--	ACADSB	--	--	chr10_124768898_124770897	ACADSB	--	--	DOWN
chr7	29844974	29845728	21	0.59624	0.97019	-0.373952	9.448e-14	4.2429e-12	8.73179e-12	5.82117e-10	WIPF3	WIPF3	--	--	--	--	chr7_29843881_29845880	--	WIPF3	--	DOWN
chr4	17783678	17784405	21	0.6561	0.98148	-0.325381	9.448e-14	8.6379e-12	8.73179e-12	1.03514e-09	FAM184B	FAM184B	--	--	--	--	chr4_17783625_17785624	--	--	--	DOWN
chr6	158733980	158735163	23	0.56661	0.96998	-0.40337	9.5479e-14	6.0113e-11	8.81251e-12	5.09016e-09	TULP4	--	TULP4	--	--	--	--	TULP4	TULP4	--	DOWN
chr6	13573186	13574083	23	0.5363	0.9375	-0.401196	9.5479e-14	7.9092e-11	8.81251e-12	6.16235e-09	SIRT5	SIRT5	--	--	--	--	chr6_13572438_13574437	--	--	--	DOWN
chr6	30129789	30130914	33	0.50352	0.85355	-0.35003	9.5812e-14	1.0526e-10	8.84001e-12	7.9088e-09	TRIM10,TRIM15	TRIM10,TRIM15	--	--	--	--	--	--	TRIM15	--	DOWN
chr2	128005015	128005802	31	0.64206	0.91782	-0.275758	9.6367e-14	1.4284e-08	8.87177e-12	3.68667e-07	LOC100130102	LOC100130102	LOC100130102	--	--	--	--	LOC100130102	LOC100130102	--	DOWN
chr5	177769865	177771086	24	0.41515	0.90362	-0.488479	9.6478e-14	4.0528e-09	8.87731e-12	1.38869e-07	MRPL50P3	MRPL50P3	--	COL23A1	--	--	--	COL23A1	--	--	DOWN
chr7	99718788	99719667	26	0.62712	0.94819	-0.321077	9.67e-14	5.9e-13	8.88299e-12	1.20361e-10	TAF6	TAF6	--	CNPY4	--	--	--	CNPY4	--	--	DOWN
chr1	243430320	243431053	30	0.71193	0.93187	-0.219933	9.7145e-14	8.5217e-13	8.91997e-12	1.61257e-10	FCF1P7	--	FCF1P7	SDCCAG8	FCF1P7	--	--	SDCCAG8,FCF1P7	FCF1P7	--	DOWN
chr3	53100765	53101699	25	0.52398	0.90662	-0.38264	9.7256e-14	2.2124e-11	8.92367e-12	2.24577e-09	SERBP1P3	SERBP1P3	--	--	--	--	--	--	--	--	DOWN
chr17	48946253	48947143	24	0.61819	0.96206	-0.343875	9.7478e-14	1.2344e-11	8.94014e-12	1.41685e-09	TOB1	TOB1	--	--	TOB1-AS1	--	chr17_48944944_48946943	--	--	--	DOWN
chr2	97510920	97512224	29	0.61431	0.94288	-0.328569	9.77e-14	6.5132e-10	8.9592e-12	3.36041e-08	ANKRD23	ANKRD23	--	--	ANKRD39	--	--	--	--	--	DOWN
chr5	216751	217551	23	0.59707	0.92498	-0.327913	9.7922e-14	1.9727e-10	8.96783e-12	1.28218e-08	SDHA	SDHA	CCDC127	CCDC127	--	--	chr5_216036_218035	CCDC127	--	--	DOWN
chr1	15763849	15764695	26	0.37925	0.83262	-0.453365	9.8477e-14	1.8207e-09	9.01539e-12	7.46153e-08	CTRC	CTRC	--	--	--	--	--	--	CTRC	--	DOWN
chr1	202778442	202779541	28	0.3145	0.73832	-0.423821	9.881e-14	7.4541e-10	9.04194e-12	3.64277e-08	KDM5B,PCAT6	KDM5B,PCAT6	KDM5B	--	--	--	chr1_202777728_202779727,chr1_202777790_202779789	KDM5B	KDM5B	--	DOWN
chr17	74449756	74450853	20	0.45295	0.9553	-0.50235	9.9143e-14	7.6939e-11	9.06059e-12	6.05401e-09	AANAT,UBE2O	UBE2O	AANAT	AANAT	--	--	chr17_74449425_74451424	AANAT	UBE2O,AANAT	--	DOWN
chr18	3412993	3414096	25	0.49754	0.90604	-0.4085	1.0092e-13	8.399e-11	9.1937e-12	6.47088e-09	BOD1P1,TGIF1	BOD1P1	TGIF1	TGIF1	--	--	--	TGIF1	TGIF1	--	DOWN
chr17	74050657	74051344	32	0.63052	0.90405	-0.273531	1.0092e-13	1.1712e-09	9.1937e-12	5.37549e-08	SRP68	SRP68	--	SRP68	--	--	--	SRP68	--	--	DOWN
chr8	110549715	110550718	22	0.45768	0.94493	-0.48725	1.0114e-13	1.6878e-11	9.19649e-12	1.79728e-09	EBAG9	EBAG9	--	--	--	--	chr8_110549736_110551735	--	--	--	DOWN
chr3	42815483	42816482	22	0.52223	0.96723	-0.445	1.0114e-13	3.3491e-11	9.19649e-12	3.14683e-09	CCDC13	CCDC13	--	--	LINC02158	--	chr3_42814894_42816893	--	--	--	DOWN
chr11	627744	628102	23	0.50661	0.90448	-0.39787	1.0147e-13	5.042e-15	9.21919e-12	2.38382e-12	SCT	SCT	--	--	--	chr11_626728_628037	chr11_628038_630037	--	--	chr11_626728_628037	DOWN
chr17	43684919	43685865	29	0.54491	0.8894	-0.344483	1.0159e-13	9.395e-08	9.22611e-12	1.59608e-06	RPS26P8	RPS26P8	--	--	--	--	--	--	RPS26P8	--	DOWN
chr19	39986863	39988224	35	0.47114	0.84313	-0.371986	1.0292e-13	4.1141e-09	9.34488e-12	1.40893e-07	DLL3	DLL3	--	--	--	--	chr19_39987397_39989396	--	--	--	DOWN
chrX	49215204	49215709	26	0.5794	0.91148	-0.332077	1.0314e-13	4.4378e-09	9.35544e-12	1.51061e-07	GAGE12I	GAGE12I	--	--	GAGE2D	--	chrX_49214529_49216528	--	--	--	DOWN
chr19	46407599	46408584	25	0.45484	0.88596	-0.43112	1.0425e-13	4.5252e-11	9.44391e-12	3.9947e-09	MYPOP	MYPOP	--	--	--	--	chr19_46406546_46408545	--	--	--	DOWN
chr7	100965550	100966372	25	0.5915	0.93812	-0.34662	1.0425e-13	1.5261e-10	9.44391e-12	1.04997e-08	IFT22	IFT22	--	--	--	--	chr7_100965202_100967201	--	IFT22	--	DOWN
chr7	141488903	141489911	21	0.45114	0.92712	-0.475976	1.0447e-13	1.3975e-10	9.45163e-12	9.91093e-09	TAS2R5	TAS2R5	--	--	--	--	--	--	TAS2R5	--	DOWN
chr5	180590126	180591022	21	0.46674	0.9211	-0.454357	1.0447e-13	1.3857e-10	9.45163e-12	9.84494e-09	TRNAV5	TRNAV5	--	--	--	--	--	--	TRNAV5	--	DOWN
chr19	1607088	1608038	21	0.477	0.91695	-0.439952	1.0447e-13	3.5667e-09	9.45163e-12	1.23935e-07	UQCR11	UQCR11	--	--	TCF3	--	chr19_1605682_1607681	--	--	--	DOWN
chr19	49777419	49778330	21	0.53805	0.94729	-0.409238	1.0447e-13	3.5736e-11	9.45163e-12	3.28586e-09	SUMO1P4	SUMO1P4	SUMO1P4	--	--	--	--	SUMO1P4	SUMO1P4	--	DOWN
chr10	135494273	135494436	27	0.48424	0.75183	-0.267593	1.0469e-13	1.3651e-07	9.46746e-12	2.13188e-06	DUX4L14	--	DUX4L14	--	--	chr10_135477932_135498572	--	DUX4L14	DUX4L14	chr10_135477932_135498572	DOWN
chr1	236230297	236231594	30	0.46107	0.87747	-0.4164	1.0492e-13	1.1696e-12	9.4835e-12	2.08775e-10	NID1	NID1	--	--	--	--	chr1_236228818_236230817	--	--	--	DOWN
chr8	38035797	38036450	20	0.57955	0.9787	-0.39915	1.0525e-13	7.4027e-11	9.49973e-12	5.90587e-09	LSM1	LSM1	--	BAG4	--	--	chr8_38034644_38036643	BAG4	--	--	DOWN
chr12	8183020	8183750	22	0.49064	0.9433	-0.452659	1.0547e-13	9.287e-10	9.5026e-12	4.408e-08	FOXJ2	FOXJ2	--	--	--	--	chr12_8182964_8184963	--	--	--	DOWN
chr10	105153065	105153704	22	0.66166	0.93966	-0.278	1.0547e-13	2.6255e-09	9.5026e-12	1.01417e-07	MIR1307	--	--	USMG5	MIR1307	--	--	USMG5	MIR1307	--	DOWN
chr6	33561656	33562609	29	0.63917	0.91105	-0.271879	1.0592e-13	1.2526e-08	9.54042e-12	3.39626e-07	LINC00336	LINC00336	--	--	--	--	chr6_33561190_33563189	--	--	--	DOWN
chr1	46806997	46807766	23	0.41624	0.89089	-0.474652	1.0647e-13	1.97e-11	9.57561e-12	2.02248e-09	NSUN4	--	NSUN4	NSUN4	--	--	chr1_46806837_46808836	NSUN4	NSUN4	--	DOWN
chr19	41901006	41902405	23	0.49813	0.94335	-0.445217	1.0647e-13	7.9385e-12	9.57561e-12	9.75777e-10	BCKDHA	BCKDHA	--	EXOSC5	--	--	chr19_41901114_41903113	EXOSC5	--	--	DOWN
chr6	53101671	53102728	23	0.61802	0.94867	-0.330652	1.0647e-13	1.02e-11	9.57561e-12	1.19878e-09	HMGB1P20	HMGB1P20	--	--	--	--	--	--	--	--	DOWN
chr1	179849970	179851019	35	0.38066	0.80474	-0.424086	1.0691e-13	1.5074e-12	9.61039e-12	2.58684e-10	TOR1AIP1	TOR1AIP1	--	--	--	--	chr1_179849482_179851481	--	TOR1AIP1	--	DOWN
chr1	228768496	228768648	29	0.63526	0.89398	-0.258724	1.0703e-13	3.096e-09	9.61707e-12	1.12995e-07	RNA5S11	RNA5S11	--	--	RNA5S12	chr1_228744110_228784168	--	--	RNA5S11	chr1_228744110_228784168	DOWN
chr8	25314450	25314826	19	0.34797	0.94495	-0.596974	1.0758e-13	7.4684e-13	9.62401e-12	1.46235e-10	CDCA2	CDCA2	--	KCTD9	--	--	chr8_25313286_25315285	KCTD9	--	--	DOWN
chr3	195662163	195663323	19	0.45726	0.97039	-0.513132	1.0758e-13	1.6497e-10	9.62401e-12	1.10029e-08	LOC100133326,LOC105374297	LOC100133326,LOC105374297	--	--	--	--	--	--	LOC105374297	--	DOWN
chr20	30312356	30313550	30	0.49615	0.90178	-0.405633	1.0736e-13	1.8573e-08	9.62401e-12	4.51993e-07	BCL2L1	BCL2L1	--	--	ABALON	--	chr20_30311873_30313872,chr20_30310708_30312707	--	--	--	DOWN
chr16	3206279	3207144	26	0.5304	0.91646	-0.386058	1.0747e-13	6.5148e-10	9.62401e-12	3.36055e-08	TRNAP19,TRNAK15	TRNAP19	--	--	TRNAK15	--	chr16_3205597_3207596	--	TRNAK15	--	DOWN
chr19	39135731	39136531	26	0.54302	0.9235	-0.380481	1.0747e-13	1.9755e-10	9.62401e-12	1.28387e-08	ACTN4	ACTN4	--	--	--	--	chr19_39136062_39138061	--	--	--	DOWN
chr17	47756655	47757593	19	0.65534	0.98234	-0.327	1.0758e-13	1.3492e-12	9.62401e-12	2.35831e-10	SPOP	SPOP	--	--	--	--	chr17_47755773_47757772	--	--	--	DOWN
chr17	6896843	6898349	24	0.52548	0.96042	-0.434937	1.0791e-13	1.7822e-12	9.64533e-12	2.9313e-10	ALOX12	ALOX12	--	ALOX12-AS1	--	--	chr17_6896820_6898819	ALOX12-AS1	--	--	DOWN
chr4	156875251	156876347	24	0.5776	0.95394	-0.376333	1.0791e-13	6.0228e-10	9.64533e-12	3.18197e-08	CTSO	CTSO	--	--	--	--	chr4_156875084_156877083	--	CTSO	--	DOWN
chr1	24284505	24285328	28	0.315	0.80841	-0.493411	1.0836e-13	2.8779e-09	9.68213e-12	1.07927e-07	PNRC2	PNRC2	--	--	--	--	chr1_24283785_24285784	--	--	--	DOWN
chr3	143235965	143237146	26	0.70225	0.96015	-0.257904	1.0913e-13	7.0787e-11	9.73715e-12	5.74912e-09	ST13P15	--	ST13P15	SLC9A9	--	--	--	SLC9A9,ST13P15	ST13P15	--	DOWN
chr12	121735213	121736097	27	0.60176	0.94535	-0.343593	1.0925e-13	6.8478e-12	9.74166e-12	8.79477e-10	CAMKK2	CAMKK2	CAMKK2	CAMKK2	--	--	chr12_121735170_121737169	CAMKK2	CAMKK2	--	DOWN
chr2	74406553	74407526	27	0.64552	0.94037	-0.294852	1.0925e-13	3.3069e-09	9.74166e-12	1.16929e-07	MOB1A	MOB1A	--	--	--	--	chr2_74406165_74408164	--	MOB1A	--	DOWN
chr16	28520074	28521313	35	0.6707	0.93474	-0.264043	1.0925e-13	4.2146e-09	9.74166e-12	1.4414e-07	IL27	IL27	--	--	--	--	--	--	--	--	DOWN
chr5	34913633	34914448	20	0.34388	0.915	-0.571125	1.1013e-13	1.2499e-09	9.79209e-12	5.66339e-08	BRIX1	BRIX1	RAD1	RAD1	--	--	chr5_34913293_34915292	RAD1	--	--	DOWN
chr12	6616976	6618071	25	0.46956	0.90462	-0.43506	1.1013e-13	5.0456e-14	9.79209e-12	1.58206e-11	SCARNA10	SCARNA10	--	NCAPD2	--	--	--	NCAPD2	--	--	DOWN
chr16	28762256	28763320	23	0.55561	0.96428	-0.408674	1.1002e-13	1.6872e-12	9.79209e-12	2.81875e-10	NPIPB9	NPIPB9	--	--	--	--	chr16_28762147_28764146	--	NPIPB9	--	DOWN
chr7	73670212	73671054	20	0.55872	0.96282	-0.4041	1.1013e-13	1.7427e-11	9.79209e-12	1.83088e-09	RFC2	RFC2	--	--	--	--	chr7_73669143_73671142	--	--	--	DOWN
chr16	69790784	69791859	25	0.5278	0.92236	-0.39456	1.1013e-13	6.8389e-11	9.79209e-12	5.60885e-09	NONOP1,NOB1	NOB1	NONOP1	--	--	--	chr16_69788985_69790984	NONOP1	NONOP1	--	DOWN
chr7	30519364	30520324	23	0.59117	0.94941	-0.358239	1.1002e-13	5.8466e-11	9.79209e-12	4.98894e-09	NOD1	NOD1	--	--	--	--	chr7_30518611_30520610	--	--	--	DOWN
chr3	75718366	75718579	42	0.42601	0.57813	-0.152119	1.1013e-13	8.2242e-09	9.79209e-12	2.41703e-07	DUX4L26	--	DUX4L26	--	FRG2C	chr3_75718116_75719159	--	DUX4L26	DUX4L26	--	DOWN
chr2	91777067	91777642	39	0.62864	0.86576	-0.237115	1.1047e-13	2.8515e-10	9.81025e-12	1.75471e-08	LOC388996	LOC388996	LOC388996	--	--	chr2_91777180_91777968	chr2_91775180_91777179	LOC388996	LOC388996	chr2_91777180_91777968	DOWN
chr7	32759568	32760093	32	0.39417	0.74453	-0.350359	1.1102e-13	1.7053e-08	9.85562e-12	4.19025e-07	DPY19L1P1	DPY19L1P1	--	--	--	--	--	--	--	--	DOWN
chr10	81967882	81968728	22	0.54	0.95159	-0.411591	1.1324e-13	2.3476e-10	9.99856e-12	1.49491e-08	LINC00857	--	LINC00857	LINC00857	--	--	chr10_81967518_81969517	LINC00857	LINC00857	--	DOWN
chr10	94447291	94448267	27	0.67139	0.95063	-0.279241	1.1324e-13	1.3479e-11	9.99856e-12	1.52549e-09	HHEX	HHEX	--	--	--	--	chr10_94446693_94448692	--	--	--	DOWN
chr5	40835820	40836670	25	0.59004	0.95748	-0.36744	1.1335e-13	5.0695e-10	1.00048e-11	2.77534e-08	RPL37	RPL37	--	--	--	chr5_40835241_40835873	chr5_40835874_40837873	--	RPL37	chr5_40835241_40835873	DOWN
chr3	48411278	48412642	23	0.43183	0.91567	-0.483848	1.1402e-13	8.8793e-11	1.00534e-11	6.80934e-09	FBXW12	FBXW12	--	--	--	--	--	--	--	--	DOWN
chr12	107347113	107348076	23	0.65561	0.98089	-0.325283	1.1402e-13	3.1222e-12	1.00534e-11	4.6489e-10	TMEM263	TMEM263	--	--	--	--	chr12_107347152_107349151	--	--	--	DOWN
chr17	27186437	27187322	20	0.57458	0.96415	-0.389575	1.1413e-13	7.863e-11	1.00539e-11	6.13879e-09	MIR451B	MIR451B	--	ERAL1	MIR144,MIR4732,MIR451A	--	--	ERAL1	--	--	DOWN
chr10	98593799	98594330	20	0.58895	0.9682	-0.37925	1.1413e-13	7.2472e-11	1.00539e-11	5.83441e-09	LOC102723665	LOC102723665	--	LCOR	--	--	chr10_98593274_98595273	LCOR	--	--	DOWN
chr21	34639491	34640721	21	0.5061	0.96029	-0.45419	1.1491e-13	1.4081e-08	1.01001e-11	3.66025e-07	IL10RB-AS1	IL10RB-AS1	IL10RB	IL10RB	--	--	chr21_34639076_34641075	IL10RB	--	--	DOWN
chr20	1092883	1093776	21	0.5191	0.97086	-0.451762	1.1491e-13	2.8107e-10	1.01001e-11	1.73567e-08	PSMF1	PSMF1	--	--	--	--	--	--	PSMF1	--	DOWN
chr9	16872019	16873098	32	0.52409	0.88359	-0.3595	1.1469e-13	1.1045e-10	1.01001e-11	8.24039e-09	BNC2	BNC2	--	--	--	--	chr9_16872021_16874020	--	--	--	DOWN
chr4	53361	53617	33	0.61345	0.90332	-0.289864	1.148e-13	2.5889e-11	1.01001e-11	2.5786e-09	ZNF595	--	ZNF595	ZNF595	--	chr4_53198_53672	--	ZNF595	ZNF595	chr4_53198_53672	DOWN
chr9	123658528	123659203	33	0.65232	0.89083	-0.238515	1.1602e-13	2.1361e-10	1.01927e-11	1.37901e-08	PHF19	PHF19	--	--	--	--	chr9_123656973_123658972	--	--	--	DOWN
chr5	79792571	79794459	27	0.51907	0.90956	-0.390481	1.1668e-13	1.5234e-10	1.0245e-11	1.04908e-08	RPS27AP9,RPL7P24	RPL7P24	RPS27AP9	FAM151B	RPS27AP9	--	--	RPS27AP9,FAM151B	RPS27AP9	--	DOWN
chr1	29061114	29061926	27	0.73687	0.96035	-0.223481	1.1668e-13	1.3944e-10	1.0245e-11	9.89395e-09	YTHDF2	YTHDF2	--	--	--	--	chr1_29061066_29063065	--	--	--	DOWN
chr1	24967978	24968486	19	0.42624	0.95042	-0.524184	1.1746e-13	7.0423e-13	1.02813e-11	1.39122e-10	SRRM1	SRRM1	--	--	--	--	chr1_24967027_24969026	--	--	--	DOWN
chr10	98318768	98319648	19	0.48379	0.98305	-0.499263	1.1746e-13	1.7516e-11	1.02813e-11	1.83784e-09	NPM1P26	NPM1P26	TM9SF3	TM9SF3	--	--	--	TM9SF3	NPM1P26	--	DOWN
chr11	63735960	63736689	19	0.59682	0.97276	-0.375947	1.1746e-13	6.705e-13	1.02813e-11	1.33756e-10	RNU6-45P	RNU6-45P	--	--	--	--	--	--	--	--	DOWN
chr3	37789376	37790217	23	0.51074	0.93202	-0.421283	1.1791e-13	2.8657e-11	1.03014e-11	2.80256e-09	RPL21P135	RPL21P135	RPL21P135	RPL21P135,ITGA9	--	--	--	RPL21P135,ITGA9	RPL21P135	--	DOWN
chr12	8995660	8996552	22	0.5277	0.92341	-0.395705	1.1824e-13	1.1198e-10	1.03109e-11	8.33779e-09	A2ML1	A2ML1	A2ML1	A2ML1	--	--	--	A2ML1	--	--	DOWN
chr17	40951764	40952305	21	0.5394	0.90393	-0.364524	1.1868e-13	7.308e-11	1.03393e-11	5.86311e-09	COA3	COA3	--	CNTD1	--	--	chr17_40950903_40952902	CNTD1	--	--	DOWN
chr20	35651555	35652573	20	0.5321	0.99052	-0.458425	1.1924e-13	1.7304e-12	1.03731e-11	2.87096e-10	RPS3AP3	RPS3AP3	--	RBL1	--	--	--	RBL1	--	--	DOWN
chr9	99830141	99831591	28	0.48298	0.88195	-0.398964	1.1924e-13	1.2312e-11	1.03731e-11	1.41419e-09	TCEA1P1	--	TCEA1P1	TCEA1P1	--	--	--	TCEA1P1	TCEA1P1	--	DOWN
chr14	75644135	75644789	24	0.60444	0.95565	-0.351208	1.1979e-13	2.7204e-11	1.04123e-11	2.68488e-09	TMED10	TMED10	--	--	--	--	chr14_75643377_75645376	--	--	--	DOWN
chr12	51785879	51786588	26	0.60279	0.96865	-0.365865	1.2013e-13	1.3192e-10	1.04253e-11	9.4898e-09	GALNT6	GALNT6	--	SLC4A8	--	--	chr12_51785822_51787821	SLC4A8	--	--	DOWN
chr14	19720226	19720542	23	0.59596	0.93633	-0.34037	1.2013e-13	2.2971e-09	1.04253e-11	9.11674e-08	LOC642661	--	LOC642661	NBEAP6	--	chr14_19720387_19720688	chr14_19718387_19720386	NBEAP6,LOC642661	LOC642661	chr14_19720387_19720688	DOWN
chr19	34743122	34743965	27	0.59065	0.94522	-0.354574	1.2024e-13	5.2103e-11	1.04327e-11	4.53386e-09	KIAA0355	KIAA0355	--	--	--	--	chr19_34743218_34745217	--	--	--	DOWN
chr16	49699891	49700406	21	0.40936	0.86252	-0.453167	1.2401e-13	2.7315e-10	1.07318e-11	1.698e-08	ZNF423	ZNF423	--	ZNF423	--	--	--	ZNF423	--	--	DOWN
chr20	31990865	31991596	21	0.61236	0.95729	-0.344929	1.2401e-13	1.942e-12	1.07318e-11	3.09533e-10	CDK5RAP1	CDK5RAP1	--	--	--	--	chr20_31989419_31991418	--	--	--	DOWN
chr9	91585375	91586273	24	0.66433	0.95579	-0.291458	1.2412e-13	9.7851e-11	1.07354e-11	7.43174e-09	PCNPP2	--	PCNPP2	--	PCNPP2	--	--	PCNPP2	PCNPP2	--	DOWN
chr13	99850620	99851454	19	0.43418	0.96671	-0.532526	1.249e-13	2.6204e-09	1.07565e-11	1.01292e-07	UBAC2	UBAC2	--	UBAC2-AS1	--	--	chr13_99850386_99852385	UBAC2-AS1	--	--	DOWN
chr1	222908552	222909135	19	0.49537	0.98203	-0.486658	1.249e-13	2.9796e-10	1.07565e-11	1.80685e-08	FAM177B	FAM177B	--	--	BROX	--	--	--	--	--	DOWN
chr21	42689071	42690073	25	0.53352	0.95694	-0.42342	1.2479e-13	2.3868e-11	1.07565e-11	2.40328e-09	FAM3B	--	--	FAM3B	--	chr21_42688746_42689085	chr21_42689086_42691085	FAM3B	FAM3B	chr21_42688746_42689085	DOWN
chr9	90531949	90533079	26	0.49579	0.88942	-0.393635	1.2457e-13	7.2941e-11	1.07565e-11	5.85773e-09	SPATA31C1	SPATA31C1	SPATA31C1	--	--	--	--	SPATA31C1	SPATA31C1	--	DOWN
chr1	226150633	226151748	25	0.56604	0.93934	-0.3733	1.2479e-13	1.497e-10	1.07565e-11	1.03736e-08	NDUFA3P3	NDUFA3P3	--	--	--	--	--	--	NDUFA3P3	--	DOWN
chr19	11197595	11198414	20	0.61728	0.96757	-0.3503	1.2734e-13	1.6138e-11	1.09383e-11	1.74477e-09	LDLR	LDLR	--	--	--	--	--	--	--	--	DOWN
chr13	103047489	103048388	20	0.6321	0.97608	-0.343975	1.2734e-13	1.1578e-09	1.09383e-11	5.32599e-08	FGF14-IT1	FGF14-IT1	FGF14-AS2	FGF14	FGF14-AS2	--	chr13_103047227_103049226	FGF14-AS2,FGF14	--	--	DOWN
chr17	46370913	46372113	29	0.33529	0.77002	-0.434724	1.2934e-13	2.0779e-10	1.10791e-11	1.34536e-08	THRA1/BTR	THRA1/BTR	THRA1/BTR	THRA1/BTR,SKAP1	--	--	--	THRA1/BTR,SKAP1	THRA1/BTR	--	DOWN
chr7	29187563	29188306	19	0.40958	0.96358	-0.554	1.309e-13	7.7972e-11	1.1165e-11	6.10561e-09	CPVL	CPVL	--	CHN2,CPVL	--	--	--	CHN2,CPVL	--	--	DOWN
chr9	33238763	33239758	27	0.5038	0.88937	-0.385574	1.3078e-13	1.9121e-10	1.1165e-11	1.24607e-08	SPINK4	SPINK4	--	--	--	--	--	--	SPINK4	--	DOWN
chr12	9659839	9661316	23	0.57809	0.96011	-0.382022	1.3267e-13	2.7936e-10	1.12954e-11	1.7292e-08	LOC100419520	LOC100419520	LOC100419520	--	--	--	--	LOC100419520	LOC100419520	--	DOWN
chr1	41407479	41408555	24	0.521	0.95321	-0.432208	1.3356e-13	7.132e-09	1.13589e-11	2.13163e-07	UBE2V1P8	UBE2V1P8	UBE2V1P8	--	UBE2V1P8	--	--	UBE2V1P8	UBE2V1P8	--	DOWN
chr7	65214762	65215340	25	0.4918	0.94532	-0.45352	1.3489e-13	2.8887e-11	1.1462e-11	2.8209e-09	CCT6P1	CCT6P1	--	LOC441242	--	--	chr7_65213732_65215731	LOC441242	--	--	DOWN
chr19	19141784	19143129	25	0.4949	0.9201	-0.4252	1.3489e-13	4.7409e-10	1.1462e-11	2.62729e-08	ARMC6	ARMC6	SUGP2	SUGP2	--	--	chr19_19141924_19143923	SUGP2	--	--	DOWN
chr1	94882585	94883492	23	0.52354	0.9092	-0.385652	1.3556e-13	8.0127e-11	1.15065e-11	6.22111e-09	ABCD3	ABCD3	--	--	--	--	chr1_94881525_94883524	--	ABCD3	--	DOWN
chr3	88187910	88188455	19	0.45682	0.98345	-0.526632	1.3622e-13	3.6624e-11	1.1541e-11	3.33443e-09	ZNF654	ZNF654	ZNF654	CGGBP1	--	--	--	CGGBP1,ZNF654	ZNF654	--	DOWN
chr16	30025574	30026668	22	0.50216	0.94859	-0.446432	1.3645e-13	1.6387e-11	1.1541e-11	1.76353e-09	DOC2A	DOC2A	--	--	--	--	--	--	--	--	DOWN
chr16	70381742	70383141	21	0.50864	0.94667	-0.438024	1.3656e-13	1.6274e-11	1.1541e-11	1.75601e-09	LOC100506083	LOC100506083	--	DDX19A	--	--	chr16_70381000_70382999	DDX19A	--	--	DOWN
chr10	95517983	95518742	22	0.52834	0.9508	-0.422455	1.3645e-13	8.2579e-12	1.1541e-11	1.0048e-09	LGI1	--	LGI1	LGI1	--	--	--	LGI1	LGI1	--	DOWN
chr12	96648662	96649668	21	0.5385	0.95476	-0.416262	1.3656e-13	9.3314e-10	1.1541e-11	4.42625e-08	ELK3	ELK3	ELK3	ELK3	--	--	--	ELK3	ELK3	--	DOWN
chr9	20501323	20502150	27	0.62706	0.90607	-0.279019	1.3711e-13	9.1623e-12	1.15789e-11	1.08614e-09	MIR4474	--	--	MLLT3	MIR4474	--	--	MLLT3	MIR4474	--	DOWN
chr7	156992232	156992710	20	0.44812	0.97738	-0.52925	1.3811e-13	2.9547e-12	1.16369e-11	4.44193e-10	LOC777650	LOC777650	--	UBE3C	--	--	--	UBE3C	--	--	DOWN
chr6	149868309	149869331	20	0.50525	0.96417	-0.458925	1.3811e-13	8.3925e-09	1.16369e-11	2.4626e-07	PPIL4	PPIL4	--	--	--	--	chr6_149867575_149869574	--	--	--	DOWN
chr10	134146357	134147027	20	0.49607	0.9512	-0.455125	1.3811e-13	6.2139e-10	1.16369e-11	3.25781e-08	STK32C	STK32C	LRRC27	LRRC27	--	--	chr10_134146026_134148025	LRRC27	--	--	DOWN
chr7	106683389	106684235	20	0.53988	0.95793	-0.41805	1.3811e-13	1.5556e-10	1.16369e-11	1.06199e-08	PRKAR2B	PRKAR2B	--	--	--	--	chr7_106682813_106684812	--	--	--	DOWN
chr19	55757353	55758074	20	0.56018	0.96785	-0.407675	1.3811e-13	7.643e-11	1.16369e-11	6.0287e-09	MIR6803	MIR6803	--	PPP6R1	--	--	--	PPP6R1	--	--	DOWN
chr5	179284028	179284438	20	0.75635	0.99317	-0.236825	1.3811e-13	8.7534e-12	1.16369e-11	1.04453e-09	LOC100996419	LOC100996419	--	MRNIP	--	--	chr5_179283250_179285249	MRNIP	--	--	DOWN
chr19	48459181	48459699	25	0.39118	0.80168	-0.4105	1.3878e-13	3.1863e-09	1.16871e-11	1.14506e-07	SNAR-C1	--	--	--	SNAR-C1	--	--	--	SNAR-C1	--	DOWN
chr4	490721	491589	38	0.69491	0.94092	-0.246013	1.3911e-13	3.493e-10	1.17141e-11	2.00866e-08	PIGG	PIGG	--	ZNF721	--	--	chr4_490839_492838	ZNF721	--	--	DOWN
chr14	74845465	74846452	34	0.54429	0.86325	-0.318956	1.4133e-13	3.4845e-09	1.18916e-11	1.21246e-07	RPS2P2	RPS2P2	--	--	--	--	--	--	RPS2P2	--	DOWN
chr1	156270698	156271597	21	0.50907	0.94583	-0.436762	1.4266e-13	8.5682e-12	1.19564e-11	1.02854e-09	VHLL	VHLL	--	--	--	--	--	--	--	--	DOWN
chr8	26151128	26152000	22	0.54123	0.94257	-0.401341	1.4266e-13	4.7229e-10	1.19564e-11	2.61904e-08	PPP2R2A	--	PPP2R2A	PPP2R2A	--	--	chr8_26149454_26151453	PPP2R2A	PPP2R2A	--	DOWN
chr1	40350170	40350688	21	0.73948	0.96907	-0.229595	1.4266e-13	3.3769e-11	1.19564e-11	3.16306e-09	TRIT1	TRIT1	--	--	--	--	chr1_40349289_40351288	--	--	--	DOWN
chr10	26878640	26880041	23	0.41648	0.90354	-0.487065	1.4344e-13	2.238e-13	1.20052e-11	5.39152e-11	LINC00264	LINC00264	LINC00264	LINC00264	--	--	--	LINC00264	LINC00264	--	DOWN
chr2	32265538	32266608	23	0.53761	0.96272	-0.425109	1.4344e-13	2.2147e-10	1.20052e-11	1.42096e-08	DPY30	DPY30	--	--	--	--	chr2_32265020_32267019	--	--	--	DOWN
chr1	160255492	160256344	23	0.53691	0.94809	-0.411174	1.4344e-13	2.4977e-09	1.20052e-11	9.75675e-08	PEX19	PEX19	--	--	--	--	--	--	--	--	DOWN
chr17	3868952	3869772	20	0.44157	0.9297	-0.488125	1.4533e-13	2.873e-12	1.21183e-11	4.34446e-10	ATP2A3	ATP2A3	--	--	--	--	chr17_3868096_3870095	--	--	--	DOWN
chr1	8553417	8554646	20	0.52945	0.95728	-0.427825	1.4533e-13	6.2378e-10	1.21183e-11	3.26641e-08	SNORD128	--	--	RERE	SNORD128	--	--	RERE	SNORD128	--	DOWN
chr14	100741701	100742427	20	0.55522	0.96988	-0.41465	1.4533e-13	1.2206e-09	1.21183e-11	5.55997e-08	MIR6764	MIR6764	--	YY1	--	--	--	YY1	--	--	DOWN
chr13	43446510	43447047	20	0.57255	0.94163	-0.369075	1.4533e-13	7.5322e-11	1.21183e-11	5.96882e-09	LINC00428	LINC00428	LINC00428	LINC00428	--	--	--	LINC00428	LINC00428	--	DOWN
chr16	53475565	53476896	29	0.56364	0.92747	-0.363828	1.4544e-13	1.0844e-13	1.21234e-11	2.95915e-11	RNU6-1153P	--	RBL2	RBL2	RNU6-1153P	--	--	RBL2	RNU6-1153P	--	DOWN
chr12	4646146	4647106	21	0.3434	0.88531	-0.541905	1.4677e-13	2.5702e-11	1.22141e-11	2.5622e-09	RAD51AP1	RAD51AP1	--	C12orf4	--	--	chr12_4645844_4647843	C12orf4	--	--	DOWN
chr5	70750040	70750933	21	0.43114	0.93576	-0.504619	1.4677e-13	8.2563e-12	1.22141e-11	1.0048e-09	BDP1	BDP1	--	--	--	--	chr5_70749401_70751400	--	--	--	DOWN
chr20	32148580	32149651	21	0.55307	0.96005	-0.406976	1.4677e-13	1.0933e-09	1.22141e-11	5.08731e-08	CBFA2T2	CBFA2T2	--	CBFA2T2	--	--	--	CBFA2T2	--	--	DOWN
chr7	129708249	129709174	21	0.58617	0.9501	-0.363929	1.4677e-13	1.656e-11	1.22141e-11	1.7753e-09	KLHDC10	KLHDC10	--	--	--	--	chr7_129708092_129710091	--	--	--	DOWN
chr5	180595987	180596676	26	0.62338	0.95525	-0.331865	1.4777e-13	2.1626e-10	1.22747e-11	1.39334e-08	TRNAV3	TRNAV3	TRNAV3	--	--	--	chr5_180594863_180596862	TRNAV3	TRNAV3	--	DOWN
chr7	100525500	100526492	32	0.35484	0.76289	-0.408047	1.4833e-13	4.8416e-10	1.23204e-11	2.67009e-08	RPS29P15	RPS29P15	RPS29P15	--	RPS29P15	--	--	RPS29P15	RPS29P15	--	DOWN
chr16	58768476	58770001	38	0.55558	0.894	-0.338421	1.491e-13	2.2249e-09	1.23819e-11	8.86168e-08	GOT2	GOT2	--	--	--	--	chr16_58768329_58770328	--	GOT2	--	DOWN
chr2	239140295	239141156	36	0.63418	0.91133	-0.277153	1.491e-13	1.084e-09	1.23819e-11	5.05484e-08	LOC151174,LOC643387	LOC151174,LOC643387	LOC151174,LOC643387	--	--	chr2_239140096_239140659	chr2_239140660_239142659	LOC643387,LOC151174	LOC643387,LOC151174	chr2_239140096_239140659	DOWN
chr15	91507746	91508690	20	0.5449	0.96605	-0.42115	1.5088e-13	3.1063e-10	1.24895e-11	1.86283e-08	PRC1-AS1	PRC1-AS1	--	--	RCCD1,PRC1	--	--	--	--	--	DOWN
chr10	94867636	94868536	20	0.57277	0.95908	-0.3863	1.5088e-13	2.913e-10	1.24895e-11	1.78101e-08	NIP7P1	NIP7P1	--	--	--	--	--	--	--	--	DOWN
chr7	72633569	72634447	20	0.59338	0.96393	-0.37055	1.5088e-13	1.4589e-10	1.24895e-11	1.0207e-08	NCF1B	NCF1B	--	--	--	--	--	--	NCF1B	--	DOWN
chr4	128981131	128981626	26	0.41952	0.87283	-0.453308	1.5121e-13	1.8883e-09	1.25045e-11	7.72252e-08	LARP1B	LARP1B	--	--	--	--	chr4_128979810_128981809	--	--	--	DOWN
chr10	75908511	75909353	28	0.63904	0.93914	-0.300107	1.5121e-13	4.5173e-09	1.25045e-11	1.53473e-07	ADK	ADK	--	AP3M1	--	--	chr10_75908836_75910835	AP3M1	--	--	DOWN
chr17	28394984	28396112	27	0.67489	0.963	-0.288111	1.5254e-13	1.6203e-08	1.25996e-11	4.0036e-07	STX18P1	STX18P1	STX18P1	EFCAB5	--	--	--	EFCAB5,STX18P1	STX18P1	--	DOWN
chr7	142151178	142151781	19	0.33139	0.96403	-0.632632	1.5465e-13	3.212e-11	1.27505e-11	3.05346e-09	TRBV5-5	TRBV5-5	--	--	--	--	--	--	--	--	DOWN
chr13	57722071	57723156	38	0.45491	0.78738	-0.332474	1.5454e-13	2.3934e-10	1.27505e-11	1.52062e-08	PRR20B	--	PRR20B	PRR20B	--	chr13_57723120_57723321	chr13_57721120_57723119,chr13_57721875_57723874	PRR20B	PRR20B	--	DOWN
chr1	161427608	161427698	22	0.66905	0.94559	-0.276545	1.5488e-13	1.0738e-08	1.27562e-11	3.02761e-07	TRNAG21	TRNAG21	--	--	TRNAL30	chr1_161410142_161442503	--	--	TRNAG21	chr1_161410142_161442503	DOWN
chr16	1993659	1994731	28	0.47648	0.93282	-0.456339	1.5565e-13	2.7244e-10	1.28104e-11	1.69459e-08	MSRB1	MSRB1	RPL3L	--	RPL3L	--	chr16_1993647_1995646	RPL3L	MSRB1	--	DOWN
chr20	29612025	29613290	62	0.29235	0.50796	-0.215605	1.5565e-13	7.1118e-07	1.28104e-11	7.23319e-06	FRG1BP	--	FRG1BP	FRG1BP	--	chr20_29611520_29612357	chr20_29612358_29614357	FRG1BP	FRG1BP	chr20_29611520_29612357	DOWN
chr12	30946811	30948111	25	0.58952	0.97862	-0.3891	1.5632e-13	9.8472e-10	1.28588e-11	4.64421e-08	LINC00941	LINC00941	--	--	--	--	chr12_30946548_30948547	--	--	--	DOWN
chr7	157366322	157367142	23	0.52387	0.9373	-0.413435	1.5654e-13	2.6158e-09	1.28711e-11	1.0117e-07	MIR153-2	MIR153-2	MIR153-2	PTPRN2	MIR153-2	--	chr7_157367120_157369119	PTPRN2,MIR153-2	MIR153-2	--	DOWN
chr19	17980548	17980842	24	0.48304	0.86879	-0.38575	1.5854e-13	6.6003e-10	1.3005e-11	3.38959e-08	SLC5A5	SLC5A5	--	--	--	--	chr19_17980670_17982669	--	--	--	DOWN
chr7	97602109	97603272	24	0.70383	0.95815	-0.254312	1.5854e-13	1.8995e-10	1.3005e-11	1.23881e-08	MGC72080	MGC72080	--	--	--	--	chr7_97601814_97603813	--	MGC72080	--	DOWN
chr11	76999817	77001371	20	0.40948	0.91553	-0.50605	1.6043e-13	1.8342e-11	1.31281e-11	1.89757e-09	GDPD4	GDPD4	--	--	--	--	--	--	--	--	DOWN
chr1	52871211	52872363	22	0.4237	0.90214	-0.478432	1.6054e-13	6.9865e-11	1.31281e-11	5.69512e-09	ORC1	ORC1	PRPF38A	PRPF38A	--	--	chr1_52870306_52872305	PRPF38A	--	--	DOWN
chr14	96003039	96003851	22	0.44645	0.92102	-0.474568	1.6054e-13	8.7729e-13	1.31281e-11	1.64579e-10	SNHG10	SNHG10	--	GLRX5	--	--	chr14_96001866_96003865	GLRX5	--	--	DOWN
chr20	20030500	20031926	20	0.51162	0.96522	-0.4536	1.6043e-13	8.6014e-12	1.31281e-11	1.03204e-09	CFAP61	CFAP61	CRNKL1	CRNKL1	--	--	chr20_20030740_20032739	CRNKL1	--	--	DOWN
chr15	52588234	52589010	20	0.59763	0.96102	-0.3634	1.6043e-13	1.4363e-10	1.31281e-11	1.011e-08	MYO5C	MYO5C	--	--	--	--	chr15_52588173_52590172	--	MYO5C	--	DOWN
chr6	27572979	27573801	25	0.62756	0.9445	-0.31694	1.6176e-13	1.7137e-08	1.32185e-11	4.20671e-07	TRNAL28	TRNAL28	TRNAL28	TRNAL28	TRNAL28	--	--	TRNAL28	TRNAL28	--	DOWN
chr16	4604290	4604930	23	0.612	0.94113	-0.32913	1.6198e-13	4.4513e-09	1.32236e-11	1.51488e-07	C16orf96	C16orf96	--	--	--	--	--	--	--	--	DOWN
chr11	66382380	66383357	23	0.70609	0.9692	-0.263109	1.6198e-13	1.0974e-10	1.32236e-11	8.19469e-09	RBM14-RBM4,RBM14	RBM14-RBM4,RBM14	--	--	--	--	chr11_66381571_66383570	--	--	--	DOWN
chr7	149195380	149195910	26	0.438	0.88367	-0.445673	1.6354e-13	8.6017e-14	1.33354e-11	2.49161e-11	ZNF746	ZNF746	--	--	--	--	chr7_149195276_149197275	--	ZNF746	--	DOWN
chr16	89769992	89770795	26	0.49156	0.87906	-0.3875	1.6354e-13	6.2083e-11	1.33354e-11	5.22334e-09	SPATA2L	SPATA2L	--	--	--	--	chr16_89768883_89770882	--	--	--	DOWN
chr12	12507771	12508328	19	0.61279	0.97287	-0.360079	1.6376e-13	7.885e-12	1.33379e-11	9.70903e-10	BORCS5	BORCS5	--	--	LOH12CR2	--	chr12_12507911_12509910	--	--	--	DOWN
chr17	40923372	40924897	21	0.54357	0.95921	-0.415643	1.6465e-13	3.4015e-11	1.33862e-11	3.17926e-09	VPS25	VPS25	--	--	--	--	--	--	--	--	DOWN
chr20	44560867	44561440	21	0.59962	0.98671	-0.387095	1.6465e-13	3.4688e-11	1.33862e-11	3.21899e-09	PCIF1	PCIF1	--	--	--	--	chr20_44560892_44562891	--	--	--	DOWN
chr8	86776121	86776332	21	0.51081	0.89462	-0.38381	1.6465e-13	3.8718e-09	1.33862e-11	1.3353e-07	REXO1L9P	REXO1L9P	--	--	--	chr8_86774807_86776407	--	--	REXO1L9P	chr8_86774807_86776407	DOWN
chr12	7863649	7864440	22	0.50118	0.93641	-0.435227	1.6664e-13	3.3493e-11	1.35184e-11	3.14683e-09	DPPA3	DPPA3	DPPA3	DPPA3	--	--	--	DPPA3	DPPA3	--	DOWN
chr16	16399254	16399768	22	0.53032	0.93943	-0.409114	1.6664e-13	1.7999e-09	1.35184e-11	7.3806e-08	MIR3670-2	MIR3670-2	--	--	--	--	--	--	MIR3670-2	--	DOWN
chr5	138627247	138627786	28	0.75557	0.98384	-0.228268	1.6664e-13	2.6612e-11	1.35184e-11	2.6375e-09	MATR3	MATR3	--	MATR3	--	--	chr5_138627162_138629161	MATR3	--	--	DOWN
chr22	44353011	44354160	25	0.48654	0.91878	-0.43224	1.672e-13	2.5829e-09	1.35551e-11	1.00217e-07	RPL35AP36	--	RPL35AP36	SAMM50	RPL35AP36	--	chr22_44351663_44353662	SAMM50,RPL35AP36	RPL35AP36	--	DOWN
chr1	147487461	147487991	25	0.5951	0.93566	-0.34056	1.672e-13	1.5705e-10	1.35551e-11	1.06887e-08	PDZK1P1	PDZK1P1	--	--	--	--	chr1_147486629_147488628,chr1_147487311_147489310	--	PDZK1P1	--	DOWN
chr16	523155	523766	20	0.2787	0.92265	-0.64395	1.682e-13	1.5923e-10	1.36134e-11	1.07726e-08	RAB11FIP3	RAB11FIP3	--	RAB11FIP3	--	--	--	RAB11FIP3	--	--	DOWN
chr7	148660861	148661435	20	0.43813	0.95588	-0.51775	1.682e-13	7.8211e-11	1.36134e-11	6.1172e-09	RNY4	--	--	--	RNY4	--	--	--	RNY4	--	DOWN
chr13	49791996	49792647	20	0.63535	0.96315	-0.3278	1.682e-13	3.7717e-11	1.36134e-11	3.39652e-09	MLNR	MLNR	--	--	--	--	chr13_49792125_49794124	--	--	--	DOWN
chr10	116444280	116445692	23	0.4692	0.93311	-0.463913	1.6998e-13	1.4175e-11	1.37425e-11	1.58269e-09	ABLIM1	ABLIM1	ABLIM1	ABLIM1	--	--	--	ABLIM1	ABLIM1	--	DOWN
chr10	134492969	134493971	21	0.64683	0.98948	-0.342643	1.7086e-13	1.9397e-12	1.37907e-11	3.09354e-10	INPP5A	INPP5A	--	INPP5A	--	--	--	INPP5A	--	--	DOWN
chr19	48414478	48415311	43	0.3121	0.62056	-0.308453	1.7508e-13	1.0292e-08	1.40935e-11	2.92202e-07	SNAR-C5	SNAR-C5	--	--	--	--	--	--	--	--	DOWN
chr16	2265820	2266437	30	0.55208	0.89293	-0.34085	1.7519e-13	1.7184e-09	1.40969e-11	7.08576e-08	PGP	PGP	--	--	--	--	chr16_2265429_2267428	--	--	--	DOWN
chr5	137798114	137799265	22	0.67477	0.96534	-0.290568	1.7641e-13	1.2996e-10	1.41698e-11	9.39575e-09	EGR1	EGR1	--	--	--	--	chr5_137797615_137799614	--	--	--	DOWN
chr11	775643	776333	23	0.54409	0.9562	-0.412109	1.7675e-13	3.0049e-11	1.41854e-11	2.90538e-09	LOC171391	LOC171391	--	PDDC1	--	--	chr11_774803_776802	PDDC1	--	--	DOWN
chr17	74648851	74650454	40	0.69284	0.93323	-0.240388	1.7819e-13	4.2694e-08	1.42919e-11	8.79332e-07	RNU6-227P	RNU6-227P	--	--	--	--	--	--	--	--	DOWN
chr3	132442761	132443151	20	0.57845	0.96367	-0.385225	1.7963e-13	1.404e-10	1.43745e-11	9.94641e-09	NPHP3-ACAD11,NPHP3	NPHP3-ACAD11,NPHP3	--	NPHP3-AS1	--	--	chr3_132441214_132443213	NPHP3-AS1	--	--	DOWN
chr7	44645094	44645584	24	0.46929	0.89319	-0.423896	1.8019e-13	6.0156e-10	1.44092e-11	3.1796e-08	OGDH	OGDH	--	--	--	--	chr7_44644065_44646064	--	--	--	DOWN
chr1	151040768	151041863	19	0.44508	0.96039	-0.515316	1.8141e-13	1.8254e-11	1.44857e-11	1.89033e-09	GABPB2	GABPB2	MLLT11	--	MLLT11	--	chr1_151040870_151042869	MLLT11	--	--	DOWN
chr19	50193923	50194406	25	0.6455	0.9482	-0.3027	1.8163e-13	4.8068e-10	1.44932e-11	2.656e-08	CPT1C	CPT1C	CPT1C,ADM5	--	ADM5	chr19_50193020_50194798	chr19_50192803_50194802	CPT1C,ADM5	CPT1C	chr19_50193020_50194798	DOWN
chr8	86775455	86775577	27	0.75	0.95089	-0.200889	1.8197e-13	1.9252e-09	1.45148e-11	7.85866e-08	REXO1L9P	--	REXO1L9P	--	--	chr8_86774807_86776407	--	REXO1L9P	REXO1L9P	chr8_86774807_86776407	DOWN
chr20	32898090	32899163	21	0.42624	0.9326	-0.506357	1.8263e-13	2.6523e-10	1.45362e-11	1.65693e-08	AHCY	--	--	AHCY	--	--	--	AHCY	AHCY	--	DOWN
chr12	2919912	2920303	21	0.5886	0.95843	-0.369833	1.8263e-13	6.831e-11	1.45362e-11	5.60354e-09	ITFG2	ITFG2	--	--	--	--	chr12_2919849_2921848	--	--	--	DOWN
chr3	99534960	99535672	21	0.6674	0.97098	-0.303571	1.8263e-13	1.1325e-10	1.45362e-11	8.41894e-09	CMSS1	CMSS1	HP09053	--	HP09053	--	chr3_99534613_99536612	HP09053	--	--	DOWN
chr14	68166583	68167388	31	0.69498	0.9306	-0.235613	1.8308e-13	7.0224e-11	1.45702e-11	5.71553e-09	RDH12	RDH12	--	--	--	--	--	--	--	--	DOWN
chr15	32883668	32884249	22	0.65234	0.92648	-0.274136	1.8707e-13	1.1989e-10	1.48307e-11	8.82238e-09	GOLGA8N	GOLGA8N	--	LOC101928042	--	--	--	LOC101928042	--	--	DOWN
chr10	3216263	3217159	33	0.5698	0.90832	-0.338515	1.8785e-13	9.4757e-10	1.48879e-11	4.48513e-08	PITRM1	PITRM1	--	--	--	--	chr10_3215261_3217260	--	--	--	DOWN
chr2	207078371	207079136	20	0.55837	0.94373	-0.38535	1.8874e-13	8.3103e-13	1.49303e-11	1.58444e-10	GPR1	GPR1	--	GPR1,GPR1-AS	--	--	--	GPR1-AS,GPR1	GPR1	--	DOWN
chr7	99039997	99040815	21	0.52219	0.97074	-0.448548	1.9229e-13	4.7717e-10	1.51456e-11	2.64158e-08	LOC100131859	--	LOC100131859	LOC100131859,CPSF4,ATP5J2-PTCD1	--	--	--	LOC100131859,CPSF4,ATP5J2-PTCD1	LOC100131859	--	DOWN
chr1	226375218	226376275	23	0.70161	0.97946	-0.277848	1.9251e-13	7.4534e-10	1.51497e-11	3.64275e-08	ACBD3	ACBD3	--	--	RPL34P7	--	chr1_226374761_226376760	--	--	--	DOWN
chr6	74169899	74170799	22	0.51445	0.94198	-0.427523	1.9462e-13	3.1364e-11	1.52853e-11	2.99976e-09	MTO1	MTO1	--	--	--	--	chr6_74169349_74171348	--	--	--	DOWN
chr17	7147556	7148967	33	0.61373	0.90318	-0.289455	1.9607e-13	4.2369e-08	1.53944e-11	8.7325e-07	GABARAP	GABARAP	CTDNEP1	CTDNEP1	--	--	chr17_7146710_7148709	CTDNEP1	--	--	DOWN
chr4	185571445	185572401	34	0.55507	0.90974	-0.354662	1.9662e-13	8.2705e-11	1.54366e-11	6.38123e-09	CASP3	CASP3	--	PRIMPOL	--	--	chr4_185570639_185572638	PRIMPOL	--	--	DOWN
chr3	57739862	57741012	26	0.57713	0.9325	-0.355365	1.9673e-13	3.0174e-12	1.54395e-11	4.51897e-10	SLMAP	SLMAP	--	--	--	--	chr3_57739925_57741924	--	--	--	DOWN
chr3	186499776	186500550	21	0.41738	0.9161	-0.498714	2.0017e-13	3.1607e-11	1.56792e-11	3.01742e-09	EIF4A2	EIF4A2	--	--	--	--	chr3_186498738_186500737	--	--	--	DOWN
chr16	70478791	70479705	28	0.70191	0.941	-0.239089	2.0317e-13	4.4974e-09	1.5865e-11	1.52884e-07	RNU6-23P	RNU6-23P	RNU6-23P	--	RNU6-23P	--	--	RNU6-23P	RNU6-23P	--	DOWN
chr3	183603225	183603845	19	0.37545	0.95103	-0.575579	2.045e-13	3.676e-11	1.59373e-11	3.33988e-09	MIR4448,RPSAP31,PARL	MIR4448,RPSAP31,PARL	--	--	--	--	chr3_183602875_183604874	--	--	--	DOWN
chr7	138817189	138818057	19	0.48511	0.95147	-0.466368	2.045e-13	5.4604e-09	1.59373e-11	1.79206e-07	TTC26	TTC26	--	--	--	--	chr7_138816387_138818386	--	TTC26	--	DOWN
chr1	59044718	59045258	19	0.49195	0.94845	-0.4565	2.045e-13	7.3759e-12	1.59373e-11	9.3008e-10	TACSTD2	TACSTD2	--	--	--	--	chr1_59043296_59045295	--	--	--	DOWN
chr2	27369357	27370195	19	0.61126	0.97547	-0.364211	2.045e-13	5.3398e-09	1.59373e-11	1.76003e-07	TCF23	TCF23	--	--	--	--	--	--	--	--	DOWN
chr19	10810953	10811438	22	0.33064	0.87536	-0.544727	2.0517e-13	1.2781e-10	1.59688e-11	9.29443e-09	QTRT1	QTRT1	--	--	--	--	chr19_10810017_10812016	--	--	--	DOWN
chr7	29723153	29723513	22	0.42714	0.90455	-0.477409	2.0517e-13	4.5385e-10	1.59688e-11	2.53169e-08	DPY19L2P3	DPY19L2P3	--	LOC646762	ZNRF2P2	--	chr7_29722188_29724187	LOC646762	--	--	DOWN
chr22	39054275	39055545	22	0.61473	0.9703	-0.355568	2.0517e-13	4.3254e-10	1.59688e-11	2.42719e-08	FAM227A	FAM227A	--	CBY1	--	--	chr22_39053055_39055054	CBY1	--	--	DOWN
chr19	39445065	39446033	24	0.33585	0.83385	-0.498	2.055e-13	4.0236e-09	1.59817e-11	1.3803e-07	FBXO17	FBXO17	--	FBXO17	--	--	--	FBXO17	--	--	DOWN
chr15	41483895	41484936	24	0.56742	0.95513	-0.387708	2.055e-13	2.7805e-09	1.59817e-11	1.0514e-07	RN7SL497P	RN7SL497P	RN7SL497P	EXD1	RN7SL497P	--	--	EXD1,RN7SL497P	RN7SL497P	--	DOWN
chr2	30368236	30369015	24	0.52771	0.90885	-0.381146	2.055e-13	5.4963e-10	1.59817e-11	2.975e-08	YPEL5	YPEL5	--	--	--	--	chr2_30367311_30369310	--	--	--	DOWN
chr7	74305395	74305878	29	0.60095	0.90379	-0.302845	2.0617e-13	1.0732e-09	1.60288e-11	5.01634e-08	PMS2P5	PMS2P5	--	STAG3L2	--	--	chr7_74304265_74306264	STAG3L2	--	--	DOWN
chr17	79895700	79896226	30	0.44455	0.819	-0.37445	2.0761e-13	1.1736e-09	1.61368e-11	5.38454e-08	PYCR1	PYCR1	--	--	MYADML2	--	chr17_79895534_79897533	--	--	--	DOWN
chr7	143058008	143058798	27	0.40691	0.82791	-0.421	2.0894e-13	3.3819e-09	1.62372e-11	1.18322e-07	FAM131B	--	--	FAM131B	--	--	chr7_143056917_143058916	FAM131B	FAM131B	--	DOWN
chr1	229479985	229480249	21	0.51764	0.95538	-0.437738	2.1094e-13	4.1555e-13	1.63363e-11	8.97473e-11	CCSAP	CCSAP	--	--	--	--	chr1_229478936_229480935	--	--	--	DOWN
chr9	77565973	77566504	21	0.5025	0.93076	-0.428262	2.1094e-13	3.0093e-09	1.63363e-11	1.11321e-07	C9orf41-AS1	C9orf41-AS1	--	C9orf40	--	--	chr9_77564773_77566772	C9orf40	--	--	DOWN
chr10	38111603	38112824	24	0.68798	0.97279	-0.284813	2.1061e-13	5.322e-11	1.63363e-11	4.61356e-09	TLK2P2	TLK2P2	--	ZNF248	--	--	--	ZNF248	--	--	DOWN
chr1	17214605	17215583	20	0.33122	0.86817	-0.53695	2.1316e-13	2.4378e-09	1.64809e-11	9.57372e-08	TRNAN2,LOC105376805	TRNAN2	LOC105376805	LOC105376805	LOC105376805	chr1_17215421_17216094	chr1_17213421_17215420	LOC105376805	LOC105376805	chr1_17215421_17216094	DOWN
chr4	48341557	48342369	20	0.478	0.96888	-0.490875	2.1316e-13	1.5289e-10	1.64809e-11	1.05115e-08	SLAIN2	SLAIN2	--	--	--	--	chr4_48341089_48343088	--	--	--	DOWN
chr22	19351278	19352287	20	0.62345	0.97805	-0.3546	2.1316e-13	1.2789e-10	1.64809e-11	9.29864e-09	RN7SL168P	RN7SL168P	--	HIRA	--	--	--	HIRA	--	--	DOWN
chr2	27006576	27007408	20	0.69022	0.9782	-0.287975	2.1316e-13	2.3432e-09	1.64809e-11	9.27317e-08	CENPA	CENPA	--	--	--	--	chr2_27006760_27008759	--	--	--	DOWN
chr11	59335878	59336594	30	0.5723	0.91668	-0.344383	2.1438e-13	9.5961e-11	1.65621e-11	7.31063e-09	TRNAF1	TRNAF1	--	--	--	--	--	--	--	--	DOWN
chr2	45167342	45168165	22	0.60336	0.9602	-0.356841	2.1594e-13	9.8778e-11	1.66704e-11	7.48833e-09	SIX3-AS1,SIX3	SIX3	SIX3-AS1	SIX3-AS1	--	--	chr2_45167505_45169504,chr2_45166568_45168567	SIX3-AS1	SIX3-AS1	--	DOWN
chr5	68662070	68663910	29	0.47586	0.87993	-0.404069	2.1982e-13	2.1826e-10	1.69182e-11	1.40379e-08	RAD17	RAD17	TAF9,AK6	AK6,TAF9	--	--	chr5_68663087_68665086	AK6,TAF9	--	--	DOWN
chr7	23718645	23719454	24	0.55746	0.92592	-0.368458	2.2016e-13	9.7398e-10	1.6934e-11	4.59802e-08	FAM221A	FAM221A	--	--	--	--	chr7_23718367_23720366,chr7_23717619_23719618	--	FAM221A	--	DOWN
chr20	49573594	49574344	23	0.42467	0.89607	-0.471391	2.236e-13	7.1532e-10	1.71724e-11	3.55536e-08	MOCS3	MOCS3	--	DPM1	--	--	chr20_49572816_49574815	DPM1	--	--	DOWN
chr13	26694667	26695378	21	0.51757	0.95986	-0.442286	2.2438e-13	9.3257e-13	1.71853e-11	1.71692e-10	PRUNEP1	PRUNEP1	--	--	--	--	--	--	--	--	DOWN
chr12	8043659	8044358	21	0.5054	0.9469	-0.4415	2.2438e-13	1.8552e-12	1.71853e-11	3.00941e-10	SLC2A14,NANOGP1	SLC2A14,NANOGP1	SLC2A14	--	--	--	--	SLC2A14	SLC2A14	--	DOWN
chr5	179513361	179514243	20	0.46683	0.89937	-0.43255	2.2493e-13	3.6712e-11	1.72034e-11	3.33744e-09	LOC646058	LOC646058	LOC646058	LOC646058	--	--	--	LOC646058	LOC646058	--	DOWN
chr2	242449765	242450488	20	0.57785	0.97508	-0.397225	2.2493e-13	1.7694e-11	1.72034e-11	1.84979e-09	STK25	STK25	--	--	--	--	chr2_242448559_242450558	--	--	--	DOWN
chr12	56904809	56906379	27	0.4607	0.89167	-0.430963	2.2582e-13	1.9074e-09	1.72652e-11	7.79306e-08	HSPD1P4,SNORA105C	SNORA105C	HSPD1P4	--	--	--	--	HSPD1P4	HSPD1P4,SNORA105C	--	DOWN
chr22	40389773	40390178	24	0.4981	0.90704	-0.408937	2.317e-13	2.1237e-08	1.76901e-11	5.10224e-07	FAM83F	FAM83F	--	--	--	--	chr22_40388484_40390483	--	--	--	DOWN
chr12	7860773	7862213	23	0.48504	0.9647	-0.479652	2.3248e-13	3.6008e-12	1.77261e-11	5.18242e-10	DPPA3	DPPA3	--	--	--	--	--	--	--	--	DOWN
chr12	57825328	57826228	23	0.46833	0.91728	-0.448957	2.3248e-13	2.4657e-10	1.77261e-11	1.55981e-08	R3HDM2	R3HDM2	--	--	--	--	chr12_57824396_57826395	--	--	--	DOWN
chr6	31649444	31650428	23	0.60207	0.95513	-0.353065	2.3248e-13	1.8423e-12	1.77261e-11	3.00083e-10	LY6G5C	LY6G5C	--	--	--	--	chr6_31649374_31651373,chr6_31648648_31650647	--	--	--	DOWN
chr1	156269331	156270444	29	0.4919	0.863	-0.371103	2.3381e-13	1.0925e-08	1.78253e-11	3.0747e-07	VHLL	VHLL	VHLL	--	--	--	--	VHLL	VHLL	--	DOWN
chr4	123655577	123656456	21	0.59217	0.95821	-0.366048	2.3459e-13	1.7083e-11	1.78514e-11	1.80731e-09	CETN4P	CETN4P	--	BBS12	--	--	chr4_123654001_123656000	BBS12	--	--	DOWN
chr19	50608945	50609474	35	0.41951	0.77814	-0.358629	2.347e-13	1.5989e-08	1.78533e-11	3.95622e-07	SNAR-A6	SNAR-A6	--	--	SNAR-A7	--	--	--	--	--	DOWN
chr19	8411175	8412501	32	0.45928	0.862	-0.402719	2.3515e-13	5.8528e-09	1.78617e-11	1.8943e-07	LOC100129682	LOC100129682	LOC100129682	LOC100129682	LOC100129682	--	--	LOC100129682	LOC100129682	--	DOWN
chr1	228766224	228766424	47	0.74688	0.88654	-0.13966	2.3725e-13	7.5979e-09	1.8018e-11	2.24085e-07	RNA5S10	RNA5S10	RNA5S10	--	RNA5S11	chr1_228744110_228784168	--	RNA5S10	RNA5S10	chr1_228744110_228784168	DOWN
chr11	27655222	27656517	26	0.44692	0.83387	-0.386942	2.3748e-13	6.3202e-10	1.80311e-11	3.29575e-08	LINC00678	LINC00678	LINC00678	LINC00678,BDNF-AS	--	--	--	LINC00678,BDNF-AS	LINC00678	--	DOWN
chr11	107877411	107878339	20	0.54505	0.94567	-0.400625	2.407e-13	3.4578e-12	1.82186e-11	5.02473e-10	CUL5	CUL5	--	--	--	--	chr11_107877500_107879499	--	--	--	DOWN
chr1	1667710	1668459	20	0.56502	0.9541	-0.389075	2.407e-13	3.2234e-10	1.82186e-11	1.91168e-08	LOC100129381	--	LOC100129381	LOC100129381,SLC35E2	--	--	--	LOC100129381,SLC35E2	LOC100129381	--	DOWN
chr11	17100885	17101735	20	0.63555	0.97628	-0.340725	2.407e-13	1.8412e-11	1.82186e-11	1.90357e-09	RPS13	RPS13	--	--	--	--	chr11_17099507_17101506	--	--	--	DOWN
chr6	26566589	26567580	24	0.56246	0.97965	-0.417188	2.4181e-13	6.172e-12	1.82905e-11	8.1176e-10	TRNAY10,LOC105374988	TRNAY10,LOC105374988	--	--	--	--	--	--	--	--	DOWN
chr7	143316226	143316846	25	0.38592	0.85436	-0.46844	2.4458e-13	2.379e-08	1.84812e-11	5.60613e-07	TCAF2	TCAF2	--	--	--	--	chr7_143315293_143317292	--	--	--	DOWN
chr9	36304589	36306006	25	0.6358	0.96058	-0.32478	2.4458e-13	9.4401e-10	1.84812e-11	4.47142e-08	HMGB3P24	HMGB3P24	HMGB3P24	HMGB3P24	--	--	--	HMGB3P24	HMGB3P24	--	DOWN
chr10	29984400	29985006	19	0.58816	0.95311	-0.364947	2.4991e-13	1.6317e-11	1.8813e-11	1.759e-09	CKS1BP2	CKS1BP2	--	SVIL	--	--	--	SVIL	--	--	DOWN
chr19	3971620	3972579	29	0.59562	0.91721	-0.321586	2.5024e-13	4.288e-10	1.88334e-11	2.40802e-08	DAPK3	DAPK3	--	--	--	--	chr19_3971479_3973478,chr19_3970747_3972746	--	--	--	DOWN
chr1	51836195	51837093	21	0.62467	0.97748	-0.35281	2.508e-13	2.0592e-09	1.88531e-11	8.32636e-08	LOC100422413	LOC100422413	--	EPS15	--	--	--	EPS15	--	--	DOWN
chr18	71960726	71961727	21	0.6025	0.95481	-0.35231	2.508e-13	7.4184e-11	1.88531e-11	5.91271e-09	CYB5A	CYB5A	--	--	--	--	chr18_71959771_71961770	--	--	--	DOWN
chr8	21646064	21646463	28	0.51816	0.87411	-0.355946	2.5191e-13	1.3911e-10	1.89297e-11	9.87497e-09	GFRA2	GFRA2	GFRA2	--	--	chr8_21644908_21647845	--	GFRA2	GFRA2	chr8_21644908_21647845	DOWN
chr20	4990058	4990835	22	0.54091	0.94336	-0.402455	2.5258e-13	7.3659e-10	1.89553e-11	3.6189e-08	SLC23A2	--	SLC23A2	SLC23A2	--	--	--	SLC23A2	SLC23A2	--	DOWN
chr7	100301697	100302667	31	0.56148	0.90052	-0.339032	2.5246e-13	3.7856e-10	1.89553e-11	2.15222e-08	POP7	POP7	--	--	--	--	chr7_100301014_100303013	--	--	--	DOWN
chr1	167682104	167682875	27	0.56131	0.91024	-0.348926	2.5335e-13	8.673e-10	1.90074e-11	4.14368e-08	TRNAP11	TRNAP11	--	--	TRNAP4	--	chr1_167682279_167684278,chr1_167681477_167683476	--	--	--	DOWN
chr8	98879893	98880927	20	0.43472	0.96357	-0.52885	2.5413e-13	7.7539e-11	1.90388e-11	6.08485e-09	MATN2	MATN2	--	--	--	--	chr8_98879311_98881310	--	MATN2	--	DOWN
chr10	73721447	73722625	24	0.50602	0.90615	-0.400125	2.5435e-13	6.638e-10	1.90428e-11	3.40272e-08	CHST3	CHST3	--	--	--	--	chr10_73721711_73723710	--	--	--	DOWN
chr6	27529460	27530217	28	0.49518	0.90946	-0.414286	2.5957e-13	1.1679e-11	1.93968e-11	1.35244e-09	TRNAR5	TRNAR5	TRNAR5	TRNAR5	TRNAR5	--	--	TRNAR5	TRNAR5	--	DOWN
chr7	44834747	44835371	28	0.60462	0.93427	-0.329643	2.5957e-13	7.0092e-12	1.93968e-11	8.95649e-10	PPIA	PPIA	--	--	--	--	chr7_44833726_44835725	--	--	--	DOWN
chr11	77897200	77898391	24	0.4649	0.9615	-0.496604	2.6379e-13	1.8316e-10	1.96807e-11	1.19992e-08	USP35	USP35	--	KCTD21	--	--	chr11_77897564_77899563	KCTD21	--	--	DOWN
chr10	106099013	106100037	21	0.4616	0.93036	-0.468762	2.6412e-13	1.3335e-11	1.96809e-11	1.51177e-09	ITPRIP	ITPRIP	--	--	--	--	chr10_106098557_106100556	--	--	--	DOWN
chr15	90725568	90726484	21	0.50517	0.9436	-0.438429	2.6412e-13	1.1076e-09	1.96809e-11	5.13624e-08	SEMA4B	SEMA4B	--	--	--	--	chr15_90725879_90727878	--	--	--	DOWN
chr13	22202359	22203971	35	0.43454	0.79971	-0.365171	2.6568e-13	1.6452e-08	1.9789e-11	4.05893e-07	RPS7P10	RPS7P10	RPS7P10	--	RPS7P10	--	--	RPS7P10	RPS7P10	--	DOWN
chr7	135195958	135196384	19	0.34116	0.93071	-0.589553	2.6668e-13	1.8193e-11	1.98213e-11	1.88587e-09	CNOT4	CNOT4	--	--	--	--	chr7_135195310_135197309	--	--	--	DOWN
chr6	35994395	35995028	25	0.61768	0.95962	-0.34194	2.6668e-13	1.4564e-10	1.98213e-11	1.01963e-08	MAPK14,SLC26A8	MAPK14,SLC26A8	--	--	--	--	chr6_35993245_35995244	--	MAPK14	--	DOWN
chr7	97617753	97619127	23	0.37289	0.79202	-0.41913	2.6923e-13	1.4476e-09	1.99533e-11	6.26419e-08	OCM2	--	OCM2	OCM2	--	--	--	OCM2	OCM2	--	DOWN
chr12	105478871	105479946	33	0.66883	0.9268	-0.25797	2.699e-13	1.158e-07	2.00018e-11	1.89263e-06	ALDH1L2	ALDH1L2	--	--	--	--	chr12_105478518_105480517	--	--	--	DOWN
chr7	153108577	153110051	38	0.4112	0.75653	-0.345329	2.7534e-13	7.9967e-09	2.03989e-11	2.35286e-07	LINC01287	LINC01287	LINC01287	LINC01287	--	--	--	LINC01287	LINC01287	--	DOWN
chr7	77323652	77324262	25	0.5836	0.95724	-0.37364	2.7722e-13	4.3274e-11	2.05045e-11	3.84014e-09	RSBN1L	RSBN1L	--	APTR	--	--	chr7_77323410_77325409	APTR	--	--	DOWN
chr19	11705955	11707039	30	0.68325	0.94718	-0.263933	2.7744e-13	6.7277e-09	2.05148e-11	2.06822e-07	ZNF627	ZNF627	--	--	--	--	chr19_11706277_11708276	--	--	--	DOWN
chr4	9219905	9220894	42	0.43665	0.75324	-0.316583	2.7756e-13	3.5881e-09	2.05225e-11	1.24607e-07	USP17L12	USP17L12	--	--	USP17L11	--	--	--	--	--	DOWN
chr1	110933241	110934328	22	0.42327	0.92577	-0.5025	2.7967e-13	1.4539e-11	2.06326e-11	1.61335e-09	SLC16A4	SLC16A4	SLC16A4	SLC16A4	--	--	--	SLC16A4	SLC16A4	--	DOWN
chr1	236689617	236690901	22	0.48536	0.9685	-0.483136	2.7967e-13	7.8293e-12	2.06326e-11	9.67326e-10	LGALS8-AS1	LGALS8-AS1	--	LGALS8	--	--	--	LGALS8	--	--	DOWN
chr1	28654083	28654782	22	0.6917	0.96902	-0.277318	2.7967e-13	3.5372e-08	2.06326e-11	7.40021e-07	MED18	MED18	--	--	--	--	chr1_28653365_28655364	--	--	--	DOWN
chr1	161434173	161434474	26	0.71265	0.94315	-0.2305	2.8011e-13	2.2805e-10	2.06602e-11	1.45762e-08	TRNAD6,TRNAG15,TRNAG17	TRNAD6,TRNAG15,TRNAG17	--	--	TRNAL35	chr1_161410142_161442503	--	--	--	chr1_161410142_161442503	DOWN
chr11	85564243	85565754	44	0.47298	0.80416	-0.331182	2.8222e-13	2.7293e-13	2.08134e-11	6.43965e-11	CCDC83	CCDC83	--	--	--	--	chr11_85563908_85565907	--	CCDC83	--	DOWN
chr11	77758343	77759521	23	0.50711	0.94267	-0.435565	2.8266e-13	2.0125e-09	2.083e-11	8.16958e-08	KCTD14	KCTD14	--	NDUFC2-KCTD14	--	--	--	NDUFC2-KCTD14	--	--	DOWN
chr5	90674078	90674951	20	0.46353	0.93407	-0.47055	2.8366e-13	2.9264e-11	2.08805e-11	2.84802e-09	ARRDC3-AS1	ARRDC3-AS1	ARRDC3	ARRDC3	--	--	chr5_90673822_90675821	ARRDC3	--	--	DOWN
chr16	14994352	14994921	19	0.4805	0.94334	-0.462842	2.8555e-13	7.6938e-12	2.10013e-11	9.57068e-10	MIR3179-1	MIR3179-1	--	--	--	--	--	--	MIR3179-1	--	DOWN
chr11	85357307	85357947	19	0.52374	0.95724	-0.4335	2.8555e-13	1.3726e-09	2.10013e-11	6.06756e-08	TMEM126A	TMEM126A	--	--	--	--	chr11_85356865_85358864	--	--	--	DOWN
chr4	9243631	9244619	41	0.43715	0.75323	-0.316085	2.8966e-13	4.8761e-07	2.12912e-11	5.68238e-06	USP17L17	USP17L17	--	--	--	--	--	--	--	--	DOWN
chr13	113299741	113300109	34	0.69996	0.89975	-0.199794	2.9332e-13	2.3639e-08	2.15251e-11	5.58118e-07	ATP11AUN	ATP11AUN	--	--	--	--	--	--	--	--	DOWN
chr1	161418751	161419294	50	0.81978	0.94511	-0.12533	2.9377e-13	4.6345e-09	2.15569e-11	1.56965e-07	TRNAE13,TRNAG23,TRNAD11,TRNAL5,TRNAG24	TRNAE13,TRNAG23,TRNAD11,TRNAG24	TRNAL5	--	TRNAL5	chr1_161410142_161442503	--	TRNAL5	TRNAL5	chr1_161410142_161442503	DOWN
chr16	70221062	70221780	37	0.67789	0.90668	-0.228784	2.9676e-13	8.1189e-09	2.17346e-11	2.38725e-07	LOC105371328	LOC105371328	--	--	CLEC18C	--	chr16_70219950_70221949	--	LOC105371328	--	DOWN
chr7	156929682	156930244	29	0.643	0.94116	-0.298155	2.9754e-13	1.188e-10	2.17854e-11	8.75726e-09	UBE3C	UBE3C	--	--	--	--	chr7_156929422_156931421	--	--	--	DOWN
chr16	28960895	28961595	30	0.67387	0.91593	-0.242067	2.9754e-13	6.6557e-09	2.17854e-11	2.0563e-07	NFATC2IP	NFATC2IP	--	--	--	--	chr16_28959913_28961912	--	--	--	DOWN
chr6	143891455	143892378	19	0.44547	0.95442	-0.508947	3.032e-13	7.6478e-11	2.21587e-11	6.03014e-09	PHACTR2-AS1	PHACTR2-AS1	--	--	--	--	--	--	--	--	DOWN
chr17	33289340	33290054	19	0.47611	0.96726	-0.491158	3.032e-13	3.8192e-11	2.21587e-11	3.42707e-09	CCT6B	CCT6B	ZNF830	--	--	--	chr17_33288914_33290913	ZNF830	--	--	DOWN
chr17	4691371	4691889	19	0.50695	0.96032	-0.453368	3.032e-13	3.8116e-12	2.21587e-11	5.40083e-10	GLTPD2,VMO1	GLTPD2,VMO1	--	--	--	--	chr17_4689564_4691563,chr17_4690249_4692248	--	GLTPD2	--	DOWN
chr1	173758017	173758730	26	0.58852	0.90275	-0.314231	3.0398e-13	9.7833e-08	2.22054e-11	1.65772e-06	RN7SKP160	RN7SKP160	--	--	--	--	--	--	--	--	DOWN
chr4	42398472	42399210	34	0.63549	0.94947	-0.313985	3.0576e-13	4.1035e-10	2.2306e-11	2.31782e-08	SHISA3	SHISA3	--	--	--	chr4_42399152_42400802	chr4_42397152_42399151	--	--	chr4_42399152_42400802	DOWN
chr16	47178723	47179819	30	0.48927	0.88463	-0.395367	3.0798e-13	2.9876e-11	2.2456e-11	2.89197e-09	NETO2	NETO2	--	ITFG1-AS1	--	--	chr16_47178447_47180446	ITFG1-AS1	--	--	DOWN
chr10	10504286	10504954	22	0.49291	0.92139	-0.428477	3.0886e-13	2.307e-10	2.24929e-11	1.47262e-08	CELF2,LOC101928322	CELF2,LOC101928322	CELF2,LOC101928322	CELF2	--	--	--	LOC101928322,CELF2	LOC101928322,CELF2	--	DOWN
chr2	74010131	74010760	22	0.54059	0.94311	-0.402523	3.0886e-13	1.8e-09	2.24929e-11	7.38077e-08	C2orf78	C2orf78	--	--	--	--	--	--	--	--	DOWN
chrX	49223653	49224228	22	0.56286	0.944	-0.381136	3.0886e-13	1.1294e-08	2.24929e-11	3.16304e-07	GAGE2C	GAGE2C	GAGE12I	GAGE12I	GAGE12I	--	chrX_49224052_49226051	GAGE12I	--	--	DOWN
chr7	99066519	99067313	23	0.58022	0.94663	-0.366413	3.1042e-13	1.474e-08	2.25779e-11	3.74585e-07	TRNAW6	TRNAW6	TRNAW6	--	--	--	--	TRNAW6	TRNAW6	--	DOWN
chr1	32571467	32572761	21	0.64126	0.9821	-0.340833	3.1231e-13	8.7675e-12	2.268e-11	1.0457e-09	KPNA6	KPNA6	--	--	--	--	chr1_32572061_32574060	--	--	--	DOWN
chr17	79794740	79794955	21	0.34921	0.67821	-0.329	3.1231e-13	3.9128e-10	2.268e-11	2.21844e-08	PPP1R27	PPP1R27	--	--	--	--	--	--	--	--	DOWN
chr7	100448300	100449647	25	0.38208	0.87276	-0.49068	3.1453e-13	1.7429e-11	2.28216e-11	1.83088e-09	SLC12A9	SLC12A9	--	--	--	--	chr7_100447772_100449771	--	--	--	DOWN
chr7	86850271	86851478	25	0.49516	0.9307	-0.43554	3.1453e-13	5.2057e-10	2.28216e-11	2.84073e-08	TMEM243	TMEM243	--	--	--	--	chr7_86850025_86852024	--	TMEM243	--	DOWN
chr19	50401038	50402086	26	0.3541	0.79556	-0.441462	3.1475e-13	4.0146e-10	2.2831e-11	2.27207e-08	IL4I1	IL4I1	--	IL4I1	--	--	--	IL4I1	--	--	DOWN
chr19	57871994	57872876	24	0.64271	0.95677	-0.314062	3.1919e-13	9.1885e-11	2.31357e-11	7.02853e-09	ZNF547	ZNF547	--	--	ZNF304	--	chr19_57872763_57874762	--	--	--	DOWN
chr13	45917385	45918149	24	0.69923	0.96356	-0.264333	3.1919e-13	1.2137e-09	2.31357e-11	5.53473e-08	TPT1	TPT1	TPT1-AS1	TPT1-AS1	--	--	chr13_45915657_45917656	TPT1-AS1	--	--	DOWN
chr6	3753834	3754831	27	0.48357	0.9277	-0.44413	3.203e-13	1.6491e-11	2.32082e-11	1.7702e-09	PXDC1	PXDC1	--	--	--	--	chr6_3752768_3754767	--	--	--	DOWN
chr7	56030677	56031285	19	0.57139	0.97295	-0.401553	3.2285e-13	7.0558e-10	2.33782e-11	3.52165e-08	GBAS	GBAS	--	--	--	--	chr7_56030046_56032045	--	--	--	DOWN
chr20	37144459	37145247	20	0.5163	0.97575	-0.45945	3.2407e-13	1.4772e-10	2.34249e-11	1.02838e-08	MIR548O2	MIR548O2	MIR548O2,RALGAPB	RALGAPB	MIR548O2	--	--	RALGAPB,MIR548O2	MIR548O2	--	DOWN
chr16	23650193	23651415	22	0.53514	0.93777	-0.402636	3.2585e-13	1.76e-12	2.3528e-11	2.90805e-10	DCTN5	DCTN5	--	PALB2	--	--	chr16_23650387_23652386	PALB2	--	--	DOWN
chr2	48025452	48026289	22	0.54841	0.94566	-0.39725	3.2585e-13	2.7949e-11	2.3528e-11	2.74267e-09	RPL36AP15	RPL36AP15	MSH6	MSH6	--	--	--	MSH6	RPL36AP15	--	DOWN
chr2	122465180	122466532	23	0.52876	0.93107	-0.402304	3.2629e-13	2.097e-11	2.35503e-11	2.13895e-09	NPM1P32	--	NPM1P32	NIFK-AS1	NPM1P32	--	--	NIFK-AS1,NPM1P32	NPM1P32	--	DOWN
chr10	119301667	119302276	37	0.61511	0.90701	-0.291905	3.2696e-13	2.1787e-08	2.35973e-11	5.22324e-07	EMX2OS,EMX2	EMX2OS,EMX2	EMX2,EMX2OS	EMX2OS	--	chr10_119301321_119305368	--	EMX2,EMX2OS	EMX2OS,EMX2	chr10_119301321_119305368	DOWN
chr7	127878770	127879964	30	0.6661	0.9274	-0.2613	3.284e-13	4.7562e-10	2.36972e-11	2.63415e-08	LEP	LEP	--	--	--	--	chr7_127878750_127880749	--	--	--	DOWN
chr5	138210461	138211704	31	0.52045	0.87758	-0.357129	3.2907e-13	6.1117e-10	2.37428e-11	3.21743e-08	CTNNA1,LRRTM2	CTNNA1,LRRTM2	CTNNA1,LRRTM2	CTNNA1,LRRTM2	--	--	--	CTNNA1,LRRTM2	CTNNA1,LRRTM2	--	DOWN
chr12	12504488	12505439	26	0.57971	0.95083	-0.371115	3.2985e-13	9.4745e-12	2.37841e-11	1.11924e-09	MANSC1	MANSC1	--	--	--	--	chr12_12503466_12505465	--	--	--	DOWN
chr9	29587	30892	29	0.40628	0.78691	-0.380638	3.3096e-13	1.102e-07	2.38574e-11	1.83581e-06	WASHC1,MIR1302-9	WASHC1,MIR1302-9	WASHC1,MIR1302-9	WASHC1	MIR1302-9	--	chr9_29589_31588	WASHC1,MIR1302-9	WASHC1,MIR1302-9	--	DOWN
chr12	51155236	51156523	24	0.56783	0.95146	-0.383625	3.3362e-13	3.8236e-09	2.4008e-11	1.32106e-07	ATF1	ATF1	--	--	--	--	chr12_51155498_51157497	--	--	--	DOWN
chr2	96066504	96066991	18	0.54519	0.98856	-0.443361	3.3606e-13	7.7665e-12	2.40697e-11	9.62508e-10	FAHD2A	FAHD2A	--	--	--	--	chr2_96066303_96068302	--	--	--	DOWN
chr9	4488508	4489502	33	0.63861	0.94048	-0.301879	3.4173e-13	4.8155e-09	2.44661e-11	1.62121e-07	SLC1A1	SLC1A1	--	--	--	--	chr9_4488262_4490261,chr9_4489167_4491166	--	--	--	DOWN
chr3	182880906	182881643	41	0.72056	0.92098	-0.200415	3.425e-13	5.8272e-10	2.45198e-11	3.11155e-08	LAMP3	LAMP3	--	--	--	--	chr3_182880723_182882722	--	LAMP3	--	DOWN
chr15	35529611	35530563	25	0.51746	0.89764	-0.38018	3.4328e-13	2.7643e-08	2.45534e-11	6.30267e-07	ANP32AP1	--	ANP32AP1	--	ANP32AP1	--	--	ANP32AP1	ANP32AP1	--	DOWN
chr19	21664910	21665315	19	0.44261	0.96616	-0.523553	3.4717e-13	3.4441e-11	2.47209e-11	3.20413e-09	LINC00664	LINC00664	--	--	--	--	chr19_21664089_21666088	--	--	--	DOWN
chr4	68901280	68903014	24	0.40437	0.85473	-0.450354	3.525e-13	1.1984e-09	2.502e-11	5.4802e-08	GCOM2	GCOM2	--	--	--	--	--	--	--	--	DOWN
chr22	42916980	42917887	24	0.6419	0.94927	-0.307375	3.525e-13	5.8228e-08	2.502e-11	1.11403e-06	RRP7A	RRP7A	--	--	--	--	chr22_42916000_42917999	--	--	--	DOWN
chr1	16863420	16864177	34	0.52732	0.84269	-0.315368	3.5361e-13	5.4663e-09	2.50974e-11	1.79348e-07	TRNAE-UUC,FAM231B,LINC01783	TRNAE-UUC,FAM231B,LINC01783	--	--	--	--	chr1_16862297_16864296	--	--	--	DOWN
chr19	37285117	37286687	35	0.54069	0.8553	-0.314614	3.5427e-13	2.8821e-10	2.51414e-11	1.76828e-08	ZNF790-AS1	ZNF790-AS1	--	--	--	--	chr19_37286342_37288341	--	--	--	DOWN
chr16	90076132	90077209	29	0.41233	0.86447	-0.452138	3.5572e-13	6.4476e-11	2.52372e-11	5.38194e-09	DBNDD1	DBNDD1	DBNDD1	DBNDD1	--	--	--	DBNDD1	DBNDD1	--	DOWN
chr1	161435448	161436300	49	0.61206	0.82538	-0.213316	3.5771e-13	1.5943e-13	2.5377e-11	4.15994e-11	TRNAG15	--	--	--	TRNAL35,TRNAG15	chr1_161410142_161442503	--	--	TRNAG15	chr1_161410142_161442503	DOWN
chr6	127662455	127663209	18	0.45036	0.94792	-0.497556	3.596e-13	2.8027e-11	2.5441e-11	2.74925e-09	ECHDC1	--	--	ECHDC1	--	--	chr6_127662192_127664191	ECHDC1	ECHDC1	--	DOWN
chr7	30323134	30323663	18	0.45528	0.93689	-0.481611	3.596e-13	6.5138e-12	2.5441e-11	8.45453e-10	ZNRF2	ZNRF2	--	LOC105375218	--	--	chr7_30321917_30323916	LOC105375218	ZNRF2	--	DOWN
chr19	50607044	50607283	18	0.40056	0.87983	-0.479278	3.596e-13	1.5259e-12	2.5441e-11	2.61255e-10	SNAR-A6	--	SNAR-A6	--	SNAR-A6	--	--	SNAR-A6	SNAR-A6	--	DOWN
chr19	18655521	18656589	27	0.64157	0.94667	-0.305093	3.5982e-13	1.0782e-10	2.54452e-11	8.06849e-09	FKBP8	FKBP8	--	--	--	--	chr19_18654532_18656531	--	--	--	DOWN
chr18	12658719	12659736	27	0.63372	0.9335	-0.299778	3.5982e-13	2.8168e-10	2.54452e-11	1.73819e-08	SPIRE1,PSMG2	SPIRE1,PSMG2	PSMG2	PSMG2	--	--	chr18_12658728_12660727	PSMG2	PSMG2	--	DOWN
chr1	17245827	17247134	25	0.4258	0.89174	-0.46594	3.6138e-13	9.5259e-10	2.54983e-11	4.50513e-08	CROCC	CROCC	--	--	--	--	--	--	--	--	DOWN
chr9	116173814	116174331	23	0.49122	0.9373	-0.446087	3.6138e-13	6.749e-12	2.54983e-11	8.69974e-10	POLE3	POLE3	--	C9orf43	--	--	chr9_116173091_116175090	C9orf43	--	--	DOWN
chr17	27716263	27716613	25	0.54648	0.92278	-0.3763	3.6138e-13	9.0204e-10	2.54983e-11	4.29244e-08	MIR4523,TAOK1	MIR4523,TAOK1	--	--	--	--	chr17_27715135_27717134	--	--	--	DOWN
chr4	9334824	9335401	31	0.4361	0.80361	-0.367516	3.6127e-13	1.5984e-07	2.54983e-11	2.32992e-06	USP17L26	USP17L26	--	--	USP17L25	--	--	--	--	--	DOWN
chr17	78011530	78012608	25	0.54224	0.9075	-0.36526	3.6138e-13	5.0968e-10	2.54983e-11	2.78803e-08	TBC1D16	TBC1D16	CCDC40	CCDC40	--	--	chr17_78011085_78013084	CCDC40	--	--	DOWN
chr11	124646095	124647347	25	0.58268	0.94138	-0.3587	3.6138e-13	3.5319e-11	2.54983e-11	3.2613e-09	MSANTD2	MSANTD2	MSANTD2	MSANTD2	--	--	--	MSANTD2	MSANTD2	--	DOWN
chr22	24889173	24890100	23	0.6012	0.95989	-0.358696	3.6138e-13	1.1329e-10	2.54983e-11	8.42043e-09	UPB1	UPB1	--	ADORA2A-AS1	--	--	chr22_24888412_24890411	ADORA2A-AS1	--	--	DOWN
chr18	2946802	2947981	22	0.6492	0.975	-0.325795	3.6404e-13	1.7259e-09	2.56559e-11	7.11344e-08	LOC727896	LOC727896	--	LPIN2	--	--	--	LPIN2	LOC727896	--	DOWN
chr7	12724522	12724890	19	0.39345	0.95274	-0.559289	3.6837e-13	7.5538e-11	2.58744e-11	5.98218e-09	LOC100505995,ARL4A	LOC100505995,ARL4A	--	--	--	--	chr7_12724156_12726155	--	LOC100505995	--	DOWN
chr3	30938010	30938311	19	0.60179	0.97326	-0.371474	3.6837e-13	3.4407e-10	2.58744e-11	1.99027e-08	GADL1	GADL1	--	--	--	--	chr3_30936266_30938265	--	--	--	DOWN
chr17	1420719	1421214	21	0.40883	0.86645	-0.457619	3.7204e-13	2.6598e-09	2.60944e-11	1.02276e-07	INPP5K	INPP5K	PITPNA-AS1	PITPNA-AS1	PITPNA	--	chr17_1420435_1422434	PITPNA-AS1	--	--	DOWN
chr4	80746598	80747388	25	0.69054	0.97972	-0.28918	3.7614e-13	5.4094e-10	2.63469e-11	2.93728e-08	PCAT4	PCAT4	--	--	--	--	--	--	--	--	DOWN
chr17	46691520	46692093	22	0.51639	0.91448	-0.398091	3.8425e-13	2.5042e-10	2.68643e-11	1.58052e-08	HOXB8	--	HOXB8	HOXB8	--	chr17_46691520_46692097	chr17_46691056_46693055	HOXB8	HOXB8	chr17_46691520_46692097	DOWN
chr19	10026041	10026754	22	0.56709	0.9085	-0.341409	3.8425e-13	2.5739e-10	2.68643e-11	1.61587e-08	OLFM2	OLFM2	--	OLFM2	--	--	chr19_10025603_10027602	OLFM2	--	--	DOWN
chr4	122618591	122619892	24	0.47154	0.9029	-0.431354	3.8702e-13	3.745e-08	2.70385e-11	7.789e-07	ANXA5	ANXA5	--	--	--	chr4_122617462_122618623	chr4_122618624_122620623	--	ANXA5	chr4_122617462_122618623	DOWN
chr19	8944078	8945156	24	0.57315	0.9439	-0.37075	3.8702e-13	1.1195e-09	2.70385e-11	5.18343e-08	ZNF558	ZNF558	--	--	--	--	chr19_8943090_8945089	--	--	--	DOWN
chr3	153840550	153841488	18	0.45708	0.96303	-0.505944	3.8969e-13	1.6566e-10	2.71364e-11	1.10302e-08	ARHGEF26-AS1	ARHGEF26-AS1	ARHGEF26	ARHGEF26	--	--	chr3_153840381_153842380	ARHGEF26	--	--	DOWN
chr11	62314762	62315137	18	0.47142	0.97406	-0.502639	3.8969e-13	7.7542e-11	2.71364e-11	6.08485e-09	AHNAK	AHNAK	--	--	--	chr11_62314761_62315054	chr11_62315055_62317054,chr11_62314315_62316314	--	AHNAK	--	DOWN
chr13	45964280	45965156	18	0.52639	0.97889	-0.4525	3.8969e-13	3.5417e-10	2.71364e-11	2.03019e-08	RCN1P2	--	RCN1P2	TPT1-AS1	--	--	chr13_45963248_45965247	RCN1P2,TPT1-AS1	RCN1P2	--	DOWN
chr3	47206709	47207555	30	0.47647	0.85063	-0.374167	3.8869e-13	5.8098e-08	2.71364e-11	1.11333e-06	SETD2	SETD2	--	KIF9-AS1	--	--	chr3_47206337_47208336	KIF9-AS1	--	--	DOWN
chr9	33475769	33476065	18	0.66125	0.97756	-0.316306	3.8969e-13	1.5344e-12	2.71364e-11	2.62425e-10	NOL6	NOL6	--	--	--	--	--	--	--	--	DOWN
chr21	44848992	44849942	20	0.38947	0.93793	-0.54845	3.918e-13	1.9293e-12	2.72382e-11	3.08404e-10	SIK1	SIK1	--	--	--	--	--	--	--	--	DOWN
chr2	47381793	47382310	20	0.62093	0.97528	-0.35435	3.918e-13	8.2017e-09	2.72382e-11	2.41076e-07	C2orf61	--	--	C2orf61	--	--	--	C2orf61	C2orf61	--	DOWN
chr9	125676341	125677506	42	0.71364	0.90767	-0.194024	3.9357e-13	2.0474e-09	2.73492e-11	8.28648e-08	ZBTB6	ZBTB6	--	--	--	--	--	--	--	--	DOWN
chr12	54021754	54022319	25	0.6864	0.97484	-0.28844	3.9491e-13	3.1087e-09	2.74288e-11	1.13134e-07	ATF7	ATF7	--	--	--	--	chr12_54020284_54022283	--	--	--	DOWN
chr8	124214952	124215720	19	0.44008	0.92842	-0.488342	3.9857e-13	3.4779e-10	2.76116e-11	2.00317e-08	FAM83A-AS1	FAM83A-AS1	FAM83A-AS1	FAM83A	FAM83A	--	--	FAM83A-AS1,FAM83A	FAM83A-AS1	--	DOWN
chr5	141301803	141302537	19	0.53268	0.95421	-0.421526	3.9857e-13	1.4513e-11	2.76116e-11	1.61131e-09	KIAA0141	KIAA0141	--	--	--	--	chr5_141301119_141303118	--	--	--	DOWN
chr19	8457260	8457985	19	0.56468	0.94066	-0.375974	3.9857e-13	3.4285e-10	2.76116e-11	1.98628e-08	RAB11B-AS1	RAB11B-AS1	--	RAB11B	--	--	chr19_8455846_8457845	RAB11B	--	--	DOWN
chr5	68512006	68513102	32	0.50097	0.86206	-0.361094	3.9824e-13	1.433e-09	2.76116e-11	6.21956e-08	MRPS36	MRPS36	--	--	--	--	chr5_68511514_68513513	--	MRPS36	--	DOWN
chr3	49193200	49193994	23	0.43298	0.88907	-0.456087	4.0312e-13	1.2642e-09	2.79115e-11	5.71056e-08	LAMB2P1	LAMB2P1	--	--	--	--	--	--	--	--	DOWN
chr7	112160011	112161392	23	0.5392	0.90472	-0.365522	4.0312e-13	1.634e-08	2.79115e-11	4.03461e-07	NPM1P14	NPM1P14	NPM1P14	NPM1P14	--	--	--	NPM1P14	NPM1P14	--	DOWN
chr7	27183701	27184375	28	0.56959	0.92868	-0.359089	4.0623e-13	4.9054e-10	2.80929e-11	2.69985e-08	HOXA5	HOXA5	--	HOXA-AS3	HOXA6	chr7_27182613_27185562	--	HOXA-AS3	HOXA5	chr7_27182613_27185562	DOWN
chr1	117665405	117666661	22	0.6088	0.96932	-0.360523	4.0723e-13	1.5901e-09	2.81312e-11	6.62445e-08	TRIM45	TRIM45	--	--	--	--	chr1_117665149_117667148	--	--	--	DOWN
chr7	11859883	11860914	26	0.53992	0.89804	-0.358115	4.069e-13	1.9364e-11	2.81312e-11	1.99236e-09	LOC100421595	--	LOC100421595	THSD7A	--	--	--	THSD7A,LOC100421595	LOC100421595	--	DOWN
chr12	112476411	112477234	20	0.5777	0.99332	-0.415625	4.1644e-13	8.5507e-12	2.87156e-11	1.02732e-09	MIR3657	MIR3657	NAA25	NAA25	--	--	--	NAA25	--	--	DOWN
chr4	169551144	169551872	20	0.587	0.96067	-0.373675	4.1644e-13	1.5059e-10	2.87156e-11	1.04129e-08	PALLD	PALLD	--	PALLD	--	--	chr4_169550716_169552715	PALLD	--	--	DOWN
chr22	41211643	41212189	18	0.43669	0.95286	-0.516167	4.1855e-13	3.5757e-10	2.87982e-11	2.04467e-08	MIR4766	MIR4766	--	SLC25A17	--	--	--	SLC25A17	--	--	DOWN
chr22	23603491	23604047	18	0.45828	0.96869	-0.510417	4.1855e-13	1.5083e-12	2.87982e-11	2.58768e-10	RN7SL263P,FBXW4P1	FBXW4P1	BCR,RN7SL263P	BCR	RN7SL263P	--	chr22_23603241_23605240	BCR,RN7SL263P	RN7SL263P	--	DOWN
chr12	57036345	57037519	18	0.47136	0.97708	-0.505722	4.1855e-13	1.3321e-11	2.87982e-11	1.51072e-09	SNORD59B	--	ATP5B,SNORD59B	ATP5B	SNORD59B,SNORD59A	--	chr12_57037047_57039046	SNORD59B,ATP5B	SNORD59B	--	DOWN
chr8	11664728	11665683	18	0.5785	0.96983	-0.391333	4.1855e-13	1.5277e-11	2.87982e-11	1.67681e-09	FDFT1	FDFT1	FDFT1	FDFT1	--	--	chr8_11663773_11665772	FDFT1	FDFT1	--	DOWN
chr22	40319848	40320700	21	0.55207	0.96733	-0.415262	4.2022e-13	5.0475e-10	2.88832e-11	2.76456e-08	GRAP2	GRAP2	--	GRAP2	--	--	--	GRAP2	--	--	DOWN
chr19	203779	204567	23	0.44393	0.84965	-0.405717	4.2433e-13	2.5214e-09	2.91197e-11	9.83077e-08	LINC01002	LINC01002	--	--	--	--	--	--	--	--	DOWN
chr17	74652305	74653595	23	0.55941	0.94541	-0.386	4.2433e-13	6.9675e-10	2.91197e-11	3.49776e-08	RNU6-227P	RNU6-227P	RNU6-227P	--	RNU6-227P	--	--	RNU6-227P	RNU6-227P	--	DOWN
chr1	70820884	70821929	22	0.5135	0.95391	-0.440409	4.2844e-13	5.4562e-09	2.93109e-11	1.79124e-07	HHLA3,ANKRD13C	ANKRD13C	HHLA3	HHLA3	--	--	chr1_70820720_70822719	HHLA3	ANKRD13C,HHLA3	--	DOWN
chr5	1884572	1885044	30	0.62463	0.9303	-0.305667	4.341e-13	4.4206e-08	2.96869e-11	9.04526e-07	IRX4	IRX4	--	IRX4	--	chr5_1881924_1887743	--	IRX4	--	chr5_1881924_1887743	DOWN
chr16	33570186	33571179	28	0.338	0.75873	-0.420732	4.3965e-13	1.1214e-08	3.00534e-11	3.14412e-07	ENPP7P13	ENPP7P13	--	--	--	--	chr16_33571088_33573087	--	--	--	DOWN
chr16	15025205	15025882	27	0.61035	0.94143	-0.331074	4.4142e-13	3.3764e-10	3.01646e-11	1.96997e-08	MIR6770-1	--	--	PKD1P3	MIR6770-1	--	chr16_15024471_15026470	PKD1P3	MIR6770-1	--	DOWN
chr3	196156522	196157219	20	0.52693	0.9464	-0.419475	4.4498e-13	1.5557e-10	3.03323e-11	1.062e-08	UBXN7-AS1	UBXN7-AS1	--	UBXN7	--	--	chr3_196156603_196158602	UBXN7	--	--	DOWN
chr20	42100881	42101817	20	0.56495	0.97033	-0.405375	4.4498e-13	2.6195e-10	3.03323e-11	1.63919e-08	RNU6-1251P	RNU6-1251P	RNU6-1251P	--	RNU6-1251P	--	--	RNU6-1251P	RNU6-1251P	--	DOWN
chr22	24126799	24127511	21	0.54795	0.94057	-0.392619	4.4487e-13	9.8202e-10	3.03323e-11	4.63251e-08	SMARCB1	SMARCB1	--	--	MMP11	--	chr22_24127097_24129096	--	--	--	DOWN
chr17	5182941	5184102	29	0.57676	0.89474	-0.317983	4.452e-13	6.0846e-11	3.03424e-11	5.13775e-09	RABEP1	RABEP1	--	--	--	--	chr17_5183519_5185518	--	--	--	DOWN
chr4	120132248	120133523	30	0.63545	0.91	-0.27455	4.4775e-13	1.6993e-10	3.05047e-11	1.12228e-08	LOC101929762,USP53	USP53	--	LOC101929762	--	--	chr4_120131564_120133563	LOC101929762	LOC101929762,USP53	--	DOWN
chr17	73040725	73041886	23	0.55224	0.944	-0.391761	4.4809e-13	1.164e-10	3.05114e-11	8.61708e-09	KCTD2	KCTD2	--	ATP5H,KCTD2	--	--	chr17_73040577_73042576	ATP5H,KCTD2	--	--	DOWN
chr3	113665666	113666083	18	0.38797	0.95972	-0.57175	4.5275e-13	1.6487e-11	3.07639e-11	1.7702e-09	ZDHHC23	ZDHHC23	GRAMD1C	--	GRAMD1C	--	chr3_113664359_113666358	GRAMD1C	--	--	DOWN
chr4	76440574	76441079	18	0.433	0.93122	-0.498222	4.5275e-13	1.6438e-11	3.07639e-11	1.76676e-09	RCHY1	RCHY1	THAP6	THAP6	--	--	chr4_76440004_76442003	THAP6	--	--	DOWN
chr17	7219641	7220280	18	0.55339	0.96933	-0.415944	4.5275e-13	1.3196e-11	3.07639e-11	1.49857e-09	GPS2	GPS2	--	NEURL4	--	--	chr17_7218961_7220960	NEURL4	--	--	DOWN
chr10	89579011	89579830	19	0.47118	0.97061	-0.499421	4.5697e-13	8.2623e-12	3.09242e-11	1.00484e-09	ATAD1	ATAD1	--	CFL1P1	--	--	chr10_89578288_89580287	CFL1P1	--	--	DOWN
chr4	9349030	9349503	36	0.54292	0.8171	-0.274181	4.6796e-13	2.9418e-08	3.16391e-11	6.54195e-07	USP17L28	USP17L28	--	--	USP17L27	--	--	--	--	--	DOWN
chr6	52285530	52286116	21	0.4136	0.88681	-0.473214	4.7051e-13	7.6663e-08	3.17333e-11	1.33203e-06	EFHC1	EFHC1	EFHC1	EFHC1	--	--	chr6_52285254_52287253	EFHC1	EFHC1	--	DOWN
chr12	109531691	109533081	23	0.46293	0.91143	-0.4485	4.6996e-13	3.8311e-09	3.17333e-11	1.32336e-07	ALKBH2	ALKBH2	--	--	--	--	chr12_109531360_109533359	--	ALKBH2	--	DOWN
chr1	155827836	155828706	21	0.49767	0.92105	-0.423381	4.7051e-13	9.6015e-10	3.17333e-11	4.53732e-08	GON4L,SYT11	GON4L,SYT11	--	GON4L	--	--	chr1_155828195_155830194,chr1_155827109_155829108	GON4L	GON4L	--	DOWN
chr1	148761093	148761622	21	0.56143	0.9334	-0.371976	4.7051e-13	1.0563e-09	3.17333e-11	4.94871e-08	TRNAN15	TRNAN15	--	--	--	chr1_148760451_148761299	chr1_148761300_148763299	--	--	chr1_148760451_148761299	DOWN
chr14	50232859	50233663	23	0.68763	0.95759	-0.269957	4.6996e-13	8.6103e-09	3.17333e-11	2.52158e-07	KLHDC2	KLHDC2	--	--	--	--	chr14_50232243_50234242	--	--	--	DOWN
chr11	22648073	22648689	23	0.71928	0.9868	-0.267522	4.6996e-13	2.2272e-10	3.17333e-11	1.42753e-08	FANCF	FANCF	--	--	--	--	chr11_22647442_22649441	--	--	--	DOWN
chr19	7046355	7047680	34	0.51412	0.84806	-0.333941	4.7173e-13	2.0044e-07	3.18105e-11	2.87182e-06	MBD3L2	MBD3L2	--	--	--	--	--	--	--	--	DOWN
chr16	84221234	84222518	20	0.3359	0.90085	-0.56495	4.7418e-13	6.3055e-11	3.19177e-11	5.28961e-09	TAF1C	TAF1C	--	--	--	--	chr16_84220780_84222779	--	--	--	DOWN
chr7	77426380	77426910	20	0.31085	0.82108	-0.510225	4.7418e-13	8.897e-09	3.19177e-11	2.59435e-07	PHTF2	PHTF2	--	TMEM60	--	--	chr7_77425331_77427330	TMEM60	--	--	DOWN
chr14	64200865	64201674	20	0.41857	0.88107	-0.4625	4.7418e-13	1.9555e-07	3.19177e-11	2.81168e-06	EIF2S2P1	EIF2S2P1	EIF2S2P1	--	--	--	--	EIF2S2P1	EIF2S2P1	--	DOWN
chr19	6395212	6396045	20	0.57965	0.97285	-0.3932	4.7418e-13	7.3703e-11	3.19177e-11	5.89167e-09	GTF2F1,LOC390877	GTF2F1,LOC390877	--	--	--	--	chr19_6393883_6395882	--	LOC390877	--	DOWN
chr17	73179528	73180624	25	0.73068	0.95926	-0.22858	4.7573e-13	5.2594e-10	3.20033e-11	2.86656e-08	SUMO2	SUMO2	--	--	--	--	chr17_73179243_73181242	--	SUMO2	--	DOWN
chr14	104183234	104183812	27	0.39887	0.82419	-0.425315	4.7595e-13	2.7354e-09	3.20061e-11	1.04058e-07	XRCC3	XRCC3	--	ZFYVE21	--	--	chr14_104182953_104184952	ZFYVE21	--	--	DOWN
chr19	42572125	42573221	22	0.39355	0.88355	-0.49	4.7939e-13	1.1647e-11	3.21946e-11	1.34924e-09	ZNF574	ZNF574	ZNF574	ZNF574	--	--	--	ZNF574	ZNF574	--	DOWN
chr7	45129789	45130248	22	0.50259	0.91989	-0.417295	4.7939e-13	2.3147e-10	3.21946e-11	1.47642e-08	NACAD	NACAD	--	--	--	--	chr7_45128264_45130263,chr7_45128781_45130780	--	--	--	DOWN
chr3	160937148	160938622	22	0.54025	0.9568	-0.416545	4.7939e-13	1.6316e-11	3.21946e-11	1.759e-09	NMD3	NMD3	--	--	--	--	chr3_160936961_160938960	--	NMD3	--	DOWN
chr22	24664197	24664872	22	0.62659	0.94134	-0.31475	4.7939e-13	4.046e-12	3.21946e-11	5.6281e-10	SPECC1L-ADORA2A,SPECC1L	SPECC1L-ADORA2A,SPECC1L	--	--	RPS10P29	--	chr22_24664580_24666579	--	--	--	DOWN
chr19	36607461	36608737	18	0.52283	0.97994	-0.457111	4.8639e-13	1.6974e-10	3.25328e-11	1.12126e-08	POLR2I	POLR2I	--	TBCB	--	--	chr19_36606907_36608906	TBCB	--	--	DOWN
chr12	112335638	112336458	19	0.54055	0.987	-0.446447	4.8672e-13	1.2929e-09	3.25328e-11	5.81876e-08	ADAM1A	ADAM1A	--	--	--	--	--	--	ADAM1A	--	DOWN
chr12	15953780	15954447	18	0.49425	0.93372	-0.439472	4.8639e-13	2.5011e-11	3.25328e-11	2.50042e-09	MRPS7P2	MRPS7P2	--	--	--	--	--	--	--	--	DOWN
chr10	15131767	15132845	19	0.52218	0.95268	-0.4305	4.8672e-13	6.8056e-11	3.25328e-11	5.59156e-09	ACBD7-DCLRE1CP1,ACBD7	ACBD7-DCLRE1CP1,ACBD7	--	--	--	--	chr10_15130914_15132913	--	--	--	DOWN
chr12	7127615	7128048	19	0.55963	0.98066	-0.421026	4.8672e-13	1.8048e-11	3.25328e-11	1.87561e-09	LPCAT3	LPCAT3	--	--	--	--	chr12_7126357_7128356	--	--	--	DOWN
chr3	112282619	112283433	19	0.56742	0.98389	-0.416474	4.8672e-13	3.5357e-11	3.25328e-11	3.26299e-09	ATG3	ATG3	--	SLC35A5	--	--	chr3_112280951_112282950	SLC35A5	--	--	DOWN
chr22	36904831	36905611	19	0.53953	0.95058	-0.411053	4.8672e-13	2.6542e-09	3.25328e-11	1.02151e-07	FOXRED2	FOXRED2	--	--	EIF3D	--	chr22_36903299_36905298	--	--	--	DOWN
chr3	178970302	178971114	19	0.6045	0.96816	-0.363658	4.8672e-13	1.7898e-11	3.25328e-11	1.86509e-09	KCNMB3	KCNMB3	--	KCNMB3	--	--	--	KCNMB3	--	--	DOWN
chr17	1134082	1135330	33	0.4722	0.82352	-0.351318	4.8794e-13	1.7737e-09	3.26092e-11	7.28713e-08	ABR	ABR	--	--	--	--	chr17_1133754_1135753,chr17_1133368_1135367	--	--	--	DOWN
chr3	179038563	179040268	31	0.27671	0.76326	-0.486548	4.8839e-13	9.8408e-11	3.26375e-11	7.4691e-09	ZNF639	ZNF639	--	--	--	--	chr3_179038466_179040465	--	--	--	DOWN
chr19	15444335	15444776	24	0.63044	0.94027	-0.309833	4.9405e-13	1.2275e-09	3.29843e-11	5.58385e-08	BRD4	BRD4	--	--	--	--	chr19_15443078_15445077	--	--	--	DOWN
chr6	52858783	52859425	28	0.54259	0.90393	-0.361339	4.9494e-13	1.0146e-08	3.3035e-11	2.88596e-07	RN7SK	RN7SK	GSTA4	GSTA4	--	--	chr6_52857565_52859564	GSTA4	--	--	DOWN
chr5	140102979	140103759	25	0.50522	0.89688	-0.39166	4.9827e-13	8.6888e-10	3.31941e-11	4.15044e-08	VTRNA1-3	VTRNA1-3	--	--	--	--	--	--	--	--	DOWN
chr21	34100944	34101838	31	0.51924	0.86087	-0.341629	5.0215e-13	8.9472e-08	3.34103e-11	1.52323e-06	SYNJ1	SYNJ1	PAXBP1-AS1	--	--	--	chr21_34100797_34102796	PAXBP1-AS1	--	--	DOWN
chr6	158955694	158956539	37	0.5693	0.83326	-0.263959	5.0315e-13	6.4495e-09	3.34733e-11	2.01547e-07	TMEM181	TMEM181	--	--	--	--	chr6_158955220_158957219	--	--	--	DOWN
chr9	99617320	99618154	22	0.45368	0.88284	-0.429159	5.0815e-13	3.4986e-08	3.37118e-11	7.3248e-07	ZNF782	ZNF782	--	--	--	--	chr9_99616941_99618940	--	--	--	DOWN
chr19	18665741	18666746	22	0.54184	0.95625	-0.414409	5.0815e-13	1.6656e-09	3.37118e-11	6.88356e-08	KXD1	KXD1	--	--	--	--	chr19_18666474_18668473	--	--	--	DOWN
chr9	80848884	80850212	22	0.51009	0.9185	-0.408409	5.0815e-13	8.4611e-10	3.37118e-11	4.05226e-08	CEP78	CEP78	--	--	--	--	chr9_80848833_80850832	--	--	--	DOWN
chr7	48068216	48068864	22	0.57382	0.95309	-0.379273	5.0815e-13	6.1684e-11	3.37118e-11	5.19427e-09	SUN3	SUN3	SUN3	SUN3	--	--	--	SUN3	SUN3	--	DOWN
chr10	104598993	104600385	32	0.41242	0.82944	-0.417016	5.1359e-13	6.2745e-09	3.40691e-11	1.97995e-07	CYP17A1	CYP17A1	--	--	--	--	--	--	--	--	DOWN
chr19	9215228	9216009	32	0.43208	0.80528	-0.373203	5.1359e-13	1.9766e-09	3.40691e-11	8.04092e-08	OR7G2	OR7G2	--	--	--	--	--	--	--	--	DOWN
chr1	161435159	161435408	24	0.75304	0.97371	-0.220667	5.1958e-13	1.8153e-10	3.44031e-11	1.1903e-08	TRNAG15	TRNAG15	TRNAG15	--	TRNAL35,TRNAG15	chr1_161410142_161442503	--	TRNAG15	TRNAG15	chr1_161410142_161442503	DOWN
chr7	138667172	138668213	19	0.52318	0.97408	-0.450895	5.2292e-13	1.6837e-10	3.4532e-11	1.11478e-08	KIAA1549	KIAA1549	--	--	--	--	chr7_138666973_138668972	--	--	--	DOWN
chr19	53233082	53233915	19	0.54066	0.95505	-0.414395	5.2292e-13	2.6747e-09	3.4532e-11	1.02674e-07	ZNF611	ZNF611	ZNF611	ZNF611	--	--	--	ZNF611	ZNF611	--	DOWN
chr21	18882639	18883585	23	0.56396	0.959	-0.395043	5.2325e-13	3.963e-10	3.4532e-11	2.24478e-08	CXADR	CXADR	--	--	--	--	chr21_18882806_18884805	--	--	--	DOWN
chr16	67925551	67926320	19	0.57295	0.95642	-0.383474	5.2292e-13	6.7868e-11	3.4532e-11	5.58294e-09	PSKH1	PSKH1	--	--	--	--	chr16_67924918_67926917	--	--	--	DOWN
chr1	65620226	65621134	23	0.62289	0.96043	-0.337543	5.2325e-13	1.4875e-08	3.4532e-11	3.76372e-07	RPS29P7	--	RPS29P7	AK4	RPS29P7	--	--	AK4,RPS29P7	RPS29P7	--	DOWN
chr16	29758359	29759017	18	0.56619	0.97722	-0.411028	5.2502e-13	7.0717e-11	3.46072e-11	5.74491e-09	C16orf54	C16orf54	--	--	--	--	--	--	--	--	DOWN
chr9	33077236	33077853	32	0.73166	0.96413	-0.232469	5.2924e-13	1.0279e-10	3.48763e-11	7.74812e-09	SMU1	SMU1	--	--	--	--	chr9_33076776_33078775	--	--	--	DOWN
chr6	27265540	27266223	26	0.66863	0.939	-0.270365	5.3035e-13	7.0926e-11	3.49367e-11	5.75707e-09	TRNAS5	TRNAS5	TRNAS5	--	TRNAS5	--	--	TRNAS5	TRNAS5	--	DOWN
chr19	14638014	14639213	21	0.57826	0.95607	-0.37781	5.3191e-13	1.3243e-10	3.49956e-11	9.50717e-09	TECR,MIR639	TECR,MIR639	DNAJB1	DNAJB1	--	--	chr19_14637879_14639878	DNAJB1	--	--	DOWN
chr12	95399182	95400468	29	0.64384	0.9305	-0.286655	5.3468e-13	1.0218e-09	3.51632e-11	4.80294e-08	NDUFA12	NDUFA12	--	--	--	--	chr12_95397612_95399611	--	--	--	DOWN
chr6	10410750	10411204	22	0.37107	0.82191	-0.450841	5.3668e-13	1.1211e-08	3.52617e-11	3.14363e-07	TFAP2A-AS1	TFAP2A-AS1	--	TFAP2A	--	--	chr6_10410691_10412690,chr6_10409394_10411393	TFAP2A	--	--	DOWN
chr7	94284439	94285049	20	0.51272	0.947	-0.434275	5.3879e-13	1.21e-09	3.53469e-11	5.52245e-08	SGCE,PEG10	PEG10	--	SGCE	--	chr7_94284858_94286527	chr7_94282858_94284857	SGCE	SGCE	chr7_94284858_94286527	DOWN
chr3	178251941	178252477	20	0.5838	0.92728	-0.343475	5.3879e-13	8.748e-09	3.53469e-11	2.55663e-07	KCNMB2	KCNMB2	--	KCNMB2-AS1	--	--	--	KCNMB2-AS1	--	--	DOWN
chr5	115152644	115153616	31	0.65705	0.90924	-0.252194	5.4023e-13	9.2332e-10	3.5434e-11	4.38494e-08	CDO1	CDO1	--	--	--	chr5_115151348_115152713	chr5_115152714_115154713	--	CDO1	chr5_115151348_115152713	DOWN
chr7	2595908	2596989	24	0.54233	0.91688	-0.374542	5.4423e-13	5.9494e-10	3.56649e-11	3.15717e-08	BRAT1,IQCE	BRAT1,IQCE	--	--	--	--	chr7_2595539_2597538,chr7_2596550_2598549	--	--	--	DOWN
chr1	168145830	168146505	24	0.63208	0.96727	-0.335187	5.4423e-13	1.402e-11	3.56649e-11	1.57122e-09	TIPRL	TIPRL	--	--	--	--	chr1_168145963_168147962	--	--	--	DOWN
chr16	66509738	66510301	24	0.63165	0.9479	-0.31625	5.4423e-13	1.1022e-10	3.56649e-11	8.22664e-09	BEAN1-AS1	--	BEAN1-AS1	BEAN1,BEAN1-AS1	--	--	--	BEAN1,BEAN1-AS1	BEAN1-AS1	--	DOWN
chrX	49361140	49362059	25	0.54276	0.9066	-0.36384	5.4701e-13	1.5661e-08	3.58173e-11	3.88122e-07	GAGE1	GAGE1	GAGE2A	GAGE2A	GAGE2A	--	chrX_49361537_49363536	GAGE2A	--	--	DOWN
chr17	8081174	8081547	25	0.67032	0.96372	-0.2934	5.4701e-13	4.978e-10	3.58173e-11	2.73278e-08	TMEM107	TMEM107	--	--	--	--	chr17_8080126_8082125	--	--	--	DOWN
chr1	16994171	16995060	23	0.30783	0.73898	-0.431152	5.5034e-13	2.7334e-09	3.59999e-11	1.04041e-07	RNU1-3	RNU1-3	--	--	--	--	chr1_16993691_16995690	--	--	--	DOWN
chr17	74049414	74050041	23	0.56678	0.97307	-0.406283	5.5034e-13	2.1784e-10	3.59999e-11	1.40159e-08	SRP68	SRP68	SRP68	SRP68	--	--	--	SRP68	SRP68	--	DOWN
chr7	151107994	151108932	26	0.54392	0.9024	-0.358481	5.5245e-13	3.7424e-11	3.61248e-11	3.37977e-09	WDR86	WDR86	WDR86-AS1	WDR86-AS1	--	--	chr7_151107809_151109808	WDR86-AS1	WDR86	--	DOWN
chr19	14641480	14642461	26	0.61829	0.94669	-0.328404	5.5245e-13	2.0127e-10	3.61248e-11	1.3065e-08	DNAJB1	DNAJB1	--	TECR	MIR639	--	chr19_14641041_14643040	TECR	--	--	DOWN
chr3	142312840	142313873	19	0.47471	0.97239	-0.497684	5.6399e-13	7.3519e-13	3.68068e-11	1.4429e-10	PLS1	PLS1	--	--	--	--	chr3_142313171_142315170	--	--	--	DOWN
chr1	150751988	150753109	27	0.66931	0.97539	-0.306074	5.6422e-13	3.1044e-10	3.68068e-11	1.86196e-08	LOC100132571	LOC100132571	LOC100132571	--	--	--	--	LOC100132571	LOC100132571	--	DOWN
chr7	149569714	149570326	21	0.47517	0.93798	-0.46281	5.6521e-13	3.6158e-10	3.68276e-11	2.06051e-08	ATP6V0E2	ATP6V0E2	ATP6V0E2,ATP6V0E2-AS1	ATP6V0E2-AS1	--	--	chr7_149568366_149570365	ATP6V0E2,ATP6V0E2-AS1	ATP6V0E2	--	DOWN
chr14	61246271	61246843	22	0.41966	0.91641	-0.49675	5.6766e-13	1.2573e-10	3.6901e-11	9.177e-09	MAD2L1P1	MAD2L1P1	MAD2L1P1	MNAT1	--	--	--	MNAT1,MAD2L1P1	MAD2L1P1	--	DOWN
chr4	89151994	89152929	18	0.47153	0.96547	-0.493944	5.6777e-13	7.1055e-12	3.6901e-11	9.05699e-10	ABCG2	ABCG2	ABCG2	ABCG2	--	--	--	ABCG2	ABCG2	--	DOWN
chr3	138662834	138663099	18	0.48442	0.97706	-0.492639	5.6777e-13	7.4928e-10	3.6901e-11	3.64915e-08	LINC01391	LINC01391	LINC01391,FOXL2	--	FOXL2	--	chr3_138661718_138663717	LINC01391,FOXL2	LINC01391	--	DOWN
chr21	42801614	42802843	22	0.41091	0.90293	-0.492023	5.6766e-13	6.4142e-11	3.6901e-11	5.3612e-09	MX1	MX1	MX1	MX1	--	--	--	MX1	--	--	DOWN
chr20	5593264	5593627	18	0.51369	0.963	-0.449306	5.6777e-13	3.3875e-10	3.6901e-11	1.97377e-08	GPCPD1	GPCPD1	--	--	--	--	chr20_5591876_5593875	--	--	--	DOWN
chr3	170077149	170077581	18	0.59308	0.98594	-0.392861	5.6777e-13	3.7317e-11	3.6901e-11	3.37373e-09	SKIL	SKIL	SKIL	SKIL	--	--	chr3_170076071_170078070	SKIL	SKIL	--	DOWN
chr3	10288794	10289682	24	0.48696	0.91154	-0.424583	5.7243e-13	7.2209e-09	3.71676e-11	2.14661e-07	TATDN2	TATDN2	--	--	--	--	chr3_10287897_10289896,chr3_10288888_10290887	--	--	--	DOWN
chr22	29166703	29167157	24	0.75004	0.97671	-0.226667	5.7243e-13	3.485e-10	3.71676e-11	2.0058e-08	CCDC117	CCDC117	--	--	--	--	chr22_29166628_29168627	--	--	--	DOWN
chr11	118956631	118958144	20	0.47713	0.94987	-0.47275	5.741e-13	1.2852e-10	3.72224e-11	9.32565e-09	HMBS	HMBS	--	HMBS	--	--	chr11_118955833_118957832	HMBS	--	--	DOWN
chr12	106100983	106101895	20	0.48392	0.94803	-0.4641	5.741e-13	1.6047e-10	3.72224e-11	1.0817e-08	CASC18	--	--	CASC18	--	--	--	CASC18	CASC18	--	DOWN
chr18	21081530	21082281	20	0.5905	0.96942	-0.378925	5.741e-13	3.1389e-10	3.72224e-11	1.87846e-08	C18orf8	C18orf8	--	--	--	--	chr18_21081161_21083160	--	--	--	DOWN
chr1	36346054	36347170	26	0.34165	0.81246	-0.470808	5.7943e-13	6.9762e-09	3.75429e-11	2.10671e-07	AGO1	AGO1	--	AGO1	--	--	chr1_36346501_36348500	AGO1	--	--	DOWN
chr8	86787712	86787875	26	0.71865	0.93398	-0.215327	5.7943e-13	6.299e-10	3.75429e-11	3.28901e-08	REXO1L2P	--	REXO1L2P	--	--	chr8_86787001_86788828	--	REXO1L2P	REXO1L2P	chr8_86787001_86788828	DOWN
chr17	40684397	40685089	38	0.57724	0.85428	-0.277039	5.9674e-13	3.0799e-11	3.8607e-11	2.95738e-09	PTP4A2P1	PTP4A2P1	--	--	--	--	--	--	PTP4A2P1	--	DOWN
chr18	19318924	19319969	32	0.51495	0.83912	-0.324172	6.0019e-13	1.4199e-10	3.88143e-11	1.00315e-08	MIB1	MIB1	--	--	--	--	chr18_19318589_19320588	--	--	--	DOWN
chr20	5106606	5106843	21	0.48814	0.93948	-0.451333	6.0096e-13	3.4712e-09	3.88223e-11	1.20803e-07	PCNA,CDS2	CDS2	--	PCNA	--	--	chr20_5105202_5107201	PCNA	PCNA	--	DOWN
chr7	5537350	5537997	21	0.57683	0.95038	-0.373548	6.0096e-13	1.4034e-08	3.88223e-11	3.65443e-07	MIR589	MIR589	--	FBXL18	--	--	chr7_5537957_5539956	FBXL18	--	--	DOWN
chr20	34127523	34128651	22	0.51855	0.95391	-0.435364	6.0207e-13	3.411e-11	3.88225e-11	3.1839e-09	ERGIC3	ERGIC3	--	--	--	--	chr20_34127537_34129536	--	--	--	DOWN
chr7	55799707	55800109	22	0.54411	0.95814	-0.414023	6.0207e-13	6.0643e-09	3.88225e-11	1.94036e-07	SUMO2P3	SUMO2P3	SUMO2P3	--	--	--	--	SUMO2P3	SUMO2P3	--	DOWN
chr6	74034308	74035568	24	0.55992	0.93446	-0.374542	6.0207e-13	1.2075e-09	3.88225e-11	5.51343e-08	PAICSP3	PAICSP3	--	--	--	--	--	--	--	--	DOWN
chr22	26041462	26041958	24	0.51942	0.89044	-0.371021	6.0207e-13	6.6683e-10	3.88225e-11	3.41298e-08	YES1P1	YES1P1	--	GRK3	--	--	--	GRK3	--	--	DOWN
chr5	79315872	79316578	24	0.63108	0.971	-0.339917	6.0207e-13	1.0003e-10	3.88225e-11	7.56719e-09	LOC100500934	--	LOC100500934	LOC100500934,THBS4	--	--	--	LOC100500934,THBS4	LOC100500934	--	DOWN
chr16	87419331	87420335	19	0.44437	0.92818	-0.483816	6.0418e-13	5.7184e-10	3.89168e-11	3.06629e-08	FBXO31,TRNAM13	FBXO31,TRNAM13	--	FBXO31	--	--	chr16_87418239_87420238	FBXO31	--	--	DOWN
chr22	41866292	41867584	19	0.56282	0.97389	-0.411079	6.0418e-13	7.8611e-11	3.89168e-11	6.13845e-09	PHF5A	PHF5A	--	ACO2	--	--	chr22_41865444_41867443	ACO2	--	--	DOWN
chr20	42840338	42841175	18	0.29569	0.91244	-0.61675	6.094e-13	1.683e-11	3.91711e-11	1.79423e-09	OSER1	OSER1	--	OSER1-AS1	--	--	chr20_42839884_42841883	OSER1-AS1	--	--	DOWN
chr10	111766296	111766879	18	0.39475	0.90314	-0.508389	6.094e-13	7.0466e-10	3.91711e-11	3.52008e-08	ADD3	ADD3	--	ADD3-AS1,ADD3	--	--	chr10_111765087_111767086	ADD3-AS1,ADD3	--	--	DOWN
chr17	73994731	73995484	18	0.48786	0.95583	-0.467972	6.094e-13	3.0109e-10	3.91711e-11	1.82056e-08	CDK3	CDK3	--	TEN1-CDK3,TEN1	--	--	--	TEN1-CDK3,TEN1	--	--	DOWN
chr20	3825243	3826037	18	0.53256	0.97608	-0.443528	6.094e-13	1.6807e-11	3.91711e-11	1.79314e-09	MAVS	MAVS	--	--	--	--	chr20_3825225_3827224	--	--	--	DOWN
chr11	1325157	1325863	18	0.60992	0.96792	-0.358	6.094e-13	1.5511e-10	3.91711e-11	1.05972e-08	TOLLIP	TOLLIP	--	TOLLIP	--	--	--	TOLLIP	--	--	DOWN
chr11	61063531	61064656	23	0.59111	0.9552	-0.364087	6.1251e-13	7.8707e-10	3.93269e-11	3.79648e-08	VWCE	VWCE	--	--	--	--	chr11_61063064_61065063	--	--	--	DOWN
chr16	32300438	32301119	28	0.47298	0.88498	-0.412	6.2672e-13	9.4471e-08	4.01923e-11	1.60435e-06	LOC390705	--	LOC390705	--	LOC390705	chr16_32300941_32301464	chr16_32298941_32300940	LOC390705	LOC390705	chr16_32300941_32301464	DOWN
chr6	159309130	159310632	25	0.59048	0.92458	-0.3341	6.285e-13	8.3428e-10	4.02962e-11	3.9997e-08	C6orf99	C6orf99	C6orf99	C6orf99	--	--	--	C6orf99	C6orf99	--	DOWN
chr13	53025100	53026025	26	0.54842	0.92148	-0.373058	6.3149e-13	7.2964e-12	4.04653e-11	9.22451e-10	VPS36	VPS36	--	--	--	--	chr13_53024939_53026938	--	VPS36	--	DOWN
chr14	73956642	73957262	24	0.58423	0.90531	-0.321083	6.3283e-13	5.8705e-11	4.05388e-11	5.00214e-09	RIOX1	RIOX1	--	HEATR4	--	--	chr14_73955750_73957749	HEATR4	RIOX1	--	DOWN
chr3	158289405	158290617	21	0.52583	0.94193	-0.416095	6.3893e-13	3.7087e-09	4.08549e-11	1.28527e-07	MLF1,LOC100996447	LOC100996447	--	MLF1	--	--	chr3_158289272_158291271	MLF1	MLF1	--	DOWN
chr17	20678811	20680470	29	0.52317	0.87784	-0.354672	6.4493e-13	1.4049e-08	4.12094e-11	3.65615e-07	OLA1P2	--	OLA1P2	OLA1P2	OLA1P2	--	--	OLA1P2	OLA1P2	--	DOWN
chr3	47518547	47519380	23	0.59163	0.95441	-0.362783	6.4582e-13	5.0167e-09	4.12446e-11	1.67874e-07	SCAP	SCAP	--	--	--	--	chr3_47517651_47519650	--	--	--	DOWN
chr1	244514142	244514744	20	0.59555	0.9623	-0.36675	6.5403e-13	1.5493e-10	4.16412e-11	1.05918e-08	C1orf100	C1orf100	--	--	--	--	--	--	--	--	DOWN
chr1	42844928	42845259	20	0.66195	0.94427	-0.282325	6.5403e-13	4.5224e-09	4.16412e-11	1.53609e-07	RIMKLA	RIMKLA	--	--	--	--	chr1_42843978_42845977	--	--	--	DOWN
chr7	97502357	97503044	18	0.49836	0.943	-0.444639	6.5992e-13	3.4809e-11	4.19189e-11	3.22648e-09	ASNS	ASNS	--	--	--	--	chr7_97501920_97503919	--	--	--	DOWN
chr1	151127146	151127865	18	0.52772	0.97019	-0.442472	6.5992e-13	1.5284e-09	4.19189e-11	6.45691e-08	TNFAIP8L2-SCNM1,TNFAIP8L2	TNFAIP8L2-SCNM1,TNFAIP8L2	--	--	--	--	--	--	--	--	DOWN
chr19	18634096	18634911	18	0.51844	0.95294	-0.4345	6.5992e-13	1.7063e-11	4.19189e-11	1.80717e-09	ELL	ELL	--	--	--	--	chr19_18633454_18635453	--	--	--	DOWN
chr19	49314822	49315330	30	0.4033	0.82505	-0.42175	6.6513e-13	6.1604e-09	4.22138e-11	1.95959e-07	BCAT2	BCAT2	--	--	HSD17B14	--	chr19_49314435_49316434,chr19_49313545_49315544	--	--	--	DOWN
chr4	88810032	88811245	37	0.69173	0.92305	-0.231324	6.7046e-13	2.1943e-09	4.2535e-11	8.75195e-08	HSP90AB3P	HSP90AB3P	--	--	--	--	--	--	--	--	DOWN
chr6	126239958	126240715	22	0.4233	0.89209	-0.468795	6.7324e-13	2.0632e-08	4.26706e-11	4.96871e-07	NCOA7	NCOA7	NCOA7	NCOA7	--	--	--	NCOA7	NCOA7	--	DOWN
chr11	111172460	111173579	22	0.50914	0.947	-0.437864	6.7324e-13	1.7185e-11	4.26706e-11	1.81335e-09	COLCA1	COLCA1	--	COLCA2,COLCA1	--	--	--	COLCA2,COLCA1	--	--	DOWN
chr19	45392769	45393385	21	0.50017	0.92831	-0.428143	6.7879e-13	1.3598e-11	4.29813e-11	1.53565e-09	TOMM40	TOMM40	--	--	NECTIN2	--	chr19_45391833_45393832	--	--	--	DOWN
chr9	131217243	131217725	21	0.53633	0.94105	-0.404714	6.7879e-13	1.4591e-10	4.29813e-11	1.02079e-08	ODF2	ODF2	ODF2	ODF2	--	--	chr9_131216100_131218099	ODF2	ODF2	--	DOWN
chr20	47836662	47837878	23	0.56478	0.9383	-0.373522	6.8268e-13	2.3334e-10	4.31865e-11	1.48692e-08	STAU1	STAU1	--	DDX27	--	--	chr20_47836068_47838067	DDX27	--	--	DOWN
chr7	130133109	130134488	23	0.6833	0.97709	-0.293783	6.8268e-13	1.4569e-09	4.31865e-11	6.29149e-08	MIR335	MIR335	--	MEST	--	--	chr7_130133112_130135111	MEST	--	--	DOWN
chr17	4606410	4606836	19	0.33855	0.84603	-0.507474	6.9555e-13	5.0238e-09	4.38767e-11	1.6808e-07	LOC101559451	LOC101559451	--	PELP1	RPS12P29	--	chr17_4604984_4606983	PELP1	--	--	DOWN
chr3	112709213	112709545	19	0.43889	0.93392	-0.495026	6.9555e-13	3.208e-10	4.38767e-11	1.90652e-08	GTPBP8	GTPBP8	--	--	--	--	chr3_112707666_112709665	--	GTPBP8	--	DOWN
chr11	47276899	47278096	20	0.44908	0.95955	-0.510475	7.0011e-13	2.2713e-09	4.40705e-11	9.02627e-08	NR1H3	NR1H3	--	NR1H3	--	--	--	NR1H3	--	--	DOWN
chr10	6185171	6185852	20	0.4876	0.95595	-0.46835	7.0011e-13	1.3338e-10	4.40705e-11	9.55418e-09	PFKFB3	PFKFB3	--	--	--	--	chr10_6184520_6186519	--	--	--	DOWN
chr10	29893221	29894298	20	0.56933	0.966	-0.396675	7.0011e-13	3.4758e-11	4.40705e-11	3.22354e-09	MIR938	MIR938	--	SVIL	--	--	--	SVIL	--	--	DOWN
chr16	1465267	1465776	32	0.68878	0.95392	-0.265141	7.0621e-13	1.2128e-09	4.44257e-11	5.53162e-08	UNKL	UNKL	--	--	--	--	chr16_1464717_1466716	--	--	--	DOWN
chr10	75543235	75543769	18	0.41833	0.96261	-0.544278	7.1276e-13	7.828e-11	4.47476e-11	6.121e-09	ZSWIM8	ZSWIM8	CHCHD1	--	CHCHD1	--	chr10_75543264_75545263,chr10_75542207_75544206	CHCHD1	--	--	DOWN
chr10	74959558	74960092	18	0.56064	0.96167	-0.401028	7.1276e-13	1.3758e-12	4.47476e-11	2.39552e-10	EIF4A2P2	EIF4A2P2	--	FAM149B1	--	--	--	FAM149B1	EIF4A2P2	--	DOWN
chr16	75467909	75468642	34	0.48554	0.78106	-0.295515	7.1176e-13	2.3916e-08	4.47476e-11	5.62595e-07	CFDP1	CFDP1	--	--	--	--	chr16_75467528_75469527	--	--	--	DOWN
chr12	7848735	7849963	23	0.64876	0.96467	-0.315913	7.2031e-13	7.3893e-12	4.51708e-11	9.31676e-10	GDF3	GDF3	--	--	--	--	--	--	GDF3	--	DOWN
chr6	27241763	27242444	26	0.5944	0.91685	-0.322442	7.2053e-13	1.0832e-09	4.51779e-11	5.05223e-08	TRNAI1	--	TRNAI1	--	TRNAI11,TRNAI1	--	--	TRNAI1	TRNAI1	--	DOWN
chr21	37756414	37757501	21	0.50424	0.96295	-0.458714	7.2209e-13	5.0955e-10	4.52197e-11	2.78758e-08	CHAF1B	CHAF1B	--	--	--	--	chr21_37755496_37757495	--	CHAF1B	--	DOWN
chr5	132204197	132205570	24	0.55644	0.9624	-0.405958	7.3319e-13	6.0251e-10	4.58737e-11	3.18262e-08	GDF9	GDF9	UQCRQ	--	UQCRQ	--	chr5_132202754_132204753	UQCRQ	--	--	DOWN
chr13	57739786	57740101	28	0.50609	0.85182	-0.345732	7.3597e-13	2.55e-09	4.60385e-11	9.91992e-08	PRR20E	PRR20E	--	--	--	--	chr13_57739250_57741249	--	--	--	DOWN
chr13	21752686	21754104	28	0.64755	0.93161	-0.284054	7.3597e-13	2.8108e-10	4.60385e-11	1.73567e-08	SKA3	SKA3	MRPL57	--	MRPL57	--	chr13_21751333_21753332	MRPL57	--	--	DOWN
chr7	133508973	133509783	20	0.55635	0.98793	-0.431575	7.474e-13	4.6566e-09	4.6608e-11	1.57599e-07	LOC101928861	LOC101928861	LOC101928861	LOC101928861,EXOC4	--	--	--	LOC101928861,EXOC4	LOC101928861	--	DOWN
chr1	66999148	66999709	23	0.37439	0.83998	-0.465587	7.5939e-13	1.6483e-08	4.7239e-11	4.06602e-07	SGIP1	SGIP1	SGIP1	SGIP1	--	--	chr1_66999061_67001060	SGIP1	SGIP1	--	DOWN
chr7	143453887	143455007	36	0.49621	0.80093	-0.304722	7.6106e-13	8.0452e-09	4.73383e-11	2.36647e-07	CTAGE6	CTAGE6	CTAGE6	--	--	--	--	CTAGE6	CTAGE6	--	DOWN
chr17	53340121	53340917	21	0.47862	0.91483	-0.436214	7.6683e-13	2.0792e-09	4.76315e-11	8.38882e-08	HLF	HLF	--	--	--	--	chr17_53340198_53342197	--	--	--	DOWN
chr7	119546885	119547474	28	0.50023	0.87514	-0.374911	7.6616e-13	8.2222e-10	4.76315e-11	3.94667e-08	LVCAT5	LVCAT5	LVCAT5	LVCAT5	--	--	--	LVCAT5	LVCAT5	--	DOWN
chr8	42066890	42068197	30	0.48427	0.87753	-0.393267	7.6839e-13	1.4054e-09	4.77213e-11	6.14371e-08	PLAT	PLAT	--	--	--	--	--	--	--	--	DOWN
chr15	83733746	83734943	24	0.3725	0.84937	-0.476875	7.7149e-13	2.0746e-11	4.78866e-11	2.11816e-09	MIR4515	MIR4515	--	BTBD1	--	--	chr15_83733240_83735239	BTBD1	--	--	DOWN
chr17	68166139	68166880	24	0.489	0.91246	-0.423458	7.7149e-13	1.1213e-08	4.78866e-11	3.14398e-07	KCNJ2,KCNJ2-AS1	KCNJ2-AS1	--	KCNJ2	--	--	chr17_68165721_68167720	KCNJ2	KCNJ2	--	DOWN
chr17	62916123	62916708	24	0.53846	0.91308	-0.374625	7.7149e-13	1.7042e-10	4.78866e-11	1.12463e-08	LRRC37A3	LRRC37A3	--	--	--	--	chr17_62916038_62918037	--	--	--	DOWN
chr17	8464271	8464857	24	0.73183	0.96385	-0.232021	7.7149e-13	1.7209e-10	4.78866e-11	1.13346e-08	RPS26P53	RPS26P53	RPS26P53	MYH10	--	--	--	RPS26P53,MYH10	RPS26P53	--	DOWN
chr20	1927109	1927884	40	0.45756	0.8076	-0.350037	7.7494e-13	3.2348e-07	4.8043e-11	3.98641e-06	LOC727993	LOC727993	LOC727993	--	--	chr20_1927718_1928118	chr20_1925718_1927717	LOC727993	LOC727993	chr20_1927718_1928118	DOWN
chr5	60625227	60626327	29	0.37029	0.81178	-0.441483	7.7949e-13	5.7355e-10	4.83132e-11	3.07285e-08	ZSWIM6	ZSWIM6	--	--	--	--	chr5_60624505_60626504	--	--	--	DOWN
chr7	88387687	88388299	28	0.72773	0.9773	-0.249571	7.9547e-13	1.5538e-10	4.92481e-11	1.06122e-08	ZNF804B	ZNF804B	--	--	--	--	chr7_88386488_88388487	--	ZNF804B	--	DOWN
chr7	6774407	6774957	22	0.68252	0.95909	-0.276568	7.9936e-13	2.5891e-10	4.9421e-11	1.62307e-08	PMS2CL	PMS2CL	PMS2CL	--	--	--	--	PMS2CL	PMS2CL	--	DOWN
chr7	32771166	32771883	20	0.41145	0.8542	-0.44275	8.0203e-13	6.1065e-10	4.94964e-11	3.2154e-08	MIR550A2	MIR550A2	--	--	MIR550B2,ZNRF2P1	--	--	--	--	--	DOWN
chr17	7552439	7553067	20	0.50008	0.922	-0.421925	8.0203e-13	4.507e-09	4.94964e-11	1.53169e-07	ATP1B2	ATP1B2	--	ATP1B2	--	--	chr17_7552139_7554138	ATP1B2	--	--	DOWN
chr11	71784952	71786058	20	0.57982	0.97455	-0.394725	8.0203e-13	1.6826e-11	4.94964e-11	1.79411e-09	MIR3165	MIR3165	--	NUMA1	--	--	--	NUMA1	--	--	DOWN
chr6	43329754	43330534	19	0.51137	0.97234	-0.460974	8.0369e-13	8.4928e-12	4.95093e-11	1.0226e-09	RPS2P28	RPS2P28	--	ZNF318	--	--	--	ZNF318	--	--	DOWN
chr5	38557446	38558026	19	0.55442	0.98308	-0.428658	8.0369e-13	1.5718e-11	4.95093e-11	1.71094e-09	MIR3650,LIFR	MIR3650,LIFR	LIFR-AS1,MIR3650	LIFR	MIR3650	chr5_38556222_38557563	chr5_38557564_38559563	LIFR-AS1,LIFR,MIR3650	MIR3650	chr5_38556222_38557563	DOWN
chr17	55029001	55029999	19	0.58053	0.9615	-0.380974	8.0369e-13	7.7748e-11	4.95093e-11	6.09412e-09	LOC100419768	--	LOC100419768	COIL,LOC100419768	LOC100419768	--	--	COIL,LOC100419768	LOC100419768	--	DOWN
chr10	104211749	104212316	19	0.65479	0.971	-0.316211	8.0369e-13	3.9535e-09	4.95093e-11	1.35921e-07	C10orf95	C10orf95	RPARP-AS1	RPARP-AS1	--	--	chr10_104210986_104212985	RPARP-AS1	C10orf95	--	DOWN
chr18	33078163	33079063	29	0.57266	0.92205	-0.349397	8.0935e-13	8.3819e-09	4.98434e-11	2.46e-07	INO80C	INO80C	--	--	--	--	chr18_33078064_33080063	--	INO80C	--	DOWN
chr6	27144089	27144812	24	0.4371	0.90558	-0.468479	8.1446e-13	6.4858e-10	5.01336e-11	3.3511e-08	TRNAI20	--	--	--	TRNAI20	--	chr6_27143366_27145365	--	TRNAI20	--	DOWN
chrY	13476549	13476904	24	0.355	0.60892	-0.253917	8.1446e-13	3.9447e-09	5.01336e-11	1.35648e-07	DUX4L18	DUX4L18	--	--	--	--	chrY_13475252_13477251	--	DUX4L18	--	DOWN
chr13	28491539	28492223	31	0.58661	0.91282	-0.32621	8.1535e-13	5.6927e-10	5.01835e-11	3.05615e-08	PDX1	PDX1	--	PDX1-AS1	--	chr13_28491488_28492518	chr13_28492001_28494000	PDX1-AS1	--	--	DOWN
chr17	76837926	76838893	21	0.45171	0.93545	-0.483738	8.1735e-13	2.034e-09	5.02551e-11	8.24281e-08	USP36	USP36	--	--	--	--	chr17_76837439_76839438	--	--	--	DOWN
chr7	98597398	98598132	21	0.588	0.95781	-0.36981	8.1735e-13	3.4644e-09	5.02551e-11	1.20577e-07	LOC100419643	LOC100419643	LOC100419643	TRRAP	--	--	--	TRRAP,LOC100419643	LOC100419643	--	DOWN
chr4	9344180	9344892	27	0.44013	0.79202	-0.351889	8.2512e-13	1.7187e-08	5.07181e-11	4.21669e-07	USP17L27	USP17L27	--	--	USP17L5	--	--	--	--	--	DOWN
chr1	201797198	201797798	18	0.512	0.97358	-0.461583	8.33e-13	1.4701e-10	5.10756e-11	1.02564e-08	IPO9	IPO9	--	IPO9-AS1	NAV1	--	chr1_201796213_201798212	IPO9-AS1	IPO9	--	DOWN
chr10	31606259	31607000	22	0.435	0.89143	-0.456432	8.4655e-13	5.131e-09	5.18108e-11	1.70901e-07	ZEB1	ZEB1	ZEB1-AS1	--	--	--	chr10_31605227_31607226	ZEB1-AS1	ZEB1	--	DOWN
chr8	42582312	42583065	22	0.53586	0.92061	-0.38475	8.4655e-13	5.6236e-11	5.18108e-11	4.8355e-09	LOC100288666	LOC100288666	--	CHRNB3	--	--	--	CHRNB3	--	--	DOWN
chr8	66547928	66548495	22	0.64314	0.96264	-0.3195	8.4655e-13	2.8448e-11	5.18108e-11	2.78594e-09	ARMC1	ARMC1	--	--	--	--	chr8_66546401_66548400	--	--	--	DOWN
chr9	3396111	3397191	22	0.62193	0.93632	-0.314386	8.4655e-13	5.8873e-11	5.18108e-11	5.01138e-09	RFX3	RFX3	--	RFX3	--	--	--	RFX3	--	--	DOWN
chr1	153960409	153961057	24	0.64806	0.93277	-0.284708	8.5498e-13	4.0135e-09	5.23014e-11	1.37713e-07	RAB13	RAB13	--	--	--	--	--	--	--	--	DOWN
chr18	24131172	24131896	20	0.50195	0.93782	-0.435875	8.5665e-13	1.7061e-08	5.23274e-11	4.19173e-07	KCTD1	KCTD1	--	KCTD1	--	--	chr18_24131139_24133138	KCTD1	--	--	DOWN
chr7	87856788	87857593	20	0.61	0.97645	-0.36645	8.5665e-13	1.7283e-12	5.23274e-11	2.86919e-10	SRI	SRI	--	LOC102723885	--	--	--	LOC102723885	SRI	--	DOWN
chr16	28938078	28938921	20	0.62598	0.97762	-0.35165	8.5665e-13	3.9822e-12	5.23274e-11	5.56032e-10	RABEP2	RABEP2	--	--	--	--	chr16_28937037_28939036	--	--	--	DOWN
chr19	44455276	44456445	46	0.55542	0.80479	-0.24937	8.5809e-13	4.1022e-07	5.24129e-11	4.854e-06	ZNF221	ZNF221	ZNF221	ZNF221	--	chr19_44455311_44455732	chr19_44453311_44455310,chr19_44455733_44457732	ZNF221	ZNF221	chr19_44455311_44455732	DOWN
chr9	66456296	66456598	27	0.49898	0.81241	-0.313426	8.5965e-13	1.3043e-07	5.24955e-11	2.08554e-06	LINC01410	LINC01410	--	--	--	--	chr9_66455551_66457550,chr9_66456273_66458272	--	--	--	DOWN
chr7	97513839	97514523	19	0.39758	0.89595	-0.498368	8.6275e-13	2.8091e-10	5.25602e-11	1.7353e-08	SNRPCP9	SNRPCP9	--	--	--	--	--	--	--	--	DOWN
chr20	25567224	25567823	21	0.54412	0.93662	-0.3925	8.6886e-13	6.7345e-11	5.28533e-11	5.55462e-09	NINL	NINL	--	--	--	--	chr20_25566548_25568547	--	--	--	DOWN
chr16	29512653	29513741	21	0.64621	0.96569	-0.319476	8.6886e-13	1.3617e-10	5.28533e-11	9.70776e-09	NPIPB12	NPIPB12	--	--	--	--	--	--	--	--	DOWN
chr11	67181188	67182043	25	0.61914	0.93696	-0.31782	8.7474e-13	2.1596e-10	5.31726e-11	1.39169e-08	CARNS1	CARNS1	--	--	--	--	chr11_67180965_67182964	--	--	--	DOWN
chr10	123688633	123689233	30	0.75358	0.97357	-0.219983	8.8762e-13	1.1448e-08	5.39451e-11	3.19709e-07	ATE1	ATE1	--	ATE1-AS1	--	--	chr10_123688110_123690109	ATE1-AS1	ATE1	--	DOWN
chr7	56353064	56353928	42	0.61312	0.84796	-0.234845	8.9062e-13	7.2197e-07	5.41248e-11	7.26469e-06	LOC441228	LOC441228	--	--	--	--	chr7_56353508_56355507	--	--	--	DOWN
chr3	101442655	101443117	24	0.51994	0.92106	-0.401125	8.9828e-13	9.7853e-10	5.44999e-11	4.61847e-08	CEP97	CEP97	--	--	--	--	chr3_101441478_101443477	--	CEP97	--	DOWN
chr8	71381712	71382933	27	0.62235	0.93269	-0.310333	9.0017e-13	5.802e-09	5.45011e-11	1.88151e-07	LOC101926892	LOC101926892	--	--	--	--	--	--	LOC101926892	--	DOWN
chr2	127411859	127412492	20	0.34032	0.85662	-0.5163	9.136e-13	1.2993e-10	5.5184e-11	9.39448e-09	GYPC	GYPC	--	--	--	--	chr2_127411696_127413695	--	--	--	DOWN
chr20	25372088	25372936	30	0.5736	0.91037	-0.336767	9.1815e-13	2.2686e-08	5.54562e-11	5.40816e-07	ABHD12	ABHD12	--	--	--	--	chr20_25371824_25373823	--	ABHD12	--	DOWN
chr7	6050299	6051356	21	0.47917	0.96621	-0.487048	9.257e-13	2.7117e-10	5.57753e-11	1.68852e-08	AIMP2,PMS2	AIMP2,PMS2	AIMP2	AIMP2	--	--	chr7_6049256_6051255	AIMP2	AIMP2	--	DOWN
chr12	97956980	97958260	21	0.51117	0.93569	-0.424524	9.257e-13	8.5074e-10	5.57753e-11	4.07242e-08	MIR135A2	MIR135A2	MIR135A2	--	MIR135A2	--	--	MIR135A2	MIR135A2	--	DOWN
chr14	23234600	23235239	21	0.58667	0.94493	-0.358262	9.257e-13	9.7719e-11	5.57753e-11	7.42306e-09	OXA1L	OXA1L	--	--	--	--	chr14_23233774_23235773	--	OXA1L	--	DOWN
chr1	147718259	147719181	43	0.75688	0.94395	-0.18707	9.2615e-13	1.6667e-11	5.57792e-11	1.78303e-09	LOC101927468	--	LOC101927468	LOC101927468	--	chr1_147718156_147718915	chr1_147718916_147720915	LOC101927468	LOC101927468	--	DOWN
chr7	72477118	72477707	24	0.35385	0.83985	-0.486	9.4491e-13	1.6869e-10	5.68169e-11	1.11672e-08	STAG3L3	STAG3L3	--	PMS2P7	--	--	chr7_72476919_72478918	PMS2P7	--	--	DOWN
chr16	77753089	77754413	35	0.38176	0.75699	-0.375229	9.5446e-13	5.9988e-10	5.73202e-11	3.17476e-08	NUDT7	NUDT7	--	--	--	--	--	--	--	--	DOWN
chr19	19052993	19054361	25	0.47132	0.89412	-0.4228	9.6323e-13	7.6929e-10	5.78139e-11	3.72105e-08	HOMER3	HOMER3	--	LOC102724360	--	--	chr19_19051940_19053939	LOC102724360	--	--	DOWN
chr1	245132133	245132859	18	0.41597	0.94686	-0.530889	9.7233e-13	6.7717e-10	5.82493e-11	3.44829e-08	EFCAB2	EFCAB2	LOC101928068	--	--	--	chr1_245131028_245133027	LOC101928068	EFCAB2	--	DOWN
chr13	115070742	115071408	18	0.42669	0.94972	-0.523028	9.7233e-13	6.9147e-10	5.82493e-11	3.48776e-08	CLCP2	CLCP2	UPF3A	--	UPF3A	--	--	UPF3A	--	--	DOWN
chr3	113466823	113467999	18	0.46433	0.93456	-0.470222	9.7233e-13	5.9283e-10	5.82493e-11	3.14928e-08	NAA50	NAA50	--	ATP6V1A	--	--	chr3_113465160_113467159	ATP6V1A	--	--	DOWN
chr12	64616556	64617357	18	0.48564	0.95528	-0.469639	9.7233e-13	1.3927e-09	5.82493e-11	6.11104e-08	C12orf66	C12orf66	--	--	--	--	chr12_64616387_64618386	--	C12orf66	--	DOWN
chr11	64213633	64215605	33	0.40571	0.79914	-0.393424	9.7078e-13	1.002e-09	5.82493e-11	4.71918e-08	LOC100996455	LOC100996455	--	--	--	--	chr11_64214411_64216410	--	--	--	DOWN
chr6	26182083	26183067	37	0.70055	0.94322	-0.242662	9.7244e-13	1.3036e-09	5.82531e-11	5.85668e-08	HIST1H2BE	HIST1H2BE	--	--	--	--	chr6_26182036_26184035	--	--	--	DOWN
chr8	17939521	17940436	20	0.54012	0.95725	-0.417125	9.7844e-13	8.1824e-12	5.85098e-11	9.98754e-10	LOC101929066	LOC101929066	--	ASAH1	--	--	chr8_17939489_17941488	ASAH1	--	--	DOWN
chr5	60141081	60141954	20	0.53843	0.93372	-0.3953	9.7844e-13	4.6045e-09	5.85098e-11	1.56095e-07	ELOVL7	ELOVL7	--	--	--	--	chr5_60140156_60142155	--	--	--	DOWN
chr6	159033150	159034213	20	0.5824	0.97015	-0.38775	9.7844e-13	6.0937e-10	5.85098e-11	3.2104e-08	TATDN2P2	TATDN2P2	--	TMEM181	--	--	--	TMEM181	TATDN2P2	--	DOWN
chr16	1430738	1431395	20	0.5907	0.96167	-0.370975	9.7844e-13	5.9708e-10	5.85098e-11	3.16613e-08	UNKL	UNKL	--	UNKL	--	--	chr16_1430105_1432104	UNKL	--	--	DOWN
chr16	84732232	84732981	29	0.68881	0.96228	-0.273466	9.7922e-13	5.7157e-09	5.85537e-11	1.85903e-07	USP10	USP10	--	--	--	--	chr16_84731163_84733162	--	--	--	DOWN
chr19	37156333	37157319	38	0.71228	0.93078	-0.2185	9.9043e-13	1.4258e-09	5.91315e-11	6.19854e-08	ZNF461	--	--	ZNF461	--	--	chr19_37155632_37157631	ZNF461	ZNF461	--	DOWN
chr7	100079682	100080587	23	0.46285	0.8892	-0.426348	9.9543e-13	1.4455e-07	5.93935e-11	2.19172e-06	NYAP1	NYAP1	--	--	--	--	chr7_100078693_100080692	--	--	--	DOWN
chr4	190802100	190802685	23	0.5215	0.88007	-0.358565	9.9543e-13	3.7013e-10	5.93935e-11	2.10714e-08	LINC01596	LINC01596	LINC01596	--	--	--	--	LINC01596	LINC01596	--	DOWN
chr1	11987458	11987986	23	0.63415	0.93133	-0.297174	9.9543e-13	2.7563e-09	5.93935e-11	1.04475e-07	KIAA2013	KIAA2013	--	--	--	--	chr1_11986635_11988634	--	--	--	DOWN
chr22	24736304	24737189	19	0.50405	0.97482	-0.470763	9.9776e-13	8.37e-12	5.9395e-11	1.01362e-09	SPECC1L	SPECC1L	--	SPECC1L-ADORA2A,SPECC1L	--	--	--	SPECC1L-ADORA2A,SPECC1L	--	--	DOWN
chr12	59414039	59415062	19	0.56958	0.95476	-0.385184	9.9776e-13	1.3339e-09	5.9395e-11	5.95972e-08	RPS6P22	--	RPS6P22	--	RPS6P22	--	--	RPS6P22	RPS6P22	--	DOWN
chr1	46770299	46771041	24	0.58119	0.93171	-0.350521	9.9654e-13	1.1776e-09	5.9395e-11	5.40034e-08	LRRC41	LRRC41	--	UQCRH	--	--	chr1_46769037_46771036	UQCRH	--	--	DOWN
chr6	27542796	27543993	22	0.58675	0.9658	-0.379045	1.0089e-12	1.3023e-10	6.00129e-11	9.40593e-09	TRNAK31	TRNAK31	TRNAK31	--	TRNAK31	--	--	TRNAK31	TRNAK31	--	DOWN
chr10	94257975	94259083	22	0.57084	0.92457	-0.353727	1.0089e-12	1.8403e-08	6.00129e-11	4.48132e-07	IDE	IDE	--	IDE	--	--	--	IDE	IDE	--	DOWN
chr20	35199828	35201272	25	0.41846	0.89408	-0.47562	1.01e-12	2.1379e-11	6.00387e-11	2.17645e-09	TGIF2,DLGAP4-AS1,TGIF2-C20orf24	TGIF2,TGIF2-C20orf24	DLGAP4-AS1	DLGAP4-AS1	--	--	chr20_35199323_35201322	DLGAP4-AS1	DLGAP4-AS1	--	DOWN
chr16	28374617	28375696	25	0.60008	0.93602	-0.33594	1.01e-12	1.1938e-10	6.00387e-11	8.78924e-09	NPIPB6	NPIPB6	--	--	--	--	chr16_28373790_28375789	--	NPIPB6	--	DOWN
chr16	81041949	81042816	25	0.63802	0.95084	-0.31282	1.01e-12	3.181e-09	6.00387e-11	1.14387e-07	CMC2	CMC2	--	CENPN	--	--	chr16_81041326_81043325	CENPN	--	--	DOWN
chr16	30109277	30110834	30	0.66362	0.94007	-0.27645	1.0253e-12	2.5706e-09	6.0908e-11	9.98129e-08	YPEL3	YPEL3	--	LOC101928595	--	--	chr16_30107876_30109875	LOC101928595	--	--	DOWN
chr5	98168322	98168741	20	0.52573	0.96182	-0.4361	1.0468e-12	3.807e-11	6.20399e-11	3.4205e-09	CSNK1A1P3	CSNK1A1P3	--	--	--	--	--	--	CSNK1A1P3	--	DOWN
chr20	26096495	26097261	20	0.51723	0.89375	-0.376525	1.0468e-12	2.1607e-09	6.20399e-11	8.6406e-08	NCOR1P1	NCOR1P1	--	--	--	--	--	--	--	--	DOWN
chr4	77882379	77883206	21	0.60452	0.97948	-0.374952	1.0474e-12	1.3288e-10	6.20399e-11	9.53134e-09	TXNP6	TXNP6	--	45546	--	--	--	45546	--	--	DOWN
chr17	43698472	43699323	23	0.40817	0.88067	-0.4725	1.0513e-12	1.3286e-10	6.21863e-11	9.53099e-09	CRHR1-IT1-CRHR1,CRHR1-IT1	CRHR1-IT1-CRHR1	CRHR1-IT1-CRHR1,CRHR1-IT1	CRHR1-IT1,CRHR1-IT1-CRHR1	--	--	chr17_43698337_43700336	CRHR1-IT1,CRHR1-IT1-CRHR1	CRHR1-IT1,CRHR1-IT1-CRHR1	--	DOWN
chr9	42492367	42492748	23	0.47289	0.84367	-0.370783	1.0513e-12	1.2936e-08	6.21863e-11	3.47377e-07	CNN2P2,GXYLT1P3	CNN2P2,GXYLT1P3	--	--	--	--	chr9_42491567_42493566	--	CNN2P2	--	DOWN
chr8	53851022	53851707	23	0.64902	0.9832	-0.334174	1.0513e-12	7.7418e-12	6.21863e-11	9.60665e-10	NPBWR1	NPBWR1	--	--	--	chr8_53851701_53854426	chr8_53849701_53851700	--	--	chr8_53851701_53854426	DOWN
chr22	41775764	41776439	23	0.59409	0.91174	-0.317652	1.0513e-12	2.4769e-08	6.21863e-11	5.77645e-07	TEF	TEF	--	TEF	--	--	chr22_41775430_41777429	TEF	--	--	DOWN
chr5	172446924	172447876	24	0.65673	0.9556	-0.298875	1.0509e-12	2.173e-09	6.21863e-11	8.67824e-08	SNORA74B	SNORA74B	ATP6V0E1,SNORA74B	ATP6V0E1	--	--	--	ATP6V0E1,SNORA74B	SNORA74B	--	DOWN
chr6	161411240	161411969	18	0.38919	0.92531	-0.536111	1.0549e-12	1.3938e-10	6.23029e-11	9.89024e-09	MAP3K4	MAP3K4	--	--	--	--	chr6_161410377_161412376	--	--	--	DOWN
chr6	159308207	159308820	18	0.60628	0.94044	-0.334167	1.0549e-12	2.3751e-09	6.23029e-11	9.3762e-08	C6orf99	C6orf99	--	C6orf99	--	--	--	C6orf99	--	--	DOWN
chr16	73177171	73178565	30	0.32578	0.70205	-0.376267	1.0636e-12	3.9578e-09	6.27609e-11	1.36061e-07	C16orf47	C16orf47	C16orf47	C16orf47	--	--	--	C16orf47	C16orf47	--	DOWN
chr9	130373336	130374018	22	0.38259	0.88377	-0.501182	1.0699e-12	8.4792e-09	6.30678e-11	2.48671e-07	STXBP1	STXBP1	--	--	--	--	chr9_130372108_130374107	--	STXBP1	--	DOWN
chr20	33758444	33759151	19	0.56816	0.94666	-0.3785	1.0728e-12	4.8396e-09	6.31326e-11	1.62832e-07	PROCR	PROCR	--	--	--	--	--	--	--	--	DOWN
chr7	129594605	129595315	26	0.64133	0.93687	-0.295538	1.0827e-12	3.4952e-08	6.37004e-11	7.31841e-07	UBE2H	UBE2H	--	--	--	--	chr7_129592892_129594891	--	--	--	DOWN
chr13	100610615	100611511	34	0.66996	0.93462	-0.264662	1.0859e-12	5.5458e-09	6.38857e-11	1.81512e-07	LOC101927437	LOC101927437	--	--	--	--	chr13_100609687_100611686,chr13_100609862_100611861	--	--	--	DOWN
chr11	18127989	18128918	33	0.46292	0.83506	-0.372136	1.1025e-12	2.1651e-11	6.48441e-11	2.20112e-09	SAAL1,HIGD1AP5	SAAL1,HIGD1AP5	HIGD1AP5	--	HIGD1AP5	--	chr11_18127712_18129711	HIGD1AP5	SAAL1,HIGD1AP5	--	DOWN
chr10	1567264	1568268	24	0.43279	0.83208	-0.399292	1.103e-12	2.2649e-08	6.48494e-11	5.40016e-07	ADARB2-AS1	ADARB2-AS1	--	ADARB2	--	--	--	ADARB2	--	--	DOWN
chr1	53164854	53165691	23	0.60248	0.95609	-0.353609	1.108e-12	2.3575e-09	6.50767e-11	9.32129e-08	COA7	COA7	--	--	--	--	chr1_53164181_53166180	--	--	--	DOWN
chr19	1353487	1354056	23	0.6837	0.96002	-0.276326	1.108e-12	1.4539e-08	6.50767e-11	3.71399e-07	MUM1	MUM1	--	--	--	--	chr19_1352420_1354419	--	--	--	DOWN
chr8	12573735	12574697	27	0.44552	0.8688	-0.423278	1.1087e-12	2.1703e-08	6.51026e-11	5.20538e-07	MIR5692A2	MIR5692A2	--	--	--	--	--	--	--	--	DOWN
chr19	50527279	50527955	21	0.51145	0.92036	-0.408905	1.1133e-12	3.9265e-09	6.52725e-11	1.35125e-07	ZNF473	ZNF473	--	VRK3	--	--	chr19_50526176_50528175	VRK3	--	--	DOWN
chr14	92573393	92573973	25	0.53824	0.91284	-0.3746	1.1122e-12	7.3706e-11	6.52725e-11	5.89167e-09	ATXN3	ATXN3	--	--	--	--	chr14_92573104_92575103	--	ATXN3	--	DOWN
chr5	179083304	179083919	20	0.54233	0.9675	-0.425175	1.1167e-12	1.5826e-10	6.53747e-11	1.07347e-08	LOC105377763	LOC105377763	--	--	--	--	chr5_179082875_179084874	--	--	--	DOWN
chr7	158648270	158649019	32	0.60678	0.90439	-0.297609	1.1237e-12	4.7241e-10	6.57754e-11	2.61959e-08	WDR60	WDR60	--	--	--	chr7_158648984_158649759	chr7_158646984_158648983	--	WDR60	chr7_158648984_158649759	DOWN
chr1	46666530	46667348	22	0.4508	0.89868	-0.447886	1.1319e-12	4.7518e-10	6.61848e-11	2.63229e-08	LURAP1	LURAP1	--	POMGNT1	--	--	chr1_46666821_46668820	POMGNT1	--	--	DOWN
chr7	65448400	65449472	22	0.66891	0.95725	-0.288341	1.1319e-12	3.3689e-09	6.61848e-11	1.1808e-07	GUSB	GUSB	--	--	--	--	chr7_65447341_65449340	--	--	--	DOWN
chr13	52742823	52743431	18	0.60389	0.94975	-0.345861	1.1403e-12	2.368e-08	6.65927e-11	5.58772e-07	THSD1P1	THSD1P1	MRPS31P5	--	--	--	--	MRPS31P5	THSD1P1	--	DOWN
chr17	41985827	41986584	28	0.43514	0.84657	-0.411429	1.1466e-12	9.9562e-08	6.69327e-11	1.6837e-06	MPP2	MPP2	--	MPP2	--	--	chr17_41985013_41987012	MPP2	--	--	DOWN
chr7	99772314	99773452	19	0.56513	0.97171	-0.406579	1.1513e-12	3.0416e-10	6.71202e-11	1.8351e-08	STAG3	STAG3	GPC2	GPC2	--	--	chr7_99772733_99774732	GPC2	--	--	DOWN
chr1	41451826	41452425	19	0.56205	0.96647	-0.404421	1.1513e-12	2.623e-11	6.71202e-11	2.60763e-09	CTPS1	CTPS1	--	CTPS1	--	--	--	CTPS1	--	--	DOWN
chr11	93276948	93277586	25	0.58528	0.93452	-0.34924	1.168e-12	2.5548e-09	6.80215e-11	9.93277e-08	SMCO4	SMCO4	--	--	--	--	chr11_93276722_93278721	--	SMCO4	--	DOWN
chr7	99775835	99776689	25	0.69432	0.94592	-0.2516	1.168e-12	8.6795e-09	6.80215e-11	2.53908e-07	STAG3,GPC2	GPC2	--	STAG3	--	--	chr7_99775584_99777583	STAG3	STAG3	--	DOWN
chr2	179056748	179057817	23	0.622	0.96502	-0.343022	1.1694e-12	2.7261e-09	6.80685e-11	1.03898e-07	OSBPL6	OSBPL6	--	--	--	--	chr2_179056611_179058610	--	--	--	DOWN
chr14	58905591	58906197	21	0.70471	0.96693	-0.262214	1.1875e-12	4.5509e-10	6.90584e-11	2.53765e-08	KIAA0586	KIAA0586	--	KIAA0586	--	--	--	KIAA0586	KIAA0586	--	DOWN
chr14	90203008	90204325	20	0.5304	0.92085	-0.39045	1.1938e-12	4.7555e-09	6.93098e-11	1.60392e-07	CHORDC2P	--	CHORDC2P	CHORDC2P	--	--	--	CHORDC2P	CHORDC2P	--	DOWN
chr17	79624706	79625350	20	0.73335	0.97497	-0.241625	1.1938e-12	4.7603e-09	6.93098e-11	1.60528e-07	PDE6G	PDE6G	--	--	--	--	--	--	--	--	DOWN
chr17	8211577	8212423	22	0.53332	0.89923	-0.365909	1.2009e-12	1.9968e-08	6.96579e-11	4.8299e-07	ARHGEF15	ARHGEF15	--	--	--	--	--	--	--	--	DOWN
chr16	67450637	67451210	18	0.45003	0.9455	-0.495472	1.2325e-12	6.4673e-10	7.13041e-11	3.34441e-08	ZDHHC1	ZDHHC1	--	--	--	--	chr16_67450473_67452472	--	ZDHHC1	--	DOWN
chr18	29614231	29614947	18	0.66194	0.96158	-0.299639	1.2325e-12	7.5092e-11	7.13041e-11	5.95845e-09	HMGN2P44	HMGN2P44	HMGN2P44	RNF125	--	--	--	HMGN2P44,RNF125	HMGN2P44	--	DOWN
chr7	105163517	105163828	29	0.61378	0.91924	-0.305466	1.2331e-12	3.6189e-11	7.13323e-11	3.31073e-09	PUS7	PUS7	--	--	--	--	chr7_105162890_105164889	--	--	--	DOWN
chr19	19301488	19302257	23	0.49885	0.93065	-0.431804	1.2365e-12	3.8015e-10	7.14864e-11	2.16048e-08	RFXANK	RFXANK	--	BORCS8,BORCS8-MEF2B	--	--	chr19_19301350_19303349,chr19_19300854_19302853	BORCS8,BORCS8-MEF2B	--	--	DOWN
chr5	138939469	138940217	23	0.57487	0.95043	-0.375565	1.2365e-12	1.6397e-10	7.14864e-11	1.09646e-08	UBE2D2	UBE2D2	--	--	--	--	chr5_138938584_138940583	--	--	--	DOWN
chr7	155249052	155249997	47	0.57933	0.8347	-0.255372	1.2361e-12	2.12e-09	7.14864e-11	8.511e-08	EN2	EN2	--	--	--	chr7_155246390_155251955	--	--	--	chr7_155246390_155251955	DOWN
chr5	59996670	59997599	19	0.45955	0.94695	-0.487395	1.2399e-12	9.1907e-09	7.15192e-11	2.66516e-07	DEPDC1B	DEPDC1B	--	--	--	--	chr5_59996332_59998331	--	--	--	DOWN
chr4	39408303	39409264	19	0.52992	0.95892	-0.429	1.2399e-12	6.5645e-11	7.15192e-11	5.45736e-09	KLB	KLB	KLB	--	--	--	--	KLB	KLB	--	DOWN
chr3	38009345	38010117	19	0.58376	0.97555	-0.391789	1.2399e-12	3.331e-10	7.15192e-11	1.95505e-08	MIR26A1	MIR26A1	CTDSPL	CTDSPL	--	--	--	CTDSPL	--	--	DOWN
chr9	14313384	14313704	19	0.62521	0.96487	-0.339658	1.2399e-12	2.961e-10	7.15192e-11	1.7997e-08	NFIB	--	NFIB	NFIB	--	chr9_14312952_14315351	--	NFIB	NFIB	chr9_14312952_14315351	DOWN
chr19	45579955	45580761	21	0.50614	0.93557	-0.429429	1.2631e-12	7.1491e-11	7.27643e-11	5.78434e-09	GEMIN7,ZNF296	GEMIN7,ZNF296	--	GEMIN7	--	chr19_45579321_45580018	chr19_45580337_45582336,chr19_45580019_45582018	GEMIN7	ZNF296	chr19_45579321_45580018	DOWN
chr15	37178675	37179377	21	0.5624	0.94417	-0.381762	1.2631e-12	1.2082e-08	7.27643e-11	3.32646e-07	LOC145845	LOC145845	LOC145845	--	--	--	chr15_37177516_37179515	LOC145845	LOC145845	--	DOWN
chr12	99040116	99041453	27	0.40457	0.84093	-0.436352	1.265e-12	4.0662e-11	7.28538e-11	3.62474e-09	IKBIP	IKBIP	--	APAF1	--	--	chr12_99039484_99041483	APAF1	--	--	DOWN
chr2	232298812	232300214	22	0.6105	0.96989	-0.359386	1.2754e-12	1.652e-09	7.33709e-11	6.83116e-08	ZBTB8OSP2	ZBTB8OSP2	ZBTB8OSP2	--	--	--	--	ZBTB8OSP2	ZBTB8OSP2	--	DOWN
chr6	27634084	27634848	22	0.60666	0.95334	-0.346682	1.2754e-12	1.2159e-10	7.33709e-11	8.93059e-09	TRNAI5	TRNAI5	--	--	--	--	--	--	--	--	DOWN
chr1	197879550	197880085	29	0.70912	0.96019	-0.251069	1.2819e-12	5.4289e-09	7.36323e-11	1.78455e-07	LHX9	LHX9	--	--	--	chr1_197880016_197881637	chr1_197878016_197880015	--	--	chr1_197880016_197881637	DOWN
chr7	66368530	66369280	26	0.62333	0.94538	-0.322058	1.2992e-12	7.615e-10	7.45243e-11	3.69176e-08	LOC644794	LOC644794	LOC644794	--	--	chr7_66368772_66369612	chr7_66366772_66368771,chr7_66367235_66369234	LOC644794	LOC644794	chr7_66368772_66369612	DOWN
chr6	159147720	159148703	27	0.66259	0.94393	-0.281333	1.3185e-12	1.9181e-09	7.55695e-11	7.83247e-08	AMZ2P2	AMZ2P2	AMZ2P2	SYTL3	--	--	--	SYTL3,AMZ2P2	AMZ2P2	--	DOWN
chr7	72297441	72298040	19	0.41595	0.85876	-0.442816	1.331e-12	1.5137e-08	7.61995e-11	3.80106e-07	SBDSP1	SBDSP1	TYW1B	TYW1B	--	--	chr7_72297836_72299835,chr7_72296512_72298511	TYW1B	--	--	DOWN
chr12	104697975	104698566	19	0.57421	0.97247	-0.398263	1.331e-12	3.6143e-11	7.61995e-11	3.30808e-09	EID3	--	EID3	TXNRD1	--	chr12_104697348_104697984	chr12_104697985_104699984	TXNRD1,EID3	EID3	chr12_104697348_104697984	DOWN
chr3	168863445	168864060	18	0.27753	0.90269	-0.625167	1.3362e-12	4.9988e-11	7.63587e-11	4.37303e-09	MECOM	--	MECOM	MECOM	--	chr3_168864030_168864449	chr3_168862030_168864029	MECOM	MECOM	chr3_168864030_168864449	DOWN
chr5	85914532	85915202	18	0.48272	0.94858	-0.465861	1.3362e-12	3.3939e-10	7.63587e-11	1.97522e-08	MIR3607	MIR3607	COX7C	COX7C	--	--	--	COX7C	--	--	DOWN
chr10	104350886	104351616	18	0.51858	0.93981	-0.421222	1.3362e-12	1.6652e-10	7.63587e-11	1.10647e-08	RNU6-43P	RNU6-43P	RNU6-43P	SUFU	RNU6-43P	--	--	RNU6-43P,SUFU	RNU6-43P	--	DOWN
chr16	4324269	4324710	18	0.51208	0.93133	-0.41925	1.3362e-12	3.3153e-11	7.63587e-11	3.1239e-09	TFAP4	TFAP4	--	--	--	--	chr16_4324074_4326073	--	--	--	DOWN
chr1	43359738	43360518	18	0.59336	0.94347	-0.350111	1.3362e-12	3.4388e-10	7.63587e-11	1.98946e-08	MKRN8P	MKRN8P	--	--	--	--	--	--	--	--	DOWN
chr20	30944018	30945153	18	0.63158	0.97194	-0.340361	1.3362e-12	2.9942e-09	7.63587e-11	1.10964e-07	ASXL1	ASXL1	--	--	--	--	chr20_30943647_30945646	--	--	--	DOWN
chr7	77324295	77324651	21	0.68638	0.98155	-0.295167	1.3427e-12	1.4428e-10	7.66607e-11	1.01382e-08	RSBN1L	RSBN1L	--	APTR	--	--	chr7_77323410_77325409	APTR	--	--	DOWN
chr20	45312694	45313605	22	0.63609	0.96682	-0.330727	1.3505e-12	1.4845e-09	7.7019e-11	6.36279e-08	SLC13A3	SLC13A3	TP53RK,SLC13A3	SLC13A3	TP53RK	--	--	TP53RK,SLC13A3	SLC13A3	--	DOWN
chr12	120962132	120962834	22	0.61455	0.9298	-0.31525	1.3505e-12	1.694e-09	7.7019e-11	6.99292e-08	RPL29P24	RPL29P24	--	COQ5	--	--	--	COQ5	--	--	DOWN
chr4	41935755	41936864	25	0.70236	0.96124	-0.25888	1.3494e-12	3.8725e-11	7.7019e-11	3.46014e-09	TMEM33	TMEM33	--	--	--	--	chr4_41935098_41937097	--	TMEM33	--	DOWN
chr4	166127349	166128179	24	0.43669	0.9024	-0.465708	1.3547e-12	6.9014e-10	7.72201e-11	3.48454e-08	KLHL2	KLHL2	--	--	--	--	chr4_166126385_166128384	--	--	--	DOWN
chr1	18957197	18957651	26	0.5099	0.88344	-0.373538	1.3588e-12	1.2311e-08	7.74328e-11	3.36216e-07	PAX7	PAX7	PAX7	--	--	chr1_18956895_18959829	--	PAX7	PAX7	chr1_18956895_18959829	DOWN
chr8	104309218	104310109	17	0.39918	0.98071	-0.581529	1.389e-12	6.6169e-12	7.8625e-11	8.5618e-10	FZD6	FZD6	--	--	--	--	chr8_104308809_104310808	--	--	--	DOWN
chr17	66285208	66285940	17	0.39512	0.95271	-0.557588	1.389e-12	6.2871e-12	7.8625e-11	8.23802e-10	ARSG	ARSG	--	ARSG,SLC16A6	--	--	chr17_66284541_66286540	ARSG,SLC16A6	--	--	DOWN
chr6	33237582	33238554	17	0.48068	0.98138	-0.500706	1.389e-12	6.6657e-12	7.8625e-11	8.61083e-10	RPS18	RPS18	VPS52	VPS52	--	--	chr6_33237326_33239325	VPS52	--	--	DOWN
chr3	14714122	14714959	17	0.46594	0.94994	-0.484	1.389e-12	6.6808e-11	7.8625e-11	5.52423e-09	C3orf20	C3orf20	CCDC174	--	CCDC174	--	--	CCDC174	--	--	DOWN
chr8	42946736	42947116	17	0.52665	0.98868	-0.462029	1.389e-12	6.9673e-11	7.8625e-11	5.682e-09	POMK	POMK	--	--	--	--	chr8_42946532_42948531	--	--	--	DOWN
chr20	18448752	18449285	17	0.56347	0.98103	-0.417559	1.389e-12	6.5599e-12	7.8625e-11	8.5009e-10	MIR3192,DZANK1	MIR3192,DZANK1	--	POLR3F	--	--	chr20_18448342_18450341	POLR3F	--	--	DOWN
chr3	48131959	48132392	17	0.60929	0.98103	-0.371735	1.389e-12	7.0838e-11	7.8625e-11	5.75141e-09	MAP4	MAP4	--	--	--	--	chr3_48130897_48132896	--	--	--	DOWN
chr1	17051625	17051891	26	0.61742	0.895	-0.277577	1.4195e-12	3.5784e-10	8.02974e-11	2.04562e-08	TRNAG10	TRNAG10	--	--	--	chr1_17051491_17051891	--	--	--	--	DOWN
chr22	42962361	42963381	24	0.48175	0.92238	-0.440625	1.4262e-12	3.6629e-09	8.06114e-11	1.27068e-07	RN7SKP80	RN7SKP80	--	SERHL2	--	--	--	SERHL2	--	--	DOWN
chr18	8709487	8710218	24	0.57348	0.94933	-0.375854	1.4262e-12	2.2255e-08	8.06114e-11	5.32271e-07	GACAT2	GACAT2	--	--	--	--	chr18_8707558_8709557	--	--	--	DOWN
chr16	11922073	11922741	19	0.47379	0.96079	-0.487	1.4319e-12	6.6594e-11	8.06456e-11	5.51285e-09	BCAR4	BCAR4	BCAR4	BCAR4	--	--	--	BCAR4	BCAR4	--	DOWN
chr19	12887745	12888208	22	0.48757	0.9022	-0.414636	1.4316e-12	2.3096e-10	8.06456e-11	1.47391e-08	HOOK2	HOOK2	--	--	--	--	chr19_12887083_12889082,chr19_12886520_12888519	--	--	--	DOWN
chr14	21673792	21674373	19	0.551	0.96468	-0.413684	1.4319e-12	5.2881e-09	8.06456e-11	1.7465e-07	LINC00641	LINC00641	--	LINC00641	--	--	--	LINC00641	LINC00641	--	DOWN
chr3	195281543	195282508	21	0.54688	0.94367	-0.396786	1.4323e-12	1.3795e-08	8.06456e-11	3.61726e-07	RPL24P6	--	RPL24P6	--	RPL24P6	--	--	RPL24P6	RPL24P6	--	DOWN
chr10	34964792	34966016	21	0.59788	0.97745	-0.379571	1.4323e-12	1.9593e-12	8.06456e-11	3.11425e-10	RPS12P16	RPS12P16	RPS12P16	PARD3	--	--	--	PARD3,RPS12P16	RPS12P16	--	DOWN
chr1	10056060	10056472	21	0.50021	0.86583	-0.365619	1.4323e-12	1.327e-08	8.06456e-11	3.53773e-07	RBP7	RBP7	--	--	--	--	chr1_10055121_10057120	--	--	--	DOWN
chr12	24736616	24737224	19	0.64505	0.96742	-0.322368	1.4319e-12	7.7703e-11	8.06456e-11	6.09226e-09	LINC00477	LINC00477	LINC00477,KNOP1P1	--	--	--	--	KNOP1P1,LINC00477	LINC00477	--	DOWN
chr13	25874426	25875050	22	0.7513	0.98066	-0.229364	1.4316e-12	3.1935e-09	8.06456e-11	1.14654e-07	NUP58	NUP58	--	--	--	chr13_25874994_25876200	chr13_25872994_25874993	--	--	chr13_25874994_25876200	DOWN
chr5	118965092	118965951	27	0.66813	0.93143	-0.263296	1.4359e-12	1.7298e-08	8.08303e-11	4.24096e-07	FAM170A	FAM170A	FAM170A	FAM170A	--	--	--	FAM170A	FAM170A	--	DOWN
chr13	25563305	25563900	18	0.48739	0.95717	-0.469778	1.4436e-12	5.9071e-09	8.1148e-11	1.90742e-07	RPL34P27	RPL34P27	--	--	--	--	--	--	RPL34P27	--	DOWN
chr7	43770393	43771020	18	0.49756	0.96061	-0.463056	1.4436e-12	3.3117e-10	8.1148e-11	1.94888e-08	COA1	COA1	--	--	--	--	chr7_43769480_43771479	--	--	--	DOWN
chr1	145077040	145077302	18	0.52942	0.93608	-0.406667	1.4436e-12	3.4518e-10	8.1148e-11	1.99387e-08	PDE4DIP	PDE4DIP	--	--	--	--	chr1_145075846_145077845	--	--	--	DOWN
chr19	45736082	45737269	23	0.56274	0.89828	-0.335543	1.4545e-12	4.9995e-11	8.17025e-11	4.37333e-09	EXOC3L2	--	--	EXOC3L2	--	--	chr19_45735482_45737481	EXOC3L2	EXOC3L2	--	DOWN
chr19	50637653	50638050	20	0.39838	0.88248	-0.4841	1.4612e-12	8.7268e-09	8.1984e-11	2.55102e-07	SNAR-B1	SNAR-B1	--	--	--	--	--	--	--	--	DOWN
chr19	56157733	56158279	20	0.62853	0.9684	-0.339875	1.4612e-12	5.4071e-10	8.1984e-11	2.93616e-08	CCDC106	CCDC106	--	--	ZNF581	--	chr19_56157257_56159256,chr19_56156544_56158543	--	--	--	DOWN
chr6	33368568	33369208	20	0.71325	0.9818	-0.26855	1.4612e-12	1.2219e-09	8.1984e-11	5.56469e-08	RPL12P1	RPL12P1	--	KIFC1	--	--	--	KIFC1	RPL12P1	--	DOWN
chr1	43990502	43992208	34	0.4076	0.76463	-0.357029	1.4733e-12	1.32e-07	8.26298e-11	2.10178e-06	PTPRF	PTPRF	PTPRF	PTPRF	--	--	--	PTPRF	PTPRF	--	DOWN
chr18	48725007	48725887	26	0.57267	0.93902	-0.366346	1.4864e-12	2.6108e-10	8.33238e-11	1.63472e-08	MEX3C	MEX3C	--	--	--	--	chr18_48724426_48726425,chr18_48723761_48725760	--	--	--	DOWN
chr12	53660694	53661561	26	0.58423	0.92638	-0.342154	1.4864e-12	2.5902e-07	8.33238e-11	3.54119e-06	ESPL1	ESPL1	--	--	--	--	chr12_53659928_53661927	--	--	--	DOWN
chr15	65119241	65119972	24	0.65719	0.99275	-0.335562	1.5017e-12	1.3951e-11	8.41367e-11	1.56571e-09	PIF1	PIF1	--	--	--	--	--	--	--	--	DOWN
chr20	35916661	35917653	27	0.51987	0.90854	-0.388667	1.5029e-12	6.0744e-10	8.41815e-11	3.20143e-08	MANBAL	MANBAL	--	--	--	--	chr20_35915988_35917987	--	MANBAL	--	DOWN
chr1	109256020	109256835	17	0.49938	0.97471	-0.475324	1.5136e-12	3.3408e-11	8.46081e-11	3.1416e-09	FNDC7	--	FNDC7	FNDC7	--	--	--	FNDC7	FNDC7	--	DOWN
chr15	22889824	22890498	17	0.51335	0.96221	-0.448853	1.5136e-12	6.5779e-10	8.46081e-11	3.3829e-08	CYFIP1	CYFIP1	--	--	--	--	chr15_22889937_22891936	--	--	--	DOWN
chr19	19699945	19700447	22	0.68684	0.9548	-0.267955	1.5179e-12	1.6968e-09	8.47622e-11	7.00402e-08	PHF5CP	PHF5CP	--	PBX4	--	--	--	PBX4	--	--	DOWN
chr20	25989666	25990347	22	0.70877	0.954	-0.245227	1.5179e-12	1.1099e-08	8.47622e-11	3.11707e-07	LOC100134868	LOC100134868	--	--	--	--	chr20_25988391_25990390	--	LOC100134868	--	DOWN
chr3	133970100	133970595	21	0.38595	0.875	-0.489048	1.5219e-12	1.7557e-09	8.48879e-11	7.22258e-08	RYK	RYK	--	--	--	--	chr3_133970010_133972009	--	--	--	DOWN
chr17	34945742	34946268	21	0.57776	0.9471	-0.369333	1.5219e-12	4.5346e-08	8.48879e-11	9.16473e-07	DHRS11	DHRS11	GGNBP2	--	--	--	chr17_34946053_34948052	GGNBP2	--	--	DOWN
chr21	37390309	37391777	23	0.5075	0.91867	-0.411174	1.5371e-12	4.904e-09	8.56505e-11	1.64679e-07	RPL23AP3	RPL23AP3	--	--	--	--	--	--	--	--	DOWN
chr7	138914732	138915478	23	0.52428	0.91139	-0.387109	1.5371e-12	2.6654e-09	8.56505e-11	1.02422e-07	UBN2	UBN2	--	--	--	chr7_138915434_138916956	chr7_138913434_138915433	--	--	chr7_138915434_138916956	DOWN
chr10	24735866	24737222	23	0.59374	0.97093	-0.377196	1.5371e-12	8.0433e-09	8.56505e-11	2.36596e-07	KIAA1217	KIAA1217	--	KIAA1217	--	--	--	KIAA1217	--	--	DOWN
chr1	36950255	36950956	19	0.38945	0.89929	-0.509842	1.541e-12	3.7773e-08	8.57373e-11	7.84906e-07	CSF3R	CSF3R	--	--	--	--	--	--	--	--	DOWN
chr1	67772119	67772897	19	0.47071	0.93226	-0.461553	1.541e-12	1.3888e-09	8.57373e-11	6.1022e-08	IL12RB2	IL12RB2	--	--	--	--	chr1_67771329_67773328	--	IL12RB2	--	DOWN
chr1	145438739	145439413	18	0.42489	0.93103	-0.506139	1.5627e-12	1.5785e-10	8.66572e-11	1.07171e-08	TXNIP	TXNIP	TXNIP	TXNIP	--	--	--	TXNIP	TXNIP	--	DOWN
chr6	37224215	37225127	18	0.47492	0.94572	-0.470806	1.5627e-12	7.1802e-10	8.66572e-11	3.56542e-08	TMEM217,TBC1D22B	TBC1D22B	--	TMEM217	--	--	chr6_37223358_37225357	TMEM217	TMEM217,TBC1D22B	--	DOWN
chr12	122660608	122661503	20	0.50455	0.95173	-0.447175	1.5633e-12	8.2694e-09	8.66572e-11	2.42958e-07	IL31	IL31	--	LRRC43	--	--	--	LRRC43	--	--	DOWN
chr12	109272172	109273154	20	0.48802	0.93135	-0.443325	1.5633e-12	4.2852e-09	8.66572e-11	1.46364e-07	DAO	DAO	--	--	--	--	--	--	--	--	DOWN
chr7	128575532	128576851	29	0.36133	0.80103	-0.439707	1.5583e-12	5.5724e-10	8.66572e-11	3.00961e-08	IRF5	IRF5	--	--	--	--	chr7_128575818_128577817	--	IRF5	--	DOWN
chr5	14711254	14712115	18	0.55292	0.98558	-0.432667	1.5627e-12	3.0984e-09	8.66572e-11	1.13043e-07	LOC100130744	LOC100130744	ANKH	ANKH	--	--	--	ANKH	--	--	DOWN
chr12	14707507	14708579	18	0.55814	0.96225	-0.404111	1.5627e-12	1.4402e-10	8.66572e-11	1.0125e-08	RN7SKP134	RN7SKP134	--	PLBD1	--	--	--	PLBD1	--	--	DOWN
chr19	13079000	13079611	26	0.56046	0.9135	-0.353038	1.5583e-12	1.0024e-08	8.66572e-11	2.85486e-07	DAND5	DAND5	--	--	--	--	--	--	--	--	DOWN
chr13	25498027	25498326	20	0.7602	0.9698	-0.2096	1.5633e-12	1.2128e-09	8.66572e-11	5.53162e-08	CENPJ	CENPJ	--	--	--	--	chr13_25497300_25499299	--	--	--	DOWN
chr16	56649507	56650707	32	0.4652	0.82702	-0.361812	1.5673e-12	1.8753e-11	8.68484e-11	1.93407e-09	MT1L	MT1L	--	--	--	--	chr16_56648981_56650980	--	--	--	DOWN
chr18	29341827	29342620	24	0.47535	0.88781	-0.412458	1.5801e-12	2.1698e-09	8.75346e-11	8.66847e-08	SLC25A52	SLC25A52	--	--	--	--	--	--	--	--	DOWN
chr1	143428116	143429886	45	0.27151	0.54332	-0.271811	1.6009e-12	1.7141e-08	8.86714e-11	4.20753e-07	SNX18P22	SNX18P22	--	--	--	--	--	--	--	--	DOWN
chr6	26555264	26556235	41	0.34585	0.71762	-0.371768	1.6185e-12	3.3279e-06	8.95833e-11	2.33217e-05	TRNAK14,TRNAP13	TRNAK14,TRNAP13	TRNAP13	--	TRNAP13,TRNAA29,TRNAI9	--	--	TRNAP13	TRNAP13	--	DOWN
chr16	21162381	21163229	21	0.5216	0.90643	-0.384833	1.6206e-12	7.2482e-09	8.96131e-11	2.15202e-07	DNAH3	DNAH3	--	DNAH3	--	--	--	DNAH3	DNAH3	--	DOWN
chr1	57109734	57110550	23	0.49472	0.8982	-0.403478	1.6244e-12	7.9363e-10	8.97525e-11	3.82325e-08	LOC101929935,PRKAA2	PRKAA2	--	LOC101929935	--	--	chr1_57108663_57110662	LOC101929935	LOC101929935,PRKAA2	--	DOWN
chr16	75499415	75500167	26	0.62254	0.94408	-0.321538	1.6295e-12	4.1408e-10	9.00106e-11	2.33627e-08	TMEM170A	TMEM170A	--	--	--	--	chr16_75498781_75500780	--	--	--	DOWN
chr2	11050286	11051415	25	0.3836	0.8134	-0.4298	1.637e-12	8.8875e-08	9.03774e-11	1.51353e-06	KCNF1	KCNF1	--	--	--	--	chr2_11049858_11051857	--	--	--	DOWN
chr22	19420694	19421582	25	0.54676	0.92546	-0.3787	1.637e-12	9.8215e-10	9.03774e-11	4.63292e-08	MRPL40,HIRA	HIRA	MRPL40	MRPL40	--	--	chr22_19420238_19422237	MRPL40	MRPL40	--	DOWN
chr14	19650031	19651030	44	0.42918	0.75657	-0.327386	1.6405e-12	1.5678e-08	9.05667e-11	3.88513e-07	DUXAP10	--	DUXAP10	DUXAP10	--	chr14_19649933_19650377	chr14_19650378_19652377	DUXAP10	DUXAP10	chr14_19649933_19650377	DOWN
chr16	1878108	1878659	17	0.33503	0.96888	-0.633853	1.6506e-12	3.4905e-10	9.08937e-11	2.00805e-08	HAGH	HAGH	FAHD1	FAHD1	--	--	chr16_1877634_1879633	FAHD1	--	--	DOWN
chr2	69744277	69745047	17	0.42638	0.97197	-0.545588	1.6506e-12	6.4944e-10	9.08937e-11	3.35389e-08	RN7SL604P	--	--	AAK1	RN7SL604P	--	--	AAK1	RN7SL604P	--	DOWN
chr17	79374737	79375149	17	0.44124	0.93	-0.488765	1.6506e-12	1.5146e-11	9.08937e-11	1.66577e-09	MIR4740	MIR4740	--	BAHCC1	--	chr17_79366806_79374742	chr17_79374743_79376742	BAHCC1	MIR4740	chr17_79366806_79374742	DOWN
chr2	25550663	25551349	17	0.54015	0.98062	-0.440471	1.6506e-12	3.3222e-11	9.08937e-11	3.12947e-09	MIR1301	--	--	DNMT3A	MIR1301	--	--	DNMT3A	MIR1301	--	DOWN
chr14	70235488	70235927	17	0.55835	0.97247	-0.414118	1.6506e-12	6.7826e-10	9.08937e-11	3.45147e-08	LOC100289511	LOC100289511	SRSF5	SRSF5	--	--	chr14_70234669_70236668	SRSF5	--	--	DOWN
[truncated: 41,545 more rows]
