# Supplementary material for: T‐cell differentiation stage block bias confers hypermethylation and mediastinal preference in T‐cell lymphoblastic lymphoma
Source: Clin Transl Med. 2025 Jun 27;15(7):e70380. doi: 10.1002/ctm2.70380 (PMC12205001; doi:10.1002/ctm2.70380)
Supplement: Supplementary file 15 — Supporting Information [file CTM2-15-e70380-s007.xlsx]

## Sheet: Sheet1
Supplemental Table S15 UHRF1 knockdown cells DEGs
baseMean	log2FoldChange	lfcSE	stat	pvalue	padj	gene_name	change
1104.75	6.05489	0.19085	31.7258	6.84207e-221	1.02398e-216	ABLIM1	UP
956.647	5.98414	0.202474	29.555	5.66033e-192	4.23562e-188	CLEC4A	UP
1159.91	7.11072	0.240949	29.5113	2.06209e-191	1.02871e-187	GJA1	UP
879.028	4.71474	0.17104	27.5651	2.91644e-167	1.09119e-163	SLC2A3	UP
913.725	5.26656	0.197444	26.6737	9.51304e-157	2.84744e-153	RAB37	UP
2071.33	-4.76198	0.180251	-26.4186	8.38006e-154	2.09027e-150	PTCRA	DOWN
3070.22	-3.30146	0.125642	-26.2766	3.54614e-152	7.58165e-149	SLIT1	DOWN
4179.82	-4.58784	0.176437	-26.0028	4.60834e-149	8.62106e-146	UHRF1	DOWN
2434.3	3.51678	0.136114	25.8371	3.40162e-147	5.65651e-144	CR2	UP
725.04	6.74279	0.261413	25.7936	1.04663e-146	1.56639e-143	PLAC8	UP
1105.67	5.64791	0.22503	25.0985	5.16515e-139	7.02743e-136	CD44	UP
1003.36	4.35921	0.177962	24.4951	1.664e-132	2.07528e-129	PRKCH	UP
2220.5	-3.28017	0.141948	-23.1082	3.82626e-118	4.40491e-115	ELOVL4	DOWN
1080.77	3.1711	0.138612	22.8776	7.76515e-116	8.30094e-113	SLC40A1	UP
546.009	5.91231	0.258786	22.8464	1.58842e-115	1.58482e-112	LGR4	UP
405.272	4.59502	0.201483	22.8061	3.99239e-115	3.73438e-112	GIMAP7	UP
637.907	7.71247	0.340432	22.6549	1.24727e-113	1.09804e-110	ICOS	UP
673.859	7.91881	0.354024	22.368	8.06931e-111	6.70919e-108	IL4R	UP
2966.75	3.02164	0.135112	22.364	8.81864e-111	6.9463e-108	TPM4	UP
406.458	5.1443	0.230228	22.3444	1.36771e-110	9.8447e-108	TGFBR3	UP
475.379	6.84485	0.30634	22.344	1.38139e-110	9.8447e-108	PDGFRB	UP
558.724	3.55316	0.161154	22.0482	9.94398e-108	6.76462e-105	RNF144A	UP
2683.78	3.33236	0.151229	22.0351	1.32771e-107	8.63932e-105	SLFN5	UP
443.983	3.79444	0.173908	21.8187	1.54315e-105	9.6228e-103	PPP1R16B	UP
378.935	4.52748	0.210668	21.4911	1.88617e-102	1.12914e-99	EOMES	UP
385.76	4.77395	0.222913	21.4162	9.44675e-102	5.43769e-99	CD48	UP
3241.71	3.67858	0.173975	21.1443	3.11081e-99	1.72431e-96	HEY1	UP
413.733	5.37873	0.254595	21.1266	4.5265e-99	2.41942e-96	BIN1	UP
1216.67	4.13217	0.195903	21.093	9.22701e-99	4.76177e-96	RCBTB2	UP
3393.56	-2.50865	0.119355	-21.0184	4.44969e-98	2.2198e-95	PITPNM2	DOWN
359.537	4.6652	0.223677	20.8569	1.32031e-96	6.37411e-94	ANXA1	UP
58571.5	4.21858	0.206401	20.4388	7.55957e-93	3.53552e-90	ND4L	UP
3800.71	-3.47683	0.170661	-20.3727	2.92046e-92	1.32447e-89	WNK2	DOWN
1787.57	-3.27222	0.160725	-20.3592	3.8504e-92	1.69485e-89	MND1	DOWN
426.711	7.25696	0.359468	20.188	1.24698e-90	5.33207e-88	AHNAK	UP
533.902	4.03156	0.202062	19.9521	1.43662e-88	5.97236e-86	TRANK1	UP
274.991	5.53571	0.280199	19.7564	7.07242e-87	2.8607e-84	IL10RA	UP
316.719	3.95625	0.200643	19.7178	1.51631e-86	5.97186e-84	CD96	UP
452.12	3.77195	0.19261	19.5834	2.14274e-85	8.22263e-83	ADGRA2	UP
3250.48	2.99655	0.15347	19.5253	6.68609e-85	2.5016e-82	TRIB2	UP
387723	3.93843	0.201988	19.4983	1.13534e-84	4.14428e-82	ND4	UP
999.909	2.74697	0.140903	19.4955	1.19949e-84	4.27418e-82	APOL6	UP
1216.85	3.38586	0.173821	19.479	1.65541e-84	5.76159e-82	GABARAPL1	UP
652.922	3.1188	0.160301	19.4559	2.59613e-84	8.83038e-82	CASP4	UP
32153.4	3.64934	0.187914	19.4203	5.20311e-84	1.73044e-81	ND6	UP
419.297	3.394	0.174987	19.3958	8.37836e-84	2.72588e-81	KDM5B	UP
638.828	8.6535	0.447583	19.3338	2.78888e-83	8.8805e-81	S1PR1	UP
890.321	3.92091	0.202865	19.3277	3.13969e-83	9.78929e-81	SELL	UP
166336	3.92461	0.20359	19.277	8.3778e-83	2.55882e-80	ND5	UP
493.481	3.94258	0.205684	19.1681	6.83445e-82	2.04569e-79	GAS1	UP
1068.6	-3.69542	0.19334	-19.1135	1.94846e-81	5.71778e-79	FAT1	DOWN
1430.9	2.56996	0.135072	19.0266	1.02782e-80	2.95816e-78	DENND5A	UP
229.87	4.9959	0.262771	19.0123	1.34814e-80	3.80685e-78	FAT4	UP
1324.23	4.38173	0.230663	18.9962	1.83257e-80	5.07892e-78	MTND2P28	UP
274.103	6.35808	0.3373	18.8499	2.9426e-79	8.00708e-77	EPAS1	UP
923.353	3.95644	0.210694	18.7781	1.14134e-78	3.05024e-76	CD248	UP
329.538	4.51108	0.240412	18.764	1.48852e-78	3.90829e-76	JUP	UP
751.088	2.95772	0.158655	18.6424	1.45452e-77	3.75316e-75	PTPN12	UP
312.001	4.9305	0.265518	18.5693	5.68904e-77	1.44309e-74	ARHGAP25	UP
262.437	4.51189	0.243304	18.5442	9.0765e-77	2.26398e-74	MEF2C	UP
221.051	5.14834	0.279181	18.4409	6.17301e-76	1.51451e-73	ENPP1	UP
442.884	3.54534	0.192381	18.4287	7.73439e-76	1.86698e-73	ITGA6	UP
280.809	5.00155	0.271855	18.3978	1.36727e-75	3.24803e-73	CLEC2D	UP
253.964	5.47597	0.298161	18.3658	2.46744e-75	5.76994e-73	VAMP8	UP
229.57	4.35999	0.237611	18.3493	3.34457e-75	7.70074e-73	HMCN1	UP
279.378	6.71264	0.365917	18.3447	3.63874e-75	8.25112e-73	TC2N	UP
2273.9	-2.71877	0.148651	-18.2896	1.00065e-74	2.23519e-72	TTK	DOWN
483.749	4.57182	0.250255	18.2686	1.47048e-74	3.23635e-72	GZMM	UP
405.004	3.06875	0.169874	18.0649	6.02342e-73	1.30647e-70	SLC51A	UP
3734.88	2.87295	0.159147	18.0522	7.58512e-73	1.6217e-70	PTPRC	UP
614.117	3.7264	0.206964	18.0051	1.77759e-72	3.74696e-70	TRG	UP
243.567	6.13353	0.343494	17.8563	2.58263e-71	5.36827e-69	TNRC6C-AS1	UP
503.074	4.35005	0.243788	17.8436	3.24287e-71	6.64833e-69	GIMAP6	UP
178910	3.78376	0.212143	17.8359	3.72253e-71	7.52857e-69	ND2	UP
2340.09	-2.42944	0.136528	-17.7945	7.79494e-71	1.55545e-68	VIPR2	DOWN
44870.6	3.86286	0.217305	17.7762	1.08124e-70	2.12918e-68	MTCO1P12	UP
299.211	3.41393	0.192118	17.77	1.20767e-70	2.34728e-68	SPOCK2	UP
590.063	2.78019	0.156827	17.7278	2.55936e-70	4.9107e-68	TRG-AS1	UP
1023.66	2.82434	0.159981	17.6542	9.44904e-70	1.79005e-67	CBLB	UP
637.347	-2.90875	0.165129	-17.615	1.88884e-69	3.53355e-67	LCT	DOWN
209.312	5.65361	0.322398	17.5362	7.58979e-69	1.40233e-66	GPRC5B	UP
542.43	3.38445	0.194329	17.4161	6.22678e-68	1.13646e-65	PXN	UP
751386	3.72465	0.215948	17.2479	1.16098e-66	2.09339e-64	COX1	UP
372.742	3.09779	0.179829	17.2263	1.68686e-66	3.00542e-64	MAF	UP
2637.86	2.31147	0.135132	17.1053	1.3549e-65	2.38558e-63	CD28	UP
193.717	5.28154	0.308838	17.1013	1.45087e-65	2.52486e-63	CD226	UP
1551.92	2.53477	0.148439	17.0762	2.23188e-65	3.83935e-63	TESPA1	UP
836.128	3.20816	0.187919	17.0721	2.39534e-65	4.07371e-63	FAM65B	UP
181.062	5.69596	0.33602	16.9513	1.88404e-64	3.16814e-62	APOL1	UP
237.572	4.30373	0.253909	16.9499	1.92858e-64	3.20702e-62	ANXA2	UP
1342.85	2.48962	0.146896	16.9482	1.98552e-64	3.23037e-62	TMC8	UP
1543.07	-2.53949	0.149839	-16.9482	1.9858e-64	3.23037e-62	RUBCNL	DOWN
527.421	3.24754	0.19342	16.7901	2.88342e-63	4.64014e-61	GAREM1	UP
461.878	3.40566	0.202976	16.7786	3.49794e-63	5.56917e-61	BCL9L	UP
305.198	5.46314	0.326066	16.7547	5.23338e-63	8.24451e-61	LINC00861	UP
183.134	5.83471	0.349509	16.694	1.44915e-62	2.25917e-60	GBP1	UP
521.893	-2.8112	0.169602	-16.5753	1.05167e-61	1.62261e-59	ARHGAP23	DOWN
2110.88	2.01012	0.121645	16.5246	2.44218e-61	3.72955e-59	RNF11	UP
1457.46	2.54201	0.154456	16.4579	7.36167e-61	1.11288e-58	ATP2B4	UP
3080.97	2.09404	0.128044	16.3541	4.06799e-60	6.08815e-58	TWISTNB	UP
43318.1	3.34654	0.206259	16.225	3.35933e-59	4.97779e-57	ATP8	UP
162.859	4.30942	0.265867	16.209	4.35899e-59	6.39575e-57	BST2	UP
379.965	4.01711	0.248102	16.1913	5.80468e-59	8.43426e-57	IL16	UP
349.444	2.98902	0.184723	16.1811	6.85815e-59	9.86914e-57	APBA1	UP
187.823	4.37246	0.27058	16.1596	9.71748e-59	1.38507e-56	GAB3	UP
227.709	-5.04923	0.31308	-16.1276	1.63183e-58	2.30397e-56	PTPN3	DOWN
279.248	-4.14124	0.258428	-16.0247	8.58583e-58	1.20089e-55	GJB2	DOWN
180261	3.75062	0.23412	16.0201	9.24613e-58	1.28127e-55	ND1	UP
1080.91	3.01264	0.18826	16.0025	1.22656e-57	1.6841e-55	RGS3	UP
1468.56	-2.29677	0.143694	-15.9838	1.65707e-57	2.25452e-55	ROR2	DOWN
2501.05	2.13181	0.133938	15.9164	4.87472e-57	6.57253e-55	CD300A	UP
392.885	2.86472	0.180017	15.9136	5.09833e-57	6.81265e-55	NFKB1	UP
350.558	-2.98799	0.188265	-15.8712	1.00314e-56	1.32858e-54	LOC81691	DOWN
263.695	3.51896	0.22238	15.8241	2.12106e-56	2.78454e-54	NLRP1	UP
1281.27	2.41387	0.152886	15.7887	3.72318e-56	4.84532e-54	C3orf58	UP
174.928	6.18067	0.39183	15.7739	4.70854e-56	6.07483e-54	SAMSN1	UP
243.655	4.42724	0.280757	15.7689	5.0914e-56	6.51263e-54	NLGN1	UP
1675.57	2.07596	0.131789	15.7521	6.64855e-56	8.43239e-54	CAT	UP
173.776	3.85446	0.246628	15.6286	4.64849e-55	5.84616e-53	VNN2	UP
4028.82	-2.01411	0.128975	-15.6163	5.6369e-55	7.03016e-53	DEK	DOWN
184.859	3.46294	0.222831	15.5407	1.84054e-54	2.2765e-52	PROS1	UP
184.151	6.26949	0.403561	15.5354	1.99713e-54	2.44993e-52	SAMD3	UP
331.299	-3.46367	0.223007	-15.5316	2.11983e-54	2.57929e-52	LINC00689	DOWN
151.092	4.14755	0.267137	15.5259	2.31591e-54	2.79516e-52	EVPL	UP
2311.47	-2.29793	0.14802	-15.5244	2.37148e-54	2.83932e-52	CENPU	DOWN
278.952	3.55331	0.228897	15.5236	2.4015e-54	2.85244e-52	NKG7	UP
144.017	5.48009	0.354416	15.4623	6.23388e-54	7.34616e-52	BCAS1	UP
143.699	5.34738	0.346038	15.4532	7.1819e-54	8.39721e-52	CERCAM	UP
515.488	-2.82041	0.182674	-15.4396	8.86903e-54	1.02895e-51	COMMD8	DOWN
164.305	3.94657	0.25579	15.429	1.04508e-53	1.20312e-51	LOC374443	UP
1148.82	-2.32466	0.150871	-15.4083	1.43941e-53	1.64444e-51	LINC01260	DOWN
304047	3.36178	0.218349	15.3964	1.73128e-53	1.96291e-51	CYTB	UP
6058.34	2.64924	0.172418	15.3653	2.79882e-53	3.14941e-51	IL7R	UP
1159.61	-2.60949	0.17015	-15.3364	4.36693e-53	4.87727e-51	HMGN5	DOWN
456.763	2.39729	0.156778	15.2909	8.789e-53	9.74342e-51	TRAM2	UP
148.793	5.0516	0.330742	15.2735	1.14803e-52	1.26334e-50	PHOSPHO1	UP
876.427	-2.28272	0.149929	-15.2253	2.40071e-52	2.62255e-50	EPHX2	DOWN
465.111	3.97214	0.261608	15.1836	4.54353e-52	4.92742e-50	MTATP6P1	UP
284.849	3.02277	0.199328	15.1648	6.04503e-52	6.50863e-50	ACSL5	UP
689.977	3.07215	0.202752	15.1523	7.31944e-52	7.82449e-50	MAN1A1	UP
169.93	6.31065	0.417	15.1335	9.74366e-52	1.03421e-49	STAT4	UP
696.678	2.36432	0.156442	15.113	1.32858e-51	1.40024e-49	PPEF1	UP
190.111	6.89776	0.45739	15.0807	2.16944e-51	2.27048e-49	CR1	UP
2781.41	-2.15264	0.14287	-15.0671	2.66432e-51	2.76905e-49	NRN1	DOWN
331.614	2.91355	0.194132	15.0081	6.49889e-51	6.70775e-49	CREB3L3	UP
311.708	3.13527	0.209147	14.9907	8.44097e-51	8.65257e-49	MAPRE3	UP
286.567	3.84691	0.257714	14.9271	2.19769e-50	2.23746e-48	FOXO1	UP
989.187	-3.79501	0.254662	-14.9022	3.19068e-50	3.22646e-48	MZB1	DOWN
732.769	-2.32087	0.155868	-14.8899	3.83228e-50	3.84926e-48	TLE1	DOWN
1548.63	2.11248	0.141919	14.8851	4.11646e-50	4.10713e-48	SLC12A6	UP
3697.66	2.10247	0.14127	14.8827	4.26825e-50	4.23038e-48	PLEKHA2	UP
239.22	3.6519	0.245614	14.8685	5.28055e-50	5.19926e-48	CAPG	UP
220.199	4.7172	0.317465	14.859	6.08655e-50	5.95368e-48	EFEMP1	UP
1049.91	2.48613	0.167662	14.8282	9.62815e-50	9.35681e-48	RBMS1	UP
233.085	3.1954	0.215581	14.8223	1.05168e-49	1.01544e-47	HS3ST3B1	UP
136.818	3.76212	0.254497	14.7826	1.89801e-49	1.82088e-47	IL2RB	UP
2517.12	1.86628	0.126378	14.7674	2.37552e-49	2.26446e-47	GLG1	UP
1444.36	-2.10396	0.143046	-14.7083	5.70247e-49	5.40147e-47	HAT1	DOWN
152.366	6.34986	0.431773	14.7065	5.85881e-49	5.51465e-47	MYO1F	UP
418.347	2.28389	0.155425	14.6945	6.98799e-49	6.53639e-47	GPR65	UP
192.941	3.34189	0.227515	14.6887	7.61976e-49	7.08307e-47	ITGA1	UP
8515.08	-1.8136	0.123793	-14.6503	1.34178e-48	1.23958e-46	CBX3	DOWN
167.56	3.79092	0.259171	14.6271	1.88632e-48	1.73194e-46	ID2	UP
199.098	7.2207	0.494707	14.5959	2.98187e-48	2.72113e-46	DYSF	UP
915.514	3.03923	0.208578	14.5712	4.28296e-48	3.88478e-46	RNF213	UP
457.154	-2.46092	0.169459	-14.5222	8.76406e-48	7.90138e-46	TRPV6	DOWN
274.028	3.68557	0.254763	14.4667	1.968e-47	1.76366e-45	TXK	UP
1276.37	2.11577	0.146499	14.4422	2.80875e-47	2.50213e-45	REEP3	UP
286.666	2.73162	0.19045	14.343	1.17902e-46	1.04409e-44	RGS2	UP
337.283	2.6643	0.186064	14.3193	1.658e-46	1.45962e-44	PGGHG	UP
140.717	6.12478	0.428404	14.2967	2.29311e-46	2.00694e-44	CD37	UP
426.715	2.54742	0.17852	14.2697	3.38097e-46	2.94184e-44	ITGAL	UP
1719.31	-2.67151	0.188005	-14.2098	7.96775e-46	6.89279e-44	TMSB15A	DOWN
815.132	-2.21079	0.155643	-14.2042	8.62222e-46	7.4161e-44	KIF20B	DOWN
8009.1	1.72617	0.122203	14.1254	2.64965e-45	2.26598e-43	ETS1	UP
178.977	7.07829	0.501149	14.1241	2.6975e-45	2.28618e-43	IQGAP2	UP
1525.23	2.27553	0.161111	14.124	2.70382e-45	2.28618e-43	CD53	UP
11443.4	-1.70814	0.121115	-14.1034	3.62011e-45	3.04374e-43	TFDP2	DOWN
113.27	4.07628	0.290098	14.0514	7.55432e-45	6.31609e-43	UBA7	UP
3176.06	-3.12393	0.223405	-13.9833	1.97262e-44	1.64013e-42	CYFIP1	DOWN
244.7	2.55448	0.182805	13.9738	2.25347e-44	1.86328e-42	RGMB	UP
2560.32	1.83761	0.131839	13.9383	3.70488e-44	3.04655e-42	CA8	UP
2385.02	-1.78711	0.128876	-13.8669	1.00515e-43	8.22024e-42	CDK1	DOWN
161.518	3.40839	0.246441	13.8304	1.66996e-43	1.35829e-41	KLHL4	UP
214.099	-5.74397	0.415484	-13.8248	1.80655e-43	1.46145e-41	CHRNA2	DOWN
964.297	2.0071	0.145248	13.8185	1.9714e-43	1.58623e-41	ZBTB4	UP
358.542	2.68928	0.194758	13.8083	2.27141e-43	1.81785e-41	PHACTR2	UP
220.519	3.27815	0.237678	13.7924	2.83094e-43	2.25361e-41	BAG3	UP
233.051	3.2683	0.237236	13.7766	3.52705e-43	2.7929e-41	RNF125	UP
245177	3.24193	0.236364	13.7158	8.16379e-43	6.43049e-41	ATP6	UP
714.575	2.87219	0.21053	13.6427	2.23222e-42	1.74908e-40	MYO1G	UP
156.954	-3.49236	0.256432	-13.619	3.08557e-42	2.40514e-40	KIAA1671	DOWN
1162.17	-2.19166	0.161415	-13.5778	5.41981e-42	4.20274e-40	ITGB3BP	DOWN
2834.32	-2.68771	0.198148	-13.5641	6.53499e-42	5.04138e-40	E2F2	DOWN
558.344	2.35505	0.174101	13.5269	1.08466e-41	8.32466e-40	SP100	UP
250	2.52028	0.1868	13.4918	1.74729e-41	1.33418e-39	PTCH1	UP
105.831	4.00727	0.298519	13.4238	4.38339e-41	3.33004e-39	SAMD9L	UP
681.102	3.87805	0.289221	13.4086	5.38258e-41	4.06847e-39	CNN2	UP
171.369	-5.67036	0.424273	-13.3649	9.69779e-41	7.29333e-39	NKD2	DOWN
2287.15	-2.16328	0.161906	-13.3613	1.01792e-40	7.61708e-39	CKS2	DOWN
141.206	6.72364	0.504359	13.3311	1.52703e-40	1.13699e-38	PDE4B	UP
920.021	2.15927	0.162191	13.3131	1.94219e-40	1.43895e-38	SERINC1	UP
871.413	1.88602	0.141805	13.3001	2.31292e-40	1.70518e-38	DTX3L	UP
1851.86	2.46153	0.185517	13.2685	3.52715e-40	2.58761e-38	TCF7L2	UP
1778.24	3.7918	0.285881	13.2636	3.76558e-40	2.74905e-38	SELPLG	UP
1144.96	2.66238	0.200763	13.2613	3.88227e-40	2.82049e-38	TMC6	UP
475.934	2.5084	0.18946	13.2397	5.17501e-40	3.74151e-38	EGLN3	UP
111.727	3.80811	0.287678	13.2374	5.33514e-40	3.83874e-38	NLRC5	UP
166.764	2.84299	0.214992	13.2237	6.40275e-40	4.58486e-38	LINC01597	UP
213.135	-2.9219	0.221057	-13.2179	6.92022e-40	4.93181e-38	DAB2	DOWN
310.134	4.25576	0.322541	13.1945	9.44164e-40	6.69685e-38	LTB	UP
172.876	3.19726	0.243364	13.1378	2.00014e-39	1.41198e-37	TSC22D3	UP
628.4	-2.2063	0.168337	-13.1064	3.02587e-39	2.12606e-37	LINC01749	DOWN
19765.6	-2.27524	0.174349	-13.0499	6.36183e-39	4.44912e-37	STMN1	DOWN
846.656	1.8205	0.139603	13.0406	7.19059e-39	5.00532e-37	NIPAL3	UP
228.785	-3.81837	0.29348	-13.0106	1.06453e-38	7.37578e-37	CNPY3	DOWN
199.409	2.65975	0.204687	12.9942	1.3193e-38	9.09893e-37	GAB2	UP
153.709	3.50345	0.269823	12.9843	1.50295e-38	1.0318e-36	APOBR	UP
144.692	3.04569	0.234945	12.9634	1.97228e-38	1.34781e-36	IFIT5	UP
776.314	2.00505	0.155161	12.9224	3.3638e-38	2.2883e-36	CD38	UP
99.959	5.54128	0.429071	12.9146	3.72373e-38	2.52169e-36	DISC1FP1	UP
380.779	3.46527	0.269105	12.8771	6.06073e-38	4.07544e-36	ABI3	UP
778.476	-2.19221	0.170247	-12.8767	6.09186e-38	4.07544e-36	CPVL	DOWN
722.342	-1.82364	0.141625	-12.8766	6.09982e-38	4.07544e-36	EXO1	DOWN
1048.59	1.83624	0.142687	12.869	6.72725e-38	4.47467e-36	NECAP1	UP
2393.68	-1.64583	0.12795	-12.8631	7.26216e-38	4.80909e-36	VRK1	DOWN
2396.07	1.6176	0.125953	12.8429	9.43045e-38	6.21745e-36	REPS1	UP
2129.11	2.72113	0.212531	12.8034	1.5688e-37	1.02976e-35	PIK3CD	UP
776.894	-2.26184	0.176729	-12.7983	1.67506e-37	1.09471e-35	CENPE	DOWN
111.24	4.95674	0.388064	12.773	2.32087e-37	1.51018e-35	CCR7	UP
939.637	1.80557	0.141468	12.7631	2.63429e-37	1.7067e-35	PTGER4	UP
3069.71	2.42557	0.190447	12.7362	3.71965e-37	2.39178e-35	STK17B	UP
251.135	-2.90809	0.228334	-12.7361	3.72367e-37	2.39178e-35	DNTT	DOWN
3738.94	1.48998	0.117412	12.6902	6.70176e-37	4.28626e-35	INPP5D	UP
5499.76	-1.57025	0.123753	-12.6886	6.84334e-37	4.35819e-35	PAICS	DOWN
262.2	-2.38849	0.188284	-12.6856	7.11018e-37	4.50894e-35	IRS1	DOWN
313.974	2.59537	0.20469	12.6795	7.67968e-37	4.82957e-35	FCMR	UP
1964.38	-2.40051	0.189322	-12.6795	7.68033e-37	4.82957e-35	RPA3	DOWN
166.822	2.64684	0.209094	12.6586	1.00272e-36	6.27895e-35	ARID3B	UP
1552.02	1.71444	0.135835	12.6214	1.60841e-36	1.00298e-34	FLI1	UP
231.373	-3.18226	0.252363	-12.6098	1.86392e-36	1.15749e-34	PTPRU	DOWN
460.391	2.03628	0.1615	12.6086	1.89428e-36	1.17148e-34	SNX18	UP
2079.11	-2.13039	0.169568	-12.5637	3.34493e-36	2.06009e-34	CEP70	DOWN
88.9067	4.19807	0.334416	12.5535	3.80517e-36	2.33394e-34	RNF152	UP
1954.37	-2.48414	0.198026	-12.5445	4.25832e-36	2.60123e-34	NOTCH3	DOWN
402.904	3.03166	0.241704	12.5429	4.34915e-36	2.64591e-34	ADAM23	UP
133.702	3.44321	0.274677	12.5355	4.77266e-36	2.89181e-34	AMPH	UP
100.375	5.74338	0.458212	12.5343	4.84401e-36	2.9232e-34	GBP2	UP
1676.81	-1.79752	0.143487	-12.5274	5.2862e-36	3.17724e-34	C12orf65	DOWN
207.701	2.46621	0.19694	12.5227	5.61238e-36	3.3598e-34	C17orf58	UP
413.791	-2.35262	0.187893	-12.5211	5.7264e-36	3.4144e-34	CNPY3-GNMT	DOWN
91.6672	5.61179	0.449148	12.4943	8.02062e-36	4.76336e-34	ZBTB7B	UP
3254.16	-1.70839	0.136847	-12.484	9.13186e-36	5.40188e-34	PCLAF	DOWN
906.3	2.14862	0.17214	12.4819	9.37755e-36	5.52537e-34	SERINC5	UP
1153.08	-2.59761	0.208445	-12.4618	1.20542e-35	7.07465e-34	LOC100420587	DOWN
86.072	5.41301	0.434547	12.4567	1.28659e-35	7.52154e-34	ARHGAP29	UP
2140.74	1.85	0.148594	12.45	1.39842e-35	8.14349e-34	ARHGEF6	UP
531.47	-2.02082	0.162675	-12.4225	1.97393e-35	1.14203e-33	ATAD3B	DOWN
307.134	-2.45619	0.197724	-12.4224	1.97638e-35	1.14203e-33	TEX14	DOWN
1747.4	1.85089	0.149122	12.4119	2.25213e-35	1.29636e-33	UBE2H	UP
117.192	3.77331	0.30416	12.4057	2.43448e-35	1.39596e-33	ISYNA1	UP
234.376	-3.21236	0.259313	-12.388	3.03637e-35	1.73444e-33	OR7E47P	DOWN
5414.83	1.50372	0.121444	12.382	3.26892e-35	1.86018e-33	CDV3	UP
535878	2.91428	0.236226	12.3368	5.73742e-35	3.25251e-33	COX3	UP
710.928	-2.21384	0.179605	-12.3262	6.54663e-35	3.69724e-33	GFI1	DOWN
626.756	-2.2252	0.180988	-12.2947	9.67271e-35	5.44217e-33	MTSS1L	DOWN
81.021	4.43528	0.360923	12.2887	1.04164e-34	5.83862e-33	CTSW	UP
455.775	2.68561	0.218776	12.2756	1.22441e-34	6.83752e-33	TNIK	UP
415.453	-2.16968	0.176985	-12.2591	1.50227e-34	8.35799e-33	GCSAM	DOWN
125.278	3.21391	0.262396	12.2483	1.71515e-34	9.50704e-33	MXRA8	UP
117.458	-5.10098	0.416505	-12.2471	1.74131e-34	9.61639e-33	SYT7	DOWN
454.994	2.55728	0.209233	12.2222	2.36594e-34	1.30179e-32	MVP	UP
214.577	3.51418	0.288225	12.1925	3.40874e-34	1.86869e-32	PYGM	UP
240.322	2.54955	0.209294	12.1816	3.89352e-34	2.12666e-32	RCAN3	UP
928.596	2.8094	0.230751	12.175	4.22475e-34	2.29919e-32	FURIN	UP
126.393	2.92726	0.24067	12.163	4.89363e-34	2.65355e-32	MX1	UP
202.327	2.39711	0.197093	12.1623	4.93325e-34	2.66538e-32	FBN1	UP
1848.7	1.59285	0.131015	12.1577	5.21886e-34	2.80955e-32	EFNB2	UP
488492	3.01148	0.248038	12.1412	6.38697e-34	3.42607e-32	COX2	UP
413.315	3.12889	0.258004	12.1273	7.57361e-34	4.0481e-32	S100A4	UP
588.09	1.77522	0.146418	12.1243	7.85398e-34	4.18301e-32	PCAT18	UP
121.77	3.00108	0.247594	12.121	8.17616e-34	4.33916e-32	PLEC	UP
128.753	-5.79257	0.478207	-12.1131	9.00132e-34	4.7602e-32	TERT	DOWN
1051.96	-2.32318	0.191843	-12.1098	9.37296e-34	4.93928e-32	NEMP1	DOWN
2100.09	-2.05032	0.169366	-12.1058	9.83646e-34	5.16535e-32	POLR2K	DOWN
431.681	2.80789	0.232216	12.0917	1.16806e-33	6.11231e-32	RARRES3	UP
221.483	2.81891	0.233335	12.0809	1.33194e-33	6.94558e-32	IL12RB1	UP
2887.81	1.44549	0.119674	12.0786	1.37023e-33	7.12045e-32	ARCN1	UP
1589.15	-1.54273	0.127738	-12.0774	1.39108e-33	7.20379e-32	DLEU2	DOWN
499.351	2.2002	0.182186	12.0767	1.40222e-33	7.23643e-32	TBC1D10C	UP
261.827	2.5543	0.211782	12.061	1.69768e-33	8.73109e-32	TBC1D4	UP
4371.7	-2.85557	0.237036	-12.047	2.01176e-33	1.03109e-31	SLC29A1	DOWN
959.039	-2.44123	0.202666	-12.0456	2.04543e-33	1.04477e-31	GLB1L2	DOWN
1064.33	1.58116	0.131276	12.0445	2.0739e-33	1.05571e-31	MRFAP1L1	UP
196.545	-3.57855	0.297458	-12.0304	2.45843e-33	1.24721e-31	KIAA1324	DOWN
108.479	3.09987	0.257723	12.0279	2.53522e-33	1.28183e-31	ECHDC2	UP
2236.05	-1.60532	0.133699	-12.0069	3.26788e-33	1.6467e-31	CCNA2	DOWN
565.405	-2.20781	0.184475	-11.9681	5.22313e-33	2.62313e-31	CENPQ	DOWN
2557.27	1.96114	0.163935	11.9629	5.55785e-33	2.7819e-31	ELMO1	UP
996.998	-2.07061	0.173226	-11.9533	6.24149e-33	3.11367e-31	RFC5	DOWN
77.5861	4.81377	0.402737	11.9526	6.28919e-33	3.12704e-31	CISH	UP
782.514	-2.1809	0.182653	-11.9401	7.30953e-33	3.62233e-31	ORC1	DOWN
171.183	-3.71253	0.311409	-11.9217	9.12184e-33	4.50553e-31	GFRA1	DOWN
369.268	-2.00422	0.168133	-11.9204	9.26108e-33	4.55925e-31	PHF7	DOWN
339.094	2.2647	0.190293	11.9011	1.16782e-32	5.73034e-31	PLCB2	UP
8489.49	2.86695	0.241016	11.8953	1.25229e-32	6.12478e-31	TRNP	UP
320.334	-2.55399	0.21475	-11.8929	1.28912e-32	6.28433e-31	VWCE	DOWN
1983.34	-2.25911	0.190184	-11.8785	1.53008e-32	7.43478e-31	FGR	DOWN
2086.54	2.90752	0.245141	11.8606	1.89621e-32	9.18406e-31	PDE3B	UP
77.0645	3.88343	0.327537	11.8565	1.99205e-32	9.61712e-31	FAM129A	UP
1939.97	2.47925	0.209402	11.8397	2.43349e-32	1.17105e-30	ATF5	UP
472.389	1.99797	0.168827	11.8344	2.59111e-32	1.2429e-30	LCP2	UP
1003.39	1.66161	0.140449	11.8307	2.70795e-32	1.2948e-30	MSMO1	UP
907.29	2.28983	0.193652	11.8245	2.91752e-32	1.39056e-30	RBFOX2	UP
508.858	2.15837	0.182577	11.8217	3.01524e-32	1.43257e-30	GIMAP2	UP
256.774	2.31654	0.196473	11.7906	4.36224e-32	2.06599e-30	CCDC88B	UP
266.431	2.22054	0.188532	11.7781	5.06323e-32	2.39042e-30	PARP8	UP
5491.6	1.49573	0.127041	11.7736	5.34157e-32	2.5139e-30	RCSD1	UP
1162.25	1.54864	0.131556	11.7717	5.46169e-32	2.56237e-30	IDS	UP
1155.51	-2.88485	0.245233	-11.7637	6.00119e-32	2.80668e-30	ELP5	DOWN
1551.42	-1.67464	0.142423	-11.7582	6.41231e-32	2.98962e-30	COPS2	DOWN
199.96	2.59124	0.220389	11.7576	6.45591e-32	3.0006e-30	BTN3A3	UP
1213.26	-2.03275	0.172987	-11.7509	6.99036e-32	3.23894e-30	CDC45	DOWN
2469.64	-1.83494	0.156572	-11.7195	1.01293e-31	4.67887e-30	RAG1	DOWN
309.917	2.02309	0.172804	11.7074	1.16836e-31	5.38019e-30	TOB1	UP
201.277	2.36283	0.20185	11.7059	1.18882e-31	5.45765e-30	PTPRG-AS1	UP
537.258	-2.03446	0.17399	-11.6929	1.38536e-31	6.34044e-30	RAG2	DOWN
885.496	-1.78928	0.153118	-11.6856	1.50955e-31	6.88778e-30	NUF2	DOWN
726.853	-2.85805	0.244884	-11.671	1.79201e-31	8.15176e-30	ZNF423	DOWN
206.393	2.67537	0.229481	11.6583	2.08043e-31	9.43506e-30	CARD6	UP
175.781	-3.49713	0.300868	-11.6234	3.13244e-31	1.41632e-29	BEST3	DOWN
815.403	-1.6827	0.144859	-11.6161	3.41278e-31	1.53598e-29	RFC4	DOWN
78.4342	4.08075	0.351304	11.616	3.41761e-31	1.53598e-29	GSAP	UP
419.051	1.94543	0.167583	11.6088	3.71726e-31	1.66564e-29	PARP9	UP
398.466	-2.34389	0.201956	-11.6059	3.84472e-31	1.71761e-29	TRAIP	DOWN
2742.7	1.56971	0.135256	11.6055	3.86565e-31	1.72182e-29	SUSD4	UP
1181.26	-1.95982	0.169161	-11.5856	4.87783e-31	2.16622e-29	MAD2L1	DOWN
925.205	2.08792	0.180239	11.5841	4.9592e-31	2.19584e-29	TSPAN7	UP
3900.88	-1.35445	0.116991	-11.5774	5.36311e-31	2.36768e-29	NSD2	DOWN
2225.45	1.41646	0.122406	11.5719	5.72219e-31	2.51878e-29	BAZ2A	UP
484.568	1.77011	0.153028	11.5673	6.03598e-31	2.64911e-29	VCL	UP
89.8465	3.83778	0.331791	11.5669	6.06686e-31	2.65487e-29	GGT1	UP
705.968	1.78557	0.154522	11.5554	6.93084e-31	3.02411e-29	SKAP1	UP
692.599	-2.17478	0.188399	-11.5435	7.96548e-31	3.46545e-29	SGO2	DOWN
426.963	-2.21168	0.191642	-11.5407	8.22929e-31	3.56984e-29	ATP6AP1L	DOWN
730.096	-2.11382	0.183337	-11.5297	9.34634e-31	4.0427e-29	CIT	DOWN
707.397	-1.93592	0.168265	-11.5052	1.24223e-30	5.35768e-29	BDH1	DOWN
110.97	4.81547	0.419401	11.4818	1.62895e-30	7.00542e-29	MUC6	UP
680.54	-1.65563	0.144615	-11.4485	2.39188e-30	1.0257e-28	GGCT	DOWN
5519.29	-1.98968	0.173821	-11.4467	2.44227e-30	1.04432e-28	SNRPG	DOWN
780.247	1.6663	0.145603	11.4441	2.51708e-30	1.07324e-28	STAT1	UP
1688.54	-1.43186	0.125329	-11.4248	3.14228e-30	1.33601e-28	POLE	DOWN
121.533	3.37376	0.295788	11.406	3.90348e-30	1.65494e-28	AFF3	UP
781.917	-1.57209	0.137979	-11.3937	4.49622e-30	1.90086e-28	MCM10	DOWN
1248.45	-2.71392	0.239105	-11.3503	7.38823e-30	3.11471e-28	ATG101	DOWN
811.147	-1.60852	0.141853	-11.3393	8.38069e-30	3.52318e-28	PRIM1	DOWN
344.949	-1.92262	0.169582	-11.3374	8.56758e-30	3.59166e-28	LRRCC1	DOWN
1559.21	-1.79323	0.158231	-11.333	9.00296e-30	3.76364e-28	CDCA7L	DOWN
191.889	2.41582	0.213345	11.3236	1.00322e-29	4.18223e-28	DDX60	UP
828.213	-1.72239	0.152241	-11.3135	1.12491e-29	4.67649e-28	RAD51AP1	DOWN
118360	2.66864	0.236111	11.3025	1.27524e-29	5.28677e-28	RNR1	UP
325.181	-1.99522	0.176534	-11.3022	1.27974e-29	5.29076e-28	EME1	DOWN
357.679	2.76362	0.244528	11.3018	1.28483e-29	5.2972e-28	MTRNR2L12	UP
1726.34	-2.24878	0.198988	-11.3011	1.2963e-29	5.3298e-28	RCC1	DOWN
8493.92	-2.28392	0.202171	-11.2969	1.35856e-29	5.57045e-28	EPHB6	DOWN
273.107	2.54539	0.225351	11.2953	1.38506e-29	5.66363e-28	CTSO	UP
1574.43	-1.53999	0.136406	-11.2898	1.47369e-29	6.00961e-28	YEATS4	DOWN
287.143	2.3965	0.212293	11.2886	1.49386e-29	6.07532e-28	NLRC3	UP
70.6734	3.59123	0.318565	11.2731	1.78085e-29	7.22284e-28	IFIT2	UP
131.976	2.78109	0.24706	11.2568	2.14469e-29	8.67497e-28	PIK3IP1	UP
671.031	2.00251	0.177907	11.256	2.16468e-29	8.73222e-28	EXTL2	UP
442.242	-2.64827	0.235298	-11.2549	2.18957e-29	8.80891e-28	MPC1	DOWN
206.396	2.50428	0.222671	11.2465	2.40857e-29	9.66399e-28	ST3GAL1	UP
132.7	2.62787	0.233759	11.2418	2.54198e-29	1.0172e-27	ABTB2	UP
280.382	-2.10023	0.187207	-11.2187	3.29967e-29	1.31687e-27	SNHG12	DOWN
1497.99	-1.42754	0.127411	-11.2042	3.88667e-29	1.54702e-27	PPIH	DOWN
101.47	3.25923	0.29171	11.1729	5.53694e-29	2.19803e-27	KIAA1683	UP
1975.69	2.32095	0.20804	11.1563	6.67325e-29	2.64211e-27	AAK1	UP
1217.77	1.58691	0.142329	11.1496	7.19532e-29	2.8413e-27	SMARCA2	UP
14136.3	-2.61501	0.23513	-11.1215	9.85476e-29	3.88122e-27	ADA	DOWN
466.116	-2.12716	0.191358	-11.1161	1.04723e-28	4.1136e-27	SNORD3A	DOWN
303.168	2.33212	0.209934	11.1088	1.13682e-28	4.45382e-27	ERMP1	UP
665.542	-2.44944	0.220623	-11.1024	1.22133e-28	4.77243e-27	ADGRB2	DOWN
128.205	-3.9926	0.359926	-11.0928	1.35897e-28	5.29644e-27	LOC100506688	DOWN
84.7173	4.60021	0.415786	11.0639	1.87758e-28	7.29868e-27	IFIT3	UP
5570.92	-1.88374	0.170306	-11.0609	1.94154e-28	7.52774e-27	PCNA	DOWN
1279	-1.63474	0.147991	-11.0462	2.28672e-28	8.84317e-27	GINS1	DOWN
1210.81	-1.5155	0.137267	-11.0406	2.43477e-28	9.39142e-27	CENPH	DOWN
434.083	1.87133	0.169589	11.0345	2.60439e-28	1.00199e-26	IRF2	UP
883.015	3.05106	0.276757	11.0244	2.91616e-28	1.11906e-26	PDE4D	UP
879.962	-1.89058	0.171509	-11.0232	2.95295e-28	1.13028e-26	RAD54L	DOWN
5080.14	-2.66487	0.24181	-11.0205	3.04329e-28	1.16188e-26	MAL	DOWN
91.1549	3.01515	0.274036	11.0028	3.70605e-28	1.41132e-26	MPZL2	UP
66.0438	3.92884	0.357097	11.0021	3.73143e-28	1.41738e-26	LOC105376360	UP
1440.05	-1.51258	0.137529	-10.9983	3.89467e-28	1.47563e-26	DTL	DOWN
63.4623	4.00887	0.36485	10.9877	4.37874e-28	1.65485e-26	OTOF	UP
338.148	2.91165	0.265284	10.9756	5.0056e-28	1.887e-26	CAMSAP2	UP
1158.58	-1.99596	0.182131	-10.9589	6.0227e-28	2.26472e-26	AK6	DOWN
968.942	1.5796	0.144179	10.9558	6.23138e-28	2.33731e-26	PRKCQ	UP
812.319	-1.68386	0.153799	-10.9485	6.75921e-28	2.52896e-26	MZT1	DOWN
98.5506	3.15219	0.287942	10.9473	6.84452e-28	2.55449e-26	FABP6	UP
641.126	-2.09827	0.191896	-10.9344	7.88979e-28	2.93728e-26	GXYLT2	DOWN
693.147	-1.67784	0.153548	-10.9272	8.54826e-28	3.17452e-26	FOXM1	DOWN
370.351	3.04284	0.278477	10.9267	8.58996e-28	3.18211e-26	FZD6	UP
183.328	2.35736	0.215776	10.925	8.75241e-28	3.23429e-26	TNFRSF14	UP
1171.37	2.70241	0.247957	10.8987	1.16922e-27	4.30999e-26	LGALS3BP	UP
1766.77	-2.08774	0.191645	-10.8938	1.23436e-27	4.53893e-26	LOC100506844	DOWN
1345.56	1.57177	0.14462	10.8683	1.63245e-27	5.98804e-26	CLDND1	UP
338.566	2.1805	0.201013	10.8476	2.04837e-27	7.49532e-26	IL27RA	UP
61.6252	4.48898	0.414425	10.8318	2.43239e-27	8.87881e-26	RAB25	UP
85.5766	2.96592	0.274026	10.8235	2.66404e-27	9.70073e-26	CPS1	UP
78.611	3.89867	0.360348	10.8192	2.79217e-27	1.01426e-25	CREB3L1	UP
1511.14	-1.62693	0.150763	-10.7913	3.78371e-27	1.3697e-25	SNHG1	DOWN
3434.02	1.68893	0.15651	10.7912	3.78897e-27	1.3697e-25	JAK1	UP
234.77	-2.40625	0.223059	-10.7875	3.94353e-27	1.42214e-25	LOC642846	DOWN
1142.78	1.48384	0.137798	10.7682	4.86325e-27	1.7496e-25	CASP7	UP
844.037	-1.84657	0.171843	-10.7457	6.20939e-27	2.22853e-25	CCDC58	DOWN
901.518	-1.86626	0.173727	-10.7425	6.42803e-27	2.30148e-25	CENPW	DOWN
407.716	1.72244	0.16042	10.7371	6.81714e-27	2.43497e-25	SCARB2	UP
4405.82	1.27604	0.118967	10.7261	7.67945e-27	2.73644e-25	SPTBN1	UP
152.004	2.19995	0.205379	10.7116	8.97721e-27	3.19128e-25	ANGPTL6	UP
695.033	-1.87404	0.17518	-10.6978	1.0421e-26	3.69576e-25	SFXN2	DOWN
183.587	-2.36238	0.221099	-10.6847	1.20023e-26	4.2465e-25	JPH1	DOWN
166.764	-2.33956	0.218989	-10.6835	1.21631e-26	4.29322e-25	CYP4F29P	DOWN
338.457	1.67085	0.156481	10.6776	1.29535e-26	4.56147e-25	MAST3	UP
96.6644	-3.93064	0.368155	-10.6766	1.30977e-26	4.60142e-25	ALDH3B2	DOWN
295.473	2.17189	0.203579	10.6685	1.42873e-26	5.00758e-25	ARSK	UP
58.8725	4.33198	0.406132	10.6665	1.46102e-26	5.10879e-25	CHRNA9	UP
5313.33	-1.25654	0.117812	-10.6656	1.47378e-26	5.14138e-25	MAT2A	DOWN
598.238	-1.85801	0.174363	-10.656	1.63528e-26	5.69155e-25	EBPL	DOWN
2337.04	-1.48537	0.139411	-10.6546	1.65881e-26	5.76003e-25	USP1	DOWN
128.806	3.64109	0.341773	10.6535	1.67865e-26	5.81543e-25	MTCO2P12	UP
166.404	2.80773	0.263569	10.6527	1.69335e-26	5.85282e-25	RNF43	UP
1047.43	-1.83244	0.17226	-10.6377	1.99064e-26	6.86449e-25	EXOSC2	DOWN
106.495	2.69962	0.253839	10.6352	2.04456e-26	7.03423e-25	TREML2	UP
691.571	2.32884	0.21899	10.6345	2.06009e-26	7.06709e-25	LAPTM5	UP
77.9738	3.51639	0.330665	10.6343	2.06356e-26	7.06709e-25	NRXN3	UP
249.294	-2.46959	0.232556	-10.6194	2.42236e-26	8.27694e-25	MTCL1	DOWN
95.0721	-4.79738	0.452427	-10.6037	2.86564e-26	9.76929e-25	C1orf194	DOWN
404.109	1.77396	0.167311	10.6028	2.8925e-26	9.83845e-25	KLF3	UP
1955.21	1.3232	0.124811	10.6016	2.92825e-26	9.93746e-25	PHKA2	UP
2182.68	1.43366	0.135551	10.5765	3.82891e-26	1.29646e-24	HTATSF1	UP
59.7831	5.47164	0.517742	10.5683	4.18048e-26	1.4123e-24	IL13	UP
2465.93	-1.62868	0.154204	-10.5619	4.47688e-26	1.50903e-24	NDUFA5	DOWN
395.261	1.8258	0.172926	10.5583	4.65076e-26	1.56412e-24	PHKA2-AS1	UP
194.28	-2.35543	0.223117	-10.5569	4.71782e-26	1.58311e-24	SPNS3	DOWN
60.2113	4.97807	0.471674	10.554	4.86581e-26	1.62912e-24	TXNIP	UP
108.515	2.88208	0.273117	10.5525	4.94404e-26	1.65162e-24	GNGT2	UP
6748.29	1.94844	0.184646	10.5523	4.9553e-26	1.65169e-24	CHI3L2	UP
3571.44	1.27944	0.121323	10.5457	5.3184e-26	1.76878e-24	PIP4K2A	UP
418.743	3.30463	0.313713	10.5339	6.02678e-26	1.99993e-24	PARP14	UP
534.843	1.89196	0.179632	10.5325	6.12131e-26	2.0268e-24	FAM102A	UP
1157.62	-1.69559	0.161763	-10.482	1.04528e-25	3.45336e-24	HAUS1	DOWN
11587.2	-1.18615	0.113207	-10.4777	1.09391e-25	3.60605e-24	PTP4A2	DOWN
2077.97	-1.82366	0.174081	-10.4759	1.11497e-25	3.66741e-24	HADH	DOWN
318.392	2.31734	0.221244	10.4742	1.13521e-25	3.72579e-24	ZSWIM5	UP
764.339	1.55205	0.148428	10.4566	1.36725e-25	4.47751e-24	UBL3	UP
1178.61	-1.838	0.175825	-10.4536	1.41063e-25	4.60951e-24	UBE2T	DOWN
351.485	1.66994	0.159839	10.4477	1.50182e-25	4.89679e-24	CTSS	UP
55.9934	3.88136	0.372743	10.413	2.16386e-25	7.04008e-24	CASC10	UP
121.775	7.84408	0.753509	10.4101	2.2307e-25	7.24178e-24	LTA	UP
1453.51	1.29387	0.124312	10.4082	2.27398e-25	7.3663e-24	WIPF1	UP
400.229	2.03687	0.195731	10.4065	2.31607e-25	7.48646e-24	JAML	UP
81.8756	2.93671	0.282274	10.4038	2.38333e-25	7.68726e-24	KIAA1324L	UP
397.939	-2.09158	0.201069	-10.4023	2.4196e-25	7.78746e-24	HAUS5	DOWN
207.064	1.88169	0.181012	10.3954	2.60263e-25	8.35859e-24	ADCY7	UP
7669.72	-1.60078	0.154039	-10.392	2.69569e-25	8.63892e-24	NUCB2	DOWN
1.03923e+06	2.26035	0.217781	10.379	3.08972e-25	9.88049e-24	RNR2	UP
533.985	-1.64641	0.158731	-10.3724	3.31258e-25	1.05706e-23	WDR62	DOWN
370.323	-1.79405	0.173064	-10.3664	3.52665e-25	1.12298e-23	C21orf58	DOWN
916.411	2.04227	0.197091	10.3621	3.68777e-25	1.17179e-23	ELF4	UP
2606.13	1.23041	0.118914	10.3471	4.31468e-25	1.36808e-23	RUNX3	UP
977.217	1.57126	0.152021	10.3358	4.85313e-25	1.53556e-23	PIEZO1	UP
55.4116	4.58346	0.443875	10.326	5.37419e-25	1.69684e-23	LY9	UP
1117.34	2.12879	0.206168	10.3255	5.40236e-25	1.70214e-23	CXXC5	UP
1610.77	1.94937	0.188868	10.3214	5.64232e-25	1.77401e-23	NCOA1	UP
761.092	1.54897	0.150184	10.3138	6.10363e-25	1.91503e-23	PCYOX1	UP
59.3471	5.32958	0.516913	10.3104	6.3236e-25	1.97989e-23	DLL1	UP
1200.21	1.92012	0.18638	10.3021	6.89096e-25	2.15303e-23	MOB3A	UP
7774.44	1.82906	0.177589	10.2994	7.09204e-25	2.21124e-23	ITM2B	UP
1103.14	-1.95132	0.18962	-10.2907	7.75888e-25	2.41412e-23	MRPL13	DOWN
260.141	-2.47759	0.240994	-10.2807	8.60892e-25	2.67305e-23	C17orf53	DOWN
137.832	3.02741	0.294604	10.2762	9.02258e-25	2.79569e-23	YPEL3	UP
118.606	2.35008	0.229134	10.2563	1.10841e-24	3.42736e-23	HERC6	UP
155.988	-3.44315	0.335729	-10.2557	1.11544e-24	3.44201e-23	KLK1	DOWN
112.59	-2.8697	0.280097	-10.2454	1.24125e-24	3.82235e-23	RNVU1-14	DOWN
454.811	-1.78359	0.174326	-10.2313	1.43528e-24	4.41075e-23	C17orf67	DOWN
395.301	1.59121	0.155614	10.2254	1.52628e-24	4.68081e-23	TPST2	UP
342.941	2.15173	0.210509	10.2216	1.58751e-24	4.85861e-23	APOL3	UP
5167.57	-1.25962	0.123261	-10.2191	1.62899e-24	4.97539e-23	NASP	DOWN
412.952	-1.89748	0.185708	-10.2175	1.65565e-24	5.04654e-23	XRCC3	DOWN
234.859	1.79727	0.175915	10.2167	1.66917e-24	5.07739e-23	LATS2	UP
858.83	1.45305	0.14257	10.1919	2.15583e-24	6.53581e-23	ST6GAL1	UP
4604.32	1.43704	0.140999	10.1918	2.15735e-24	6.53581e-23	RB1	UP
454.708	-1.57305	0.154367	-10.1903	2.19136e-24	6.62544e-23	PTS	DOWN
788.39	1.49954	0.147228	10.1851	2.31035e-24	6.97111e-23	SLC44A1	UP
1590.18	-2.68715	0.263908	-10.1821	2.38266e-24	7.17482e-23	GNA15	DOWN
296.679	2.33935	0.229878	10.1765	2.52423e-24	7.58588e-23	GRIP1	UP
98.0622	-3.0382	0.29892	-10.1639	2.87227e-24	8.61452e-23	MIR155HG	DOWN
50.5679	4.52249	0.445346	10.155	3.1478e-24	9.422e-23	DCHS1	UP
1643.63	-1.96758	0.193769	-10.1543	3.17189e-24	9.47515e-23	TPRKB	DOWN
574.602	-1.73389	0.170775	-10.153	3.2124e-24	9.57704e-23	DSCC1	DOWN
50.632	4.34212	0.427743	10.1512	3.27211e-24	9.73567e-23	SPTB	UP
1758.05	-1.59191	0.15688	-10.1473	3.40581e-24	1.01134e-22	MRPL47	DOWN
552.07	1.40718	0.1387	10.1455	3.4694e-24	1.02818e-22	IDH1	UP
107.474	3.07013	0.302623	10.1451	3.48591e-24	1.03103e-22	CD200R1	UP
178.229	1.93181	0.190443	10.1438	3.53214e-24	1.04264e-22	LINC01115	UP
3582.86	-2.53262	0.250458	-10.1119	4.89081e-24	1.44086e-22	MYBL2	DOWN
135319	2.65666	0.262893	10.1055	5.22301e-24	1.53571e-22	ND3	UP
506.557	1.57031	0.155502	10.0983	5.62207e-24	1.6498e-22	CREBL2	UP
3347.4	-1.96035	0.194176	-10.0957	5.76984e-24	1.68985e-22	LSM5	DOWN
730.833	1.53334	0.152164	10.0769	6.98886e-24	2.04288e-22	TRAK2	UP
402.11	2.01471	0.200116	10.0677	7.67452e-24	2.23892e-22	EGLN1	UP
646.487	-1.47823	0.146881	-10.0642	7.95577e-24	2.31646e-22	SKA3	DOWN
774.456	-1.64986	0.164043	-10.0575	8.51425e-24	2.47426e-22	KIF18B	DOWN
66.8169	3.28469	0.327119	10.0413	1.00357e-23	2.91074e-22	SPOCK3	UP
9243.73	-1.20452	0.120047	-10.0338	1.08317e-23	3.13552e-22	SRP9	DOWN
182.917	2.10887	0.210569	10.0151	1.30857e-23	3.7807e-22	IRF9	UP
1198.13	1.89624	0.189411	10.0113	1.35997e-23	3.92163e-22	ERO1A	UP
106.489	-3.25191	0.324835	-10.011	1.3643e-23	3.92657e-22	RNU2-2P	DOWN
74.0787	-3.60944	0.360653	-10.0081	1.40473e-23	4.03517e-22	HNRNPA1P21	DOWN
639.286	-1.42793	0.142696	-10.0068	1.42281e-23	4.07927e-22	ANKH	DOWN
166.804	-2.51729	0.251652	-10.0031	1.47719e-23	4.22707e-22	DIP2C	DOWN
1719.43	1.32516	0.132488	10.0021	1.49207e-23	4.2615e-22	CREBBP	UP
76.2333	2.91628	0.291616	10.0004	1.51802e-23	4.32736e-22	IFIH1	UP
279.241	-1.69445	0.169852	-9.97602	1.94105e-23	5.52276e-22	ANAPC10	DOWN
201.7	2.32863	0.233641	9.96674	2.13112e-23	6.05206e-22	LOC100506985	UP
839.669	-1.77059	0.177701	-9.96384	2.19417e-23	6.2193e-22	DTYMK	DOWN
262.243	2.52584	0.253506	9.96363	2.1989e-23	6.22092e-22	DZIP3	UP
53.6503	3.92471	0.394206	9.95597	2.37495e-23	6.70631e-22	SMPD1	UP
60.6189	3.9076	0.392628	9.95241	2.46156e-23	6.9378e-22	TMEM108	UP
691.369	-2.28177	0.229693	-9.93399	2.96159e-23	8.33141e-22	SPC24	DOWN
101.329	2.54561	0.256411	9.92787	3.14912e-23	8.84234e-22	FHIT	UP
906.768	1.34368	0.1355	9.91649	3.52968e-23	9.89235e-22	TRAF3IP3	UP
219.211	1.73575	0.175118	9.91185	3.69732e-23	1.03428e-21	TFCP2	UP
771.158	1.53424	0.154803	9.91094	3.73112e-23	1.04179e-21	CLSTN3	UP
756.984	2.01056	0.202891	9.90954	3.78371e-23	1.05451e-21	ENOX1	UP
610.149	-1.61538	0.163232	-9.89625	4.32161e-23	1.20218e-21	RPF2	DOWN
424.937	1.50305	0.152058	9.88471	4.84966e-23	1.34657e-21	RRAS2	UP
1660.22	-1.58368	0.160408	-9.87279	5.46258e-23	1.51394e-21	LARP7	DOWN
50.8878	5.38704	0.546	9.86638	5.82281e-23	1.6108e-21	ADAMTS7P3	UP
2538.53	-1.68834	0.171179	-9.86302	6.02117e-23	1.6626e-21	ENY2	DOWN
2205.81	1.55404	0.157649	9.85759	6.35558e-23	1.7517e-21	ITGB1	UP
1801.15	-1.25316	0.127175	-9.85385	6.59701e-23	1.8149e-21	CDCA7	DOWN
1846.79	1.46254	0.14844	9.8527	6.67236e-23	1.83227e-21	RAB8B	UP
2519.22	-1.2234	0.124282	-9.84375	7.29381e-23	1.99925e-21	MORF4L2	DOWN
227.538	-1.99822	0.203002	-9.84333	7.3248e-23	2.00408e-21	RIDA	DOWN
1683.56	1.40119	0.142359	9.84264	7.37507e-23	2.01415e-21	NEK7	UP
52.58	3.68112	0.374009	9.84234	7.3973e-23	2.01654e-21	KLF8	UP
1455.52	1.23706	0.125877	9.82755	8.56737e-23	2.33126e-21	PDCD4	UP
57.7537	3.16369	0.321935	9.82711	8.60522e-23	2.33731e-21	FSTL4	UP
1345.26	-1.35417	0.13782	-9.82568	8.72849e-23	2.3665e-21	DLGAP5	DOWN
364.155	-1.64264	0.167469	-9.80861	1.03382e-22	2.79785e-21	SPPL2B	DOWN
1041.33	-1.40663	0.143428	-9.80725	1.04784e-22	2.83069e-21	CDC6	DOWN
1054.97	-1.27654	0.130232	-9.802	1.10376e-22	2.97637e-21	PBK	DOWN
260.489	1.8013	0.183832	9.79864	1.14112e-22	3.07157e-21	MPZL3	UP
73.307	3.38401	0.345832	9.78512	1.30441e-22	3.50482e-21	CD79A	UP
323.759	-3.23761	0.331149	-9.77689	1.41486e-22	3.79155e-21	HES5	DOWN
50.858	3.78921	0.387571	9.7768	1.41619e-22	3.79155e-21	SMIM10L2A	UP
111.754	-3.18379	0.32584	-9.77103	1.49925e-22	4.00675e-21	DPF1	DOWN
666.947	1.56843	0.160626	9.76448	1.59923e-22	4.26632e-21	BTN3A2	UP
8226.39	-1.18512	0.121375	-9.76419	1.60383e-22	4.27098e-21	HMGB2	DOWN
1329.07	-1.37329	0.140649	-9.76394	1.60779e-22	4.27391e-21	NCAPH	DOWN
3769.83	-1.88848	0.193463	-9.76148	1.64728e-22	4.37112e-21	LSM3	DOWN
347.139	-2.28895	0.234538	-9.75939	1.68169e-22	4.45455e-21	DDX12P	DOWN
53.6075	3.94246	0.404559	9.74506	1.93656e-22	5.12058e-21	MAP3K8	UP
87.807	2.66378	0.27346	9.74102	2.01526e-22	5.3193e-21	BACE2	UP
1580.37	1.9012	0.195247	9.73741	2.088e-22	5.5016e-21	STAT5A	UP
70.7721	2.91907	0.300306	9.72033	2.46969e-22	6.49586e-21	OAS2	UP
77.5578	-4.01404	0.412961	-9.72015	2.47423e-22	6.49636e-21	SNORD13	DOWN
346.692	-1.6839	0.173308	-9.71625	2.57087e-22	6.73828e-21	RPUSD4	DOWN
777.63	-1.74837	0.179965	-9.7151	2.5999e-22	6.80247e-21	DPYSL2	DOWN
426.937	1.96658	0.202567	9.70828	2.77984e-22	7.26056e-21	ABCA1	UP
2228.42	1.82087	0.187751	9.6983	3.06557e-22	7.99291e-21	TPR	UP
164.986	-2.21084	0.228005	-9.69647	3.12097e-22	8.12321e-21	CEP57L1	DOWN
1561.93	-1.21181	0.124995	-9.69486	3.17077e-22	8.23849e-21	HMGB1P5	DOWN
628.542	1.43647	0.148207	9.69231	3.25103e-22	8.4324e-21	ENPP4	UP
819.987	-2.07553	0.214188	-9.69025	3.31711e-22	8.58892e-21	FANCG	DOWN
477.583	1.51119	0.155956	9.6898	3.33183e-22	8.61213e-21	EPHB1	UP
2422.38	-2.25631	0.232896	-9.68806	3.38912e-22	8.7451e-21	KIF22	DOWN
78.2908	3.73451	0.385656	9.68354	3.54235e-22	9.12475e-21	PLCB1	UP
546.043	-1.53724	0.158946	-9.67151	3.98459e-22	1.02463e-20	IPO5P1	DOWN
3639.21	-1.59718	0.165637	-9.64262	5.28244e-22	1.35604e-20	SNRPE	DOWN
909.949	1.89471	0.196541	9.64024	5.406e-22	1.38538e-20	BLVRA	UP
380.273	-2.02683	0.210262	-9.63951	5.44465e-22	1.3929e-20	KIAA1524	DOWN
261.088	1.79422	0.186166	9.63778	5.53745e-22	1.41422e-20	TP53INP2	UP
413.563	2.3729	0.246226	9.63708	5.57493e-22	1.42137e-20	BMPR2	UP
1098.19	-1.38764	0.143998	-9.63651	5.60637e-22	1.42695e-20	CCNE2	DOWN
16723.8	-1.1069	0.114896	-9.63388	5.75149e-22	1.46141e-20	HMGB1	DOWN
988.203	1.39361	0.14469	9.63165	5.87773e-22	1.49095e-20	ERAP1	UP
56.8974	5.92072	0.614768	9.63081	5.9259e-22	1.50063e-20	GIMAP8	UP
742.924	-2.73786	0.284378	-9.62755	6.11707e-22	1.54642e-20	IRX1	DOWN
443.375	1.40239	0.14575	9.62189	6.46294e-22	1.6311e-20	TCEAL4	UP
3372.7	-1.44378	0.150093	-9.61923	6.63254e-22	1.67109e-20	EZH2	DOWN
1587.18	-1.64111	0.170633	-9.61782	6.72382e-22	1.69124e-20	HSPB11	DOWN
657.888	1.53532	0.159745	9.61105	7.18121e-22	1.80325e-20	IGF2BP2	UP
65.8573	3.15403	0.328269	9.60808	7.39176e-22	1.85302e-20	CCNB3	UP
2127.66	-1.54591	0.161035	-9.59981	8.00939e-22	2.00208e-20	HMGB3	DOWN
53.7774	3.59097	0.374069	9.59976	8.01312e-22	2.00208e-20	MIR3681HG	UP
4446.65	-1.74967	0.182416	-9.59165	8.66843e-22	2.1622e-20	COX7B	DOWN
130.437	2.69335	0.2813	9.57466	1.02197e-21	2.54488e-20	ALOX5AP	UP
285.453	1.58142	0.165173	9.5743	1.0255e-21	2.54944e-20	RRBP1	UP
1046.98	-1.69003	0.176558	-9.57208	1.04772e-21	2.60037e-20	SHMT1	DOWN
5803.23	-1.1266	0.117743	-9.56823	1.08747e-21	2.69454e-20	TRA2B	DOWN
290.935	2.36615	0.247576	9.55725	1.20924e-21	2.99112e-20	BCAR3	UP
456.02	-1.68409	0.176213	-9.55709	1.21116e-21	2.99112e-20	ZNF85	DOWN
462.645	1.55034	0.16238	9.54762	1.32709e-21	3.27202e-20	PSTPIP2	UP
5110.59	-1.90457	0.199606	-9.54167	1.40553e-21	3.45972e-20	ODC1	DOWN
832.421	-1.40326	0.147079	-9.54091	1.41578e-21	3.47924e-20	GTSE1	DOWN
51.158	3.51344	0.368478	9.53501	1.49867e-21	3.6769e-20	GAS1RR	UP
447.199	2.02633	0.212751	9.52443	1.65952e-21	4.06487e-20	ARRDC3	UP
466.457	1.72119	0.180725	9.52379	1.66972e-21	4.08317e-20	SP110	UP
336.604	-2.49751	0.262358	-9.51945	1.74106e-21	4.25069e-20	LINC01237	DOWN
82.884	2.84676	0.299231	9.51361	1.84163e-21	4.48889e-20	BEND3P1	UP
531.859	1.47358	0.154912	9.51236	1.86387e-21	4.53573e-20	GOLM1	UP
1646.26	-1.45065	0.152648	-9.50325	2.03449e-21	4.94288e-20	SHQ1	DOWN
602.812	1.62175	0.170769	9.49673	2.16582e-21	5.25343e-20	IL17RA	UP
655.489	-1.41069	0.148617	-9.49214	2.2634e-21	5.48123e-20	FAM216A	DOWN
510.654	2.00363	0.211105	9.49115	2.28505e-21	5.52473e-20	LINC00674	UP
985.173	1.69362	0.178516	9.4872	2.37334e-21	5.72893e-20	PBXIP1	UP
1756.21	1.59129	0.167735	9.48691	2.37974e-21	5.73513e-20	STK38	UP
117.586	-2.32478	0.245094	-9.48529	2.41714e-21	5.81591e-20	FOXP4-AS1	DOWN
63.982	6.57516	0.693281	9.48413	2.44407e-21	5.87127e-20	S1PR4	UP
618.762	-1.73	0.182418	-9.48371	2.45399e-21	5.88565e-20	ORC6	DOWN
1013.66	1.35117	0.142611	9.47452	2.67988e-21	6.41714e-20	NSF	UP
123.241	-3.03368	0.320252	-9.47282	2.72397e-21	6.5123e-20	CALN1	DOWN
1070.69	1.57767	0.166731	9.46234	3.01138e-21	7.18793e-20	NCKAP1	UP
456.503	-1.67194	0.176701	-9.46198	3.02161e-21	7.20087e-20	LOC101927070	DOWN
1825.01	-1.71809	0.181925	-9.44392	3.5908e-21	8.54371e-20	CD4	DOWN
43.5798	3.88056	0.410976	9.44232	3.64629e-21	8.66197e-20	TRPC3	UP
5135.71	1.41202	0.149738	9.42995	4.10287e-21	9.73114e-20	WNK1	UP
1509.95	-2.16314	0.229572	-9.42247	4.40614e-21	1.04339e-19	SIVA1	DOWN
618.137	-1.59461	0.169253	-9.42142	4.45028e-21	1.05218e-19	BUD13	DOWN
707.366	-1.53022	0.162423	-9.4212	4.45968e-21	1.05274e-19	FANCA	DOWN
583.35	2.53543	0.269631	9.40334	5.28555e-21	1.24572e-19	UNC13D	UP
52.7958	3.80319	0.404569	9.40061	5.42474e-21	1.27652e-19	TMEM217	UP
411.376	1.61769	0.17211	9.39913	5.5017e-21	1.2926e-19	RHOU	UP
44.8769	4.64962	0.494723	9.39844	5.53789e-21	1.29906e-19	ABCA2	UP
122.489	-2.63674	0.2807	-9.39342	5.80814e-21	1.36032e-19	GNB3	DOWN
2640.39	-1.28982	0.13734	-9.39144	5.91852e-21	1.38401e-19	GSE1	DOWN
5789.74	1.10387	0.11755	9.39068	5.96156e-21	1.3919e-19	PCGF5	UP
633.919	2.11241	0.225257	9.37777	6.73802e-21	1.57074e-19	KAT2B	UP
412.719	-1.51115	0.161311	-9.36793	7.39693e-21	1.72166e-19	HAUS8	DOWN
773.372	1.39433	0.148846	9.36762	7.41849e-21	1.72399e-19	ECE1	UP
662.032	-1.93562	0.206831	-9.35846	8.09092e-21	1.87734e-19	POC1A	DOWN
505.485	-1.57248	0.168061	-9.35661	8.23351e-21	1.90747e-19	KIAA1586	DOWN
652.143	1.50333	0.160768	9.35093	8.68798e-21	2.00965e-19	PDLIM5	UP
1141.44	-2.46334	0.263696	-9.34157	9.49197e-21	2.19223e-19	WDR34	DOWN
758.277	2.08879	0.223694	9.33773	9.84219e-21	2.26962e-19	H1F0	UP
382.069	1.89724	0.2033	9.33224	1.03654e-20	2.3866e-19	SKIL	UP
1907.45	-1.14853	0.123175	-9.32438	1.11635e-20	2.5664e-19	NCAPD3	DOWN
1178.51	1.1629	0.124765	9.32074	1.15533e-20	2.65194e-19	CCDC34	UP
1115.58	-1.24323	0.133419	-9.31827	1.18251e-20	2.71018e-19	CRLS1	DOWN
269.178	1.6738	0.180016	9.29803	1.43068e-20	3.27393e-19	LYSMD2	UP
373.625	1.76227	0.189585	9.29541	1.46644e-20	3.35064e-19	ZC3H6	UP
630.067	1.48822	0.160167	9.29168	1.51867e-20	3.4647e-19	B3GNT2	UP
346.267	-1.66241	0.178969	-9.28883	1.55992e-20	3.55338e-19	DBF4B	DOWN
742.825	1.37531	0.148076	9.28791	1.57354e-20	3.57896e-19	SSH1	UP
47.9717	3.7542	0.4048	9.27421	1.78946e-20	4.06388e-19	CACNA1I	UP
450.519	-1.63187	0.176263	-9.25814	2.08021e-20	4.71704e-19	POLM	DOWN
323.343	-1.57467	0.170161	-9.25403	2.16193e-20	4.89459e-19	TROAP	DOWN
229.93	-1.8306	0.19782	-9.25387	2.16505e-20	4.89459e-19	CHTF18	DOWN
2358.33	1.29956	0.140438	9.25361	2.17045e-20	4.89938e-19	WDR26	UP
221.847	1.73466	0.1876	9.24655	2.31846e-20	5.2256e-19	CUEDC1	UP
62.2879	-3.60765	0.390173	-9.24626	2.32478e-20	5.23198e-19	TFAP2C	DOWN
786.737	-1.60317	0.173402	-9.24542	2.34318e-20	5.26548e-19	DDX11	DOWN
168.379	1.94762	0.210887	9.23535	2.5744e-20	5.77638e-19	ALCAM	UP
342.273	-1.56806	0.169903	-9.22915	2.72793e-20	6.11171e-19	ZNF587B	DOWN
2149.71	-1.26099	0.13664	-9.22855	2.7431e-20	6.13652e-19	FKBP3	DOWN
2187.5	2.3259	0.252041	9.22826	2.75071e-20	6.14434e-19	PPM1L	UP
97.9563	2.31373	0.250898	9.22179	2.92184e-20	6.51661e-19	ARHGAP18	UP
128.17	2.53651	0.27506	9.22163	2.92607e-20	6.51661e-19	FCGBP	UP
793.014	-1.51186	0.163968	-9.22041	2.9597e-20	6.58171e-19	LRMP	DOWN
43.4238	3.74055	0.406622	9.1991	3.60969e-20	8.00861e-19	SYTL3	UP
58.5949	3.35762	0.364998	9.19903	3.61206e-20	8.00861e-19	B4GALNT3	UP
104.664	2.43023	0.264207	9.19821	3.63962e-20	8.05777e-19	SCAMP5	UP
627.797	-1.46646	0.159447	-9.19716	3.67542e-20	8.12502e-19	CDKN3	DOWN
195.189	1.73748	0.189065	9.1899	3.93207e-20	8.67955e-19	NCEH1	UP
1040.15	-1.38672	0.151046	-9.1808	4.27918e-20	9.43184e-19	FBXO5	DOWN
142.032	2.68911	0.293058	9.17604	4.47235e-20	9.84311e-19	RPS10P8	UP
243.841	1.77797	0.193772	9.1756	4.49066e-20	9.86891e-19	PAM	UP
55.0092	6.36753	0.694165	9.17293	4.60313e-20	1.01012e-18	GAS6	UP
60.6297	2.89265	0.315524	9.16776	4.82929e-20	1.0582e-18	LOC105370177	UP
371.621	-1.66062	0.181147	-9.16725	4.8526e-20	1.06175e-18	FAM111B	DOWN
120.087	2.97788	0.32508	9.16047	5.16727e-20	1.12895e-18	SLC14A1	UP
437.128	1.44566	0.158153	9.14092	6.1923e-20	1.35093e-18	APOL2	UP
633.987	-2.36086	0.258329	-9.13899	6.30401e-20	1.3733e-18	NAT14	DOWN
764.665	1.32407	0.145066	9.12735	7.01988e-20	1.52703e-18	CD55	UP
365.843	2.0791	0.227817	9.12619	7.09529e-20	1.54119e-18	SP140L	UP
413.593	-1.49827	0.164362	-9.11566	7.81937e-20	1.69601e-18	KIF18A	DOWN
1002.27	2.04279	0.22413	9.11432	7.91651e-20	1.71459e-18	PPP1R18	UP
92.5804	-2.38699	0.262026	-9.10976	8.25642e-20	1.78563e-18	SRRM2-AS1	DOWN
751.905	1.63356	0.17947	9.10215	8.85572e-20	1.91248e-18	SECISBP2L	UP
358.801	-1.80582	0.198586	-9.09339	9.59945e-20	2.07011e-18	FADS1	DOWN
696.176	-1.88609	0.207619	-9.08435	1.04321e-19	2.24642e-18	EMC4	DOWN
609.955	1.36918	0.15077	9.0812	1.07381e-19	2.30899e-18	LINC01550	UP
39.456	4.58423	0.504934	9.07887	1.09706e-19	2.35561e-18	LOC100505918	UP
1325.59	1.57366	0.173339	9.0785	1.10078e-19	2.36022e-18	DYRK2	UP
3658.63	1.24968	0.13788	9.06353	1.26297e-19	2.7041e-18	SPTAN1	UP
885.41	-2.76049	0.304801	-9.05668	1.34476e-19	2.87509e-18	C2orf48	DOWN
707.319	-3.14403	0.347296	-9.05289	1.39227e-19	2.97243e-18	CMAHP	DOWN
456.867	1.90018	0.210015	9.0478	1.45875e-19	3.10991e-18	HCG17	UP
1116.54	1.84568	0.204135	9.0415	1.54539e-19	3.28995e-18	CBR4	UP
416.17	1.45569	0.16122	9.02921	1.72917e-19	3.67595e-18	BCL2L11	UP
2408.94	1.15339	0.127747	9.02865	1.73797e-19	3.68943e-18	SEMA4D	UP
591.61	1.29059	0.142979	9.02642	1.77377e-19	3.76009e-18	CYTH3	UP
1370.09	-1.21285	0.134518	-9.01624	1.94655e-19	4.12052e-18	CENPN	DOWN
791.464	-1.31166	0.145497	-9.01503	1.96816e-19	4.16038e-18	NSMCE4A	DOWN
345.87	-1.95684	0.217333	-9.00392	2.17807e-19	4.5976e-18	HILPDA	DOWN
102.329	2.63499	0.292683	9.00289	2.19849e-19	4.63417e-18	APBB1	UP
46.5689	3.27065	0.363474	8.99831	2.29226e-19	4.82503e-18	IL17RE	UP
5668.82	-1.3234	0.147171	-8.99224	2.42236e-19	5.09171e-18	RSL24D1	DOWN
187.306	1.73144	0.192602	8.98974	2.47824e-19	5.20187e-18	LTBP3	UP
2141.72	1.39852	0.156088	8.95978	3.25337e-19	6.81932e-18	STK4	UP
2773.07	-1.78151	0.198838	-8.95961	3.25839e-19	6.82029e-18	CCNB1	DOWN
631.791	2.14396	0.23947	8.95293	3.46169e-19	7.23571e-18	FER	UP
56.895	2.80595	0.313614	8.94714	3.6482e-19	7.61493e-18	CMPK2	UP
565.068	1.73145	0.194046	8.92289	4.54256e-19	9.46852e-18	RASGRP2	UP
527.31	-1.46805	0.164677	-8.91475	4.88932e-19	1.01771e-17	BTG3	DOWN
41.865	3.75095	0.420858	8.91262	4.98401e-19	1.03598e-17	NCALD	UP
2084.76	1.38286	0.155175	8.91163	5.029e-19	1.04388e-17	GATA3	UP
967.009	-1.3956	0.156657	-8.9086	5.16803e-19	1.07126e-17	ZNF92	DOWN
231.611	-3.19352	0.358532	-8.9072	5.23361e-19	1.08335e-17	IGFBP2	DOWN
701.656	-2.24421	0.252013	-8.90513	5.33232e-19	1.10226e-17	CENPM	DOWN
556.84	-1.80463	0.20268	-8.90383	5.39519e-19	1.11372e-17	ZNF232	DOWN
951.527	-2.20656	0.247906	-8.90077	5.54597e-19	1.14326e-17	DUS3L	DOWN
52.8702	3.1868	0.358188	8.89701	5.73714e-19	1.18041e-17	CYSLTR2	UP
1754.55	-1.92526	0.216397	-8.89692	5.74194e-19	1.18041e-17	CDCA5	DOWN
1001.48	-1.29341	0.14545	-8.89246	5.97709e-19	1.22707e-17	PFDN4	DOWN
246.955	1.74296	0.19604	8.89081	6.06643e-19	1.2437e-17	C6orf120	UP
64.8149	2.735	0.307761	8.88677	6.29118e-19	1.28801e-17	SEMA3F	UP
420.793	-1.38759	0.156439	-8.86985	7.32451e-19	1.49752e-17	CDC25C	DOWN
13767.2	-1.28482	0.145066	-8.85679	8.23539e-19	1.68146e-17	CALM2	DOWN
137.389	-2.23601	0.252592	-8.85227	8.57587e-19	1.74859e-17	PIF1	DOWN
1733.75	-1.96919	0.222606	-8.84608	9.06465e-19	1.84574e-17	FABP5	DOWN
70.3779	-3.18167	0.359787	-8.84322	9.30012e-19	1.89111e-17	KANK4	DOWN
216.445	1.6756	0.189591	8.83796	9.74831e-19	1.97956e-17	TSHZ3	UP
99.5285	2.66942	0.302099	8.83626	9.89799e-19	2.00723e-17	RGPD8	UP
3190.88	1.04016	0.117837	8.8271	1.07425e-18	2.17554e-17	SCRN1	UP
244.634	2.00191	0.226867	8.82413	1.1031e-18	2.23094e-17	C19orf66	UP
976.288	1.6067	0.182638	8.79719	1.40287e-18	2.83338e-17	STK10	UP
1306.68	-1.78404	0.20282	-8.79618	1.41548e-18	2.85499e-17	CENPV	DOWN
665.313	-1.53385	0.175106	-8.75954	1.96051e-18	3.94898e-17	ZNF367	DOWN
105.208	2.24812	0.256669	8.75885	1.97252e-18	3.96784e-17	CD84	UP
1085.56	-1.53081	0.174828	-8.75613	2.02074e-18	4.05938e-17	CETN3	DOWN
505.988	-1.47893	0.169043	-8.74887	2.15502e-18	4.32333e-17	DHRS4L2	DOWN
294.859	1.79666	0.205398	8.74718	2.18752e-18	4.38266e-17	CELSR2	UP
41.5361	4.05994	0.464724	8.73624	2.40995e-18	4.82183e-17	EPSTI1	UP
864.037	-1.70785	0.195499	-8.73586	2.41811e-18	4.82574e-17	MAGOHB	DOWN
359.354	1.8965	0.217095	8.73585	2.41835e-18	4.82574e-17	EDA	UP
279.328	1.83668	0.21029	8.73403	2.45766e-18	4.89765e-17	BCORL1	UP
1352.4	1.40179	0.16066	8.72519	2.65734e-18	5.28854e-17	AKAP13	UP
3064.03	-1.08061	0.123853	-8.72499	2.66201e-18	5.29079e-17	RRM1	DOWN
113.794	3.68363	0.423235	8.70351	3.21761e-18	6.38658e-17	ZBTB38	UP
109.812	2.15472	0.247588	8.70282	3.23745e-18	6.41745e-17	LINC00963	UP
78.3448	2.51865	0.289555	8.69837	3.36677e-18	6.66495e-17	SPIRE2	UP
1361.37	-1.36877	0.157396	-8.69637	3.42665e-18	6.77455e-17	RFC3	DOWN
84.5909	2.29121	0.263478	8.69602	3.4372e-18	6.78643e-17	FAM78A	UP
45.7326	6.09793	0.701294	8.69526	3.46035e-18	6.81724e-17	SYT15	UP
582.532	-1.69767	0.195242	-8.69521	3.46191e-18	6.81724e-17	HMMR	DOWN
579.89	1.33113	0.153092	8.69495	3.46987e-18	6.82393e-17	YPEL5	UP
147.293	-2.15199	0.247524	-8.69406	3.49713e-18	6.8685e-17	RRP7BP	DOWN
1658.27	-1.41554	0.16286	-8.69181	3.56714e-18	6.99683e-17	KIF2C	DOWN
930.808	2.17112	0.249861	8.68934	3.64562e-18	7.1414e-17	HLA-B	UP
1977.82	1.12022	0.128947	8.68748	3.70564e-18	7.24949e-17	NBR1	UP
85.8487	3.35643	0.386557	8.68288	3.85874e-18	7.53916e-17	PTPN14	UP
285.939	-1.80489	0.208102	-8.6731	4.20496e-18	8.20488e-17	MYO1B	DOWN
265.353	1.47659	0.170367	8.66712	4.43191e-18	8.63645e-17	BTN3A1	UP
431.599	-1.34261	0.154945	-8.66506	4.51264e-18	8.78234e-17	CHCHD6	DOWN
104.811	-2.56506	0.296373	-8.65483	4.9366e-18	9.59496e-17	AR	DOWN
43.2141	3.92135	0.453349	8.64973	5.16201e-18	1.00201e-16	MTND1P23	UP
1230.72	1.17074	0.135416	8.64551	5.35649e-18	1.03841e-16	KDM4B	UP
1525.17	-1.5879	0.183752	-8.64157	5.54476e-18	1.07352e-16	C8orf59	DOWN
559.532	1.26793	0.146818	8.63603	5.82015e-18	1.12538e-16	GNS	UP
1185.71	-1.26315	0.146293	-8.6344	5.90358e-18	1.14004e-16	NOM1	DOWN
3407.27	-1.56209	0.180922	-8.63405	5.92178e-18	1.14208e-16	AEBP1	DOWN
893.426	-1.22133	0.141486	-8.63214	6.02162e-18	1.15984e-16	RPRD1B	DOWN
294.348	-2.10561	0.244336	-8.61769	6.83178e-18	1.3142e-16	RBM14-RBM4	DOWN
77.0299	2.2637	0.262697	8.61716	6.86367e-18	1.31863e-16	OLFM2	UP
4484.23	-2.02631	0.235214	-8.61476	7.00913e-18	1.34485e-16	GTF3C5	DOWN
1160.98	1.88861	0.21924	8.61434	7.03439e-18	1.34797e-16	HIPK3	UP
1134.44	1.22168	0.141838	8.61324	7.10253e-18	1.35929e-16	MYO9B	UP
354.149	1.50773	0.175063	8.61251	7.14808e-18	1.366e-16	TMX4	UP
54.1258	2.87662	0.334009	8.61238	7.15586e-18	1.366e-16	ACOT11	UP
143.264	-2.28312	0.265205	-8.6089	7.3766e-18	1.40635e-16	IMPA2	DOWN
286.367	2.56158	0.297716	8.6041	7.69165e-18	1.46455e-16	LGALS9	UP
37.1771	4.62493	0.5376	8.60292	7.77105e-18	1.47778e-16	CCR1	UP
50.9237	2.94837	0.342803	8.60077	7.91849e-18	1.50391e-16	TRNF	UP
35.7447	3.99113	0.464071	8.60025	7.95435e-18	1.50881e-16	LINC01322	UP
614.206	1.24145	0.144369	8.59917	8.0297e-18	1.52117e-16	ZFP36L1	UP
461.232	-2.20327	0.256412	-8.59268	8.49665e-18	1.6076e-16	PKMYT1	DOWN
162.234	2.012	0.234265	8.58854	8.80813e-18	1.66238e-16	MPPED2	UP
678.083	1.52536	0.177604	8.58854	8.80843e-18	1.66238e-16	GUCY1A3	UP
805.734	-1.73113	0.201642	-8.58516	9.07068e-18	1.70972e-16	CCDC59	DOWN
156.582	2.84885	0.331873	8.58414	9.15149e-18	1.72278e-16	RGS6	UP
464.232	-1.47402	0.171964	-8.57167	1.01995e-17	1.91765e-16	PARPBP	DOWN
1269.59	-2.25902	0.263696	-8.56677	1.06431e-17	1.99856e-16	MAD2L2	DOWN
352.483	-1.7259	0.201502	-8.56517	1.07919e-17	2.02396e-16	CROCCP2	DOWN
235.767	-1.8166	0.212112	-8.56434	1.08695e-17	2.03595e-16	WDR90	DOWN
934.831	1.23847	0.144611	8.5641	1.08923e-17	2.03768e-16	DOCK8	UP
727.966	-1.68948	0.197315	-8.56232	1.10621e-17	2.06686e-16	SPC25	DOWN
82.0494	2.15266	0.251494	8.55946	1.13396e-17	2.11607e-16	SCN2B	UP
1147.96	2.39576	0.279966	8.55733	1.15511e-17	2.15284e-16	ID3	UP
57.3052	2.99661	0.350201	8.55683	1.16012e-17	2.15949e-16	CYTIP	UP
2033.18	1.39656	0.163254	8.55448	1.18406e-17	2.20132e-16	NRROS	UP
524.985	-1.4168	0.16569	-8.55089	1.2214e-17	2.26793e-16	LRR1	DOWN
457.22	1.60973	0.188271	8.55008	1.23001e-17	2.28108e-16	LPAR5	UP
1022.03	-1.44575	0.169211	-8.54408	1.29559e-17	2.39973e-16	B3GAT1	DOWN
777.031	-1.56886	0.183805	-8.53542	1.39646e-17	2.58336e-16	CENPK	DOWN
103.685	-2.232	0.261561	-8.53341	1.42095e-17	2.62542e-16	PRRT4	DOWN
286.49	1.70346	0.199699	8.53012	1.46198e-17	2.6979e-16	TAPT1-AS1	UP
895.7	1.37256	0.161151	8.51719	1.63465e-17	3.01282e-16	KDM6B	UP
225.715	-1.65448	0.194278	-8.51601	1.65138e-17	3.03992e-16	MFSD2A	DOWN
67.9982	3.60422	0.423495	8.51066	1.72945e-17	3.17971e-16	PRL	UP
1830.44	-1.0693	0.12572	-8.50542	1.80946e-17	3.32275e-16	CHCHD3	DOWN
190.469	1.5962	0.187789	8.49999	1.89602e-17	3.47744e-16	PRNP	UP
463.773	1.2769	0.150265	8.49763	1.93506e-17	3.54468e-16	MGAT5	UP
1252.9	1.12044	0.131881	8.49589	1.96419e-17	3.59365e-16	PCYT1A	UP
221.521	-2.46266	0.289891	-8.4951	1.97769e-17	3.61393e-16	GLB1L3	DOWN
323.487	1.47198	0.17342	8.48795	2.10309e-17	3.83839e-16	DOCK9	UP
1150.47	-1.37815	0.16254	-8.47883	2.27462e-17	4.1464e-16	MRPS18C	DOWN
477.945	-2.0672	0.243883	-8.47621	2.3265e-17	4.23581e-16	LUNAR1	DOWN
125.34	2.23098	0.263556	8.46491	2.56351e-17	4.66167e-16	SCN3A	UP
96.8317	2.06829	0.244584	8.45638	2.75818e-17	5.00957e-16	SLC30A4	UP
71.3619	-2.57292	0.304274	-8.45594	2.76851e-17	5.02225e-16	CDH24	DOWN
4442.79	-1.5779	0.186647	-8.45395	2.81605e-17	5.1023e-16	TXN	DOWN
37.3234	5.29411	0.6265	8.4503	2.90553e-17	5.25806e-16	TKTL1	UP
108.366	2.25121	0.26667	8.44195	3.12084e-17	5.64088e-16	SHISA2	UP
506.603	-1.83023	0.216896	-8.43828	3.22044e-17	5.81388e-16	SH3GL3	DOWN
135.215	-2.32905	0.276235	-8.4314	3.41566e-17	6.15889e-16	TMEM107	DOWN
433.499	-1.51843	0.18054	-8.41048	4.08334e-17	7.35395e-16	DDB2	DOWN
694.431	-1.36461	0.162341	-8.40587	4.24686e-17	7.63924e-16	FANCD2	DOWN
642.928	1.25244	0.149027	8.40406	4.31314e-17	7.74915e-16	TMEM65	UP
797.384	2.04332	0.243476	8.39227	4.76834e-17	8.55671e-16	FNBP1L	UP
174.436	2.02905	0.242026	8.38361	5.13292e-17	9.19991e-16	PRF1	UP
1780.1	-1.71267	0.205078	-8.3513	6.75137e-17	1.20862e-15	PHF5A	DOWN
984.312	1.85828	0.222541	8.35028	6.81032e-17	1.21772e-15	EFR3A	UP
86.859	2.02834	0.242937	8.34926	6.86928e-17	1.2268e-15	FRY	UP
412.414	-1.54866	0.185553	-8.34618	7.0506e-17	1.25768e-15	RRN3P3	DOWN
472.144	1.44326	0.172959	8.34452	7.15019e-17	1.27305e-15	NELL2	UP
37.3674	3.97841	0.476772	8.34446	7.1538e-17	1.27305e-15	PDGFC	UP
383.238	1.38693	0.16624	8.34292	7.24771e-17	1.28823e-15	METTL7A	UP
44.2075	2.92373	0.35046	8.34258	7.26896e-17	1.29048e-15	SYNPO2	UP
451.444	1.77656	0.213088	8.33721	7.60661e-17	1.34882e-15	NFIB	UP
124.15	2.34147	0.280874	8.33637	7.66065e-17	1.3568e-15	SLC44A5	UP
364.769	1.529	0.183624	8.3268	8.30541e-17	1.46925e-15	COQ10B	UP
240.606	1.41374	0.169824	8.3247	8.45399e-17	1.49377e-15	TMEM243	UP
243.747	1.58131	0.190216	8.3132	9.31559e-17	1.64407e-15	SLC45A4	UP
149.547	-1.81981	0.219044	-8.30796	9.73641e-17	1.71632e-15	JAKMIP1	DOWN
88.5393	3.08727	0.371712	8.30556	9.93479e-17	1.74922e-15	KLHL6	UP
62.2479	2.60494	0.313827	8.30055	1.03633e-16	1.82253e-15	ZNF853	UP
663.624	-1.44217	0.173806	-8.29759	1.06248e-16	1.86633e-15	RORC	DOWN
179.92	2.08781	0.2518	8.29155	1.11782e-16	1.96124e-15	PLEKHB1	UP
548.483	-1.34609	0.162362	-8.29069	1.12593e-16	1.97314e-15	SLC25A37	DOWN
692.458	-1.35303	0.163243	-8.28847	1.14716e-16	2.00799e-15	COX11	DOWN
3816.13	-2.00004	0.24131	-8.28827	1.14906e-16	2.00898e-15	MCM5	DOWN
1181.05	1.42636	0.172111	8.28743	1.15718e-16	2.0208e-15	SNAP29	UP
227.485	-1.70585	0.205849	-8.28692	1.16221e-16	2.02722e-15	SERHL2	DOWN
277.048	1.97139	0.237926	8.28574	1.17378e-16	2.04502e-15	PHTF1	UP
156.773	2.36592	0.285674	8.28187	1.21258e-16	2.11018e-15	HR	UP
159.502	-1.71619	0.207583	-8.26751	1.36788e-16	2.37767e-15	UBXN11	DOWN
45.1302	-4.249	0.514526	-8.25808	1.48033e-16	2.57014e-15	RNVU1-6	DOWN
59.5155	2.54506	0.308286	8.25554	1.51217e-16	2.62238e-15	POU2F2	UP
44.2478	2.92358	0.354248	8.2529	1.54591e-16	2.67778e-15	TMEM229B	UP
499.788	-1.51475	0.183579	-8.25125	1.56746e-16	2.71197e-15	SH3GLB2	DOWN
528.548	-2.16347	0.262209	-8.25093	1.57161e-16	2.71602e-15	POLE2	DOWN
235.548	1.46474	0.177566	8.24899	1.59742e-16	2.75743e-15	IQCK	UP
904.842	2.71574	0.329652	8.2382	1.74818e-16	3.0142e-15	GPR155	UP
4167.66	-1.02741	0.124725	-8.23737	1.76037e-16	3.03173e-15	SRSF7	DOWN
452.244	-1.766	0.214403	-8.23683	1.7684e-16	3.04206e-15	CD1C	DOWN
1434.7	1.4157	0.17193	8.23417	1.80803e-16	3.10666e-15	ARHGAP5	UP
423.674	-1.77542	0.215666	-8.23225	1.83733e-16	3.15338e-15	ACYP1	DOWN
866.237	1.60324	0.194785	8.23079	1.8598e-16	3.18829e-15	45546	UP
179.361	1.81153	0.220192	8.22703	1.91914e-16	3.28625e-15	SLC37A1	UP
1453.73	-1.28119	0.155743	-8.22629	1.93095e-16	3.3027e-15	MAGOH	DOWN
523.313	-1.43397	0.174423	-8.22123	2.01422e-16	3.44119e-15	TEX30	DOWN
699.585	1.31055	0.15946	8.21867	2.05774e-16	3.51153e-15	TNFRSF10B	UP
363.594	-1.73433	0.211163	-8.21324	2.15295e-16	3.66982e-15	OGFOD2	DOWN
34.0173	3.83669	0.467537	8.20616	2.28371e-16	3.88828e-15	LINC01296	UP
484.84	-1.68446	0.205386	-8.20145	2.37504e-16	4.03918e-15	PLK4	DOWN
58.8956	7.20118	0.878198	8.19996	2.40477e-16	4.0851e-15	IL32	UP
1873.99	1.02429	0.124994	8.19468	2.51261e-16	4.26346e-15	SYNRG	UP
658.438	1.26213	0.154243	8.18274	2.77457e-16	4.70263e-15	KCTD1	UP
38.8573	5.84612	0.714807	8.1786	2.87166e-16	4.86168e-15	HLA-DPA1	UP
1222.07	1.08424	0.132595	8.1771	2.90747e-16	4.91674e-15	DPH5	UP
31063.1	-1.43275	0.175291	-8.17354	2.99458e-16	5.05835e-15	RPS27	DOWN
32.8631	5.1138	0.626709	8.15977	3.35656e-16	5.6634e-15	GPA33	UP
3307.28	1.38994	0.170438	8.15509	3.48915e-16	5.88047e-15	STAT3	UP
189.921	-1.66311	0.203992	-8.15282	3.55546e-16	5.98549e-15	GRB10	DOWN
83.4113	2.32387	0.285203	8.14815	3.69537e-16	6.21404e-15	HCST	UP
591.11	1.69648	0.20824	8.14676	3.73791e-16	6.27851e-15	SETD7	UP
1463.77	-1.60883	0.197519	-8.14521	3.78626e-16	6.35259e-15	LIG1	DOWN
167.151	1.69943	0.208713	8.14243	3.87427e-16	6.49299e-15	CXXC4	UP
103.549	1.83235	0.225163	8.13788	4.0225e-16	6.73386e-15	SESN1	UP
167.157	2.4755	0.304335	8.13412	4.14945e-16	6.93862e-15	TRAF5	UP
858.854	1.9653	0.241653	8.13273	4.19739e-16	7.01096e-15	CDKL5	UP
1876.8	-1.53441	0.188781	-8.12797	4.36528e-16	7.28325e-15	TIMELESS	DOWN
4187.89	-0.987048	0.121518	-8.12261	4.56248e-16	7.6038e-15	SRSF6	DOWN
160.452	1.70763	0.210247	8.12203	4.5844e-16	7.63182e-15	CAST	UP
1077.2	-1.36513	0.168194	-8.11641	4.80172e-16	7.98472e-15	ZNF107	DOWN
1150.12	1.31629	0.162446	8.10294	5.36473e-16	8.91105e-15	ZNF609	UP
173.907	-1.57504	0.194389	-8.10251	5.3835e-16	8.93231e-15	BRI3BP	DOWN
51.4018	2.54142	0.313678	8.10201	5.4058e-16	8.94966e-15	EPHA1	UP
601.885	-1.66035	0.204931	-8.10201	5.40592e-16	8.94966e-15	PXMP2	DOWN
254.179	1.50002	0.185167	8.10092	5.45473e-16	9.02049e-15	CCDC92	UP
179.808	1.79144	0.221357	8.09297	5.82275e-16	9.61846e-15	CD52	UP
1000.95	1.57362	0.194497	8.09071	5.93186e-16	9.78789e-15	CHD7	UP
91.549	2.26191	0.279748	8.08555	6.18843e-16	1.02e-14	HLA-DOA	UP
101.829	1.93146	0.239033	8.0803	6.46098e-16	1.06375e-14	RNASEL	UP
153.046	2.10781	0.260864	8.08009	6.47176e-16	1.06435e-14	RXRA	UP
970.206	-1.15844	0.143538	-8.07064	6.99321e-16	1.14885e-14	INCENP	DOWN
1519.19	-1.34146	0.166294	-8.0668	7.21648e-16	1.18423e-14	CDC25A	DOWN
41.2886	6.27341	0.777763	8.06596	7.26622e-16	1.19109e-14	ANGPT1	UP
1353.16	1.03138	0.127934	8.06179	7.51862e-16	1.23111e-14	PPP1R2	UP
456.138	-1.25324	0.155529	-8.05793	7.75993e-16	1.26924e-14	TOP3B	DOWN
76.1247	2.3436	0.29089	8.05665	7.84132e-16	1.28115e-14	OPTN	UP
1806.58	-1.49796	0.186029	-8.05229	8.12567e-16	1.32616e-14	TYMS	DOWN
1178.97	-1.62455	0.201908	-8.046	8.55471e-16	1.39466e-14	KIFC1	DOWN
201.046	1.40493	0.174838	8.03559	9.31294e-16	1.51662e-14	BTD	UP
39.1987	3.13776	0.390804	8.029	9.82711e-16	1.59862e-14	RTP4	UP
922.416	-1.58777	0.197769	-8.0284	9.87546e-16	1.60474e-14	KIF15	DOWN
396.842	-1.45721	0.181541	-8.02691	9.99603e-16	1.62257e-14	SLC25A28	DOWN
724.807	1.95909	0.244152	8.02408	1.02287e-15	1.65854e-14	ZMAT3	UP
814.505	1.10622	0.137897	8.02207	1.03974e-15	1.68407e-14	SRSF8	UP
1338.74	-1.11894	0.139628	-8.0137	1.11305e-15	1.80086e-14	APBB1IP	DOWN
803.179	1.31733	0.164596	8.00343	1.20997e-15	1.95556e-14	MOAP1	UP
9913.7	-1.9319	0.241447	-8.00132	1.23089e-15	1.98722e-14	MCM7	DOWN
859.286	-2.15252	0.269059	-8.00018	1.24241e-15	2.00366e-14	RNASEH2A	DOWN
108.956	2.96312	0.370436	7.99901	1.25426e-15	2.01979e-14	ZDHHC19	UP
515.414	-1.82272	0.227871	-7.99892	1.25512e-15	2.01979e-14	RAD51	DOWN
2579.7	-1.01855	0.127391	-7.99547	1.29077e-15	2.07493e-14	CAPZA2	DOWN
40.2343	3.25441	0.407045	7.99521	1.29353e-15	2.07714e-14	ACSL6	UP
674.075	1.10482	0.138269	7.99035	1.3456e-15	2.15844e-14	TBC1D2B	UP
5062.02	0.920948	0.115281	7.98874	1.36323e-15	2.18437e-14	PAK2	UP
3281.49	-1.31749	0.165015	-7.98408	1.41578e-15	2.26615e-14	MCM4	DOWN
520.392	-1.94857	0.24425	-7.97776	1.4901e-15	2.38256e-14	CBFA2T3	DOWN
690.761	-1.34337	0.168517	-7.97171	1.565e-15	2.49965e-14	COQ4	DOWN
31.0994	3.68388	0.462372	7.96735	1.62119e-15	2.58665e-14	WDR64	UP
103.989	-1.90474	0.239154	-7.9645	1.65892e-15	2.64402e-14	IL4	DOWN
1079.52	1.50724	0.189252	7.96421	1.66277e-15	2.64733e-14	CLCN3	UP
333.279	1.44679	0.181683	7.96324	1.67591e-15	2.66543e-14	BAIAP2-AS1	UP
983.335	-1.07879	0.135621	-7.9545	1.7986e-15	2.85752e-14	AKAP1	DOWN
174.271	-1.82432	0.229489	-7.94949	1.87282e-15	2.97228e-14	COQ3	DOWN
73.6533	2.8827	0.362857	7.94447	1.95018e-15	3.09178e-14	GALNT6	UP
99.6952	2.40965	0.303389	7.94244	1.98247e-15	3.13699e-14	VANGL2	UP
31.8571	4.02222	0.506423	7.94241	1.98289e-15	3.13699e-14	TXLNB	UP
735.389	-1.61717	0.203794	-7.93529	2.09998e-15	3.31873e-14	CHAF1B	DOWN
448.218	1.5493	0.195284	7.93354	2.12989e-15	3.36244e-14	RAPGEF2	UP
31.7437	4.13866	0.521765	7.93203	2.15593e-15	3.39997e-14	RBMS3	UP
1882.4	1.0629	0.134021	7.93089	2.17579e-15	3.42767e-14	MCFD2	UP
308.267	1.37108	0.172882	7.93073	2.17859e-15	3.42848e-14	GNG2	UP
56.1506	-2.71242	0.342032	-7.93033	2.18565e-15	3.43597e-14	COL23A1	DOWN
71.8426	3.04152	0.38366	7.92765	2.23338e-15	3.50732e-14	SESN3	UP
127.592	1.83554	0.231697	7.92214	2.33456e-15	3.66238e-14	LRIG1	UP
54.0043	-2.80085	0.353583	-7.92133	2.34981e-15	3.68243e-14	ARHGAP19-SLIT1	DOWN
1421.55	-0.983618	0.124186	-7.92055	2.36464e-15	3.7018e-14	NFATC2IP	DOWN
1314.14	-1.23636	0.15613	-7.91878	2.39852e-15	3.75091e-14	FANCI	DOWN
347.959	-1.30059	0.164252	-7.91823	2.40913e-15	3.76358e-14	BOD1	DOWN
3074.11	0.983462	0.124233	7.9163	2.44692e-15	3.81862e-14	PRKAR1A	UP
1011.21	-1.45646	0.184039	-7.91382	2.49603e-15	3.89121e-14	NUP85	DOWN
194.248	1.52915	0.193271	7.91195	2.53391e-15	3.94614e-14	ERRFI1	UP
1135.09	-1.61306	0.203953	-7.90899	2.59489e-15	4.03692e-14	POLA2	DOWN
128.641	1.77921	0.225028	7.9066	2.64513e-15	4.1108e-14	ELL2	UP
1301.22	-1.07372	0.135852	-7.90358	2.70997e-15	4.2072e-14	CHEK1	DOWN
59.4862	2.31611	0.293351	7.89535	2.895e-15	4.4898e-14	APOBEC3F	UP
939.655	-1.19025	0.150762	-7.89487	2.90614e-15	4.50241e-14	ASPM	DOWN
54.2387	2.66643	0.337794	7.89366	2.9345e-15	4.54165e-14	TTC9	UP
552.356	-1.10626	0.140482	-7.87475	3.41412e-15	5.27848e-14	ANKRD49	DOWN
2264.05	-1.83872	0.233519	-7.87397	3.43553e-15	5.30611e-14	C19orf48	DOWN
116.948	2.61023	0.331816	7.86651	3.64671e-15	5.62646e-14	PROX1	UP
876.338	-1.23363	0.156882	-7.86344	3.73724e-15	5.7602e-14	ING5	DOWN
39.045	6.19159	0.787745	7.85989	3.84465e-15	5.91966e-14	RAP1GAP2	UP
908.819	-1.93793	0.246672	-7.8563	3.95642e-15	6.0795e-14	CCDC167	DOWN
983.017	-1.62937	0.207397	-7.8563	3.95659e-15	6.0795e-14	THOP1	DOWN
4263.15	1.3066	0.16632	7.85596	3.96711e-15	6.08941e-14	PTK7	UP
631.729	-1.29401	0.164727	-7.85551	3.98154e-15	6.1053e-14	METTL2B	DOWN
467.255	1.28925	0.16413	7.85505	3.99598e-15	6.12118e-14	CARD11	UP
865.563	-1.14075	0.145293	-7.85138	4.1147e-15	6.29658e-14	FARS2	DOWN
1033.93	1.32825	0.169179	7.85116	4.12201e-15	6.30133e-14	BICD2	UP
74.7778	-2.42166	0.308475	-7.85042	4.14639e-15	6.33213e-14	FAM149A	DOWN
1171.43	1.44215	0.183808	7.84598	4.296e-15	6.55392e-14	CAMK2D	UP
100.284	1.82987	0.233247	7.84522	4.322e-15	6.58687e-14	NUDT19	UP
1591.7	1.4749	0.188007	7.84492	4.33228e-15	6.59582e-14	CPT1A	UP
3706.42	1.12519	0.143476	7.84236	4.42166e-15	6.72505e-14	ITGAE	UP
49.2599	6.94316	0.886037	7.8362	4.64394e-15	7.05596e-14	RGS1	UP
1234.51	1.30341	0.166353	7.83519	4.68121e-15	7.10538e-14	CASP8	UP
1518.11	-1.01069	0.129012	-7.83408	4.72293e-15	7.16144e-14	BUB1	DOWN
362.397	1.72435	0.220183	7.83143	4.82345e-15	7.30645e-14	CLOCK	UP
600.104	1.70736	0.218193	7.82498	5.07731e-15	7.68322e-14	SBK1	UP
1406.16	1.0063	0.128678	7.82031	5.26923e-15	7.96559e-14	RAB1A	UP
1527.64	1.53583	0.196465	7.81728	5.39754e-15	8.15132e-14	MYL12A	UP
1472.16	-1.51733	0.194106	-7.81701	5.40947e-15	8.1611e-14	SEC61G	DOWN
2335.96	-1.01901	0.130424	-7.81308	5.58074e-15	8.40756e-14	TFDP1	DOWN
1191.32	-1.96865	0.25197	-7.813	5.58406e-15	8.40756e-14	GINS2	DOWN
69.2073	-2.62029	0.335395	-7.81256	5.60368e-15	8.42861e-14	NOG	DOWN
65.4395	2.78299	0.356322	7.81034	5.70324e-15	8.56975e-14	BIRC3	UP
158.553	-1.70143	0.217941	-7.80684	5.86419e-15	8.80275e-14	GK	DOWN
940.888	-1.3769	0.176704	-7.79212	6.58944e-15	9.88152e-14	ESPL1	DOWN
1773.24	-1.5409	0.197907	-7.78595	6.91904e-15	1.03654e-13	LSM7	DOWN
325.716	-1.34387	0.172639	-7.78428	7.01087e-15	1.04925e-13	TMEM38B	DOWN
96.5132	1.81509	0.233185	7.78391	7.03146e-15	1.05128e-13	MYRF	UP
116.409	-2.05291	0.264001	-7.77615	7.47646e-15	1.11669e-13	ZNF443	DOWN
37.7362	2.94057	0.378165	7.77589	7.49199e-15	1.1179e-13	OASL	UP
424.295	-1.62494	0.20901	-7.77448	7.57592e-15	1.1293e-13	RPL39L	DOWN
452.127	1.4701	0.18912	7.77339	7.64141e-15	1.13792e-13	KIAA0355	UP
11288.8	-0.950487	0.122356	-7.76822	7.95982e-15	1.18416e-13	LEF1	DOWN
103.857	-2.03392	0.261893	-7.76621	8.08709e-15	1.2019e-13	BATF3	DOWN
161.706	-2.09199	0.269411	-7.76503	8.16239e-15	1.21189e-13	SLC38A5	DOWN
299.721	-1.53903	0.198244	-7.76329	8.27565e-15	1.22749e-13	SLC25A19	DOWN
103.969	1.98226	0.255368	7.76239	8.33434e-15	1.23497e-13	TP53INP1	UP
334.376	-1.72072	0.221749	-7.75978	8.50762e-15	1.2594e-13	GNB1L	DOWN
1809.91	0.943369	0.121666	7.75379	8.91915e-15	1.31901e-13	SPPL3	UP
478.067	2.32823	0.300301	7.75301	8.97402e-15	1.32582e-13	KDM7A	UP
980.88	1.03972	0.134115	7.75251	9.00943e-15	1.32973e-13	HBP1	UP
3287.45	-1.45208	0.187345	-7.75081	9.13082e-15	1.34632e-13	USMG5	DOWN
46.9876	2.88305	0.372148	7.74707	9.40406e-15	1.38525e-13	IL17RD	UP
2070.64	-1.69235	0.218471	-7.74633	9.45872e-15	1.39193e-13	MDM4	DOWN
320.948	-2.12162	0.274078	-7.74095	9.86745e-15	1.45065e-13	LOC643201	DOWN
5203.23	-0.948412	0.122535	-7.73993	9.94696e-15	1.4609e-13	LMNB1	DOWN
910.101	-1.2463	0.161034	-7.73936	9.99223e-15	1.46611e-13	NDC80	DOWN
33.9659	3.64312	0.470788	7.73834	1.00724e-14	1.47644e-13	LOC101928767	UP
1678.39	-0.966592	0.124944	-7.73621	1.02425e-14	1.49989e-13	MLH1	DOWN
2192.82	1.45834	0.188701	7.72831	1.08987e-14	1.59443e-13	RASSF5	UP
1433.97	-1.08449	0.140484	-7.71966	1.1664e-14	1.70472e-13	SKA2	DOWN
283.917	-1.31125	0.169869	-7.71919	1.17072e-14	1.70936e-13	TBCCD1	DOWN
1205.72	-1.04029	0.134777	-7.71863	1.1759e-14	1.71525e-13	ACAD8	DOWN
270.802	-1.35302	0.175478	-7.71049	1.25336e-14	1.82646e-13	TCTEX1D2	DOWN
907.374	-1.02609	0.133184	-7.70433	1.31528e-14	1.91483e-13	RAD1	DOWN
1327.75	1.21692	0.158044	7.69984	1.36232e-14	1.98138e-13	LDLR	UP
858.559	-1.3551	0.176014	-7.69886	1.37286e-14	1.99478e-13	CNN3	DOWN
1407.82	1.39759	0.181599	7.69603	1.40363e-14	2.03751e-13	HIST1H2BK	UP
31.1746	3.44294	0.447687	7.6905	1.46559e-14	2.12539e-13	GPR68	UP
1117.98	-1.0832	0.140853	-7.69032	1.4677e-14	2.12638e-13	PRPF3	DOWN
303.381	1.28139	0.166706	7.6865	1.51218e-14	2.18872e-13	DSTYK	UP
122.755	2.0738	0.269834	7.68546	1.52452e-14	2.20318e-13	APOBEC3C	UP
156.791	-1.69126	0.220061	-7.68541	1.52512e-14	2.20318e-13	FANCB	DOWN
329.831	-1.29317	0.168334	-7.6822	1.56382e-14	2.2569e-13	PINX1	DOWN
782.736	-1.83288	0.238654	-7.68007	1.59004e-14	2.29197e-13	ZNRD1	DOWN
3192.13	-1.01139	0.131692	-7.67998	1.59118e-14	2.29197e-13	HIGD1A	DOWN
113.564	1.65276	0.215358	7.67447	1.661e-14	2.39024e-13	SNPH	UP
159.726	1.76602	0.230144	7.67354	1.67307e-14	2.4053e-13	ACVR1	UP
1816.29	1.26497	0.16499	7.66694	1.76146e-14	2.52994e-13	AKNA	UP
1348.54	1.36285	0.177816	7.6644	1.79671e-14	2.5781e-13	CACUL1	UP
168.282	-1.83137	0.239104	-7.65927	1.86986e-14	2.68049e-13	NT5M	DOWN
406.776	-1.87882	0.245392	-7.65642	1.91186e-14	2.73808e-13	E2F7	DOWN
1071.5	-1.00334	0.131117	-7.65225	1.97491e-14	2.82568e-13	HPS4	DOWN
30.012	4.31884	0.564427	7.65173	1.98299e-14	2.83453e-13	SPON1	UP
1731.26	-1.09667	0.143416	-7.64674	2.06133e-14	2.94369e-13	HPRT1	DOWN
4414.99	-1.14917	0.150307	-7.64549	2.08152e-14	2.96969e-13	SRSF2	DOWN
34.332	3.05612	0.399915	7.64193	2.13983e-14	3.04998e-13	FBLN5	UP
35.2365	3.77572	0.49415	7.64084	2.15808e-14	3.07305e-13	NLRP6	UP
31.5648	3.60764	0.472312	7.63826	2.20178e-14	3.1323e-13	OAS3	UP
787.285	1.2231	0.160228	7.63349	2.28486e-14	3.24741e-13	TOR1AIP1	UP
636.761	-1.12135	0.14698	-7.62924	2.3614e-14	3.353e-13	PDE6D	DOWN
606.884	-1.17577	0.154328	-7.61861	2.56413e-14	3.63742e-13	CDR2	DOWN
230.487	1.37677	0.18073	7.61785	2.57935e-14	3.65555e-13	COL18A1	UP
374.678	-1.91175	0.25103	-7.6156	2.62459e-14	3.71615e-13	COPRS	DOWN
361.572	-1.45147	0.19067	-7.6125	2.68853e-14	3.80308e-13	METTL2A	DOWN
846.396	1.13451	0.149078	7.61016	2.73749e-14	3.86868e-13	SLAIN2	UP
339.525	-1.18109	0.155236	-7.60833	2.7765e-14	3.9201e-13	HPF1	DOWN
1515.93	-1.04166	0.136944	-7.60644	2.81747e-14	3.9742e-13	SLC20A1	DOWN
555.196	-1.37398	0.180845	-7.59758	3.01728e-14	4.25204e-13	HJURP	DOWN
2407.77	0.981881	0.129252	7.59664	3.03928e-14	4.27901e-13	SERINC3	UP
635.727	-1.07919	0.142131	-7.59296	3.12676e-14	4.39803e-13	EED	DOWN
38.8439	-3.32666	0.439009	-7.57767	3.51807e-14	4.9438e-13	RNU5E-1	DOWN
2761.22	1.30596	0.172353	7.57725	3.52956e-14	4.95529e-13	45537	UP
1285.35	-1.81967	0.240254	-7.57394	3.62072e-14	5.07851e-13	NCAPH2	DOWN
536.449	-1.75966	0.23235	-7.5733	3.63866e-14	5.0989e-13	XRCC4	DOWN
127.116	1.64938	0.217945	7.56784	3.7947e-14	5.31258e-13	IFI44	UP
147.236	-1.86876	0.246967	-7.56683	3.82448e-14	5.34927e-13	HAUS4	DOWN
845.139	1.02318	0.135235	7.56591	3.85171e-14	5.38232e-13	CALCOCO2	UP
277.179	-2.30836	0.305331	-7.56018	4.02503e-14	5.61544e-13	SLC25A10	DOWN
317.799	-1.29822	0.171719	-7.56015	4.02604e-14	5.61544e-13	SAP30	DOWN
53.0485	2.48064	0.328183	7.55872	4.07062e-14	5.67234e-13	PNPLA7	UP
32.4742	5.92184	0.783778	7.55551	4.17233e-14	5.80865e-13	CYTH4	UP
242.116	-1.58612	0.209951	-7.55473	4.19733e-14	5.83804e-13	OSBPL5	DOWN
1943.51	-2.06185	0.273097	-7.54988	4.35644e-14	6.05371e-13	CDC20	DOWN
1013.69	-1.7411	0.230717	-7.54647	4.47203e-14	6.20857e-13	CCDC84	DOWN
90.6561	-3.1255	0.414463	-7.5411	4.6603e-14	6.46395e-13	PLD5	DOWN
201.327	-1.73606	0.230361	-7.53627	4.83611e-14	6.70159e-13	CCNE1	DOWN
586.984	1.2302	0.163293	7.53366	4.93365e-14	6.83044e-13	CCDC71L	UP
604.538	-1.27343	0.16915	-7.52843	5.13547e-14	7.10223e-13	YPEL1	DOWN
2969.17	0.908602	0.120691	7.52833	5.13946e-14	7.10223e-13	DYNC1H1	UP
2987.35	-1.44888	0.192508	-7.52636	5.21743e-14	7.20332e-13	SF3B6	DOWN
453.066	-1.56612	0.208092	-7.52609	5.22814e-14	7.21146e-13	SASS6	DOWN
1423.77	2.02072	0.268567	7.52409	5.30892e-14	7.31614e-13	LIMD2	UP
2511.62	1.19259	0.158589	7.52004	5.47597e-14	7.53941e-13	IQGAP1	UP
508.821	-1.46823	0.195245	-7.51992	5.48113e-14	7.53958e-13	FOXRED1	DOWN
2237.84	1.35483	0.180241	7.51676	5.61492e-14	7.71652e-13	RGPD3	UP
431.609	-1.55419	0.206803	-7.51532	5.67698e-14	7.79464e-13	GTF2H4	DOWN
152.53	1.74184	0.23198	7.50858	5.97721e-14	8.19936e-13	TRIM5	UP
1025.49	0.989223	0.131826	7.50402	6.18881e-14	8.48184e-13	WIPF2	UP
643.671	-1.39024	0.185275	-7.5037	6.20423e-14	8.4952e-13	PDSS1	DOWN
1422.63	1.84399	0.246101	7.49281	6.74164e-14	9.22262e-13	KAT6B	UP
418.606	1.74954	0.233597	7.48958	6.90957e-14	9.44372e-13	MAP4K2	UP
387.707	-1.74908	0.233578	-7.48819	6.98276e-14	9.53504e-13	RECQL4	DOWN
2560.78	1.47881	0.197513	7.48719	7.03651e-14	9.59967e-13	YBX3	UP
1829.38	-1.27242	0.169958	-7.48664	7.06582e-14	9.63088e-13	RN7SL2	DOWN
311.021	-1.41678	0.189291	-7.48467	7.17285e-14	9.76787e-13	ATPAF2	DOWN
220.766	1.56353	0.208929	7.48352	7.23567e-14	9.84446e-13	ABHD15	UP
1340.97	-1.5835	0.211685	-7.48047	7.40586e-14	1.00669e-12	BCL2L1	DOWN
2149.02	-1.25415	0.167662	-7.48022	7.41976e-14	1.00766e-12	SNX5	DOWN
255.667	-1.29364	0.173004	-7.47752	7.57384e-14	1.02765e-12	CACNB1	DOWN
503.514	-1.82358	0.244145	-7.46925	8.06537e-14	1.09335e-12	UBAC1	DOWN
148.352	1.59342	0.213493	7.46356	8.42186e-14	1.14065e-12	OPN3	UP
379.06	1.48588	0.199173	7.46028	8.63372e-14	1.16828e-12	MAST4	UP
576.725	1.45783	0.195493	7.45721	8.83711e-14	1.19473e-12	RHOBTB3	UP
3148.53	0.956625	0.128308	7.45568	8.94054e-14	1.20762e-12	APP	UP
843.936	1.40976	0.189171	7.45232	9.17127e-14	1.23767e-12	C11orf95	UP
231.421	1.30681	0.175492	7.44653	9.5825e-14	1.292e-12	PFKFB2	UP
33.0582	3.25324	0.437047	7.44369	9.791e-14	1.31892e-12	LRRC43	UP
1832.98	-1.30091	0.174839	-7.44062	1.00216e-13	1.34877e-12	NDUFA6	DOWN
214.122	-1.64157	0.220736	-7.43681	1.03143e-13	1.38692e-12	FAM72D	DOWN
73.9947	2.72435	0.366434	7.43476	1.04762e-13	1.40742e-12	MACROD2	UP
166.864	-1.52432	0.205068	-7.43324	1.05966e-13	1.42232e-12	GBAP1	DOWN
1513.28	-1.43482	0.193172	-7.42769	1.10508e-13	1.48195e-12	NDUFB3	DOWN
407.583	1.16851	0.157411	7.42331	1.14228e-13	1.53047e-12	CREB3L2	UP
579.474	-1.17874	0.158855	-7.42026	1.1689e-13	1.56474e-12	KRR1	DOWN
738.026	-1.6927	0.228161	-7.4189	1.18095e-13	1.57945e-12	LRP8	DOWN
195.656	-1.90973	0.257514	-7.41603	1.20683e-13	1.61263e-12	C14orf80	DOWN
290.306	-1.39923	0.188693	-7.41537	1.21288e-13	1.61926e-12	RN7SK	DOWN
2087.92	-1.42493	0.192202	-7.41371	1.22817e-13	1.63822e-12	TOMM5	DOWN
1633.55	-0.99255	0.133884	-7.41349	1.23016e-13	1.6394e-12	PSAT1	DOWN
264.469	1.43295	0.193337	7.41168	1.24708e-13	1.66048e-12	PLBD2	UP
482.027	-1.31139	0.176941	-7.41145	1.24925e-13	1.66189e-12	DSN1	DOWN
120.264	1.55439	0.209922	7.40459	1.31553e-13	1.74851e-12	CDC42EP3	UP
171.618	-1.67425	0.226256	-7.39981	1.36383e-13	1.8111e-12	NR1H3	DOWN
1052.26	-1.42233	0.19227	-7.39755	1.38717e-13	1.84046e-12	E2F1	DOWN
564.593	1.67105	0.226118	7.39016	1.4665e-13	1.94399e-12	NCOA7	UP
1541.34	-1.76199	0.238437	-7.38977	1.47078e-13	1.94794e-12	POLD1	DOWN
1843.08	-1.20337	0.162847	-7.38961	1.47265e-13	1.94868e-12	CORO1C	DOWN
42.993	-3.14281	0.425526	-7.38572	1.51631e-13	2.00469e-12	ABCG1	DOWN
464.059	-1.3278	0.179816	-7.38419	1.53381e-13	2.02603e-12	TRIP13	DOWN
32.5816	3.28663	0.445267	7.38127	1.56783e-13	2.06914e-12	RUNX2	UP
29.6335	3.44771	0.467154	7.38025	1.57991e-13	2.08326e-12	LGALS9C	UP
441.037	1.92924	0.261457	7.37883	1.59682e-13	2.1037e-12	SETBP1	UP
168.308	-1.97441	0.267587	-7.37859	1.59974e-13	2.10569e-12	GOLGA2P5	DOWN
1219.76	-1.04596	0.141759	-7.37838	1.60221e-13	2.10709e-12	GBAS	DOWN
325.656	1.21018	0.164051	7.37683	1.62102e-13	2.12996e-12	FRG1BP	UP
52.2482	-2.59711	0.35214	-7.37521	1.64091e-13	2.15419e-12	GRASP	DOWN
223.688	1.50662	0.204351	7.3727	1.67201e-13	2.19311e-12	SUSD3	UP
160.285	-1.6998	0.23067	-7.36899	1.7193e-13	2.25315e-12	ABCB9	DOWN
45.043	-2.83528	0.384877	-7.36672	1.74883e-13	2.28985e-12	KCNJ4	DOWN
167.121	2.74172	0.372192	7.36642	1.75268e-13	2.29288e-12	PAPPA	UP
34.7942	-4.52472	0.614328	-7.36532	1.76723e-13	2.3099e-12	HIST1H2AB	DOWN
138.726	2.72253	0.369795	7.36226	1.80823e-13	2.36143e-12	LOC729683	UP
401.963	1.12745	0.15326	7.35646	1.88845e-13	2.46404e-12	HIST1H2BD	UP
3097.68	-1.75269	0.238262	-7.35615	1.89284e-13	2.46762e-12	DDX39A	DOWN
245.009	-1.44421	0.196405	-7.35322	1.93486e-13	2.5202e-12	SDHAP2	DOWN
26.2679	3.83228	0.521216	7.35258	1.94424e-13	2.53022e-12	TTLL9	UP
48.1963	-2.76894	0.376942	-7.3458	2.04531e-13	2.65943e-12	BAHCC1	DOWN
110.05	2.37875	0.323835	7.34557	2.04885e-13	2.66173e-12	GLDN	UP
5481.46	-1.22522	0.166842	-7.34358	2.0795e-13	2.69921e-12	TMPO	DOWN
72.7292	1.98129	0.269836	7.34256	2.09554e-13	2.71766e-12	TCP11L2	UP
349.375	1.19427	0.162661	7.3421	2.10261e-13	2.72447e-12	KCTD12	UP
1413.55	-1.00857	0.137388	-7.34109	2.11869e-13	2.74293e-12	JADE1	DOWN
111.541	1.90334	0.259304	7.34021	2.1326e-13	2.75856e-12	SQRDL	UP
1464.13	-1.53969	0.209777	-7.33962	2.14194e-13	2.76825e-12	COLGALT1	DOWN
231.476	-2.10276	0.286522	-7.33892	2.15319e-13	2.78038e-12	PAQR4	DOWN
1541.93	1.52824	0.208243	7.33873	2.15632e-13	2.78203e-12	RASA1	UP
83.7075	2.31474	0.315476	7.3373	2.17943e-13	2.80942e-12	SPTLC3	UP
1490.83	-1.07167	0.146064	-7.33697	2.18489e-13	2.81403e-12	RACGAP1	DOWN
103.04	2.38202	0.324826	7.33322	2.24683e-13	2.89132e-12	IGFBPL1	UP
27.9695	3.5043	0.477968	7.33166	2.27318e-13	2.92271e-12	LGALS9B	UP
1871.82	1.38341	0.188823	7.32648	2.36273e-13	3.03524e-12	SLCO3A1	UP
127.52	1.97223	0.269217	7.32581	2.37454e-13	3.0478e-12	C22orf23	UP
501.362	-1.75203	0.239179	-7.3252	2.38543e-13	3.05916e-12	NTMT1	DOWN
354.252	1.12177	0.153259	7.31941	2.49067e-13	3.19138e-12	FAM84B	UP
31.1	3.5087	0.479642	7.31525	2.569e-13	3.28894e-12	CCR10	UP
772.262	-1.15196	0.157563	-7.31112	2.64923e-13	3.38874e-12	PUS1	DOWN
123.774	-1.62989	0.222976	-7.3097	2.67739e-13	3.42185e-12	CELF5	DOWN
1066.99	-1.16139	0.158952	-7.30656	2.74072e-13	3.4998e-12	RBMX2	DOWN
285.753	-1.48548	0.203346	-7.30522	2.76817e-13	3.53183e-12	KIF24	DOWN
37.2176	2.81948	0.385977	7.3048	2.77677e-13	3.53979e-12	FSCN2	UP
1381.63	0.895314	0.122581	7.30386	2.79635e-13	3.56171e-12	HSD17B4	UP
200.307	-1.39723	0.191328	-7.30284	2.81763e-13	3.58577e-12	TJP2	DOWN
134.86	1.85418	0.253944	7.30155	2.8447e-13	3.61714e-12	CAPN5	UP
945.12	1.34173	0.183807	7.29966	2.88493e-13	3.66519e-12	TMOD3	UP
273.113	1.48187	0.203055	7.29789	2.92307e-13	3.71048e-12	UST	UP
491.541	-1.47598	0.202367	-7.29356	3.0188e-13	3.82877e-12	KIF5C	DOWN
207.111	1.8807	0.257868	7.29324	3.02592e-13	3.83454e-12	RAB11FIP4	UP
238.182	1.25914	0.172726	7.28979	3.10432e-13	3.93056e-12	GDPD5	UP
1570.08	0.907607	0.12451	7.28945	3.11228e-13	3.93731e-12	MTMR2	UP
513.807	1.4683	0.201506	7.28665	3.17756e-13	4.0165e-12	STIM2	UP
1690.85	-1.58178	0.217088	-7.28638	3.18391e-13	4.02113e-12	MYO18B	DOWN
120.29	2.3255	0.319334	7.28233	3.28092e-13	4.14016e-12	HELB	UP
809.668	-1.05846	0.145383	-7.28048	3.32645e-13	4.19408e-12	ATP6V0A2	DOWN
251.754	-1.77371	0.243632	-7.28028	3.33121e-13	4.19638e-12	MXD3	DOWN
186.471	1.70395	0.234053	7.28017	3.33389e-13	4.19638e-12	RAPH1	UP
1182.42	1.2819	0.176275	7.27216	3.53794e-13	4.44948e-12	CBX6	UP
264.372	-2.01362	0.276928	-7.27127	3.56118e-13	4.47495e-12	TP53I11	DOWN
352.777	1.28556	0.176976	7.26404	3.75696e-13	4.717e-12	PPM1H	UP
1747.62	-0.976049	0.134401	-7.26222	3.80798e-13	4.77705e-12	NUSAP1	DOWN
257.307	-1.46453	0.20169	-7.2613	3.8339e-13	4.80554e-12	HEMK1	DOWN
150.325	-2.2209	0.305907	-7.26004	3.86968e-13	4.84633e-12	PYCRL	DOWN
213.356	-1.79489	0.247532	-7.25113	4.13322e-13	5.17206e-12	FBXO44	DOWN
28.9827	3.31127	0.456768	7.24934	4.18822e-13	5.2365e-12	C2orf82	UP
25.7969	4.2217	0.582405	7.24873	4.2071e-13	5.25572e-12	ABCA4	UP
80.5059	-1.90054	0.262261	-7.24675	4.269e-13	5.3286e-12	RAB30-AS1	DOWN
59.4723	2.25517	0.311983	7.2285	4.88357e-13	6.09062e-12	DGKG	UP
348.957	1.56707	0.216918	7.22427	5.03808e-13	6.27809e-12	DKFZP586I1420	UP
651.786	-1.57351	0.217835	-7.22342	5.06959e-13	6.3121e-12	PARVG	DOWN
506.452	-1.13457	0.157089	-7.22249	5.10431e-13	6.35005e-12	CYB5R4	DOWN
790.256	-1.49331	0.206818	-7.22037	5.18453e-13	6.44449e-12	ACSF3	DOWN
335.265	1.2122	0.167914	7.2192	5.22959e-13	6.4951e-12	SLC4A5	UP
29.4408	3.90573	0.541214	7.21661	5.33001e-13	6.61434e-12	PDE6G	UP
2349.03	1.01224	0.140306	7.21457	5.41028e-13	6.70509e-12	CALM1	UP
904.079	-0.969962	0.134446	-7.21453	5.4121e-13	6.70509e-12	STAMBP	DOWN
793.782	1.12527	0.155978	7.21425	5.42301e-13	6.71304e-12	NAA30	UP
2757.45	0.983878	0.136445	7.21081	5.56187e-13	6.87926e-12	SARAF	UP
967.165	-1.43715	0.199396	-7.20755	5.69681e-13	7.04033e-12	FEN1	DOWN
996.079	-1.12614	0.156418	-7.19951	6.04281e-13	7.46177e-12	EXOSC8	DOWN
456.001	-1.10084	0.152909	-7.19935	6.05011e-13	7.46463e-12	KLHL18	DOWN
1326.34	-1.64076	0.228004	-7.19621	6.19102e-13	7.63219e-12	CDCA8	DOWN
212.351	1.64683	0.229001	7.1914	6.41302e-13	7.89811e-12	IGSF3	UP
3607.03	-1.33067	0.185039	-7.19131	6.41728e-13	7.89811e-12	SUB1	DOWN
185.47	-2.36362	0.328903	-7.18637	6.65344e-13	8.18204e-12	NUDT8	DOWN
286.15	1.94027	0.270065	7.18446	6.74739e-13	8.2893e-12	SGMS1	UP
383.39	-1.36924	0.190586	-7.18437	6.75174e-13	8.2893e-12	CYB5A	DOWN
1527.47	1.12548	0.156821	7.17685	7.13338e-13	8.75067e-12	CBL	UP
3052.34	-1.00344	0.139819	-7.17671	7.14107e-13	8.75293e-12	SMC4	DOWN
945.033	0.982546	0.136927	7.17568	7.19479e-13	8.81155e-12	GIT2	UP
37.1503	2.85188	0.397616	7.17245	7.367e-13	9.01509e-12	PLEKHH3	UP
168.424	1.35864	0.189873	7.15552	8.33552e-13	1.019e-11	SLC25A24	UP
728.084	-1.4218	0.198702	-7.15544	8.34071e-13	1.019e-11	HMBS	DOWN
193.755	2.08452	0.291371	7.15419	8.41664e-13	1.02743e-11	CPEB4	UP
272.727	-1.57036	0.219543	-7.15289	8.4971e-13	1.03641e-11	SDHAP1	DOWN
207.622	-1.36321	0.190587	-7.15268	8.51001e-13	1.03714e-11	MED31	DOWN
495.272	1.1529	0.161325	7.14642	8.90709e-13	1.08465e-11	CYTOR	UP
436.928	1.3694	0.191721	7.14268	9.15314e-13	1.11371e-11	KIAA1549	UP
1434.08	-1.25314	0.175515	-7.1398	9.34651e-13	1.13631e-11	SLIRP	DOWN
42.7144	-4.29013	0.601004	-7.13829	9.45023e-13	1.14799e-11	SLC6A19	DOWN
468.313	1.0463	0.146706	7.13193	9.89691e-13	1.20128e-11	DLG4	UP
89.0672	-1.89905	0.266324	-7.13062	9.99195e-13	1.21183e-11	MORN1	DOWN
605.706	-1.08614	0.15241	-7.12643	1.03003e-12	1.24822e-11	SUV39H2	DOWN
75.146	-2.24431	0.315309	-7.11782	1.09651e-12	1.3277e-11	CFAP73	DOWN
712.81	1.0078	0.141621	7.11621	1.10932e-12	1.34212e-11	PITPNC1	UP
64.2466	-2.15342	0.302732	-7.11328	1.13318e-12	1.36988e-11	ATP8B3	DOWN
25.7083	4.0759	0.573318	7.10932	1.16619e-12	1.40865e-11	NIPAL1	UP
325.356	1.29075	0.181611	7.10723	1.18391e-12	1.4289e-11	FAM69A	UP
2149.97	-1.21329	0.170734	-7.1063	1.19194e-12	1.43744e-11	DHFR	DOWN
43.7457	-3.70368	0.521935	-7.09605	1.28377e-12	1.54693e-11	RNU2-63P	DOWN
1107.73	-0.992027	0.139864	-7.09281	1.31417e-12	1.58228e-11	KANSL2	DOWN
528.699	1.00262	0.141376	7.09188	1.323e-12	1.59164e-11	KLHL5	UP
687.801	1.44412	0.203723	7.08865	1.35425e-12	1.62793e-11	JUN	UP
257.145	1.86382	0.262997	7.08683	1.37219e-12	1.64817e-11	ARAP2	UP
232.55	-1.66903	0.235549	-7.08572	1.38319e-12	1.66005e-11	RELT	DOWN
268.753	1.58547	0.223879	7.08182	1.42273e-12	1.70614e-11	SLC6A20	UP
271.423	1.29605	0.183022	7.08137	1.42736e-12	1.71032e-11	RINL	UP
51.7794	2.50024	0.353112	7.0806	1.43532e-12	1.71848e-11	FES	UP
3039.27	-0.867556	0.122533	-7.08018	1.43965e-12	1.72228e-11	PSIP1	DOWN
1491.31	-1.18571	0.167573	-7.07576	1.48628e-12	1.77665e-11	CHAF1A	DOWN
348.665	-2.12045	0.299874	-7.07113	1.53676e-12	1.83553e-11	WDR54	DOWN
43.9575	-3.01668	0.427026	-7.0644	1.61308e-12	1.92515e-11	CCR8	DOWN
460.257	-1.58973	0.225079	-7.06297	1.62979e-12	1.94335e-11	DEPDC1B	DOWN
3546.55	-1.11858	0.158375	-7.06287	1.63093e-12	1.94335e-11	NOLC1	DOWN
869.976	-1.06954	0.151434	-7.06273	1.63262e-12	1.94381e-11	DDX55	DOWN
1114.7	-1.77281	0.2511	-7.06019	1.66276e-12	1.97813e-11	AURKB	DOWN
865.403	-0.961437	0.136245	-7.05669	1.70519e-12	2.027e-11	NET1	DOWN
717.058	-1.12456	0.159408	-7.05459	1.73114e-12	2.0562e-11	PSMG1	DOWN
23.4696	4.40649	0.625146	7.04873	1.80562e-12	2.14297e-11	LOC440173	UP
237.537	-1.73214	0.245748	-7.04844	1.80934e-12	2.14569e-11	SNRPEP4	DOWN
433.55	-1.24861	0.17719	-7.04672	1.83182e-12	2.17063e-11	CLMN	DOWN
354.278	-1.08105	0.153431	-7.04585	1.84327e-12	2.18246e-11	FBXO4	DOWN
747.277	-1.0723	0.152233	-7.04381	1.87049e-12	2.21294e-11	LRRC40	DOWN
139.419	1.40258	0.199188	7.04148	1.90202e-12	2.24847e-11	LACTB	UP
552.024	-1.25573	0.1784	-7.03884	1.9384e-12	2.28967e-11	COPS8	DOWN
38.9348	-3.23541	0.459757	-7.03721	1.96121e-12	2.31478e-11	RNU5E-4P	DOWN
62.7138	-2.30101	0.326984	-7.03706	1.9634e-12	2.31555e-11	CD2	DOWN
1461.64	-1.24294	0.176661	-7.03575	1.98191e-12	2.33553e-11	EBNA1BP2	DOWN
31.8071	2.92231	0.415545	7.03248	2.02898e-12	2.38912e-11	SPEF2	UP
28.9624	3.69134	0.525062	7.03031	2.06081e-12	2.42469e-11	COL6A1	UP
1097.94	-0.910647	0.129616	-7.02572	2.1296e-12	2.50366e-11	DNAJC11	DOWN
548.63	-1.0637	0.15141	-7.02528	2.13633e-12	2.50961e-11	PUDP	DOWN
29.7196	3.11574	0.443515	7.0251	2.13912e-12	2.5109e-11	NPTXR	UP
567.225	1.23938	0.176605	7.01779	2.25398e-12	2.64366e-11	ST8SIA4	UP
143.606	-1.65891	0.236407	-7.01718	2.26397e-12	2.6533e-11	SLC25A25-AS1	DOWN
127.46	1.71672	0.244669	7.01652	2.27463e-12	2.6637e-11	RAB43P1	UP
178.278	2.15055	0.306566	7.01495	2.30028e-12	2.69163e-11	LUCAT1	UP
33.8627	-3.95706	0.564196	-7.01363	2.32217e-12	2.71513e-11	HIST1H2AH	DOWN
1886.04	-0.881014	0.125646	-7.01185	2.3518e-12	2.74762e-11	VBP1	DOWN
807.317	1.73041	0.246874	7.00929	2.39537e-12	2.79635e-11	RASAL3	UP
2514.27	-0.996165	0.142204	-7.00517	2.46683e-12	2.87753e-11	MRPL42	DOWN
797.061	1.50605	0.215035	7.00377	2.49169e-12	2.90426e-11	LRP12	UP
189.494	1.55567	0.222208	7.00095	2.54225e-12	2.96089e-11	SRC	UP
1475.14	1.11402	0.159133	7.00056	2.54945e-12	2.96696e-11	DENND1B	UP
39.4062	2.60068	0.371512	7.00027	2.55467e-12	2.97073e-11	FMO5	UP
44.8619	2.57381	0.367746	6.99888	2.58026e-12	2.99815e-11	CST7	UP
978.755	-1.714	0.244961	-6.99703	2.61442e-12	3.03549e-11	GPANK1	DOWN
321.39	-1.44218	0.206135	-6.99627	2.62862e-12	3.04961e-11	DDIAS	DOWN
272.996	1.11443	0.159336	6.99421	2.66762e-12	3.09246e-11	IL17RB	UP
281.207	-1.87579	0.268221	-6.99344	2.6822e-12	3.10696e-11	ECI1	DOWN
480.755	1.45527	0.208226	6.98887	2.77115e-12	3.20751e-11	WAC-AS1	UP
28.908	3.22151	0.461012	6.98792	2.78988e-12	3.22668e-11	UMODL1	UP
223.315	-1.3183	0.188707	-6.98595	2.82927e-12	3.26971e-11	SNAPC4	DOWN
264.343	1.82726	0.261901	6.97689	3.01791e-12	3.48504e-11	TM7SF2	UP
627.643	-1.26458	0.181271	-6.97616	3.03359e-12	3.50044e-11	NDUFAF2	DOWN
1515.23	2.09475	0.300779	6.96441	3.29786e-12	3.80245e-11	PLCL1	UP
30240.7	-1.21326	0.174271	-6.96192	3.35661e-12	3.86657e-11	RPL39	DOWN
2264.48	-0.922385	0.132493	-6.96176	3.36046e-12	3.86657e-11	SLC6A6	DOWN
27.1436	3.39675	0.487917	6.96173	3.36122e-12	3.86657e-11	ZNF180	UP
966.222	1.33895	0.192405	6.95898	3.42745e-12	3.93972e-11	KLHL24	UP
1802.68	-0.928581	0.133451	-6.9582	3.44647e-12	3.95854e-11	KIRREL	DOWN
53.767	2.08887	0.300216	6.95789	3.45409e-12	3.96426e-11	FAM127B	UP
127.23	-2.08512	0.299692	-6.95756	3.46218e-12	3.9705e-11	GPSM1	DOWN
40.8632	2.60733	0.374851	6.95565	3.50937e-12	4.02153e-11	LACC1	UP
148.314	1.38951	0.199918	6.95039	3.64271e-12	4.17114e-11	PROX2	UP
393.271	1.60087	0.230375	6.94895	3.68027e-12	4.21092e-11	FAM214A	UP
252.29	2.03245	0.29258	6.94665	3.74072e-12	4.27683e-11	PTGDR2	UP
501.692	1.0956	0.157796	6.94313	3.83504e-12	4.38132e-11	BIRC2	UP
522.297	-1.26295	0.182017	-6.93862	3.95952e-12	4.52007e-11	CENPA	DOWN
342.814	1.06369	0.153368	6.93553	4.04702e-12	4.61644e-11	TECPR2	UP
23.3373	5.10468	0.736469	6.9313	4.17005e-12	4.75315e-11	FAM9C	UP
23.1963	4.39272	0.633785	6.93094	4.18063e-12	4.76159e-11	CNR2	UP
4036.11	-0.817004	0.117917	-6.92864	4.24891e-12	4.83568e-11	DHX15	DOWN
1080.69	1.494	0.215632	6.92847	4.25415e-12	4.83797e-11	HECA	UP
2656.28	0.94487	0.136531	6.92056	4.49855e-12	5.11201e-11	EPRS	UP
1241.39	1.57351	0.227389	6.91989	4.5198e-12	5.13227e-11	AKAP11	UP
415.068	1.02974	0.148821	6.91931	4.53846e-12	5.14955e-11	SLC9A1	UP
981.631	-1.37935	0.199426	-6.91659	4.62652e-12	5.24549e-11	BUB1B	DOWN
108.967	1.75323	0.253511	6.91577	4.65325e-12	5.2718e-11	APOBEC3D	UP
64.8392	2.01249	0.291145	6.91235	4.76704e-12	5.39663e-11	PRR7-AS1	UP
769.04	-0.963746	0.139438	-6.91165	4.79064e-12	5.41925e-11	ZBTB8OS	DOWN
1031.75	-1.07846	0.156043	-6.91129	4.80268e-12	5.42877e-11	C1D	DOWN
65.2643	1.9464	0.281646	6.91079	4.81967e-12	5.44387e-11	IL23A	UP
1225.31	1.01182	0.146464	6.9083	4.90504e-12	5.53611e-11	C5orf15	UP
947.664	1.3846	0.200465	6.90694	4.95203e-12	5.58494e-11	COL4A3BP	UP
384.463	-1.21489	0.175935	-6.90532	5.00911e-12	5.64506e-11	FRMD4A	DOWN
292.856	1.46381	0.212049	6.90317	5.08549e-12	5.72682e-11	SNX30	UP
3196.03	0.886282	0.12842	6.90142	5.14858e-12	5.79351e-11	TRIP12	UP
208.072	-1.53063	0.221858	-6.89915	5.2315e-12	5.88239e-11	TOMM40L	DOWN
1011.59	-1.07691	0.156189	-6.89491	5.38973e-12	6.05575e-11	TRMT10C	DOWN
696.891	-1.40574	0.203885	-6.89474	5.3965e-12	6.05882e-11	AGBL5	DOWN
93.3159	1.81566	0.263401	6.89314	5.45758e-12	6.12279e-11	TMEM232	UP
76.0463	-1.88072	0.273043	-6.88798	5.65889e-12	6.34389e-11	SNHG10	DOWN
507.123	-1.20747	0.175313	-6.88749	5.67859e-12	6.36121e-11	RBFA	DOWN
4299.42	-1.6266	0.236202	-6.88646	5.7199e-12	6.40269e-11	CDK4	DOWN
86.1314	-1.84061	0.26739	-6.88363	5.8347e-12	6.52632e-11	KCTD19	DOWN
528.31	-1.43688	0.208841	-6.88025	5.97488e-12	6.67812e-11	MAFK	DOWN
1388.61	1.36468	0.19839	6.87876	6.03751e-12	6.74309e-11	BTG1	UP
58.6495	-2.19242	0.318772	-6.87772	6.08177e-12	6.78746e-11	TG	DOWN
1234.35	0.89376	0.130006	6.87478	6.20845e-12	6.92367e-11	MVB12B	UP
351.125	-1.1428	0.166242	-6.8743	6.2295e-12	6.94197e-11	ALDH3A2	DOWN
67.1519	2.0425	0.297255	6.8712	6.36639e-12	7.08924e-11	RNLS	UP
58.3576	-2.16474	0.315278	-6.86614	6.59631e-12	7.3398e-11	LOC643770	DOWN
84.6269	2.40205	0.349859	6.86578	6.61306e-12	7.35297e-11	ZNF772	UP
457.951	-1.29405	0.188542	-6.86345	6.72161e-12	7.46813e-11	LIN9	DOWN
671.785	1.35112	0.196861	6.86333	6.72719e-12	7.46878e-11	KIF1B	UP
38.986	2.83294	0.412793	6.86288	6.7487e-12	7.4871e-11	APOBEC3G	UP
1189.91	-0.933302	0.136054	-6.85979	6.89612e-12	7.64499e-11	USP16	DOWN
7587.9	-1.23475	0.180008	-6.8594	6.91484e-12	7.66007e-11	SKP1	DOWN
505.081	-0.984248	0.14352	-6.8579	6.98799e-12	7.73538e-11	ABCD4	DOWN
824.843	-1.80139	0.262711	-6.85691	7.0365e-12	7.78332e-11	AQP3	DOWN
1372.01	-1.08228	0.157977	-6.85089	7.33935e-12	8.10993e-11	PDCD10	DOWN
64.0282	-2.52369	0.368377	-6.85082	7.34261e-12	8.10993e-11	BIK	DOWN
24.0003	4.89058	0.713986	6.84969	7.40126e-12	8.16449e-11	STAP1	UP
122.152	1.50565	0.219815	6.84962	7.40463e-12	8.16449e-11	KIAA1257	UP
5546.92	1.15078	0.168008	6.84955	7.40838e-12	8.16449e-11	EIF4A2	UP
1287.23	-1.2911	0.188618	-6.84507	7.64372e-12	8.41765e-11	SNHG17	DOWN
217.86	-1.46321	0.213803	-6.84371	7.71678e-12	8.49186e-11	KCNK5	DOWN
600.492	-1.60704	0.234887	-6.84175	7.8231e-12	8.60253e-11	CBX2	DOWN
428.698	0.990494	0.144806	6.84013	7.91188e-12	8.69378e-11	NRBF2	UP
1062.83	-1.38733	0.202912	-6.8371	8.08137e-12	8.87349e-11	UQCC2	DOWN
1150.36	-1.26573	0.185146	-6.83636	8.12322e-12	8.9099e-11	ZWINT	DOWN
450.139	-1.07164	0.156758	-6.8363	8.12643e-12	8.9099e-11	FDX1	DOWN
1063.95	1.34188	0.196345	6.83426	8.24286e-12	9.03094e-11	TPP1	UP
9336.44	-1.1361	0.166271	-6.83284	8.32475e-12	9.11399e-11	CYCS	DOWN
7035.5	-1.22269	0.179023	-6.82979	8.50408e-12	9.30351e-11	PSMA6	DOWN
31.7563	2.98748	0.437707	6.8253	8.7739e-12	9.59169e-11	TFR2	UP
40.5858	2.63481	0.386051	6.82503	8.79062e-12	9.60295e-11	TNFSF9	UP
31.1698	-3.29562	0.482919	-6.82436	8.83174e-12	9.64084e-11	LOC100128568	DOWN
492.375	-1.08382	0.158977	-6.81742	9.26876e-12	1.01105e-10	CRY1	DOWN
5657.68	1.02805	0.15085	6.81504	9.42376e-12	1.02721e-10	CDC42	UP
181.115	1.35399	0.198757	6.81227	9.6069e-12	1.04641e-10	SEMA4B	UP
1306.26	0.878698	0.129053	6.80881	9.84079e-12	1.07111e-10	PIGX	UP
4908.73	-1.72965	0.254184	-6.80472	1.01247e-11	1.10121e-10	TUBA1A	DOWN
95.6238	1.91786	0.281908	6.80314	1.0236e-11	1.11251e-10	TUBA4A	UP
1149.85	-1.30869	0.192387	-6.80239	1.02896e-11	1.11752e-10	EIF1AY	DOWN
1292.65	-1.22346	0.179925	-6.79982	1.04748e-11	1.13681e-10	ELP6	DOWN
1600.44	1.16818	0.171812	6.79919	1.05211e-11	1.14101e-10	MAP1LC3B	UP
127.198	-1.42152	0.209264	-6.79293	1.09882e-11	1.1908e-10	PSMC3IP	DOWN
334.391	1.30621	0.192311	6.79215	1.10478e-11	1.1964e-10	RRM2B	UP
1060.4	1.03613	0.152552	6.79199	1.10598e-11	1.19683e-10	RAB3GAP1	UP
3210	-1.23235	0.181484	-6.7904	1.11825e-11	1.20923e-10	SNRPD1	DOWN
121.897	-1.61235	0.237466	-6.78981	1.12279e-11	1.21326e-10	RELL1	DOWN
73.0272	-2.19188	0.323094	-6.78402	1.16874e-11	1.26201e-10	MNX1	DOWN
770.894	0.945752	0.139501	6.77952	1.20572e-11	1.30099e-10	ZMIZ1	UP
24.0936	3.37236	0.497581	6.7775	1.22277e-11	1.31844e-10	TNFRSF10A	UP
356.344	1.08692	0.160408	6.77595	1.23588e-11	1.33162e-10	GALC	UP
2819.15	1.03261	0.152461	6.77296	1.26171e-11	1.35847e-10	TOX	UP
128.854	1.42373	0.210211	6.77285	1.26266e-11	1.35851e-10	PURG	UP
1065.56	-1.02917	0.152063	-6.76805	1.30534e-11	1.40342e-10	PPIG	DOWN
263.636	1.18565	0.175192	6.76773	1.30818e-11	1.40547e-10	TIGAR	UP
120.559	-2.01063	0.297161	-6.76612	1.3228e-11	1.42016e-10	CBX3P9	DOWN
475.318	-1.04848	0.154979	-6.76527	1.33056e-11	1.42747e-10	C12orf29	DOWN
1129.84	1.37575	0.203482	6.76103	1.3701e-11	1.46883e-10	SLC30A7	UP
634.77	1.63071	0.241213	6.76049	1.3753e-11	1.47335e-10	MYO5A	UP
433.396	1.75718	0.259949	6.75973	1.38252e-11	1.48003e-10	MYO6	UP
1133.94	-1.05771	0.156542	-6.7567	1.41169e-11	1.51017e-10	HBEGF	DOWN
977.386	-1.21126	0.179285	-6.75608	1.41773e-11	1.51556e-10	EIF2B1	DOWN
72.4582	1.73011	0.256114	6.75523	1.42606e-11	1.52337e-10	RHOF	UP
431.855	0.988991	0.146452	6.75299	1.44832e-11	1.54605e-10	OSGIN2	UP
2011.43	-1.33208	0.197299	-6.7516	1.46227e-11	1.55983e-10	CDK2	DOWN
1071.75	-1.04575	0.1549	-6.75108	1.46745e-11	1.56424e-10	MSL2	DOWN
55.7636	-2.14912	0.318351	-6.75078	1.47051e-11	1.56638e-10	KCNA3	DOWN
298.066	-1.36335	0.202024	-6.74845	1.49436e-11	1.59066e-10	GGH	DOWN
167.894	-1.87656	0.278246	-6.74425	1.53816e-11	1.63611e-10	TREX1	DOWN
637.385	-1.17546	0.174295	-6.74409	1.53988e-11	1.63678e-10	BCL11A	DOWN
278.067	-1.50821	0.22366	-6.74329	1.54836e-11	1.64462e-10	TONSL	DOWN
350.519	-1.15523	0.171378	-6.74083	1.57481e-11	1.67153e-10	GEMIN2	DOWN
41.5718	2.56245	0.3802	6.73973	1.58678e-11	1.68305e-10	TMEM255A	UP
61.3465	-2.79326	0.414484	-6.73913	1.59338e-11	1.68885e-10	ZNF833P	DOWN
1038.94	-1.29007	0.191451	-6.73842	1.6012e-11	1.69593e-10	DESI1	DOWN
194.953	1.2082	0.179305	6.73822	1.60344e-11	1.69711e-10	DENND2D	UP
43.1709	2.24373	0.33317	6.73448	1.64522e-11	1.74009e-10	RRAS	UP
578.135	-1.57886	0.234465	-6.73387	1.65207e-11	1.74611e-10	AEN	DOWN
208.083	1.89139	0.280883	6.73372	1.6538e-11	1.74671e-10	ANKDD1A	UP
569.201	1.61068	0.23928	6.73138	1.6806e-11	1.77375e-10	LOC102606465	UP
72.366	-2.06042	0.306117	-6.73081	1.68724e-11	1.77951e-10	VAV2	DOWN
21.9821	4.30392	0.6397	6.72803	1.7198e-11	1.81204e-10	IL26	UP
1061.86	0.891044	0.132439	6.72797	1.72051e-11	1.81204e-10	SIPA1L1	UP
62.9191	1.96099	0.291629	6.72427	1.76471e-11	1.85729e-10	TNFRSF13C	UP
162.541	1.36918	0.203798	6.71832	1.83831e-11	1.93339e-10	TMEM184C	UP
366.534	-1.26708	0.188606	-6.71814	1.84064e-11	1.93448e-10	OIP5	DOWN
12605.6	-1.71083	0.254689	-6.71731	1.85106e-11	1.94406e-10	CCND3	DOWN
4414.64	-0.917384	0.136613	-6.71518	1.8783e-11	1.97129e-10	HNRNPDL	DOWN
31422.6	-1.71168	0.255096	-6.70997	1.94668e-11	2.04162e-10	TUBA1B	DOWN
1521.15	-1.33604	0.199148	-6.70876	1.96279e-11	2.05708e-10	CKS1B	DOWN
768.804	-0.946777	0.141195	-6.70547	2.00753e-11	2.1025e-10	RIOK1	DOWN
343.619	1.24157	0.185185	6.70445	2.02163e-11	2.11578e-10	KCTD18	UP
574.37	-1.64457	0.245402	-6.70152	2.06268e-11	2.15724e-10	SUV39H1	DOWN
21.5633	4.6989	0.701799	6.69551	2.14926e-11	2.24622e-10	FSCN1	UP
457.865	-1.05768	0.158011	-6.69371	2.17583e-11	2.2724e-10	ITPR3	DOWN
1631.66	1.00117	0.149603	6.69219	2.19852e-11	2.29449e-10	UXS1	UP
198.138	1.87008	0.279475	6.69142	2.21014e-11	2.30501e-10	ATXN1	UP
2110.52	-0.80084	0.119788	-6.68549	2.30151e-11	2.39864e-10	CMIP	DOWN
162.776	-1.36604	0.204458	-6.68126	2.36894e-11	2.4672e-10	GPC2	DOWN
249.252	1.87059	0.280027	6.68006	2.38845e-11	2.48578e-10	PLEKHA1	UP
562.052	-1.18164	0.176898	-6.67979	2.39288e-11	2.48867e-10	MFGE8	DOWN
338.975	-1.27435	0.190859	-6.67689	2.4406e-11	2.53653e-10	BIN3	DOWN
1623.93	0.878194	0.131556	6.67546	2.46461e-11	2.55971e-10	RALBP1	UP
543.613	1.25428	0.187917	6.67467	2.47782e-11	2.57164e-10	GLTSCR1L	UP
38.621	-2.6907	0.403175	-6.67378	2.49305e-11	2.58566e-10	STRA6	DOWN
1898.48	-1.65379	0.24783	-6.67309	2.50468e-11	2.59591e-10	RUVBL2	DOWN
567.468	-0.974472	0.146044	-6.67243	2.51598e-11	2.60582e-10	MIS18A	DOWN
681.112	-1.296	0.19427	-6.67113	2.53848e-11	2.62731e-10	MRPL50	DOWN
718.548	-0.917166	0.137594	-6.66573	2.63357e-11	2.72384e-10	LYAR	DOWN
492.902	-1.19704	0.179612	-6.66456	2.65452e-11	2.74362e-10	CDCA3	DOWN
125.61	1.36687	0.205206	6.66096	2.72047e-11	2.80904e-10	TLN2	UP
558.931	-1.65985	0.249193	-6.6609	2.72158e-11	2.80904e-10	PSMG3	DOWN
44904.2	-1.11068	0.166881	-6.65548	2.82376e-11	2.9125e-10	RPL26	DOWN
383.729	-1.17635	0.17678	-6.65431	2.8464e-11	2.93383e-10	BBIP1	DOWN
1566.07	-1.23873	0.186177	-6.65353	2.86147e-11	2.94734e-10	CD1A	DOWN
1143.32	0.998061	0.150098	6.64941	2.94262e-11	3.02883e-10	KIAA0319L	UP
865.729	1.02891	0.15482	6.64587	3.01435e-11	3.10053e-10	SEC14L1	UP
476.125	-1.03227	0.155344	-6.64504	3.03126e-11	3.11578e-10	PGS1	DOWN
67.7839	-2.51867	0.379186	-6.6423	3.08818e-11	3.17211e-10	AGTRAP	DOWN
488.054	-1.13201	0.170429	-6.6421	3.09249e-11	3.17357e-10	C16orf87	DOWN
136.707	1.6027	0.241296	6.64203	3.09384e-11	3.17357e-10	NCR2	UP
2296.84	-1.67863	0.252774	-6.64082	3.11953e-11	3.19773e-10	AKR1B1	DOWN
317.474	-1.4264	0.214836	-6.63945	3.14858e-11	3.2253e-10	CD72	DOWN
335.406	-1.24962	0.188295	-6.63648	3.21258e-11	3.28861e-10	ZNF749	DOWN
2024.43	-0.81223	0.122407	-6.63551	3.23382e-11	3.30809e-10	FAM192A	DOWN
150.015	1.36237	0.205391	6.63305	3.28816e-11	3.36138e-10	DNASE1	UP
7366.71	-0.748073	0.112795	-6.63216	3.30806e-11	3.37942e-10	SRSF1	DOWN
2509.42	-1.13426	0.171079	-6.63004	3.35603e-11	3.42608e-10	CHTOP	DOWN
316.983	1.06372	0.16045	6.62962	3.36548e-11	3.43338e-10	MAP3K9	UP
296.907	1.18688	0.179131	6.62576	3.45472e-11	3.52203e-10	RARA	UP
401.462	-1.40015	0.211457	-6.62144	3.55705e-11	3.62388e-10	RMI2	DOWN
216.385	-1.18841	0.179618	-6.61629	3.68328e-11	3.74993e-10	PSMG4	DOWN
2229.25	1.65448	0.250241	6.61154	3.8035e-11	3.86969e-10	HECTD1	UP
92.0325	1.60559	0.242854	6.61134	3.80848e-11	3.87212e-10	CTTNBP2NL	UP
152.918	1.56664	0.237031	6.60941	3.85846e-11	3.91842e-10	MAPT	UP
142.433	-1.39732	0.211415	-6.60938	3.85925e-11	3.91842e-10	FAM83D	DOWN
74.4034	1.67518	0.25347	6.609	3.86929e-11	3.92595e-10	MICAL2	UP
122.323	1.4303	0.21643	6.60859	3.87986e-11	3.93401e-10	SPRYD7	UP
914.954	1.25848	0.190502	6.60613	3.9449e-11	3.99725e-10	MIA3	UP
188.207	1.84917	0.279926	6.60593	3.95023e-11	3.99994e-10	TMOD2	UP
361.223	-1.15757	0.175347	-6.60162	4.0669e-11	4.1153e-10	WDR73	DOWN
5287.51	-1.55272	0.235229	-6.6009	4.08664e-11	4.13248e-10	SNRPB	DOWN
1065.9	-1.13414	0.171843	-6.59986	4.11557e-11	4.15892e-10	MELK	DOWN
25.9002	5.99923	0.909133	6.59885	4.14352e-11	4.18434e-10	CRTAM	UP
41.1409	2.23817	0.339468	6.59316	4.30559e-11	4.34238e-10	LINC01821	UP
22.8767	3.29937	0.500424	6.59315	4.30582e-11	4.34238e-10	PALM3	UP
2727.03	-0.826139	0.12532	-6.59225	4.3321e-11	4.36594e-10	NAP1L4	DOWN
149.557	-1.46925	0.222962	-6.58971	4.40698e-11	4.43841e-10	PPP2R3C	DOWN
34.9086	2.65567	0.403315	6.58461	4.5609e-11	4.59035e-10	LINC01138	UP
32.487	2.53733	0.385831	6.57628	4.8238e-11	4.85168e-10	PLTP	UP
2052.44	2.00341	0.304656	6.57598	4.83352e-11	4.85819e-10	IFITM1	UP
3103.68	1.10251	0.167686	6.57484	4.87056e-11	4.89213e-10	GSR	UP
19.6898	4.5737	0.695957	6.57182	4.97038e-11	4.98905e-10	BBOX1-AS1	UP
174.353	-1.98563	0.302319	-6.56799	5.09985e-11	5.11557e-10	GALE	DOWN
333.97	-1.3264	0.202009	-6.56605	5.16661e-11	5.17907e-10	WDR83	DOWN
1307.77	-0.969151	0.147611	-6.56557	5.18331e-11	5.19233e-10	DBF4	DOWN
1048.59	-1.13262	0.172587	-6.56264	5.2865e-11	5.29216e-10	NCAPG	DOWN
6514.52	1.13221	0.172546	6.5618	5.31611e-11	5.31824e-10	MYH9	UP
553.486	-1.40288	0.213806	-6.56147	5.32817e-11	5.32674e-10	NDUFAF4	DOWN
316.123	1.4005	0.213488	6.5601	5.37717e-11	5.37214e-10	NDRG1	UP
146.79	-1.53704	0.234359	-6.55849	5.43535e-11	5.42665e-10	FBF1	DOWN
24.5642	3.74248	0.570794	6.55661	5.50431e-11	5.49184e-10	GAS2L1	UP
1806.16	-1.24747	0.190316	-6.55472	5.57467e-11	5.55833e-10	TMEM106C	DOWN
180.671	1.35772	0.207186	6.55314	5.63413e-11	5.61388e-10	ABCA7	UP
798.245	-1.51155	0.230709	-6.55176	5.68641e-11	5.6622e-10	ATAD3A	DOWN
3040.24	-1.41116	0.215391	-6.55163	5.69143e-11	5.66342e-10	POLE3	DOWN
223.055	-1.42372	0.217364	-6.54995	5.75555e-11	5.72342e-10	DAB2IP	DOWN
1495.71	0.90441	0.138083	6.54977	5.76265e-11	5.72668e-10	LEPROTL1	UP
4369.46	-1.53697	0.234707	-6.54847	5.81288e-11	5.77276e-10	MCM2	DOWN
807.32	0.926221	0.141449	6.54808	5.82799e-11	5.78393e-10	CSNK1G3	UP
412.787	1.05675	0.161414	6.54684	5.87687e-11	5.82858e-10	YIPF5	UP
4569.89	-1.07799	0.164661	-6.54671	5.88168e-11	5.82949e-10	RRM2	DOWN
998.856	-0.89157	0.136227	-6.54473	5.96027e-11	5.90347e-10	GIGYF1	DOWN
1291.08	-1.58961	0.242905	-6.54415	5.98345e-11	5.92251e-10	RN7SL1	DOWN
5024.07	1.20708	0.184557	6.54043	6.13442e-11	6.06793e-10	FOXN3	UP
234.797	-1.19359	0.182502	-6.54016	6.14531e-11	6.07468e-10	KRBA1	DOWN
145.482	1.70854	0.261333	6.53779	6.24347e-11	6.16764e-10	PCDHB@	UP
21.6932	3.53249	0.540374	6.53712	6.27159e-11	6.19134e-10	C4orf22	UP
2031.24	-1.56213	0.23906	-6.53449	6.38283e-11	6.297e-10	BYSL	DOWN
55.7017	-2.882	0.441103	-6.53361	6.42042e-11	6.32991e-10	ST3GAL6	DOWN
27.8307	-3.97009	0.607801	-6.5319	6.49413e-11	6.39837e-10	RNU12	DOWN
427.756	1.05773	0.161973	6.53031	6.56325e-11	6.46221e-10	TPCN1	UP
768.036	-1.39975	0.214382	-6.52922	6.61134e-11	6.50528e-10	MRPL52	DOWN
376.931	-1.85467	0.284136	-6.52739	6.69267e-11	6.58098e-10	ZNF519	DOWN
204.752	-1.68356	0.257979	-6.52595	6.75709e-11	6.63996e-10	TMEM141	DOWN
75.7063	-2.45585	0.376507	-6.52273	6.90385e-11	6.77973e-10	FAM227A	DOWN
204.447	-1.79506	0.2755	-6.51566	7.2369e-11	7.10213e-10	LRRC45	DOWN
465.301	1.59296	0.244501	6.51514	7.26212e-11	7.12221e-10	PGM2L1	UP
29.1286	-3.8402	0.589998	-6.50884	7.57338e-11	7.42261e-10	RNU5A-1	DOWN
14494.5	-0.846943	0.13013	-6.50844	7.59371e-11	7.43766e-10	SET	DOWN
144.689	1.52493	0.234436	6.5047	7.78501e-11	7.62004e-10	PRUNE2	UP
88.5365	-1.7258	0.265428	-6.50194	7.92904e-11	7.75289e-10	LY6G5B	DOWN
267.743	-1.19659	0.184037	-6.5019	7.9311e-11	7.75289e-10	CDC26	DOWN
222.148	-2.01458	0.310192	-6.49461	8.32491e-11	8.13255e-10	SNED1	DOWN
576.643	-1.22291	0.188374	-6.49193	8.4744e-11	8.27318e-10	SDHAF3	DOWN
59.7709	1.9133	0.294945	6.48696	8.75867e-11	8.54513e-10	CAPS2	UP
607.146	1.15429	0.177969	6.48591	8.82004e-11	8.5994e-10	UBQLN2	UP
1440.24	-1.0421	0.160683	-6.48543	8.84809e-11	8.62112e-10	NUP88	DOWN
653.341	-0.98322	0.15172	-6.48047	9.14355e-11	8.90321e-10	NEK2	DOWN
105.343	-1.63121	0.25176	-6.47921	9.22055e-11	8.97235e-10	KYAT1	DOWN
702.685	1.17457	0.181311	6.47819	9.28323e-11	9.02747e-10	RIN3	UP
1169.56	1.49759	0.231217	6.47696	9.35903e-11	9.09527e-10	FCGRT	UP
926.015	-0.902684	0.139389	-6.476	9.41889e-11	9.1475e-10	PPIL3	DOWN
328.282	1.01373	0.156552	6.47537	9.45805e-11	9.17958e-10	MTMR12	UP
22.7226	3.51247	0.542545	6.47405	9.54074e-11	9.25384e-10	IL18R1	UP
674.832	-0.895837	0.138443	-6.4708	9.74882e-11	9.44954e-10	ILKAP	DOWN
361.186	-1.03086	0.159353	-6.46905	9.86236e-11	9.5534e-10	LINC01882	DOWN
2135.6	-0.869119	0.134353	-6.46892	9.87075e-11	9.55535e-10	RFWD3	DOWN
379.295	-1.50349	0.232435	-6.46843	9.90248e-11	9.57986e-10	SNX8	DOWN
527.029	-0.982168	0.15188	-6.46674	1.00142e-10	9.68171e-10	CENPO	DOWN
1027.68	-1.41041	0.218204	-6.46372	1.02161e-10	9.8705e-10	DNA2	DOWN
38.461	2.364	0.365838	6.46188	1.03409e-10	9.98465e-10	ITGB7	UP
935.815	-0.98325	0.152172	-6.46145	1.03706e-10	1.00068e-09	MTOR	DOWN
268.819	1.12939	0.174813	6.46058	1.043e-10	1.00577e-09	C6orf47	UP
77.6962	-1.65081	0.255663	-6.45698	1.06815e-10	1.02936e-09	ATP2A1	DOWN
42.8537	-2.72392	0.421913	-6.45613	1.07416e-10	1.03448e-09	SNORD3D	DOWN
2144.92	1.04861	0.162427	6.4559	1.0758e-10	1.0354e-09	TRIM44	UP
574.756	1.01679	0.157564	6.45315	1.09547e-10	1.05365e-09	LRIF1	UP
310.273	-1.43725	0.222805	-6.45069	1.11343e-10	1.07022e-09	TMPO-AS1	DOWN
949.651	-0.929216	0.144051	-6.45059	1.11412e-10	1.07022e-09	WDR76	DOWN
231.188	1.09756	0.170175	6.44959	1.1215e-10	1.07661e-09	PPARA	UP
302.39	1.26714	0.196472	6.4495	1.12222e-10	1.07661e-09	RETSAT	UP
924.917	-0.873132	0.135481	-6.44469	1.15836e-10	1.11057e-09	ZCCHC10	DOWN
266.971	-1.6501	0.256086	-6.44354	1.16717e-10	1.11831e-09	SMG1P2	DOWN
21.5554	3.6761	0.570831	6.43992	1.19538e-10	1.14459e-09	SLC38A4	UP
876.919	-1.57707	0.24492	-6.4391	1.20186e-10	1.15007e-09	RRP7A	DOWN
544.168	0.963001	0.149572	6.43836	1.20773e-10	1.15494e-09	BCL9	UP
50.8539	2.61564	0.406266	6.43824	1.20868e-10	1.15512e-09	AOAH	UP
1651.11	-0.809072	0.125684	-6.43734	1.21589e-10	1.16127e-09	MRPS5	DOWN
224.467	-1.70142	0.264355	-6.43613	1.22562e-10	1.16981e-09	BCL6	DOWN
2850.75	1.05742	0.164341	6.43427	1.2407e-10	1.18345e-09	ADD3	UP
56.6435	-1.97259	0.306606	-6.43364	1.24584e-10	1.1876e-09	C11orf74	DOWN
2998.09	0.975561	0.151639	6.43344	1.24744e-10	1.18836e-09	MLLT6	UP
488.244	1.90773	0.296651	6.43087	1.26874e-10	1.20789e-09	ZYX	UP
248.125	1.17938	0.183424	6.42982	1.27759e-10	1.21554e-09	KLHL36	UP
273.897	-1.38562	0.215592	-6.42707	1.30086e-10	1.23689e-09	SNTA1	DOWN
436.595	-1.30469	0.203006	-6.42686	1.30264e-10	1.23706e-09	PDE4A	DOWN
5382.19	0.834043	0.129775	6.42686	1.30269e-10	1.23706e-09	GAS5	UP
230.681	-1.23582	0.192323	-6.42575	1.31219e-10	1.24526e-09	PLXNA1	DOWN
19.3074	4.29907	0.669048	6.42566	1.31299e-10	1.24526e-09	COL9A2	UP
5484.13	-0.974313	0.151721	-6.42175	1.34713e-10	1.27683e-09	COX6C	DOWN
2387.07	0.913709	0.142347	6.41886	1.37296e-10	1.30039e-09	ZC3HAV1	UP
274.817	1.96888	0.306738	6.41878	1.37373e-10	1.30039e-09	TUBB4A	UP
102.899	-2.30706	0.359667	-6.41443	1.41347e-10	1.33717e-09	TSHR	DOWN
393.646	0.976451	0.152242	6.4138	1.41938e-10	1.34191e-09	PRDM11	UP
2736.83	0.756633	0.118022	6.41097	1.44601e-10	1.36622e-09	SUPT6H	UP
7247.95	-0.861899	0.13446	-6.41009	1.45432e-10	1.37321e-09	RBMX	DOWN
1117.34	-1.00677	0.15707	-6.40972	1.45788e-10	1.37567e-09	CWF19L1	DOWN
631.931	-1.46406	0.228416	-6.40963	1.45877e-10	1.37567e-09	TSEN2	DOWN
179.49	1.20676	0.188282	6.40931	1.46183e-10	1.37769e-09	AKTIP	UP
64.3193	2.0194	0.315235	6.40601	1.49377e-10	1.40691e-09	NR3C2	UP
202.297	1.15972	0.181188	6.40062	1.54745e-10	1.45655e-09	SNORD116@	UP
719.476	-1.03086	0.161309	-6.39061	1.65224e-10	1.5542e-09	PIN4	DOWN
635.837	-1.06619	0.16686	-6.38975	1.66161e-10	1.56204e-09	METTL5	DOWN
237.018	1.39087	0.217719	6.38836	1.67676e-10	1.57529e-09	ALPK1	UP
1254.94	0.868176	0.135921	6.38735	1.68782e-10	1.58468e-09	SH3GLB1	UP
614.415	-0.96785	0.151648	-6.3822	1.74559e-10	1.6379e-09	TCEAL9	DOWN
706.787	1.1748	0.184084	6.38186	1.74948e-10	1.64052e-09	ARL2BP	UP
1031.28	-1.06701	0.167237	-6.38022	1.76829e-10	1.65712e-09	NDUFB1	DOWN
767.417	-0.907554	0.142286	-6.37836	1.78993e-10	1.67635e-09	TATDN1	DOWN
26.4649	2.94946	0.462429	6.3782	1.79185e-10	1.6771e-09	GATA3-AS1	UP
217.119	-1.21429	0.190391	-6.37787	1.79565e-10	1.6796e-09	VPS33B	DOWN
18.3941	4.24653	0.665937	6.37678	1.80854e-10	1.69061e-09	MAOA	UP
41.73	2.20366	0.345626	6.37587	1.81931e-10	1.69962e-09	AMIGO1	UP
130.083	-1.35773	0.213003	-6.37421	1.83905e-10	1.71698e-09	MROH8	DOWN
117.694	1.52856	0.239904	6.37155	1.87127e-10	1.74597e-09	ADGRE3	UP
48.4702	-2.30836	0.362331	-6.37087	1.87953e-10	1.75259e-09	PLB1	DOWN
144.119	-1.43201	0.224802	-6.37008	1.8893e-10	1.7606e-09	GLDC	DOWN
138.279	1.7186	0.269815	6.36954	1.89591e-10	1.76566e-09	ISG20	UP
665.43	-0.889175	0.139603	-6.36931	1.89884e-10	1.76729e-09	ZFYVE27	DOWN
1026.32	-1.16208	0.182503	-6.36746	1.92188e-10	1.78762e-09	NFYB	DOWN
53.7202	2.1648	0.339995	6.36717	1.92546e-10	1.78984e-09	NRP1	UP
1178.66	-1.85901	0.291976	-6.36701	1.92746e-10	1.79059e-09	CDT1	DOWN
54.5942	1.96891	0.309289	6.36594	1.941e-10	1.80205e-09	LDB3	UP
598.473	-1.02146	0.160496	-6.36441	1.96041e-10	1.81894e-09	CLK2	DOWN
951.687	-1.28822	0.202639	-6.3572	2.05463e-10	1.90518e-09	RPL22L1	DOWN
17512.8	0.818351	0.128732	6.35701	2.05723e-10	1.90641e-09	TFRC	UP
486.702	-1.06445	0.167448	-6.3569	2.05863e-10	1.90653e-09	PIBF1	DOWN
1111.07	1.17961	0.185592	6.35594	2.0715e-10	1.91725e-09	C1GALT1	UP
426.053	-1.00245	0.157785	-6.35324	2.10827e-10	1.9492e-09	DPM1	DOWN
41.104	-2.35976	0.37143	-6.35318	2.10906e-10	1.9492e-09	HIST1H2AI	DOWN
2707.58	-0.787613	0.123973	-6.35312	2.10992e-10	1.9492e-09	EIF1AX	DOWN
727.952	0.925982	0.145882	6.34747	2.18888e-10	2.0209e-09	NDFIP2	UP
498.352	0.904281	0.142529	6.34454	2.23089e-10	2.05841e-09	45359	UP
19.9333	4.85159	0.76481	6.34353	2.24564e-10	2.07075e-09	PKHD1	UP
235.33	-1.12011	0.176601	-6.34264	2.25865e-10	2.08146e-09	ATP23	DOWN
242.002	-1.18902	0.187528	-6.34048	2.29045e-10	2.10946e-09	LOC150776	DOWN
962.835	-1.05588	0.166537	-6.34022	2.29436e-10	2.11177e-09	CD1D	DOWN
224.151	1.18428	0.186852	6.33805	2.3269e-10	2.1404e-09	CHN1	UP
458.414	-1.09093	0.172303	-6.33148	2.42824e-10	2.23225e-09	CCDC130	DOWN
51.1976	-2.69164	0.425323	-6.32848	2.47595e-10	2.27472e-09	PRKAG2-AS1	DOWN
962	0.935376	0.147842	6.32688	2.50169e-10	2.29695e-09	LIPA	UP
371.324	-1.09249	0.172691	-6.32626	2.51182e-10	2.30484e-09	ZNF589	DOWN
196.477	-1.28339	0.202989	-6.32247	2.57418e-10	2.36061e-09	FAM72B	DOWN
2029.9	1.18706	0.187836	6.3197	2.62078e-10	2.40187e-09	FAM32A	UP
441.52	-1.13206	0.179135	-6.31957	2.62299e-10	2.40243e-09	MUM1	DOWN
1534.79	-1.35022	0.213675	-6.31902	2.63232e-10	2.4095e-09	CCNB2	DOWN
446.281	-1.28999	0.204248	-6.31581	2.68758e-10	2.45858e-09	FAHD2A	DOWN
464.715	-1.50153	0.237796	-6.31435	2.71307e-10	2.48038e-09	NEU3	DOWN
707.475	1.19168	0.188751	6.31354	2.72721e-10	2.49179e-09	STARD4	UP
18.7556	4.27971	0.678242	6.31	2.79028e-10	2.54786e-09	LINC01358	UP
414.185	-0.986121	0.156298	-6.30923	2.80422e-10	2.55902e-09	ZCCHC9	DOWN
118.681	1.89972	0.301147	6.3083	2.8211e-10	2.57285e-09	IGIP	UP
54065.6	-0.996477	0.157972	-6.30792	2.82812e-10	2.57769e-09	RPS24	DOWN
97.1102	1.38749	0.219988	6.30714	2.84241e-10	2.58913e-09	KCNMB4	UP
938.19	-0.982943	0.155857	-6.30672	2.85015e-10	2.59461e-09	TMEM126B	DOWN
436.837	0.99128	0.157191	6.30623	2.85915e-10	2.60122e-09	TNFAIP3	UP
215.779	1.92486	0.305237	6.30611	2.86143e-10	2.60171e-09	GPM6B	UP
374.251	1.1248	0.178371	6.30596	2.86408e-10	2.60254e-09	TBC1D17	UP
28.1548	2.65583	0.421224	6.30504	2.88114e-10	2.61521e-09	PCDH15	UP
55.3809	1.85966	0.29495	6.30502	2.88152e-10	2.61521e-09	KIAA1522	UP
22.0942	3.58212	0.568884	6.29675	3.0396e-10	2.75672e-09	ADGRV1	UP
29.8208	2.51473	0.399374	6.29667	3.04112e-10	2.75672e-09	ZNF792	UP
6261.4	-1.17296	0.186332	-6.29502	3.0735e-10	2.78439e-09	UQCRB	DOWN
249.065	1.09083	0.173331	6.29332	3.10746e-10	2.81344e-09	SUMF1	UP
2183.57	1.28951	0.204911	6.29302	3.11354e-10	2.81725e-09	CDK13	UP
45.891	1.95221	0.310361	6.29013	3.17195e-10	2.86836e-09	LOC440461	UP
30.2891	2.4648	0.39198	6.28807	3.21427e-10	2.90488e-09	LOC389641	UP
154.078	1.33687	0.212656	6.28653	3.24642e-10	2.93216e-09	ARVCF	UP
2522.05	-0.80712	0.128406	-6.28568	3.26427e-10	2.94651e-09	EIF5	DOWN
1854.26	-1.4805	0.235574	-6.28464	3.28615e-10	2.96446e-09	DCTPP1	DOWN
1003.66	-0.90757	0.144424	-6.28405	3.29863e-10	2.97393e-09	BTF3L4	DOWN
53.421	-2.04541	0.325582	-6.28233	3.33541e-10	3.00528e-09	NPR2	DOWN
757.235	1.14772	0.182719	6.28134	3.35664e-10	3.02259e-09	ENTPD4	UP
189.288	-1.51811	0.241699	-6.28099	3.3642e-10	3.02758e-09	RPS27P4	DOWN
1916.76	-1.32776	0.211475	-6.27854	3.41767e-10	3.07384e-09	ATAD2	DOWN
334.433	-1.55455	0.24763	-6.2777	3.43608e-10	3.08855e-09	HAUS7	DOWN
1576.96	1.21971	0.194308	6.27718	3.44767e-10	3.09711e-09	PALLD	UP
117.235	1.45021	0.231232	6.27165	3.57242e-10	3.20725e-09	MYCL	UP
59.0817	-2.11085	0.336585	-6.27136	3.57917e-10	3.21138e-09	RHEBL1	DOWN
418.51	1.13137	0.180439	6.2701	3.6081e-10	3.2354e-09	PNMA1	UP
20.9899	3.38251	0.539547	6.26916	3.63012e-10	3.2532e-09	MAML2	UP
757.477	-1.07286	0.171313	-6.26258	3.78661e-10	3.3914e-09	SNHG15	DOWN
2368.61	-1.01957	0.162923	-6.25796	3.90035e-10	3.49119e-09	DUT	DOWN
737.526	-1.18453	0.189328	-6.2565	3.93718e-10	3.52204e-09	TTL	DOWN
69.0859	2.28547	0.365719	6.24926	4.12409e-10	3.68704e-09	ISY1-RAB43	UP
139.998	1.25691	0.201243	6.24575	4.21771e-10	3.7685e-09	SPATS2L	UP
2688.81	1.31333	0.210368	6.24303	4.29176e-10	3.83237e-09	CTDSP2	UP
656.704	1.44077	0.230809	6.24225	4.31326e-10	3.84927e-09	HIST1H1C	UP
1716.99	1.12906	0.180881	6.24201	4.31983e-10	3.85283e-09	GFPT1	UP
1062.28	1.54959	0.248331	6.24001	4.37536e-10	3.90004e-09	TIAM1	UP
350.561	-1.44488	0.231727	-6.23525	4.51054e-10	4.01814e-09	MUTYH	DOWN
19.6061	3.65693	0.58685	6.23146	4.62099e-10	4.11408e-09	GPC5	UP
261.605	-1.52334	0.244466	-6.2313	4.62591e-10	4.11601e-09	BOLA3	DOWN
4025.41	-0.809674	0.129942	-6.23105	4.63315e-10	4.12001e-09	STT3B	DOWN
902.101	-1.30936	0.210276	-6.22687	4.75845e-10	4.22891e-09	MRPL9	DOWN
61.4427	-1.93548	0.310884	-6.22573	4.79334e-10	4.25506e-09	RNU11	DOWN
60.2276	-2.50636	0.402581	-6.22572	4.79355e-10	4.25506e-09	NR4A1	DOWN
575.165	-0.925283	0.148637	-6.2251	4.81256e-10	4.2694e-09	VGLL4	DOWN
425.722	1.12477	0.180686	6.22499	4.81598e-10	4.2699e-09	SLC9A6	UP
928.221	0.882127	0.141727	6.22411	4.84291e-10	4.29123e-09	TGFBRAP1	UP
6030.98	-0.919223	0.147794	-6.21962	4.98352e-10	4.41321e-09	ATP5C1	DOWN
1544.7	-0.800066	0.12864	-6.21941	4.99039e-10	4.41512e-09	SAR1A	DOWN
464.77	1.01491	0.163186	6.21937	4.99157e-10	4.41512e-09	SH2B3	UP
1132.37	-1.40377	0.225822	-6.21628	5.0907e-10	4.50015e-09	PTTG1	DOWN
84.6026	-1.57151	0.252937	-6.21307	5.19607e-10	4.59058e-09	TSPAN13	DOWN
143.93	1.27584	0.205425	6.21075	5.27309e-10	4.65588e-09	RBM43	UP
305.25	1.36137	0.219229	6.2098	5.30535e-10	4.68159e-09	ITGAV	UP
187.995	1.2905	0.20793	6.20644	5.41982e-10	4.77979e-09	PQLC3	UP
821.42	0.872623	0.140665	6.20358	5.51944e-10	4.86478e-09	SPTLC2	UP
1382.84	-1.01221	0.163184	-6.2029	5.54337e-10	4.883e-09	UBR7	DOWN
71.3319	1.64189	0.264722	6.20231	5.56397e-10	4.89826e-09	PTPRM	UP
213.606	1.25382	0.202168	6.20187	5.57947e-10	4.90902e-09	ZNF827	UP
1291.68	-0.938286	0.151357	-6.19916	5.6767e-10	4.99163e-09	PMAIP1	DOWN
3325.71	-1.12704	0.181878	-6.19667	5.76703e-10	5.06808e-09	C14orf2	DOWN
187.499	1.36008	0.2195	6.19626	5.78204e-10	5.07829e-09	USP44	UP
301.332	1.04886	0.169285	6.19586	5.79692e-10	5.08837e-09	FN1	UP
203.386	1.15752	0.186894	6.19347	5.88554e-10	5.16313e-09	SWAP70	UP
155.882	2.13431	0.344636	6.19293	5.90564e-10	5.17773e-09	CRYBG3	UP
574.263	-1.16725	0.188618	-6.18842	6.07712e-10	5.32495e-09	ZNF680	DOWN
2412.14	-0.803936	0.12999	-6.18458	6.2269e-10	5.453e-09	CBX1	DOWN
49.3691	-1.9595	0.316942	-6.18251	6.30887e-10	5.52155e-09	CAND2	DOWN
1133.94	1.10699	0.179068	6.18195	6.33132e-10	5.53797e-09	PPP3CA	UP
2038.49	1.48466	0.240219	6.18043	6.39276e-10	5.58844e-09	MAGED2	UP
940.355	-0.828753	0.134157	-6.1775	6.51233e-10	5.68964e-09	UQCC1	DOWN
47.0422	2.10663	0.341045	6.177	6.53321e-10	5.70455e-09	PLEK	UP
163.81	-1.24936	0.202278	-6.17642	6.55709e-10	5.72206e-09	MAST1	DOWN
2296.81	-0.807824	0.130832	-6.17453	6.63626e-10	5.78778e-09	TMEM167A	DOWN
116.915	-2.09286	0.339127	-6.17132	6.77215e-10	5.90286e-09	RAC3	DOWN
18.4066	3.70905	0.601143	6.17	6.82908e-10	5.94901e-09	PTPRB	UP
867.052	1.17898	0.191114	6.16901	6.8719e-10	5.98283e-09	ZNHIT6	UP
1763.22	0.787531	0.127703	6.16692	6.96351e-10	6.05906e-09	CTSC	UP
193.664	-1.83555	0.297847	-6.16272	7.1504e-10	6.21806e-09	C16orf59	DOWN
566.417	-0.936732	0.152038	-6.16115	7.22176e-10	6.27648e-09	ARL6IP6	DOWN
236.316	-1.18726	0.192714	-6.16071	7.2419e-10	6.29032e-09	IFI27L1	DOWN
66.6536	-1.77313	0.287909	-6.15866	7.33626e-10	6.36859e-09	DISP3	DOWN
209.646	-1.32015	0.214397	-6.1575	7.39024e-10	6.41173e-09	FAM57A	DOWN
1062.81	-0.791559	0.128574	-6.15644	7.43963e-10	6.45084e-09	NUP54	DOWN
52.4838	1.75971	0.285839	6.15628	7.44742e-10	6.45386e-09	KIF5A	UP
1960.37	-1.23557	0.200735	-6.15526	7.49567e-10	6.49191e-09	TACC3	DOWN
36.9123	-2.53701	0.412217	-6.15454	7.52947e-10	6.51742e-09	TRPV5	DOWN
45.0305	1.90913	0.310327	6.152	7.651e-10	6.61878e-09	PIK3R5	UP
138.787	4.83709	0.786375	6.15112	7.69374e-10	6.65191e-09	SLA2	UP
73.3285	-2.46887	0.401399	-6.15066	7.71632e-10	6.66758e-09	LOC102723729	DOWN
561.979	-1.21843	0.198101	-6.15055	7.72138e-10	6.6681e-09	PM20D2	DOWN
76.6612	1.87033	0.304135	6.14968	7.76401e-10	6.70105e-09	MERTK	UP
807.004	1.36318	0.221708	6.14857	7.81848e-10	6.74417e-09	BAIAP2	UP
17.5772	3.97359	0.646646	6.14493	8.00006e-10	6.89683e-09	MAT1A	UP
1003.59	1.46832	0.238963	6.14454	8.01943e-10	6.90915e-09	ETV6	UP
617.816	-0.919487	0.149647	-6.14439	8.02729e-10	6.90915e-09	SALL3	DOWN
5352.11	0.747202	0.121608	6.14437	8.0282e-10	6.90915e-09	CLTC	UP
2144.31	-0.964753	0.157094	-6.14123	8.18847e-10	7.04302e-09	MCTS1	DOWN
390.622	-1.64597	0.268061	-6.14029	8.23735e-10	7.081e-09	BCL2	DOWN
38.1802	2.13194	0.347223	6.13999	8.25282e-10	7.09022e-09	GBP3	UP
771.442	-1.44253	0.234949	-6.13977	8.26419e-10	7.09592e-09	NEIL3	DOWN
1668.68	-1.3699	0.223155	-6.13878	8.31562e-10	7.13599e-09	MRPL11	DOWN
43.5469	-2.61269	0.425934	-6.13404	8.56747e-10	7.3479e-09	HIST1H1B	DOWN
613.22	-1.62247	0.264562	-6.13267	8.64143e-10	7.40708e-09	POP7	DOWN
186.697	-1.50419	0.24541	-6.1293	8.82649e-10	7.56137e-09	AUNIP	DOWN
825.174	-1.0021	0.163576	-6.1262	9.00008e-10	7.70568e-09	MED27	DOWN
17.6561	3.80612	0.621314	6.12592	9.01592e-10	7.71482e-09	ARRDC5	UP
311.493	1.075	0.175505	6.12522	9.05578e-10	7.7445e-09	OSTM1	UP
1904.2	-1.40255	0.229003	-6.12457	9.09264e-10	7.77158e-09	BIRC5	DOWN
18.2649	4.23172	0.691159	6.12264	9.20367e-10	7.86199e-09	C22orf34	UP
1625.27	1.2038	0.19669	6.12029	9.3406e-10	7.97441e-09	HLA-E	UP
297.218	1.58021	0.258229	6.1194	9.39269e-10	8.01431e-09	LITAF	UP
20.1121	4.01711	0.656491	6.11907	9.41212e-10	8.02631e-09	DUXAP10	UP
368.865	-0.997996	0.163129	-6.11783	9.48579e-10	8.08453e-09	ARL3	DOWN
482.426	-0.970771	0.158696	-6.11719	9.52426e-10	8.11269e-09	C12orf75	DOWN
57.8608	2.24768	0.367445	6.11705	9.53207e-10	8.11473e-09	PLCXD2	UP
297.732	1.29214	0.211349	6.1138	9.72858e-10	8.27731e-09	KIAA0895	UP
496.845	-0.891458	0.145878	-6.11098	9.90239e-10	8.42041e-09	NXT2	DOWN
4931.35	1.13582	0.185891	6.11011	9.95597e-10	8.46116e-09	IKZF2	UP
551.627	-1.1168	0.182783	-6.10996	9.96532e-10	8.4643e-09	C1orf112	DOWN
83.8233	1.68802	0.276374	6.10772	1.01062e-09	8.57906e-09	TMEM163	UP
56.2368	-2.24714	0.367977	-6.10674	1.01686e-09	8.62721e-09	AK8	DOWN
890.526	-1.62624	0.266307	-6.10662	1.0176e-09	8.62858e-09	NUDT1	DOWN
666.949	-0.97948	0.160443	-6.10485	1.029e-09	8.72028e-09	EYA3	DOWN
301.402	1.00727	0.165059	6.10249	1.04426e-09	8.84458e-09	TBC1D22B	UP
112.962	-1.68101	0.275511	-6.10145	1.05109e-09	8.89743e-09	HACD1	DOWN
1126.12	-0.832852	0.13654	-6.09968	1.0628e-09	8.99144e-09	FAM96A	DOWN
3388.26	1.44846	0.2375	6.09879	1.06872e-09	9.03641e-09	ITM2C	UP
599.285	1.64896	0.270412	6.09796	1.0743e-09	9.07846e-09	MAN1A2	UP
103.231	1.586	0.260146	6.09655	1.08382e-09	9.15378e-09	LINC01963	UP
129.897	1.74813	0.2868	6.09531	1.09226e-09	9.21982e-09	TVP23C-CDRT4	UP
182.123	1.90827	0.313192	6.09297	1.10833e-09	9.35019e-09	CDC42BPA	UP
2006.01	-1.12479	0.184631	-6.09207	1.11458e-09	9.39765e-09	ATP5I	DOWN
215.926	1.13424	0.186309	6.08796	1.14356e-09	9.63653e-09	GAA	UP
490.593	0.896381	0.147285	6.08602	1.15752e-09	9.74789e-09	SYCE1L	UP
2237.84	-0.843572	0.13861	-6.08594	1.15807e-09	9.74789e-09	ZNRF1	DOWN
19.6545	3.37016	0.553972	6.08363	1.17493e-09	9.88425e-09	IL21R	UP
159.989	-1.22333	0.2011	-6.08323	1.17787e-09	9.90337e-09	FAM72A	DOWN
219.355	-1.16692	0.19183	-6.08308	1.17899e-09	9.90722e-09	DMPK	DOWN
329.686	-1.13528	0.186659	-6.08211	1.18608e-09	9.9612e-09	NUP35	DOWN
1590.49	-0.994833	0.163574	-6.08186	1.18793e-09	9.97114e-09	JARID2	DOWN
752.882	0.892871	0.146812	6.08172	1.18902e-09	9.9747e-09	ELMO2	UP
649.528	0.853166	0.140287	6.08159	1.18996e-09	9.97703e-09	HERPUD2	UP
413.937	-1.57219	0.258565	-6.08043	1.19858e-09	1.00437e-08	PRADC1	DOWN
657.467	1.52447	0.250738	6.07993	1.20234e-09	1.00695e-08	CCSER2	UP
331.74	1.06765	0.175642	6.07855	1.21274e-09	1.01509e-08	PRKCQ-AS1	UP
3468.92	-1.06949	0.175973	-6.07759	1.22003e-09	1.02063e-08	DAZAP1	DOWN
17.5749	5.0228	0.826946	6.07391	1.24834e-09	1.04372e-08	CSF1	UP
1249.39	-1.54043	0.253677	-6.0724	1.26012e-09	1.05299e-08	ASF1B	DOWN
534.401	1.18386	0.195028	6.07021	1.27747e-09	1.06688e-08	KLHL28	UP
915.227	-1.02542	0.168992	-6.06787	1.29622e-09	1.08194e-08	ABCD3	DOWN
1137.04	1.68079	0.27702	6.06738	1.30012e-09	1.0846e-08	EMP3	UP
39.7269	-2.64396	0.435775	-6.06727	1.30103e-09	1.08475e-08	RNU5D-1	DOWN
62.7707	-1.79228	0.295434	-6.0666	1.3065e-09	1.0887e-08	WHRN	DOWN
2705.96	0.918519	0.15144	6.06524	1.31754e-09	1.09729e-08	MAPK1	UP
1026.01	1.06729	0.176118	6.06008	1.36052e-09	1.13246e-08	CCDC88C	UP
1516.29	-1.05208	0.173683	-6.05748	1.38274e-09	1.15031e-08	ELOC	DOWN
91.0543	1.42037	0.234516	6.0566	1.39027e-09	1.15593e-08	MPP7	UP
400.327	-0.9304	0.153646	-6.05547	1.40009e-09	1.16345e-08	POLR2J4	DOWN
1916.62	0.743821	0.12295	6.04978	1.45041e-09	1.20459e-08	FOXK1	UP
25.0513	3.27591	0.54151	6.04958	1.45222e-09	1.20544e-08	CPA6	UP
366.096	0.930333	0.153926	6.04404	1.50306e-09	1.24694e-08	MTURN	UP
467.763	-1.62083	0.268268	-6.04186	1.52352e-09	1.26321e-08	DCXR	DOWN
185.176	-1.28445	0.212619	-6.04111	1.53055e-09	1.26834e-08	E2F8	DOWN
505.008	-0.954608	0.158078	-6.03883	1.55234e-09	1.28568e-08	ADCY3	DOWN
24.2942	2.66035	0.440566	6.03847	1.55581e-09	1.28785e-08	H2AFY2	UP
674.518	-1.59496	0.264193	-6.03709	1.56914e-09	1.29816e-08	PFKL	DOWN
525.772	-1.19453	0.197926	-6.03525	1.58715e-09	1.31233e-08	CSTF2	DOWN
53.3743	1.85994	0.308247	6.03393	1.60017e-09	1.32237e-08	LOC257396	UP
1278.72	0.866503	0.143624	6.03314	1.608e-09	1.32811e-08	IL6ST	UP
1452.44	-0.99749	0.165383	-6.03139	1.62555e-09	1.34186e-08	BRIX1	DOWN
862.904	-1.28737	0.213519	-6.02929	1.6468e-09	1.35866e-08	CCNF	DOWN
402.64	-1.57791	0.261713	-6.02915	1.64825e-09	1.3591e-08	FUZ	DOWN
181.24	-1.81513	0.301117	-6.02797	1.66029e-09	1.36827e-08	DMC1	DOWN
689.114	-0.970298	0.161004	-6.02653	1.67513e-09	1.37974e-08	MPHOSPH6	DOWN
16.705	4.61582	0.76632	6.02335	1.70842e-09	1.40639e-08	MPIG6B	UP
42.5952	-3.00504	0.499042	-6.02162	1.72682e-09	1.42076e-08	LOC101929726	DOWN
133.128	1.87279	0.311323	6.01558	1.79242e-09	1.47392e-08	MIR99AHG	UP
139.567	1.41595	0.235424	6.01446	1.80488e-09	1.48335e-08	ICAM1	UP
53.8663	-2.01642	0.335398	-6.01202	1.83228e-09	1.50504e-08	FAM27E3	DOWN
1131.64	-1.5496	0.257782	-6.01127	1.84077e-09	1.51118e-08	MRPL23	DOWN
497.22	-0.927327	0.154353	-6.00782	1.88034e-09	1.54283e-08	IMMP1L	DOWN
2928.08	-0.776928	0.129368	-6.00559	1.90642e-09	1.56337e-08	PCNP	DOWN
858.382	0.78983	0.131521	6.00535	1.90914e-09	1.56475e-08	NOTCH2	UP
308.75	0.979833	0.163198	6.00395	1.9257e-09	1.57745e-08	GSKIP	UP
930.16	-1.00783	0.167876	-6.00346	1.93162e-09	1.58143e-08	TDP1	DOWN
1566.74	-1.38199	0.230226	-6.00277	1.93975e-09	1.58722e-08	PRMT5	DOWN
1167.44	-1.06952	0.178339	-5.99709	2.00884e-09	1.64286e-08	SORD	DOWN
392.583	-1.61181	0.268793	-5.99649	2.01632e-09	1.64807e-08	PC	DOWN
353.238	-0.952436	0.158965	-5.99148	2.07934e-09	1.69866e-08	LRP5	DOWN
30.0697	2.40039	0.400705	5.99043	2.09284e-09	1.70875e-08	MTRNR2L8	UP
51.2073	1.76065	0.293968	5.98928	2.10778e-09	1.72001e-08	RBPMS2	UP
418.859	0.953741	0.159244	5.98918	2.10904e-09	1.72011e-08	APH1B	UP
725.737	-0.88262	0.14744	-5.98631	2.1465e-09	1.7497e-08	CRNDE	DOWN
389.551	-1.32	0.22062	-5.98314	2.18873e-09	1.78315e-08	ENOSF1	DOWN
114.879	1.32944	0.222245	5.98185	2.20618e-09	1.79639e-08	MCAM	UP
357.369	0.980415	0.163968	5.97929	2.24107e-09	1.82381e-08	SAV1	UP
735.863	0.892889	0.149501	5.97247	2.33682e-09	1.9007e-08	TWF1	UP
9984.19	1.17895	0.197403	5.97233	2.33883e-09	1.9013e-08	MSN	UP
367.076	-1.1655	0.195161	-5.972	2.34358e-09	1.90413e-08	MED30	DOWN
113.552	1.5741	0.263637	5.9707	2.36242e-09	1.91839e-08	PYHIN1	UP
346.338	1.28036	0.214448	5.97049	2.36546e-09	1.91982e-08	SH3RF1	UP
110.485	1.57229	0.263532	5.96622	2.42809e-09	1.96959e-08	IPW	UP
2193.44	-0.745387	0.125036	-5.96138	2.50112e-09	2.02772e-08	EIF2S1	DOWN
762.317	1.28511	0.215642	5.95947	2.53057e-09	2.05048e-08	TSPAN14	UP
550.335	1.20598	0.202391	5.95867	2.54296e-09	2.05941e-08	EIF2AK4	UP
645.187	-1.4136	0.237268	-5.95782	2.55618e-09	2.069e-08	RPL9P8	DOWN
1088.74	-1.08243	0.181699	-5.95729	2.56457e-09	2.07467e-08	NDUFB6	DOWN
23.1866	2.87852	0.483238	5.95673	2.57332e-09	2.08062e-08	TRNC	UP
1042.81	0.97783	0.164191	5.95545	2.5935e-09	2.0958e-08	C4orf3	UP
48.5065	2.14386	0.360208	5.95173	2.65316e-09	2.14286e-08	LOC100507377	UP
843.459	-1.04657	0.175878	-5.95051	2.6731e-09	2.1578e-08	SDCCAG3	DOWN
1178.87	-0.926204	0.155675	-5.94959	2.68818e-09	2.1688e-08	SPAG5	DOWN
600.657	-1.23928	0.208305	-5.94933	2.69245e-09	2.17108e-08	ABCB8	DOWN
99.3445	1.52424	0.256263	5.94794	2.71541e-09	2.18841e-08	FMO4	UP
123.153	-1.47138	0.247389	-5.94762	2.72067e-09	2.19147e-08	PPM1M	DOWN
256.355	-1.19447	0.200909	-5.9453	2.75953e-09	2.22158e-08	TRAF2	DOWN
54.188	-2.26471	0.381039	-5.94349	2.79013e-09	2.24501e-08	IL17D	DOWN
879.345	-1.27504	0.214615	-5.94108	2.83159e-09	2.27714e-08	BEX1	DOWN
2299.88	-1.14022	0.191962	-5.93979	2.85389e-09	2.29384e-08	CTPS1	DOWN
192.509	-1.15924	0.195233	-5.93772	2.89013e-09	2.32172e-08	ZNF681	DOWN
663.923	-1.57316	0.264979	-5.93691	2.90443e-09	2.33196e-08	NXT1	DOWN
792.217	0.966865	0.162937	5.93398	2.95682e-09	2.37275e-08	MR1	UP
488.085	1.12613	0.189785	5.93374	2.96112e-09	2.37399e-08	TMEM184B	UP
1536.01	-0.747183	0.125922	-5.93372	2.96154e-09	2.37399e-08	PRR11	DOWN
23.1207	-3.88774	0.655295	-5.9328	2.97803e-09	2.38593e-08	SNORD3B-1	DOWN
143.034	-1.60679	0.270928	-5.93068	3.01686e-09	2.41575e-08	LOC101927815	DOWN
1212.58	0.893958	0.150862	5.92566	3.1105e-09	2.4894e-08	FAM107B	UP
579.599	-1.0716	0.180898	-5.9238	3.1459e-09	2.51638e-08	TYSND1	DOWN
1344.95	-0.931079	0.15719	-5.92329	3.15569e-09	2.52287e-08	OXCT1	DOWN
16.3149	4.57096	0.771844	5.92213	3.17801e-09	2.53935e-08	SLFN12	UP
65.8686	-2.19475	0.370698	-5.92057	3.20824e-09	2.56214e-08	PDCD1	DOWN
21.4336	2.83262	0.47846	5.92028	3.2139e-09	2.56529e-08	LINC00987	UP
3460.13	-0.723722	0.122308	-5.91722	3.27419e-09	2.61175e-08	RNASEH2B	DOWN
714.981	0.789378	0.133405	5.91715	3.27559e-09	2.61175e-08	ATMIN	UP
89.5267	1.57803	0.266734	5.91611	3.29649e-09	2.62701e-08	SHROOM1	UP
165.979	1.77974	0.300927	5.91418	3.33529e-09	2.65651e-08	SEMA6A	UP
351.957	-1.47466	0.249386	-5.91314	3.35645e-09	2.67195e-08	CENPI	DOWN
54.2674	2.13463	0.36101	5.91294	3.36055e-09	2.67379e-08	C19orf38	UP
1028.8	0.84031	0.142119	5.91272	3.365e-09	2.67591e-08	PAPSS1	UP
156.566	-1.86252	0.31507	-5.91146	3.39085e-09	2.69388e-08	ABHD11	DOWN
164.033	-1.591	0.269139	-5.91144	3.39129e-09	2.69388e-08	C9orf142	DOWN
1148.24	-0.787077	0.133147	-5.91136	3.393e-09	2.69388e-08	RPP30	DOWN
599.586	-0.855522	0.144742	-5.91069	3.40677e-09	2.70338e-08	ZNF480	DOWN
32.1299	2.22401	0.376359	5.90927	3.43621e-09	2.72529e-08	S100P	UP
111.393	-1.59583	0.270139	-5.90746	3.47425e-09	2.754e-08	TTLL11	DOWN
58.7991	1.78929	0.302905	5.90711	3.48151e-09	2.7583e-08	GPNMB	UP
597.313	-1.2669	0.214559	-5.90467	3.53347e-09	2.79798e-08	MED22	DOWN
459.957	0.893018	0.151282	5.90299	3.56965e-09	2.82514e-08	ICK	UP
426.284	2.18394	0.370039	5.90193	3.59267e-09	2.84185e-08	MALAT1	UP
16.2827	4.56704	0.77406	5.90011	3.63258e-09	2.8719e-08	LINC01107	UP
147.351	-1.48734	0.252215	-5.89711	3.69934e-09	2.92314e-08	ARHGAP33	DOWN
489.584	0.83896	0.142298	5.89579	3.72885e-09	2.94491e-08	TRAK1	UP
47.4432	1.79638	0.304777	5.89406	3.76816e-09	2.97438e-08	RTN4RL1	UP
101.988	1.45546	0.246995	5.89268	3.79991e-09	2.99786e-08	LINC01934	UP
118.066	-1.39775	0.23735	-5.88899	3.88552e-09	3.06379e-08	GALNT18	DOWN
61.0321	1.70301	0.289211	5.88847	3.89795e-09	3.07197e-08	DNAH10	UP
183.799	-1.58047	0.268565	-5.88488	3.98345e-09	3.1377e-08	FAM98C	DOWN
609.51	-0.892642	0.151714	-5.8837	4.01186e-09	3.15842e-08	KATNBL1	DOWN
885.317	-0.786388	0.133731	-5.88035	4.09393e-09	3.22133e-08	ZNF212	DOWN
1757.76	1.3654	0.232205	5.88013	4.09943e-09	3.22396e-08	AFF4	UP
301.96	1.14819	0.195648	5.86866	4.39335e-09	3.4533e-08	TMEM2	UP
51.0036	1.96392	0.334669	5.86823	4.40462e-09	3.46034e-08	CREB5	UP
981.813	1.03128	0.175767	5.86733	4.42864e-09	3.47618e-08	DCAF6	UP
588.649	-0.890283	0.151736	-5.8673	4.42942e-09	3.47618e-08	CDK5RAP1	DOWN
724.898	-1.09961	0.187438	-5.86654	4.44991e-09	3.49043e-08	PRIM2	DOWN
46.9858	1.93148	0.329349	5.86455	4.50357e-09	3.53067e-08	LOC100289495	UP
458.597	-0.913973	0.155855	-5.86423	4.51213e-09	3.53553e-08	SKA1	DOWN
494.459	-1.64948	0.281327	-5.86323	4.53953e-09	3.55513e-08	CENPP	DOWN
94.3042	-1.5984	0.272744	-5.86044	4.6164e-09	3.61345e-08	LINC00869	DOWN
6826.4	-1.02751	0.175382	-5.85868	4.66572e-09	3.65014e-08	NDUFA4	DOWN
1288.4	-0.782436	0.133596	-5.85675	4.72014e-09	3.69078e-08	RHOH	DOWN
22.3044	3.01238	0.514363	5.85653	4.72633e-09	3.69369e-08	THSD7A	UP
272.09	1.29974	0.221974	5.85537	4.75936e-09	3.71757e-08	DHFR2	UP
3402.14	-1.00552	0.171771	-5.85386	4.80299e-09	3.74969e-08	LBR	DOWN
326.2	-0.943756	0.161272	-5.85197	4.85794e-09	3.79061e-08	RTKN2	DOWN
385.223	-1.24032	0.212032	-5.84968	4.9253e-09	3.84117e-08	BORA	DOWN
66.8557	-1.92287	0.32879	-5.84832	4.96553e-09	3.87052e-08	WDR66	DOWN
48.0651	-1.9716	0.337145	-5.84793	4.97718e-09	3.87759e-08	PRICKLE4	DOWN
546.388	1.01436	0.173489	5.84683	5.01025e-09	3.90132e-08	STYX	UP
339.261	-1.02534	0.175433	-5.84459	5.07826e-09	3.95222e-08	CRYL1	DOWN
1801.73	0.906523	0.15513	5.84365	5.10692e-09	3.97246e-08	CMTM6	UP
825.624	-0.95008	0.162689	-5.83986	5.22438e-09	4.06172e-08	KIAA1191	DOWN
1398.49	0.782817	0.134097	5.8377	5.29277e-09	4.11275e-08	RAB11FIP3	UP
1815.54	-0.721058	0.123536	-5.83684	5.32006e-09	4.13113e-08	ANAPC7	DOWN
1063.61	-0.935212	0.160227	-5.83678	5.32194e-09	4.13113e-08	SMNDC1	DOWN
106.686	-1.39997	0.239902	-5.83559	5.36016e-09	4.15864e-08	EPB41L4B	DOWN
1061.59	-1.35198	0.231693	-5.83521	5.37217e-09	4.1658e-08	DCTN3	DOWN
23965	-1.00399	0.172092	-5.834	5.41155e-09	4.19416e-08	HNRNPC	DOWN
15.4718	4.47157	0.766777	5.83164	5.48853e-09	4.25163e-08	STXBP6	UP
134.896	-1.4006	0.240252	-5.82971	5.55232e-09	4.29881e-08	LOC284023	DOWN
455.542	1.08199	0.185672	5.82744	5.62844e-09	4.35549e-08	ZNF260	UP
450.165	-1.38418	0.237607	-5.82551	5.69397e-09	4.40393e-08	HTRA2	DOWN
585.525	-1.09746	0.188394	-5.82538	5.69844e-09	4.40511e-08	XPNPEP1	DOWN
39.3761	-2.16562	0.371935	-5.82259	5.79434e-09	4.47693e-08	HIST1H4E	DOWN
722.002	-1.08979	0.187195	-5.82167	5.82631e-09	4.49931e-08	MRPL33	DOWN
134.065	-1.24691	0.214216	-5.8208	5.8568e-09	4.52052e-08	IQGAP3	DOWN
144.556	-1.21534	0.208896	-5.81792	5.95841e-09	4.59658e-08	PPP1R1C	DOWN
37.8511	-2.27625	0.391374	-5.81605	6.02554e-09	4.64479e-08	ABHD17C	DOWN
3054.6	-1.67625	0.288213	-5.816	6.02711e-09	4.64479e-08	ALYREF	DOWN
363.523	-1.00096	0.172116	-5.81561	6.04145e-09	4.65344e-08	ATAT1	DOWN
356.182	1.01735	0.174992	5.81373	6.10947e-09	4.70342e-08	NEDD9	UP
313.179	-1.309	0.225161	-5.8136	6.11438e-09	4.70478e-08	C19orf57	DOWN
332.715	-1.02909	0.17702	-5.81343	6.1207e-09	4.70721e-08	TIPIN	DOWN
1586.71	-0.913652	0.157258	-5.80988	6.25159e-09	4.80541e-08	SLBP	DOWN
588.545	-1.12392	0.193521	-5.80774	6.33214e-09	4.86483e-08	CTNNAL1	DOWN
602.127	-1.21588	0.209435	-5.80555	6.41558e-09	4.9264e-08	CLK1	DOWN
1456.9	-1.07219	0.184748	-5.80354	6.49276e-09	4.98311e-08	PCBP1-AS1	DOWN
4200.21	0.783392	0.134987	5.80346	6.4961e-09	4.98311e-08	INSIG1	UP
120.332	-1.76494	0.304246	-5.80104	6.59052e-09	5.05296e-08	STARD9	DOWN
34.3948	-3.012	0.519259	-5.80058	6.60867e-09	5.06428e-08	MSH5-SAPCD1	DOWN
84.3915	-1.6698	0.287941	-5.7991	6.66713e-09	5.10646e-08	ARHGEF39	DOWN
98.5757	-1.32671	0.228787	-5.79892	6.67453e-09	5.10951e-08	SPRY4	DOWN
343.709	1.35826	0.234348	5.79593	6.79438e-09	5.1986e-08	DNAJC6	UP
28.1281	2.50876	0.432931	5.79482	6.83956e-09	5.2305e-08	KIAA0513	UP
493.676	-1.39198	0.240272	-5.79335	6.89949e-09	5.27363e-08	CENPX	DOWN
66.8571	-1.89648	0.327452	-5.79162	6.9709e-09	5.32549e-08	CABLES1	DOWN
659.296	-0.853135	0.147339	-5.79028	7.02712e-09	5.36571e-08	POLD3	DOWN
64.0725	1.76082	0.304149	5.78934	7.06635e-09	5.39291e-08	ZNF185	UP
655.076	1.27599	0.220436	5.78852	7.10109e-09	5.41666e-08	PIP4K2C	UP
309.8	-1.46068	0.252485	-5.78521	7.24235e-09	5.5216e-08	FAM64A	DOWN
21.0315	3.70512	0.640477	5.78493	7.2541e-09	5.52775e-08	C3AR1	UP
1068.29	-1.5357	0.265472	-5.7848	7.2599e-09	5.52934e-08	MPHOSPH9	DOWN
536.157	1.38391	0.239275	5.78377	7.30437e-09	5.56039e-08	LRRC8B	UP
27.3257	-3.30705	0.571935	-5.78222	7.37205e-09	5.60905e-08	RNU4-2	DOWN
87.3355	-1.69789	0.293658	-5.78186	7.38784e-09	5.61821e-08	ELOA-AS1	DOWN
495.067	0.986025	0.170571	5.78073	7.43768e-09	5.65131e-08	STXBP5	UP
19.3548	3.02656	0.523562	5.7807	7.43892e-09	5.65131e-08	TNFAIP8L2-SCNM1	UP
897.553	0.997082	0.172583	5.77739	7.5867e-09	5.76065e-08	TLE4	UP
333.084	0.977111	0.169138	5.777	7.60434e-09	5.77113e-08	TPMT	UP
59.1772	1.80454	0.312404	5.7763	7.63594e-09	5.79217e-08	MASP2	UP
528.644	-1.05014	0.181844	-5.77496	7.69731e-09	5.83576e-08	LOC728743	DOWN
879.751	1.09224	0.189166	5.77397	7.74251e-09	5.86706e-08	USP25	UP
103.351	1.29721	0.224717	5.77264	7.80413e-09	5.91076e-08	MYO1D	UP
1149.52	0.883054	0.153011	5.77118	7.87164e-09	5.95677e-08	CTR9	UP
393.49	-0.922294	0.159811	-5.77116	7.87284e-09	5.95677e-08	CHEK2	DOWN
49.8246	-1.84377	0.319494	-5.77091	7.88458e-09	5.96264e-08	RDM1	DOWN
4079.73	-0.877519	0.152077	-5.77023	7.91632e-09	5.98362e-08	BUB3	DOWN
1824.18	1.01747	0.176391	5.76828	8.00858e-09	6.0503e-08	STAT6	UP
645.681	0.924598	0.160313	5.76745	8.04813e-09	6.07711e-08	EHBP1L1	UP
383.592	-1.1898	0.206395	-5.76469	8.18071e-09	6.1741e-08	OTUD6B	DOWN
482.489	0.859977	0.14922	5.76315	8.25561e-09	6.22749e-08	PPARD	UP
338.871	-0.970952	0.168552	-5.76054	8.38464e-09	6.32164e-08	TTC28-AS1	DOWN
31.5489	2.83649	0.492681	5.75726	8.5488e-09	6.44216e-08	C1orf162	UP
768.024	1.02935	0.178795	5.75718	8.55316e-09	6.4422e-08	NRIP1	UP
20.4615	2.85587	0.496172	5.75581	8.62274e-09	6.49134e-08	ULBP3	UP
846.086	-1.31808	0.229068	-5.75409	8.71106e-09	6.55453e-08	RNASEH2C	DOWN
497.939	-1.53911	0.26755	-5.75259	8.78844e-09	6.60944e-08	THAP7	DOWN
559.187	-1.2076	0.209978	-5.75106	8.8683e-09	6.66615e-08	GINS3	DOWN
29.378	2.43869	0.424405	5.74614	9.13012e-09	6.85951e-08	PATL2	UP
20.5995	3.47736	0.605185	5.74594	9.1412e-09	6.86438e-08	SORCS2	UP
481.685	-0.929589	0.161791	-5.7456	9.15952e-09	6.87469e-08	QSOX2	DOWN
250.766	-1.29097	0.224693	-5.74549	9.16544e-09	6.87569e-08	FAM221A	DOWN
3593.62	0.684671	0.119176	5.74502	9.19075e-09	6.89122e-08	G3BP1	UP
165.868	-1.29113	0.224915	-5.74053	9.4379e-09	7.07299e-08	HSD17B6	DOWN
1133.69	-1.25938	0.219424	-5.73946	9.49789e-09	7.11439e-08	USF1	DOWN
[truncated: 12,968 more rows]
