# Supplementary material for: T‐cell differentiation stage block bias confers hypermethylation and mediastinal preference in T‐cell lymphoblastic lymphoma
Source: Clin Transl Med. 2025 Jun 27;15(7):e70380. doi: 10.1002/ctm2.70380 (PMC12205001; doi:10.1002/ctm2.70380)
Supplement: Supplementary file 16 — Supporting Information [file CTM2-15-e70380-s005.xlsx]

## Sheet: Sheet1
Supplemental Table S16 Intersection of GSE143974 and UHRF1 knockdown cells
DMR_DEG_UHRF1 knockdown	DML_DEG_GSE143974	Intersected of UHRF1 knockdown and GSE143974
KIF1B	Tnfsf14	PALLD
OPTN	Picalm	CRYBG3
ZCWPW2	Dnajc1	FOXP1
HDAC5	Sik3	RB1
MIGA2	Map3k5	PIK3R1
MYL12A	Eml6	TOX
EPOR	Rbpj	HECA
LRTOMT	Bach2	KLF6
C18orf54	Ar	TIAM1
VGLL4	Tox2	PLEK
ENC1	Art3	HDAC7
TNPO2	Tmem64	RRAS2
TXNL4B	Dapk1	FOXO1
PAIP1	Zbtb44	CPD
THEMIS2	Plcb4
NUP85	Idi1
LCP2	Dscam
NOL3	Cd180
PTPN12	Cux1
CNN2	Rb1
B4GALT6	Il3ra
CROCCP2	Slamf6
MLANA	Cd47
TSHR	Ccl1
EPHA1	Lrrk2
PAK4	Sbf2
PITPNC1	Pdcd1
ARHGAP45	Plek
CECR1	Plekhb2
OGFOD2	Gprin3
SKP1P1	Fgf2
SUV39H2	Tox
FZD3	Gphn
SFT2D3	Sema6d
NCOA2	Smchd1
LIMS1	Frmd6
DUS3L	Rora
GNG4	Ubl3
PIN1	Usp3
GLS2	Crybg3
LOC389641	Gpm6b
MXRA7	Zzz3
TCAF1P1	Ahr
LINC00969	Epc2
CENPH	Palld
VIPR2	Ptprj
MAP3K9	Rnf122
CCDC92	Shank1
NBR1	Ryr2
THAP1	N4bp2
TLE1	Ptgfrn
MRPL37	Nr3c2
CLUL1	Foxp1
CCDC142	Mrps6
ATP1B3	Tnks2
ANKLE1	Ccr6
SIMC1	Chst2
HNRNPDL	Chordc1
ZNF783	Nt5e
DAD1	Ptpn5
PRMT5	Ptpn11
DPYSL2	Atp9b
AHRR	Bmp7
FAM32A	Cdkal1
MAST2	Pik3r1
MRPL30	Rbms1
XRCC2	Prkd3
RIOX2	Trpc4ap
NDUFA2	Foxo1
CECR2	Cpd
MFSD1	Hdac7
UBL5	Gramd1b
ELMO1	Klf6
ORC6	Tiam1
CELF5	Osbpl8
TGFBR3	Ppm1b
RRM1	Fgd6
LOC105375218	Rras2
TFR2	Heca
USP1	Trps1
PGGHG	Ttn
C19orf44
TMEM9B
TMEM39B
ARID4A
GTF2I
LINC01569
ISCA2
SKA3
SDHAP1
CCDC40
ZNRF1
KLHL24
NPRL3
ASL
MORN2
ZNF212
LOC105377763
SERPINF1
SNORD3D
CAND2
RAC1
GNB4
ZFAND3
MTG2
SDHAP2
RCAN3
GNS
ENOX1
UHRF1BP1
APOL1
PRKCA
RAC2
LOC100419798
ARID4B
45538
SCRN1
GATS
GUCY1B2
NSD2
GEMIN6
PIEZO1
TNRC6A
ZFYVE16
HIST1H1C
LINC00998
LINC00689
MNX1
PDE4DIP
MALAT1
HMGA1
IMPA2
KLF3
MAFK
AMZ1
MYL6
VWC2
HDGF
SLC25A20
PPP2R5D
RHEBL1
MASP2
CDC42
GABARAPL1
QPCTL
KIAA1683
AHCYL2
MAST3
GPR85
DHPS
RPS24
FADS1
POC1A
ERMAP
CASP7
DCAF4L1
SERHL2
RFX2
PARP12
EOMES
TMEM167B
EZH2
VPS33A
LMNB1
LRMP
FABP5
FHIT
NUDT9
LRR1
POLR3D
DPM3
SPRED2
DHX35
TRNAU1AP
HECW2
LOC100419170
C17orf53
MPHOSPH6
SLCO4A1
NFAT5
TMED8
RCOR1
MIIP
IL12RB1
FEN1
IFT52
TBL2
CENPV
MAP3K8
WDR62
NMRK1
HIP1R
TOP3B
HIPK1
AGO1
RNF135
CHD8
FANCA
ZNF3
SMG1P2
CENPO
GIMAP6
SAR1A
RRN3P1
SFPQ
TULP4
TOB1
CCDC13
IFT22
TOR1AIP1
CDCA2
BCL2L1
ACTN4
CTSO
BRIX1
RFC2
BNC2
TMED10
GALNT6
KIAA0355
ZNF423
CDK5RAP1
LDLR
CPVL
ARMC6
ABCD3
ELK3
TRIT1
RAD51AP1
GOT2
FRG1BP
MGC72080
ORC1
SNHG10
RAB11FIP3
ABLIM1
PGP
EGR1
OGDH
GABPB2
ACBD3
GABARAP
EIF4A2
QTRT1
FAM227A
YPEL5
PYCR1
SLAIN2
CENPA
FAM221A
FAM83F
CYB5A
POP7
SEMA4B
RPS7P10
TMEM126A
NFATC2IP
KPNA6
TMEM243
GBAS
MANSC1
FAHD2A
RRP7A
ECHDC1
ZNRF2
POLE3
OLFM2
AHNAK
MRPS36
PALLD
GRAP2
RCHY1
FANCF
PHTF2
XRCC3
NMD3
LPCAT3
RN7SK
SYNJ1
KIAA1549
TMEM107
PLS1
ABCG2
MX1
SKIL
HMBS
MIB1
PHF5A
ADD3
MAVS
VWCE
ASNS
BCAT2
NCOA7
TOMM40
NR1H3
PFKFB3
UNKL
ZSWIM8
CFDP1
CHAF1B
RAB13
KCTD1
NINL
GYPC
STAG3L3
EFCAB2
YPEL3
UBE2H
MUM1
GUSB
CTPS1
PDE6G
DEPDC1B
NFIB
SBDSP1
TFAP4
SLC13A3
FZD6
MAP4
ESPL1
PIF1
CYFIP1
TXNIP
CENPJ
DUXAP10
RP9P
CDR2
SAC3D1
C5orf24
DIP2B
ESYT2
MPZL2
AGO4
MVP
THOC1
CABLES1
SNORD3A
MLST8
BPTF
RPL7P50
LOC100506207
ECE1
JARID2
ATP6V0E1
GIMAP8
PRF1
POLR2F
PROX2
ATG9A
KAT5
CRYBG3
CLDN1
LENG8-AS1
WBP2
SLC44A5
KCNJ4
ORAOV1
MURC
CCBE1
CRYBB2P1
ARHGAP33
RIOK1
MCMBP
ST6GALNAC6
ANKLE2
LOC100288637
MAPRE3
ATG101
BCL2L13
RGS6
HIST1H4E
RCN3
CHRNA9
XBP1
PI4KAP2
C21orf2
NRF1
CRTAM
TBCA
EIF4E3
ITM2B
HACD1
GFM2
VPS33B
LOC220729
SYPL1
TMEM165
ST13
TANGO6
LINC00854
PLEKHB1
LRRC43
DDX55
VOPP1
LARP7
NELL2
HLA-E
IL26
PIGX
SERINC5
THSD7A
ZNF148
PTPN23
PAPD7
PHACTR2
DNAJC6
NUDCD1
FLI1
RNU1-1
SET
BMPR2
FKBP4
LUC7L
SAMD9L
MRPL1
SNRPE
FAM107B
ITGB7
RPP30
CENPK
DYRK2
PERP
HIC2
GAS2L1
PREPL
SPOUT1
DHX15
LINC01057
SPC24
TRAF5
GJA3
PLGLB2
LOC100288778
NDST3
ERRFI1
RCC1
KIAA0513
MARVELD1
NOM1
TP53BP2
TRPV6
USP13
PTPN6
UBE2Z
PACSIN1
MBLAC2
MYH9
H2AFY
LOC100507424
PCBP3
FDXR
CPSF7
TPST2
VEPH1
APP
IQCK
HIPK3
ATAD2
PNMA1
UTP6
EIF4EBP1
MED28
THEM5
JUP
RCOR3
MYO6
ANXA2
PLOD3
SEC14L1
MIR99AHG
ARHGAP5
ATXN7L1
ZBTB4
SEC61A2
DDX39A
TTC37
NUP210L
ADCK2
NEGR1
REPIN1
MCCC2
RASSF1
SNORD13
DNA2
DAZAP1
IGF2BP2
SMARCD3
COA5
FBXO4
PCLAF
MTFP1
UHRF1
RAB11FIP1
CHI3L2
IFIT3
PRR5
TIMM10
CCDC138
ATL1
ING5
UQCRB
RNF2
MAP1LC3B
SOS2
TAGAP
PKN1
C5orf58
IL17RA
DNAH10
ADAMTS16
TACC3
MEF2C-AS1
LGALS1
LOC374443
APOBEC3F
H2AFZ
CRCP
FAT1
CDC42BPA
UBAC1
KIAA1324L
TYMS
JAK1
MFSD14B
LRP8
HAUS8
NAP1L4
LRRC40
MAST4
ATAD3B
LIN9
LOC257396
B3GNT2
EIF1AXP1
GAREM1
KLHL36
PPM1H
POLD1
SLC30A4
PLBD2
MIA2
NEDD9
SEC61G
MSH2
CERCAM
LOC102724593
TRAP1
ZC3H14
PIP4K2A
PAN2
PDP2
CCNJL
TRIP13
ABCB8
PIDD1
MTURN
FOXP1
PAQR4
ACOX1
UTP3
RNLS
FAM214B
U2AF1
STARD4
ZNF273
PRKAR1A
STYX
ASB16
RABL2A
CREB3L1
SLC9B1
LOC102723729
AKAP7
CYTH3
PNPLA8
G3BP2
TONSL
MECR
PRPF3
ACOT7
FANCI
ECI1
CAST
RELB
ACAP2
NELFCD
POLE2
CFTR
PIK3C2A
ZADH2
PPP2R2D
RPS27
DRAXIN
LMNB2
LOC100130451
ATN1
SATB1
ZBTB48
SFI1
LATS2
ZNF213-AS1
LINC00885
CBX5
PGAP2
C14orf2
ZNF266
ECSIT
GRIP1
SHMT1
HN1
CLOCK
ACVR1B
FUZ
C16orf87
ALPK1
FXR1
NXT2
STAT5B
KIRREL
DCHS1
CENPN
ANXA7
PLEKHA1
CALCOCO2
TBK1
BAZ2B
DESI1
WEE1
GLB1L2
VAMP3
PRDX2
ATMIN
RAP1B
PLAC8
ARL6IP1
RNASEH2A
C20orf196
IPO7
CENPU
STRAP
FRRS1
ASB13
CA8
POLR2G
FAHD2CP
RFWD3
RALGAPA1
ULK1
DLK2
PAQR8
CNIH4
EIF2B1
HPF1
RMRP
CCDC150
IMMP1L
HECTD1
PLTP
UBA7
PLK4
LAIR1
CXXC4
SPPL3
USP47
CFAP36
ELL2
SYCE1L
KDM4B
HFE
ZNF184
FURIN
ZNF202
TRPV5
SOX12
KIF2C
RTN4
ITGA3
LRRC1
PLXDC1
SAE1
TBRG4
LOC101929710
GSAP
GAB2
POLQ
TRIP11
SLC37A1
SAP18
EMB
TUBA1C
SNRPD1
LSM5
WWTR1
SSH1
RPS7
STAG3L2
NLRP3
ZNF444
TBC1D1
CBL
PC
C1orf162
CHRNA2
INCENP
PAFAH1B3
TRIM41
CDC26
LRRC27
SIT1
RAB11FIP2
DHX34
ATP8A2
KLHL5
CBX2
GCLM
SNX6
PDLIM5
ACTR5
SRSF3
MITD1
HEY1
YPEL1
SPNS3
SMIM10L1
DAB2
RB1
DTX3L
NUDT1
GRB10
RAPSN
ZYX
TMEM91
HLA-DOA
FAM168A
ZAP70
PIGU
LOC728613
SAMD3
STAT6
GARS
CEP85
RAB23
SUGP2
ENPP1
CYC1
ABHD11
DCK
PDE4D
ZNF589
XPR1
MED30
NIFK
LOC653712
TIMM50
NASP
PRELID3A
RNF138
VAMP1
KRR1
RPL39P3
DSCC1
SAAL1
RN7SL1
ITGB3BP
RNF146
RMND5A
MED12L
MXI1
METTL16
ZNF217
GPR137C
ZC3H6
HIRIP3
GFPT1
FBXL17
PROX1
MTHFD1
TMEM19
XPNPEP1
RNF215
LOC643201
SNRPB
RRP7BP
UBXN11
SSBP2
ANKRD45
AP4E1
KDM2A
CHD7
ID3
PLEKHO2
GPATCH11
SFR1
FIS1
TUFT1
NUSAP1
FBXW11
GAS7
GINS1
NSUN5P2
JAML
GATM
SMC4
CAMTA1
DST
GINS4
HSD17B11
OLMALINC
MTRNR2L8
NDUFA5
VWDE
FAM8A1
UBAP2
MAGOH
SUMF1
RGPD1
TNFSF4
DNAJA1
GGACT
CD7
MAT2A
ARHGAP12
MRPL52
DXO
RPH3AL
NUP205
BAHCC1
MYO5A
SIPA1L1
PSMG3
VCL
TMC4
HERC6
IBTK
CNN3
AFF4
TSPAN9
IL21R
NTMT1
SNHG17
CREB5
SDHAP3
ACTL6A
NDE1
ASPSCR1
TRIM7
MEX3A
ILVBL
LOC284023
TARDBP
CAMSAP2
TMEM237
PHTF1
FAM72D
TFCP2
PPP2R5C
BMPR1A
SLC2A9
DOCK8
DHDDS
USP39
ADAM9
BSDC1
LSM2
LRRC36
RPL9
FABP6
ASF1B
MED21
ZMIZ2
TMEM232
LOC101927914
HILPDA
FLYWCH1
OSGEP
DNAJC11
RGS12
COL4A3BP
ZBTB20
ISCU
AFDN
GTF2H4
NORAD
FNBP1L
BEST3
CD226
THRIL
PTP4A2
ARAP2
AKR1A1
LBR
PQLC3
PI16
FBXO46
TUBA1A
C22orf23
NCOR1
RUVBL1
RGS2
NEU3
AURKB
H2AFV
ITGB1
MEI1
SCN2B
FANCG
NPIPB4
45359
HSD17B4
PRKACB
OSGIN2
PLCB1
RPAIN
COPE
TRIM5
SNRPF
MR1
MIR22HG
PGS1
YEATS4
RMND5B
PLD5
LAMA3
SRSF1
PNP
VNN2
MRPL33
GET4
TMEM43
FBXO45
TRA2B
PRDX1
MYLK4
DISC1FP1
ACTR3
HSDL2
FAM84B
COQ4
RACGAP1
NCALD
MRPL47
CCRL2
TMEM156
DPM1
PIK3R1
LRRC37B
SNORA40
ZNF254
MEA1
ZNF833P
ZNF799
GAMT
RHOBTB3
ADCY7
FCGRT
SLC12A6
ARCN1
DICER1
LOC101929726
AIFM2
SPATS2L
KIAA1107
ITGAE
CCDC167
CECR5
FGR
IREB2
INIP
PGPEP1
TRIP12
C11orf74
ZNF713
DMXL2
UHMK1
LYSMD4
C1orf216
RNF182
CREBBP
PKP1
OR7E47P
MMP24-AS1
FAM168B
PMAIP1
C4orf46
COMMD8
C7orf50
PSMC6
NIPAL3
C11orf65
ABCB9
LIG3
CLK2
DNASE1
TOX
VRK1
C9orf40
FAM149A
CBX7
GBAT2
RSC1A1
GBAP1
PUS1
CREBL2
APOL3
BOD1
GNL1
ERO1A
COL23A1
SLC9A1
CCDC61
PARP14
VAV1
ALOX5AP
LOC728743
RPL35
CDK13
ARHGAP25
LINC01128
LONP1
RPTOR
TINF2
CLIC4
STX12
SNRPG
ZNF789
ETV6
NARFL
C2CD2
NPIPB5
GZMM
RASSF2
ZNF544
CDC20
CARD11
FMO5
IFI35
SH2B1
TPCN1
UTP11
GPNMB
C1orf131
ZNF480
BAG3
TBC1D2B
CACNA1A
BIRC2
ITGB2
SELL
NCBP3
THOC3
APOM
TFDP2
CD247
FAM217B
FBXO36P1
COQ10B
PLEKHA5
HECA
CPA5
SETBP1
PSMD5
ALCAM
ISG15
RPL11
MTG1
45543
FAM65B
NDUFB6
GRM1
PRG4
PCGF5
NEK2
ZCCHC10
TELO2
RBM5
NFYB
PPM1L
TRAK1
CPT1A
IL10RA
CHEK1
IL24
NIPAL1
SYTL1
FAM83D
SNRPEP4
TNFAIP8L1
KIAA1324
CEP295
RPS6KB2
LOC101927151
BCAR3
OXCT1
CEP112
SLA2
PRIM2
CREBZF
TNFRSF10A
ABI3
TWISTNB
CYTH4
MAPK1
MKNK2
RBFA
CPA6
SASS6
IQGAP2
SLC44A1
ROCK2
USP16
CD53
CIT
CALN1
CASC10
ZFP36
ZNF726
GTF3A
RAB22A
KLF6
C1QL3
RPN2
CLCC1
BET1P1
KIAA0895
ZNF778
NCR3
EXOG
ARHGAP18
ATP10D
INO80E
COLGALT1
ZNF93
ID2
CACUL1
TMOD2
JMJD1C
LOC643770
SPRYD7
PRL
RWDD2B
OIP5-AS1
PRKG2
LOC105376360
S100A11
SEC23IP
RSL1D1
SOCS3
TUBG2
POLA2
TMEM65
LRIG3
MIS12
XRCC4
PLCXD2
MMP15
WDR81
EPS15
CDH24
ARL3
PTPN1
ASGR1
TECPR2
EPHB6
CCDC34
PTPN14
SLC35D1
ANO6
FAM64A
EPRS
SDHAF3
ADGRV1
SBNO2
TWF1P1
EPHX1
PARP15
LACC1
TIPIN
LOC440173
DNAJC12
TUBG1
METTL21A
VAV3
PLEKHA2
KLF3-AS1
FAIM
LOC101927354
GUCY1A3
ANAPC7
TIAM1
GIGYF1
KIAA0100
PAPSS1
GNA15
TPX2
BRI3BP
TMEM108
RPL22L1
LOC93622
ZNF138
RABGAP1L
SYT15
PAICS
IPO5P1
MRPL11
LGALS3BP
ATP5J
HACD4
RPL26
OTUD6B-AS1
TMEM261
RPL21
CDV3
IFIT1
MIA3
EFNB2
ATAD3A
CCDC112
RAB25
LEPROTL1
ALDH3B2
RPL39L
RASIP1
ETS1
CEL
ZNF493
CLK1
LMTK3
CENPL
EPAS1
EXOSC2
MYCL
NAA30
USP33
LAT2
CDKL3
PABPC1
DPEP2
CRYBB1
C1D
ZBTB7A
PCED1B
ARL1
CYCS
LINC02081
XYLT2
ZNF839
NEK7
MAP3K1
NPRL2
PAFAH1B2
ELOC
PIP4K2C
BICD2
SH2D3A
FOXK1
ATF5
POLR2J3
GSR
F11R
DGCR8
SNHG12
GPD1L
TSGA10
DLGAP5
PITPNM2
UEVLD
BIN1
TCFL5
DMC1
COX11
UXS1
POMP
SCAMP5
PHLDB2
TMPO
FER
SCUBE3
LCT
HADH
KCTD12
LINC01658
NFATC3
SNORD3B-1
OASL
MICALL1
HERC2P2
NANOS1
PTPN9
MYO19
CFAP97
POLD3
POLE
RPN1
INPP5B
DZIP3
RFX8
FDPS
GTF2E1
MVB12B
USP49
SMARCA2
MELK
IFIT5
ATP6V1C1
IGSF3
MARK2
PHKG1
PPP1CB
PTRF
MRFAP1
SMPD1
CHN1
RAF1
IGFBP6
CCZ1B
CSNK1G1
APOBEC3D
PCNA
UBE2V2
POLR1C
ITGB1BP1
FBXO28
C21orf58
TRPC3
MED7
GFRA1
TXNRD3NB
MALT1
EBPL
C4orf32
RNF213
JADE1
TAMM41
RBL1
CACNA1D
MAEL
SLFN5
CDK5RAP3
C4orf36
RNASEH2C
NLRC5
WWP1
DHFR2
RBX1
BTBD9
TMEM138
DAGLB
STAM
SEPT7P2
ENO1
FAM57A
ZNF775
PIGO
TAF6L
C8orf59
CENPM
ANKRD46
CENPP
C3AR1
TWF1
IL32
RASGRP3
ABCD4
PDE4B
LSM4
USP25
GEMIN2
SEM1P1
ANKRD49
TSPAN13
BDH1
C6orf89
DTL
EPHX2
CCDC66
UQCC2
ARHGAP29
IQCH-AS1
45542
CEP135
CCSER2
HSPA5
FAM171A1
GRAMD3
TRERF1
EPB41
PDCD10
MMAB
LMO4
APIP
CLSTN1
DNAJC9
CHAC1
NPIPA1
SHISA5
FERMT2
CHCHD2
TCTN2
MGAT4A
TTC39B
LOC100506844
TMEM173
BRIP1
ERGIC2
ATP2C1
SEPHS2
SPAG5
RFK
CCDC47
MAPKAPK5
RANGAP1
PSMG2
GUK1
CMTM6
ACP5
APOBEC3G
TIGAR
SHMT2
METTL22
POP5
CEP70
ACSF3
LINC01597
UBE4A
HMCN1
SH2B3
EPHA1-AS1
SFXN4
RANP1
CD37
LINC00987
CENPT
GPX7
RRP1
GINS2
ECT2
HIGD1AP1
CTSW
ANGPT1
C10orf88
SH3PXD2A
MKRN2OS
UTP18
CAPZA2
RP9
RBSN
TMF1
LY9
RTKN
AOAH
FBF1
TYSND1
MCHR1
ZBTB8OS
ZCCHC9
CWC15
ARSK
KIF15
NLE1
EIF2B3
SLC2A3
DPH5
SLC37A4
EHD4
ZNF107
VAMP8
E2F2
QSOX2
IFITM1
RAD51
CENPQ
PASK
HMGN2
NHSL1
DCTPP1
PFKL
SBK1
RWDD3
DCTN4
CDC25A
PCYOX1
TRAK2
STAMBPL1
DHRS7
SYNPO2
HPS4
STRA6
CCDC130
PARVG
TMEM229B
PURA
CTNNAL1
HSD17B6
NR3C1
KIAA0922
TMEM217
RECQL4
TFDP1
DIAPH1
POLR2H
ITGAL
PHLDB3
ECT2L
SNTA1
APTR
PGBD1
KANSL2
MEF2C
APOL6
CCDC136
RAPGEF4
C14orf159
TRAPPC2L
EPB41L1
FLJ46906
C4orf3
NUDT19
METTL7A
MED12
FOXM1
WHRN
GPALPP1
BCL2
MRPL39
C9orf84
DDX5
LEMD2
MAML2
STAG3L1
CBWD1
EP400NL
ITM2C
PDE4A
PPARD
ACTR2
RPL21P16
ZNF821
SUCLG1
OSTC
ROR2
DGKH
URM1
PPCDC
IQGAP3
OSBPL9
SLC14A1
ZDHHC3
FAM20B
MROH8
LINC01276
LRP1
NUP93
UNG
LINC00869
TTLL11
COL9A2
MRPL50
DNMT1
DLG4
DONSON
SORD
LYSMD2
HAUS1
LOC100420587
MTHFD2L
EMP3
CREB3L3
R3HDM1
ZNF232
PTMAP5
RNU12
IFT27
ATG4C
UBE2C
RETN
MFAP3
HDAC11
RMI2
THEMIS
ANP32E
SAMSN1
ZNF92
DNAJB13
TTLL7
KIAA1522
PBXIP1
SNRNP25
ASRGL1
AEN
MTMR2
DHFR
NOG
STIL
CALM1
UBE2W
TRAF1
RAD54L
KLHL6
TUBBP1
C2CD4B
BBX
PTPRD
SLIRP
NRSN2
TMEM44
MIR155HG
CCR7
PLEK
HNRNPA1P21
PTPRB
METTL2A
HHAT
UQCRC1
APH1B
RNF6
CBX6
SPOCK2
LTN1
KATNB1
IGFLR1
FAM222B
RNVU1-18
ZNF24
RUBCNL
TMA16
NUP155
SYTL3
DPH6-AS1
HARS
LOC105371814
NCKAP1
CAPG
HMGB1P5
KDM7A
RAB1A
YIF1B
SLC3A2
PCBD1
ILKAP
HIST2H2AB
MFSD14C
PSMB8
SPRY4
KCTD19
TMPRSS4
SDCBP
OAS3
DOK4
SPPL2B
CCNB1
TNIK
TMEM184B
TRPC1
ANO10
TFRC
KLHL18
SLFN12
STXBP6
BIK
SUSD4
EGLN1
HACD2
TBCCD1
MSH6
RHOH
PPARGC1B
LPIN2
TMEM97
ELP6
ABHD11-AS1
FBXL20
PAK2
UGDH-AS1
ITGA6
PLAG1
FRYL
LOC100288798
RBM43
NDUFAF2
EHBP1
GLOD4
MACROD1
TTF2
EFR3A
CACNA1I
PARP8
CLEC2B
ZNF586
ELMOD3
NEK10
POLR2K
NDUFAF6
ENY2
CCND3
CSNK1G3
NAT10
SSFA2
STAM2
FPGS
SRSF7
C17orf67
KIF13B
LOC100128108
TGDS
RNF168
RPS29
L3MBTL3
NARF
RANBP2
ABLIM2
SMAP2
LINC01322
FRMD4A
ERVK13-1
RICTOR
NDUFB3
PRKCQ
LOC285847
CEP85L
BUB1
BORA
SMG1P7
CAT
RSL24D1
GPA33
NAPSA
SLCO4C1
DUSP4
DOCK9
CYTOR
LINC00598
TRIM4
ABCA4
PRDM11
LRP5
CD200R1
TTC38
NCR3LG1
RGPD2
DKFZP586I1420
TH2LCRR
MAF
SNHG15
BPHL
TREML2
FRG1JP
ADIPOR2
CPEB4
RASSF8-AS1
CD4
ALYREF
CENPC
MTBP
ZNF609
MRPS18C
SLC41A2
IPP
PHF21A
LOC284009
RPL14
ADM2
SVIL-AS1
ZFP1
APOBEC3C
ADCY3
MNS1
TRMT44
LTA
TCHP
BCAS1
KANK1
RNF43
EEF1AKMT1
CCDC74A
MYO1A
FAM69A
EMC4
SLCO3A1
C2orf48
KIF24
LSM3
TRPV2
RBL2
SORCS2
EXOSC3
CDC25C
NCKAP1L
FBXO5
LOC283140
SIN3B
AKNA
SLC6A16
MKI67
WDR64
SIPA1L2
CORO2A
FAM45A
SLC25A19
ZNF25
IFIT2
EIF2B4
NOTCH2
SS18
TADA1
GMEB2
SRSF5
LIX1
BBS2
NR4A1
EIF5
IFT20
NPC1
CAPN3
FMO3
TPCN2
C3orf58
FCHO2
RTN4RL1
TK1
SLC2A3P1
STAMBP
TSC22D1
CLCN3
LOC642846
CTR9
ZNF180
SWAP70
TRMT10C
GTF2A2
CDK10
UFC1
SPOCK3
GBP1
RASA1
IGFBP2
MRPL42
RGS3
FBLN5
BAZ2A
CDCA7L
SIKE1
NFX1
TMIGD2
FAM129A
CENPW
HELB
NDC80
NDUFA9
SLC25A25-AS1
PSMA6
SHROOM1
KYAT1
RNU5D-1
PTPN3
LOC100505918
MCM4
TCF19
GUCA1B
CCDC71L
CLASRP
DYRK1B
CCDC124
TMEM222
SLC43A3
LINC01252
DYSF
PPP4R1L
LINC01399
GLTSCR1L
RNVU1-6
EML4
FDX1
NSUN5P1
HAUS6
NEK4
CR1
MND1
NFKB1
BCS1L
LOC728554
FAT4
UMODL1
NEO1
CCDC88B
FAM193B
LRIF1
MTHFSD
CUEDC2
RIN3
TC2N
PRIMPOL
UBE2T
TPMT
BMS1
EGLN3
LRRC37A16P
SETD4
VCAN
REEP3
MIF-AS1
TUBB4A
MPPED2
HLTF
SLC25A30
HLA-DPA1
IL27RA
SQRDL
NIPA1
MXRA8
HAT1
SPATA33
SKA1
FAM86EP
LUNAR1
ADAR
ASZ1
PTCH2
RAB30
PSEN1
FAM13A
MSH4
NDC1
GTPBP2
TSPAN7
SLC24A1
TUBA4A
RAB8B
LINC01821
GTF2F2
TJP2
LSM8
CLTC
HIP1
KCNK5
FUT2
LUCAT1
APC
ADAMTS17
TARS2
HELLS
USMG5
PHGDH
H2AFY2
FMN1
ZC3HAV1
NPTXR
FADS3
FOXN3
CHTOP
FBXW8
RWDD4
SLC15A4
CDC25B
DACT1
BBOF1
SRP9
CORO1C
YPEL2
PGAP1
RELL1
CHCHD6
ZC2HC1B
DNAJC2
ACSL1
HIST1H2AB
NRM
PPP1R1C
GSE1
SLC4A5
TMEM87B
HIST1H4D
ERGIC1
RCL1
LOC729973
LINC00578
EME1
ACAT1
ANXA1
SDCCAG3
CMPK2
GSDMB
SYNRG
RRM2B
MRPL13
RSAD2
LYRM4-AS1
TAF1A
NCAPH
AKAP13
CWF19L1
MINPP1
ADGRA2
ITGA1
ITGAV
NEURL1
PDE3B
GATC
[truncated: 1,092 more rows]
